# Supplementary material for: An Expanded View on the Morphological Diversity of Long-Nosed Antlion Larvae Further Supports a Decline of Silky Lacewings in the Past 100 Million Years
Source: Insects. 2023 Feb 9;14(2):170. doi: 10.3390/insects14020170 (PMC9966087; doi:10.3390/insects14020170)
Supplement: Supplementary file 1 [file insects-14-00170-s001.zip]

Archive with 51 entries (46 files):
- SupplFilesPsycho2/
- SupplFilesPsycho2/.DS_Store
- __MACOSX/
- __MACOSX/SupplFilesPsycho2/
- __MACOSX/SupplFilesPsycho2/._.DS_Store
- SupplFilesPsycho2/SupplFileS1_Psycho2.xls
- SupplFilesPsycho2/SupplFileS2_Psycho2/
- SupplFilesPsycho2/SupplFileS2_Psycho2/.DS_Store
- __MACOSX/SupplFilesPsycho2/SupplFileS2_Psycho2/
- __MACOSX/SupplFilesPsycho2/SupplFileS2_Psycho2/._.DS_Store
- SupplFilesPsycho2/SupplFileS2_Psycho2/01_head_n_stylet.chc
- SupplFilesPsycho2/SupplFileS2_Psycho2/01_head_n_stylet.nef
- SupplFilesPsycho2/SupplFileS2_Psycho2/01_head_n_stylet.pcc
- SupplFilesPsycho2/SupplFileS2_Psycho2/01_head_n_stylet.pcr
- SupplFilesPsycho2/SupplFileS2_Psycho2/01_head_n_stylet.pcs
- SupplFilesPsycho2/SupplFileS2_Psycho2/01_head_n_stylet.pdf
- __MACOSX/SupplFilesPsycho2/SupplFileS2_Psycho2/._01_head_n_stylet.pdf
- SupplFilesPsycho2/SupplFileS2_Psycho2/01_head_n_stylet.txt
- __MACOSX/SupplFilesPsycho2/SupplFileS2_Psycho2/._01_head_n_stylet.txt
- SupplFilesPsycho2/SupplFileS2_Psycho2/02_stylet.chc
- SupplFilesPsycho2/SupplFileS2_Psycho2/02_stylet.nef
- SupplFilesPsycho2/SupplFileS2_Psycho2/02_stylet.pcc
- SupplFilesPsycho2/SupplFileS2_Psycho2/02_stylet.pcr
- SupplFilesPsycho2/SupplFileS2_Psycho2/02_stylet.pcs
- SupplFilesPsycho2/SupplFileS2_Psycho2/02_stylet.pdf
- __MACOSX/SupplFilesPsycho2/SupplFileS2_Psycho2/._02_stylet.pdf
- SupplFilesPsycho2/SupplFileS2_Psycho2/02_stylet.txt
- SupplFilesPsycho2/SupplFileS2_Psycho2/03_head_only.chc
- SupplFilesPsycho2/SupplFileS2_Psycho2/03_head_only.nef
- SupplFilesPsycho2/SupplFileS2_Psycho2/03_head_only.pcc
- SupplFilesPsycho2/SupplFileS2_Psycho2/03_head_only.pcr
- SupplFilesPsycho2/SupplFileS2_Psycho2/03_head_only.pcs
- SupplFilesPsycho2/SupplFileS2_Psycho2/03_head_only.pdf
- __MACOSX/SupplFilesPsycho2/SupplFileS2_Psycho2/._03_head_only.pdf
- SupplFilesPsycho2/SupplFileS2_Psycho2/03_head_only.txt
- SupplFilesPsycho2/SupplFileS2_Psycho2/04_body_w_stylet.chc
- SupplFilesPsycho2/SupplFileS2_Psycho2/04_body_w_stylet.nef
- SupplFilesPsycho2/SupplFileS2_Psycho2/04_body_w_stylet.pcc
- SupplFilesPsycho2/SupplFileS2_Psycho2/04_body_w_stylet.pcr
- SupplFilesPsycho2/SupplFileS2_Psycho2/04_body_w_stylet.pcs
- SupplFilesPsycho2/SupplFileS2_Psycho2/04_body_w_stylet.pdf
- __MACOSX/SupplFilesPsycho2/SupplFileS2_Psycho2/._04_body_w_stylet.pdf
- SupplFilesPsycho2/SupplFileS2_Psycho2/04_body_w_stylet.txt
- __MACOSX/SupplFilesPsycho2/SupplFileS2_Psycho2/._04_body_w_stylet.txt
- SupplFilesPsycho2/SupplFileS2_Psycho2/05_body_wo_stylet.chc
- SupplFilesPsycho2/SupplFileS2_Psycho2/05_body_wo_stylet.nef
- SupplFilesPsycho2/SupplFileS2_Psycho2/05_body_wo_stylet.pcc
- SupplFilesPsycho2/SupplFileS2_Psycho2/05_body_wo_stylet.pcr
- SupplFilesPsycho2/SupplFileS2_Psycho2/05_body_wo_stylet.pcs
- SupplFilesPsycho2/SupplFileS2_Psycho2/05_body_wo_stylet.pdf
- SupplFilesPsycho2/SupplFileS2_Psycho2/05_body_wo_stylet.txt
