# Supplementary material for: An Expanded View on the Morphological Diversity of Long-Nosed Antlion Larvae Further Supports a Decline of Silky Lacewings in the Past 100 Million Years
Source: Insects. 2023 Feb 9;14(2):170. doi: 10.3390/insects14020170 (PMC9966087; doi:10.3390/insects14020170)
Supplement: Supplementary file 1 [file insects-14-00170-s001.zip › SupplFilesPsycho2/SupplFileS1_Psycho2.xls]

## Sheet: SupplTab1
# in data set	Source author	Source year	Source figure	Source page or other	Time (1=K; 2=Eoc; 3=Mio; 4=extant)	Accession # or other	Species group (genus or other)	species	stage
1	Froggatt	1907	fig. 33	p. 62	4	–	Psychopsis	mimica	larva ?
2	Tillyard	1918	text-fig. 2a	p. 790	4	–	Psychopsis	elegans	larva 1 (early)
3	Tillyard	1918	fig. 3	pl. LXXIX	4	–	Psychopsis	elegans	larva 1 (late)
4	Tillyard	1918	fig. 4	pl. LXXIX	4	–	Psychopsis	elegans	larva 2
5	Tillyard	1918	fig. 5	pl. LXXIX	4	–	Psychopsis	elegans	larva 3
6	Withycombe	1925	fig. 6	pl. XXXIX	4	–	Psychopsis	elegans	larva ?
7	McLeod	1964	fig. 66	pl. XXII	4	–	Psychopsis	elegans	larva 3
8	New	1989	fig. 145	p. 102	4	–	?	?	larva ?
9	New	1991	fig. 34.12B	p. 540	4	–	?	?	larva ?
10	Aspöck & Aspöck	1999	fig. 50	p. 20	4	–	Cabralis	gloriosus	larva ?
11	Badano et al.	2017	fig. 1A	p. 96	4	–	Psychopsis	?	larva ?
12	Bakkes et al.	2017	fig. 109	p. 200	4	NEUR09120	Silveira	rufus	larva 1? (early)
13	MacLeod	1970	fig. 13	p. 172	2	MBI 5648	Propsychopsis	?	larva ?
14	MacLeod	1970	fig. 14	p. 172	2	MCZ PALE 18004	Propsychopsis	?	larva ?
15	Weitschat & Wichard	1998	pl. 55e	p. 149	2	–	?	?	larva ?
16	Perrichot (Haug et al.)	2003 (2020a)	(fig. 7C)	(p. 13)	1	IGR.ARC-205.2	?	?	larva 1? (early)
17	Scheven	2004	lower middle	p. 69	2?	–	?	?	larva ?
18	Engel & Grimaldi	2008	fig. 5	p. 52	1	AMNH Bu-197	Aphthartopsychops	scutatus	larva ?
19	Gröhn	2015	fig. 1388	p. 258	2	CCGG 1388	?	?	larva ?
20	Zhang	2017	lower	p. 392	1	–	?	?	larva ?
21	Badano et al.	2018	suppl. fig. 1f	suppl. p. 10	1	AMNH JCZ-Bu404	Acanthopsichops	triaina	larva ?
22	Makarkin	2018	fig. 5A	p. 587	1	–	Acanthopsichops	triaina	larva ?
23	Makarkin	2018	fig. 5B	p. 587	1	–	?	?	larva ?
24	Haug et al.	2020a	fig. 4A	p. 10	2	CCGG 2994	?	?	larva ?
25	Haug et al.	2020a	fig. 5A	p. 11	2	CCGG 7639	?	?	larva ?
26	Haug et al.	2020a	fig. 6A	p. 12	2	CCGG 7507	?	?	larva ?
27	Haug et al.	2020a	fig. 6B	p. 12	2	Jonas Damzen	?	?	larva ?
28	Haug et al.	2020a	fig. 6C	p. 12	2	Marius Veta 01	?	?	larva ?
29	Haug et al.	2020a	fig. 6D	p. 12	2	Marius Veta 02	?	?	larva ?
30	Haug et al.	2020a	fig. 6E	p. 12	2	Marius Veta 03	?	?	larva ?
31	Haug et al.	2020a	fig. 9A	p. 15	1	BUB 3356	?	?	larva ?
32	Haug et al.	2020a	fig. 10A	p. 16	1	PED 0055	?	?	larva ?
33	Haug et al.	2020a	fig. 11A	p. 17	1	PED 0082	?	?	larva ?
34	Haug et al.	2020a	fig. 12B	p. 18	1	PED 0131	?	?	larva ?
35	Haug et al.	2020a	fig. 13A	p. 19	1	PED 0080	?	?	larva ?
36	Haug et al.	2020a	fig. 14C	p. 20	1	PED 0137	?	?	larva ?
37	Haug et al.	2020a	fig. 15A	p. 21	1	PED 0205	?	?	larva ?
38	Haug et al.	2020a	fig. 16A	p. 22	1	BUB 3389	?	?	larva ?
39	Haug et al.	2020a	fig. 17A	p. 23	1	PED 0060	?	?	larva ?
40	Haug et al.	2020a	fig. 18A	p. 24	1	PED 0051	?	?	larva ?
41	Haug et al.	2020a	fig. 19A	p. 25	1	PED 0127	Acanthopsichops?	?	larva ?
42	Haug et al.	2020a	fig. 19D	p. 25	1	PED 0063	?	?	larva ?
43	Haug et al.	2020a	fig. 20A	p. 26	1	PED 0153	?	?	larva ?
44	Haug et al.	2020a	fig. 20E	p. 26	1	BUB 3179	?	?	larva ?
45	Haug et al.	2020a	fig. 21A	p. 27	1	PED 0045	?	?	larva ?
46	Haug et al.	2020a	fig. 22C	p. 28	1	PED 0133	?	?	larva ?
47	Haug et al.	2020a	fig. 22E	p. 28	1	PED 0128	?	?	larva ?
48	Haug et al.	2020a	fig. 22G	p. 28	1	BUB 3386	?	?	larva ?
49	Haug et al.	2020a	fig. 23B	p. 29	1	PED 0125	?	?	larva ?
50	Haug et al.	2020a	fig. 24A	p. 30	1	PED 0039	?	?	larva ?
51	Haug et al.	2020a	fig. 24D	p. 30	1	PED 0109	?	?	larva ?
52	Haug et al.	2020a	fig. 25A	p. 31	1	PED 0100	?	?	larva ?
53	this paper	this paper	fig. 1B	this paper	1	PED 0150	?	?	larva ?
54	this paper	this paper	fig. 1E	this paper	1	PED 0267	?	?	larva ?
55	this paper	this paper	fig. 2G	this paper	1	PED 0322	?	?	larva ?
56	this paper	this paper	fig. 3A	this paper	1	PED 0379	?	?	larva ?
57	this paper	this paper	fig. 4A	this paper	1	PED 0382	?	?	larva ?
58	this paper	this paper	fig. 5A	this paper	1	PED 0389	?	?	larva ?
59	this paper	this paper	fig. 6D	this paper	1	PED 0412	?	?	larva ?
60	this paper	this paper	fig. 7D	this paper	1	PED 0430	?	?	larva ?
61	this paper	this paper	fig. 8A	this paper	1	PED 0440	?	?	larva ?
62	this paper	this paper	fig. 2A	this paper	1	PED 0456	?	?	larva ?
63	this paper	this paper	fig. 7C	this paper	1	PED 0535	?	?	larva ?
64	this paper	this paper	fig. 1D	this paper	1	PED 0584	?	?	larva ?
65	this paper	this paper	fig. 6A	this paper	1	PED 0612	?	?	larva ?
66	this paper	this paper	fig. 9D	this paper	1	PED 0621	?	?	larva ?
67	this paper	this paper	fig. 1C	this paper	1	PED 0625	?	?	larva ?
68	this paper	this paper	fig. 10C	this paper	1	PED 0662	?	?	larva ?
69	this paper	this paper	fig. 11D	this paper	1	PED 0751a	?	?	larva ?
70	this paper	this paper	fig. 11C	this paper	1	PED 0774	?	?	larva ?
71	this paper	this paper	fig. 1A	this paper	1	PED 0845	?	?	larva ?
72	this paper	this paper	fig. 12A	this paper	1	PED 0932	?	?	larva ?
73	this paper	this paper	fig. 13C	this paper	1	PED 0998	?	?	larva ?
74	this paper	this paper	fig. 14A	this paper	1	PED 1049	?	?	larva ?
75	this paper	this paper	fig. 12H	this paper	1	PED 1459	?	?	larva ?
76	this paper	this paper	fig. 15D	this paper	1	PED 1627	?	?	larva ?
77	this paper	this paper	fig. 16A	this paper	1	PED 1666	?	?	larva ?
78	this paper	this paper	fig. 17C	this paper	1	PED 1703	?	?	larva ?
79	this paper	this paper	fig. 18A	this paper	1	PED 1726	?	?	larva ?
80	this paper	this paper	fig. 19A	this paper	1	PED 1732	?	?	larva ?
81	this paper	this paper	fig. 20A	this paper	1	PED 1813	?	?	larva ?
82	this paper	this paper	fig. 14E	this paper	1	PED 1831	?	?	larva ?
83	this paper	this paper	fig. 14C	this paper	1	PED 1846	?	?	larva ?
84	this paper	this paper	fig. 8D	this paper	1	PED 1884	?	?	larva ?
85	this paper	this paper	fig. 21C	this paper	1	PED 1887	?	?	larva ?
86	this paper	this paper	fig. 22C	this paper	1	PED 1928	?	?	larva ?
87	this paper	this paper	fig. 21F	this paper	1	PED 1940	?	?	larva ?
88	this paper	this paper	fig. 23A	this paper	1	PED 1967	?	?	larva ?
89	this paper	this paper	fig. 24A	this paper	1	PED 2056	?	?	larva ?
90	this paper	this paper	fig. 25C	this paper	1	PED 2171	?	?	larva ?
91	this paper	this paper	fig. 26A	this paper	1	PED 2309	?	?	larva ?
92	this paper	this paper	fig. 27A	this paper	1	PED 2311	?	?	larva ?
93	this paper	this paper	fig. 28B	this paper	1	PED 2329	?	?	larva ?
94	this paper	this paper	fig. 29A	this paper	1	PED 2432	?	?	larva ?
95	this paper	this paper	fig. 28A	this paper	1	PED 2446	?	?	larva ?
96	this paper	this paper	fig. 28C	this paper	1	PED 2448	?	?	larva ?
97	Ross	2009	fig. 150	p. 87	2	–	?	?	larva ?
98	this paper	this paper	fig. 30B	this paper	2	Marius Veta 3937	?	?	larva ?
