# Supplementary material for: An Expanded View on the Morphological Diversity of Long-Nosed Antlion Larvae Further Supports a Decline of Silky Lacewings in the Past 100 Million Years
Source: Insects. 2023 Feb 9;14(2):170. doi: 10.3390/insects14020170 (PMC9966087; doi:10.3390/insects14020170)
Supplement: Supplementary file 1 [file insects-14-00170-s001.zip › SupplFilesPsycho2/SupplFileS2_Psycho2/01_head_n_stylet.chc]

0001_1 61 37 0	000000E+00 58187 7 7 7 7 7 7 7 7 7 7 0 7 7 7 7 7 7 7 7 7 7 7 7 7 7 7 7 7 7 7 6 7 7 7 7 7 7 6 7 7 7 7 7 6 7 7 7 6 7 7 7 6 7 7 6 7 7 6 7 7 6 7 6 7 7 6 7 6 7 7 6 7 6 7 6 7 6 7 6 6 7 6 7 6 7 6 6 7 6 6 7 6 6 7 6 6 7 6 6 7 6 6 6 7 6 6 7 6 6 6 6 7 6 6 6 7 6 6 6 6 7 6 6 6 6 6 7 6 6 6 6 6 6 7 6 6 6 6 6 6 6 7 6 6 6 6 6 6 6 6 6 6 7 6 6 6 6 6 6 6 6 6 6 6 6 6 6 6 6 6 6 7 6 6 6 6 6 6 6 6 5 6 6 6 6 6 6 6 6 6 6 …
0002_1 35 30 0	000000E+00 35921 5 7 7 7 0 7 7 7 7 7 7 7 7 7 7 7 7 7 7 7 7 7 7 7 7 7 7 7 7 7 7 6 7 7 7 7 7 7 6 7 7 7 7 6 7 7 6 7 7 7 6 7 7 6 7 7 6 7 7 6 7 6 7 7 6 7 6 7 6 7 6 7 6 7 6 7 6 7 6 7 6 6 7 6 6 7 6 7 6 6 7 6 6 7 6 6 6 7 6 6 6 7 6 6 6 6 7 6 6 6 6 6 7 6 6 6 6 6 6 6 7 6 6 6 6 6 6 6 6 7 6 6 6 6 6 6 6 6 6 6 6 7 6 6 6 6 6 6 6 6 6 6 6 6 6 6 6 6 6 6 6 6 6 6 5 6 6 6 6 6 6 6 6 6 6 5 6 6 6 6 6 6 6 5 6 6 6 6 6 5 6 …
0003_1 45 28 0	000000E+00 33056 6 6 7 6 6 7 6 7 6 6 7 6 6 7 6 6 7 6 6 7 6 6 7 6 7 6 6 7 6 6 7 6 6 7 6 6 6 7 6 6 7 6 6 7 6 6 7 6 6 6 7 6 6 6 7 6 6 7 6 6 6 7 6 6 6 7 6 6 6 6 7 6 6 6 7 6 6 6 6 7 6 6 6 7 6 6 6 6 6 7 6 6 6 6 6 7 6 6 6 6 6 6 7 6 6 6 6 6 6 7 6 6 6 6 6 6 6 6 6 7 6 6 6 6 6 6 6 6 6 6 6 6 6 7 6 6 6 6 6 6 6 6 6 6 6 6 6 6 6 6 6 6 6 6 6 6 5 6 6 6 6 6 6 6 6 6 6 6 6 6 5 6 6 6 6 6 6 6 5 6 6 6 6 6 6 5 6 6 6 6 5 …
0004_1 46 27 0	000000E+00 31148 7 6 0 7 7 7 7 7 7 7 7 7 7 7 7 7 7 7 7 7 6 7 7 7 7 6 7 7 6 7 7 6 7 6 7 7 6 7 6 7 6 7 6 7 6 7 6 6 7 6 7 6 6 7 6 7 6 6 7 6 6 6 7 6 6 7 6 6 6 7 6 6 6 7 6 6 6 6 6 7 6 6 6 6 6 7 6 6 6 6 6 6 6 7 6 6 6 6 6 6 6 6 6 6 6 6 6 6 7 6 6 6 6 6 6 6 6 6 6 6 6 6 6 5 6 6 6 6 6 6 6 6 6 6 6 6 5 6 6 6 6 6 6 5 6 6 6 6 6 5 6 6 6 5 6 6 6 5 6 6 6 5 6 6 5 6 6 5 6 6 5 6 5 6 6 5 6 5 6 5 6 6 5 6 5 6 5 6 5 6 5 …
0005_1 45 26 0	000000E+00 29788 6 7 6 7 7 7 6 7 7 7 6 7 7 6 7 7 7 6 7 7 6 7 6 7 7 6 7 6 7 7 6 7 6 7 6 7 6 7 6 7 6 6 7 6 7 6 6 7 6 7 6 6 7 6 6 7 6 6 6 7 6 6 6 7 6 6 6 6 7 6 6 6 6 6 6 7 6 6 6 6 6 6 6 7 6 6 6 6 6 6 6 6 6 6 6 6 6 6 7 6 6 6 6 6 6 6 6 6 6 6 6 6 6 6 6 6 6 6 6 6 5 6 6 6 6 6 6 6 6 6 6 6 6 6 6 5 6 6 6 6 6 6 6 5 6 6 6 6 6 6 5 6 6 6 6 6 5 6 6 6 6 5 6 6 6 6 5 6 6 6 5 6 6 6 5 6 6 5 6 6 6 5 6 6 5 6 6 6 5 6 6 …
0007_1 47 19 0	000000E+00 29788 6 7 7 0 7 7 7 7 0 7 7 7 7 0 7 7 7 0 7 7 7 7 0 7 7 7 7 7 7 7 7 7 7 6 7 7 7 7 6 7 7 6 7 7 6 7 6 7 7 6 7 6 7 6 7 6 7 6 7 6 6 7 6 7 6 6 7 6 6 7 6 6 6 7 6 6 7 6 6 6 6 7 6 6 6 6 6 7 6 6 6 6 6 6 6 6 6 6 6 6 6 6 6 6 6 6 6 6 6 6 6 6 6 6 5 6 6 6 6 6 6 6 5 6 6 6 6 6 5 6 6 6 6 6 5 6 6 6 6 6 5 6 6 6 6 5 6 6 6 6 5 6 6 6 5 6 6 5 6 6 6 5 6 5 6 6 5 6 5 6 5 6 5 6 5 6 5 6 5 6 5 6 5 6 5 6 5 6 5 6 5 …
0008_1 51 17 0	000000E+00 32824 6 6 7 6 7 7 6 7 7 6 7 6 7 7 6 7 6 7 7 6 7 6 7 6 7 6 7 6 7 6 7 6 7 6 7 6 6 7 6 7 6 6 7 6 6 7 6 6 7 6 6 7 6 6 6 7 6 6 6 7 6 6 6 6 7 6 6 6 6 6 6 7 6 6 6 6 6 6 6 6 6 6 6 6 6 6 6 6 6 6 6 6 6 6 6 6 6 6 6 6 6 6 6 6 6 6 6 6 6 6 6 6 6 6 5 6 6 6 6 6 6 6 6 6 5 6 6 6 6 6 6 5 6 6 6 6 6 5 6 6 6 6 6 5 6 6 6 6 6 5 6 6 6 6 5 6 6 6 5 6 6 6 6 5 6 6 6 5 6 6 6 5 6 6 6 5 6 6 6 5 6 6 5 6 6 6 5 6 6 6 5 …
0009_1 60 23 0	000000E+00 33729 6 7 7 7 0 7 7 7 0 7 7 0 7 7 0 7 7 7 0 7 7 0 7 7 0 7 7 7 7 0 7 7 7 7 7 7 7 7 7 7 6 7 7 7 7 7 6 7 7 7 6 7 7 6 7 7 6 7 7 6 7 6 7 6 7 7 6 7 6 7 6 7 6 7 6 7 6 6 7 6 7 6 6 7 6 7 6 6 7 6 6 7 6 6 6 7 6 6 6 7 6 6 6 7 6 6 6 6 6 7 6 6 6 6 6 6 6 7 6 6 6 6 6 6 6 6 6 6 6 6 6 6 6 6 5 6 6 6 6 6 6 6 5 6 6 6 6 6 5 6 6 6 5 6 6 6 5 6 6 5 6 6 6 5 6 6 5 6 6 6 5 6 6 5 6 6 5 6 5 6 6 5 6 5 6 6 5 6 5 6 5 …
0010_1 38 27 0	000000E+00 25352 5 4 7 7 0 7 0 7 0 7 0 7 0 7 7 0 7 0 7 0 7 7 0 7 7 0 7 7 7 0 7 7 7 7 7 7 7 7 7 7 7 6 7 7 7 6 7 6 7 7 6 7 6 7 6 7 6 7 6 6 7 6 6 7 6 6 7 6 6 6 7 6 6 6 6 6 6 7 6 6 6 6 6 6 6 6 6 6 6 6 6 6 6 6 6 6 6 6 6 6 6 6 6 6 5 6 6 6 6 6 6 6 6 6 5 6 6 6 6 6 6 5 6 6 6 6 6 5 6 6 6 5 6 6 6 6 5 6 6 6 5 6 6 5 6 6 5 6 5 6 6 5 6 5 6 6 5 6 5 6 5 6 5 6 5 6 5 6 5 5 6 5 6 5 5 6 5 5 6 5 5 6 5 5 5 6 5 5 5 5 5 …
0011_1 31 16 0	000000E+00 29796 7 7 7 0 7 7 7 7 0 7 7 7 7 7 0 7 7 7 7 7 7 7 7 7 7 6 7 7 7 7 7 6 7 7 6 7 7 7 6 7 6 7 7 6 7 6 7 6 7 6 7 6 7 6 6 7 6 7 6 6 7 6 6 7 6 6 7 6 6 6 7 6 6 6 7 6 6 6 6 7 6 6 6 6 6 6 6 7 6 6 6 6 6 6 6 6 6 6 6 6 6 6 6 6 6 6 6 6 6 6 6 6 6 6 5 6 6 6 6 6 6 6 6 5 6 6 6 6 6 5 6 6 6 6 6 5 6 6 6 5 6 6 6 6 5 6 6 6 5 6 6 6 6 5 6 6 5 6 6 6 5 6 6 5 6 6 6 5 6 6 5 6 5 6 6 5 6 6 5 6 5 6 6 5 6 5 6 5 6 5 6 …
0013_1 68 11 0	000000E+00 37013 6 7 7 7 7 7 7 7 7 7 7 7 7 7 7 7 7 7 7 7 6 7 7 7 7 7 7 6 7 7 7 7 6 7 7 6 7 7 6 7 7 6 7 6 7 6 7 6 7 6 6 7 6 6 6 7 6 6 6 6 6 7 6 6 6 6 6 6 6 6 6 6 6 6 6 6 7 6 6 6 6 6 6 6 6 5 6 6 6 6 6 6 6 6 6 6 6 6 6 6 6 6 5 6 6 6 6 6 6 6 5 6 6 6 6 6 6 5 6 6 6 6 5 6 6 6 6 6 5 6 6 6 5 6 6 6 5 6 6 6 5 6 6 6 5 6 6 5 6 6 5 6 6 5 6 6 5 6 6 5 6 6 5 6 5 6 6 5 6 5 6 5 6 5 5 5 5 4 5 4 4 5 4 4 5 4 4 5 4 5 4 …
0014_1 60 23 0	000000E+00 36186 6 0 7 0 7 0 7 0 7 0 7 0 7 0 7 0 7 7 0 7 7 0 7 7 0 7 7 7 0 7 7 7 7 7 7 7 7 7 7 7 7 7 6 7 7 7 6 7 7 6 7 7 6 7 6 7 6 7 6 7 6 7 6 7 6 6 7 6 7 6 6 7 6 6 6 7 6 6 6 6 7 6 6 6 6 6 7 6 6 6 6 6 6 6 6 6 6 6 6 6 6 6 6 6 6 6 6 6 6 6 6 6 5 6 6 6 6 6 6 5 6 6 6 6 6 5 6 6 5 6 6 5 6 6 5 6 5 6 6 5 6 5 5 6 5 6 5 6 5 5 6 5 6 5 5 6 5 5 6 5 5 5 6 5 5 5 6 5 5 5 6 5 5 5 5 6 5 5 5 5 6 5 5 5 5 5 5 6 5 5 5 …
0015_1 45 17 0	000000E+00 26600 7 7 0 7 7 0 7 0 7 7 0 7 0 7 0 7 7 0 7 0 7 7 0 7 7 0 7 7 0 7 7 7 0 7 7 7 7 0 7 7 7 7 7 7 7 7 7 7 7 7 6 7 6 7 7 6 7 6 6 7 6 6 7 6 6 6 7 6 6 6 6 7 6 6 6 6 6 6 6 6 6 6 6 6 6 6 6 6 6 6 6 6 6 6 6 6 6 6 6 6 6 5 6 6 6 6 6 6 5 6 6 6 6 6 6 5 6 6 6 6 6 5 6 6 6 6 6 5 6 6 6 6 5 6 6 6 6 5 6 6 5 6 6 5 6 5 6 5 6 6 5 5 6 5 6 5 6 5 5 6 5 5 5 6 5 5 5 5 5 5 5 6 5 5 4 5 5 5 5 5 5 5 4 5 5 5 4 5 4 5 4 …
0016_1 61 20 0	000000E+00 39383 5 4 6 0 7 0 7 0 0 7 0 7 0 0 7 0 7 0 7 0 7 0 7 7 0 7 0 7 7 0 7 0 7 7 0 7 7 7 0 7 7 7 7 0 7 7 7 7 7 7 7 7 7 7 7 7 7 7 7 7 7 7 6 7 7 7 7 6 7 7 7 6 7 7 6 7 7 6 7 6 7 7 6 7 6 7 6 7 6 7 6 7 6 7 6 6 7 6 6 7 6 7 6 6 7 6 6 7 6 6 6 7 6 6 6 6 7 6 6 6 6 7 6 6 6 6 6 7 6 6 6 6 6 6 6 6 6 6 6 6 6 6 6 6 6 6 6 6 6 6 6 6 6 6 6 6 6 6 6 6 6 5 6 6 6 6 6 6 5 6 6 6 6 6 5 6 6 6 6 5 6 6 6 5 6 6 6 5 6 6 6 …
0018_1 81 19 0	000000E+00 44289 7 7 7 6 7 7 7 7 7 7 7 7 7 7 7 7 7 7 7 7 7 7 7 7 7 7 7 7 7 6 7 7 7 7 7 7 6 7 7 7 7 6 7 7 6 7 7 7 6 7 6 7 7 6 7 6 7 6 6 7 6 6 7 6 6 6 6 7 6 6 6 6 6 7 6 6 6 6 6 6 6 6 6 6 6 6 6 6 6 6 6 6 6 6 6 6 6 6 6 6 6 6 6 6 6 6 6 6 6 5 6 6 6 6 6 6 6 5 6 6 6 6 6 5 6 6 6 6 5 6 6 6 5 6 6 6 5 6 6 6 5 6 6 5 6 6 5 6 6 5 6 6 5 6 5 6 6 5 6 5 6 6 5 6 5 6 5 6 5 6 5 5 6 5 6 5 6 5 5 6 5 5 6 5 5 6 5 5 6 5 5 …
0019_1 27 19 0	000000E+00 29611 5 4 0 7 0 7 0 7 7 0 7 0 7 0 7 7 0 7 0 7 7 7 0 7 7 7 7 0 7 7 7 7 7 6 7 7 7 6 7 6 7 6 7 6 7 6 6 7 6 6 6 7 6 6 6 7 6 6 6 6 7 6 6 6 6 6 7 6 6 6 6 6 6 6 6 7 6 6 6 6 6 6 6 6 6 6 6 6 6 6 6 6 6 6 6 6 6 6 6 6 6 6 6 6 6 6 6 6 6 6 6 5 6 6 6 6 6 6 6 6 6 5 6 6 6 6 6 6 6 5 6 6 6 6 6 5 6 6 6 6 6 5 6 6 6 6 5 6 6 6 5 6 6 6 5 6 6 6 6 5 6 6 5 6 6 6 5 6 6 5 6 6 5 6 6 5 6 6 5 6 6 5 6 6 5 6 5 6 6 5 6 …
0020_1 39 20 0	000000E+00 25623 7 0 7 0 7 0 7 7 0 7 0 7 0 7 7 0 7 7 0 7 0 7 7 0 7 7 0 7 7 0 7 7 7 7 7 0 7 7 7 7 7 7 7 7 6 7 7 7 7 7 6 7 7 6 7 6 7 6 6 7 6 7 6 6 7 6 6 6 7 6 6 6 6 7 6 6 6 6 7 6 6 6 6 6 6 6 6 7 6 6 6 6 6 6 6 6 6 6 6 6 6 6 6 6 6 6 6 6 6 6 6 6 6 6 6 6 5 6 6 6 6 6 6 6 6 5 6 6 6 6 6 5 6 6 6 6 5 6 6 6 6 5 6 6 6 5 6 6 5 6 6 6 5 6 5 6 6 5 6 6 5 6 6 5 6 5 6 5 6 5 6 5 6 5 6 5 6 5 6 5 5 6 5 5 6 5 5 6 5 5 5 …
0021_1 71 8 0	000000E+00 25761 6 7 7 7 0 7 7 7 0 7 7 7 0 7 7 7 0 7 7 7 0 7 7 7 0 7 7 7 7 0 7 7 7 7 0 7 7 7 7 7 7 0 7 7 7 7 7 7 7 6 7 7 7 6 7 7 6 7 6 7 6 7 6 7 6 7 6 7 6 7 6 6 7 6 6 7 6 6 7 6 6 6 7 6 6 6 7 6 6 6 6 7 6 6 6 6 6 7 6 6 6 6 6 6 7 6 6 6 6 6 6 6 6 6 6 6 6 6 6 6 6 6 6 6 6 6 6 6 6 6 6 6 6 6 6 6 6 6 6 6 6 6 6 6 5 6 6 6 6 6 6 6 6 5 6 6 6 6 6 5 6 6 6 6 5 6 6 6 6 5 6 6 6 6 5 6 6 5 6 6 6 5 6 6 5 6 6 6 5 6 6 …
0022_1 50 28 0	000000E+00 28779 6 0 7 7 0 7 7 0 7 7 7 0 7 7 7 7 7 0 7 7 7 7 7 7 7 7 7 7 7 7 6 7 7 7 7 7 6 7 7 7 6 7 7 7 6 7 7 6 7 7 6 7 6 7 7 6 7 6 7 6 7 6 7 6 7 6 7 6 7 6 7 6 6 7 6 7 6 7 6 6 7 6 6 7 6 7 6 6 7 6 6 7 6 6 6 7 6 6 7 6 6 6 7 6 6 6 7 6 6 6 6 7 6 6 6 6 6 6 6 7 6 6 6 6 6 6 6 6 6 6 6 6 6 6 6 6 6 6 6 6 6 6 6 6 6 6 6 6 6 6 6 6 6 6 6 6 5 6 6 6 6 6 6 6 6 5 6 6 6 6 6 6 6 5 6 6 6 6 6 6 5 6 6 6 6 6 5 6 6 6 6 …
0023_1 41 18 0	000000E+00 28546 7 7 0 7 7 7 7 0 7 7 7 7 7 0 7 7 7 7 7 7 7 7 7 7 7 7 7 6 7 7 7 7 7 6 7 7 7 6 7 7 7 6 7 7 6 7 6 7 7 6 7 6 7 7 6 7 6 7 6 7 6 7 6 6 7 6 7 6 6 7 6 7 6 6 7 6 6 6 7 6 6 7 6 6 7 6 6 6 6 7 6 6 6 7 6 6 6 6 6 6 7 6 6 6 6 6 6 6 6 6 6 7 6 6 6 6 6 6 6 6 6 6 6 6 6 6 6 6 6 6 5 6 6 6 6 6 6 6 6 5 6 6 6 6 6 5 6 6 6 6 5 6 6 6 5 6 6 6 5 6 6 5 6 6 5 6 6 6 5 6 6 5 6 6 5 6 5 6 6 5 6 6 5 6 5 6 6 5 6 5 6 …
0024_1 80 19 0	000000E+00 53808 6 7 6 7 7 7 7 7 7 7 0 7 7 7 7 7 7 0 7 7 7 7 0 7 7 7 7 0 7 7 7 7 0 7 7 7 7 7 7 7 7 7 7 7 7 7 7 7 7 6 7 7 7 6 7 7 6 7 7 6 7 6 7 7 6 7 6 7 6 7 6 6 7 6 7 6 7 6 6 7 6 7 6 6 7 6 6 7 6 6 7 6 6 6 7 6 6 6 7 6 6 6 7 6 6 6 6 6 7 6 6 6 6 6 6 6 6 7 6 6 6 6 6 6 6 6 6 6 5 6 6 6 6 6 6 6 6 6 5 6 6 6 6 5 6 6 6 6 5 6 6 6 5 6 6 5 6 6 5 6 6 6 5 6 6 5 6 5 6 6 5 6 5 6 6 5 6 5 6 5 6 6 5 6 5 6 5 6 5 6 6 …
0025_1 40 12 0	000000E+00 38422 7 7 7 7 0 7 7 7 7 7 0 7 7 7 7 7 7 7 7 0 7 7 7 7 7 7 7 7 7 6 7 7 7 7 7 7 7 6 7 7 7 7 6 7 7 6 7 7 6 7 7 6 7 7 6 7 6 7 6 7 6 7 6 6 7 6 7 6 6 7 6 6 7 6 6 7 6 6 6 6 6 7 6 6 6 6 6 6 6 6 6 6 6 6 6 6 6 6 6 6 6 6 6 6 5 6 6 6 6 6 6 6 6 5 6 6 6 6 6 5 6 6 6 6 5 6 6 6 5 6 6 6 5 6 6 6 5 6 6 5 6 6 5 6 6 5 6 6 5 6 6 5 6 5 6 6 5 6 5 6 6 5 6 5 6 5 6 5 6 5 6 6 5 6 5 5 6 5 6 5 6 5 6 5 6 5 6 5 5 6 5 …
0027_1 56 13 0	000000E+00 38391 6 0 7 0 7 0 7 0 0 7 7 0 7 0 7 0 7 7 0 7 7 0 7 7 7 0 7 7 7 7 7 0 7 7 7 7 7 7 7 7 7 7 7 7 7 7 6 7 7 7 7 6 7 7 7 7 6 7 7 6 7 7 6 7 7 6 7 7 6 7 7 6 7 6 7 7 6 7 6 7 6 7 6 6 7 6 7 6 6 6 7 6 6 7 6 6 6 6 7 6 6 6 6 6 7 6 6 6 6 6 6 6 6 6 6 6 6 6 6 6 6 6 6 6 6 6 6 6 6 6 6 5 6 6 6 6 6 6 6 5 6 6 6 6 6 5 6 6 6 6 5 6 6 6 5 6 6 6 5 6 6 6 5 6 6 5 6 6 6 5 6 6 5 6 6 5 6 6 5 6 6 5 6 6 5 6 6 5 6 6 5 …
0028_1 45 21 0	000000E+00 24188 7 7 0 7 0 7 0 0 7 0 7 0 7 0 7 0 7 0 7 7 0 7 7 7 0 7 7 7 7 7 7 7 7 7 7 7 7 7 7 7 7 6 7 7 7 7 6 7 7 6 7 7 6 7 6 7 6 7 6 7 6 6 7 6 6 7 6 6 6 7 6 6 6 6 7 6 6 6 6 7 6 6 6 6 6 7 6 6 6 6 6 6 6 7 6 6 6 6 6 6 6 6 6 6 6 6 6 6 6 6 6 6 6 6 6 6 6 6 6 6 6 6 6 6 6 6 6 6 6 6 5 6 6 6 6 6 6 5 6 6 6 6 6 5 6 6 6 6 5 6 6 6 6 5 6 6 6 5 6 6 5 6 6 6 5 6 6 5 6 6 5 6 6 5 6 6 5 6 6 5 6 5 6 6 5 6 5 6 6 5 6 …
0029_1 34 28 0	000000E+00 23234 5 4 7 0 7 0 7 0 7 0 7 0 7 0 7 7 0 7 0 7 7 0 7 7 7 0 7 7 7 7 7 7 7 7 7 7 7 7 6 7 7 6 7 6 7 7 6 7 6 7 6 7 6 6 7 6 6 7 6 6 7 6 6 7 6 6 6 7 6 6 6 7 6 6 6 6 6 6 7 6 6 6 6 6 6 6 6 6 7 6 6 6 6 6 6 6 6 6 6 6 6 6 6 5 6 6 6 6 6 6 6 6 6 5 6 6 6 6 6 6 5 6 6 6 6 5 6 6 6 5 6 6 5 6 6 6 5 6 6 5 6 6 5 6 5 6 5 6 6 5 6 5 6 5 6 5 6 5 6 5 5 6 5 6 5 5 6 5 5 6 5 5 6 5 5 5 6 5 5 5 6 5 5 5 5 5 5 6 5 5 5 …
0030_1 36 17 0	000000E+00 26464 7 7 7 0 7 7 7 0 7 7 7 7 0 7 7 7 7 7 0 7 7 7 7 7 7 7 7 7 7 7 7 7 7 7 7 7 7 7 7 7 7 6 7 7 7 6 7 7 6 7 7 6 7 6 7 7 6 7 6 7 6 7 6 7 6 7 6 6 7 6 6 7 6 6 7 6 6 6 7 6 6 6 6 7 6 6 6 6 6 6 6 7 6 6 6 6 6 6 6 6 6 6 6 6 6 6 6 6 5 6 6 6 6 6 6 6 6 6 6 5 6 6 6 6 6 6 6 5 6 6 6 6 6 5 6 6 6 6 5 6 6 6 6 5 6 6 6 5 6 6 6 5 6 6 6 5 6 6 5 6 6 5 6 6 6 5 6 6 5 6 6 5 6 6 5 6 5 6 6 5 6 5 6 5 6 5 6 5 6 5 6 …
0031_1 49 30 0	000000E+00 38568 5 4 4 4 4 4 6 7 0 0 7 0 0 7 0 0 7 0 0 7 0 0 7 0 0 7 0 0 7 0 7 0 7 0 0 7 0 7 0 7 0 7 0 7 7 0 7 7 7 7 7 7 7 7 7 7 7 7 7 7 6 7 7 7 6 7 7 6 7 6 7 6 7 6 6 7 6 6 7 6 6 7 6 6 6 6 7 6 6 6 6 6 6 7 6 6 6 6 6 6 6 6 6 6 6 6 6 6 6 6 6 6 6 6 6 5 6 6 6 6 6 5 6 6 6 6 6 5 6 6 6 5 6 6 6 5 6 6 6 5 6 6 5 6 6 5 6 6 5 6 6 5 6 5 6 6 5 6 5 6 6 5 6 5 6 5 6 6 5 6 5 6 5 6 5 6 5 6 5 6 5 5 6 5 6 5 6 5 5 6 5 …
0032_1 46 26 0	000000E+00 23922 6 7 7 7 7 7 7 7 0 7 7 7 7 7 7 6 7 7 7 7 7 7 6 7 7 6 7 7 6 7 6 7 7 6 7 6 7 7 6 7 6 7 6 7 6 7 6 6 7 6 7 6 7 6 7 6 6 7 6 6 7 6 7 6 6 7 6 6 7 6 6 6 7 6 6 6 7 6 6 6 6 6 6 7 6 6 6 6 6 6 6 6 6 6 6 6 6 6 5 6 6 6 6 6 6 6 6 6 6 5 6 6 6 6 6 6 5 6 6 6 6 5 6 6 6 6 5 6 6 6 6 5 6 6 6 5 6 6 6 5 6 6 6 5 6 6 6 5 6 6 5 6 6 5 6 6 5 6 6 5 6 5 6 6 5 6 5 6 5 6 6 5 6 5 6 5 6 5 6 5 6 5 5 6 5 5 6 5 5 6 5 …
0033_1 55 8 0	000000E+00 33758 5 4 4 4 4 4 4 4 5 4 4 0 7 0 0 0 0 7 0 0 0 7 0 0 0 7 0 0 7 0 0 7 0 0 7 0 0 7 0 7 0 7 0 0 7 0 7 7 0 7 0 7 0 7 7 0 7 7 0 7 7 7 7 0 7 7 7 7 7 7 7 7 7 6 7 7 7 6 7 7 7 6 7 6 7 7 6 7 6 7 6 7 6 6 7 6 7 6 6 7 6 6 7 6 6 7 6 6 6 6 7 6 6 6 6 7 6 6 6 6 6 6 7 6 6 6 6 6 6 6 6 6 6 6 6 7 6 6 6 6 6 6 6 6 6 6 6 5 6 6 6 6 6 6 6 6 6 6 6 6 6 5 6 6 6 6 6 6 5 6 6 6 6 6 6 5 6 6 6 6 5 6 6 6 6 5 6 6 6 6 5 …
0034_1 72 25 0	000000E+00 28368 5 4 5 7 7 0 7 0 7 0 7 7 0 7 0 7 0 7 7 0 7 0 7 7 0 7 7 7 0 7 7 7 7 7 0 7 7 7 7 7 7 6 7 7 7 7 6 7 7 6 7 7 6 7 6 7 6 7 6 6 7 6 7 6 6 6 7 6 6 7 6 6 6 7 6 6 6 7 6 6 6 6 7 6 6 6 6 7 6 6 6 6 6 6 6 6 7 6 6 6 6 6 6 6 6 6 6 6 6 6 6 6 6 6 6 6 6 6 6 6 6 6 6 6 5 6 6 6 6 6 6 6 5 6 6 6 6 5 6 6 6 6 5 6 6 5 6 6 6 5 6 6 5 6 6 5 6 5 6 6 5 6 5 6 6 5 6 5 6 5 6 5 6 5 5 6 5 6 5 5 6 5 6 5 5 6 5 5 5 6 5 …
0035_1 48 21 0	000000E+00 39809 6 7 7 0 7 7 7 7 7 0 7 7 7 7 7 0 7 7 7 7 7 7 7 7 7 7 7 7 7 7 7 7 7 7 7 6 7 7 7 6 7 7 7 6 7 7 6 7 7 6 7 6 7 7 6 7 7 6 7 6 7 6 7 7 6 7 6 7 6 7 6 7 6 6 7 6 7 6 7 6 6 7 6 6 7 6 7 6 6 7 6 6 6 7 6 6 6 7 6 6 6 7 6 6 6 7 6 6 6 6 6 7 6 6 6 6 6 6 7 6 6 6 6 6 6 6 6 6 6 6 6 6 6 6 6 6 6 6 6 6 6 6 6 6 6 6 6 6 6 6 6 5 6 6 6 6 6 6 6 6 5 6 6 6 6 6 5 6 6 6 6 6 5 6 6 6 5 6 6 6 5 6 6 6 5 6 6 6 5 6 6 …
0036_1 60 12 0	000000E+00 32504 5 7 7 0 7 0 7 0 7 0 7 0 7 7 0 7 0 7 7 7 0 7 7 7 7 0 7 7 7 7 6 7 7 7 7 7 6 7 7 7 6 7 7 6 7 6 7 7 6 7 6 7 6 7 6 7 6 7 6 7 6 7 6 6 7 6 7 6 6 7 6 6 7 6 6 6 7 6 6 6 7 6 6 6 6 7 6 6 6 6 6 6 6 7 5 7 6 6 6 6 6 6 6 6 6 6 5 7 5 6 6 6 6 6 6 6 6 5 6 6 6 6 5 6 6 6 6 5 6 6 6 5 6 6 5 6 5 6 6 5 6 6 5 6 5 6 6 5 6 5 6 5 6 5 6 5 6 5 6 5 6 5 5 6 5 5 6 5 6 5 5 5 6 5 5 6 5 5 5 6 5 5 5 5 5 6 5 5 5 5 5 …
0037_1 46 17 0	000000E+00 34487 6 7 7 7 0 7 7 7 7 7 7 7 7 7 7 7 6 7 7 7 7 7 7 6 7 7 7 6 7 7 7 6 7 7 7 6 7 7 6 7 7 6 7 6 7 7 6 7 6 7 6 7 6 7 7 6 7 6 7 6 7 6 7 6 7 6 7 6 7 6 7 6 6 7 6 7 6 7 6 7 6 6 7 6 7 6 6 7 6 7 6 6 7 6 6 7 6 6 7 6 6 7 6 6 7 6 6 6 7 6 6 6 6 7 6 6 6 7 6 6 6 6 6 7 6 6 6 6 6 6 7 6 6 6 6 6 6 6 6 6 7 6 6 6 6 6 6 6 6 6 6 6 6 6 6 6 6 6 6 7 6 6 6 6 6 6 6 6 6 6 6 6 6 6 6 6 6 5 6 6 6 6 6 6 6 6 6 6 6 6 5 …
0038_1 33 18 0	000000E+00 29860 6 0 7 7 0 7 0 7 7 0 7 7 7 0 7 7 7 7 7 7 7 7 7 7 7 7 7 7 6 7 7 7 6 7 7 6 7 6 7 6 7 7 6 7 6 6 7 6 7 6 7 6 7 6 6 7 6 7 6 6 7 6 6 7 6 6 7 6 6 7 6 6 6 7 6 6 6 6 7 6 6 6 6 6 6 6 6 6 7 6 5 7 6 6 6 6 6 6 6 6 6 6 6 6 6 6 6 6 6 6 6 6 6 5 7 6 6 5 6 6 6 6 6 6 6 6 6 6 6 6 6 5 6 6 6 6 6 6 6 6 6 6 5 6 6 6 6 6 6 6 6 5 6 6 6 6 6 6 5 6 6 6 6 6 5 6 6 6 6 6 5 6 6 6 6 6 5 6 6 6 5 6 6 6 6 5 6 6 6 6 5 …
0039_1 32 27 0	000000E+00 27415 6 0 7 0 0 7 0 7 0 0 7 0 7 0 0 7 0 7 0 7 0 7 0 0 7 0 7 7 0 7 0 7 7 0 7 0 7 7 7 0 7 7 7 7 7 0 7 7 7 7 6 7 7 7 7 7 6 7 7 6 7 6 7 6 7 6 7 6 6 7 6 6 7 6 6 6 7 6 6 6 6 7 6 6 6 6 6 6 7 6 6 6 6 6 6 6 6 6 6 6 7 6 6 6 6 6 6 6 6 6 6 6 5 6 6 6 6 6 6 6 6 6 6 6 5 6 6 6 6 6 6 5 6 6 6 6 6 5 6 6 6 6 5 6 6 6 5 6 6 5 6 6 6 5 6 6 5 6 6 5 6 6 5 6 6 5 6 5 6 6 5 6 5 6 5 6 5 6 5 6 6 5 6 5 5 6 5 6 5 6 5 …
0040_1 33 10 0	000000E+00 19096 5 7 0 0 7 0 7 0 7 0 7 7 0 7 0 7 7 0 7 0 7 7 7 0 7 7 7 0 7 7 7 7 7 7 7 7 7 7 7 6 7 7 7 6 7 7 6 7 6 7 7 6 7 6 7 6 7 6 6 7 6 7 6 6 7 6 6 7 6 6 6 7 6 6 6 6 7 6 6 6 6 7 6 6 6 6 6 6 6 6 6 6 7 6 6 6 6 6 6 6 6 6 6 6 6 6 6 6 6 5 6 6 6 6 6 6 6 6 6 6 6 5 6 6 6 6 6 6 5 6 6 6 6 5 6 6 6 6 5 6 6 6 6 5 6 6 6 6 5 6 6 6 5 6 6 5 6 6 6 5 6 6 6 5 6 6 5 6 6 5 6 5 6 6 5 6 6 5 6 5 6 6 5 6 5 6 5 6 6 5 6 …
0041_1 78 22 0	000000E+00 28188 6 7 6 7 7 7 7 7 7 7 7 7 7 7 7 7 7 7 7 7 7 7 7 7 7 7 7 6 7 7 7 7 7 6 7 7 7 7 6 7 7 7 6 7 7 7 6 7 7 6 7 7 7 6 7 6 7 7 6 7 7 6 7 7 6 7 6 7 6 7 7 6 7 6 7 6 7 6 7 6 7 6 7 6 7 6 7 6 6 7 6 7 6 7 6 6 7 6 7 6 6 7 6 7 6 6 7 6 6 7 6 6 7 6 6 7 6 6 7 6 6 7 6 6 7 6 6 6 7 6 6 6 7 6 6 6 7 6 6 6 6 7 6 6 6 6 7 6 6 6 6 6 7 6 6 6 6 6 6 6 6 6 7 6 6 6 6 6 6 6 6 6 6 6 6 6 6 6 6 6 6 6 6 6 6 6 6 6 6 6 6 …
0042_1 66 17 0	000000E+00 36712 6 7 0 7 7 0 7 0 7 0 7 7 0 7 0 7 0 7 7 0 7 7 0 7 7 0 7 7 0 7 7 7 7 0 7 7 7 7 7 7 0 7 7 7 7 7 6 7 7 7 7 7 7 7 6 7 7 7 7 6 7 7 7 6 7 7 6 7 7 6 7 7 6 7 6 7 7 6 7 6 7 6 7 6 7 6 7 6 7 6 7 6 7 6 6 7 6 7 6 6 7 6 6 7 6 6 7 6 6 6 7 6 6 6 7 6 6 6 7 6 6 6 6 7 6 6 6 6 7 6 6 6 6 6 6 6 7 6 6 6 6 6 6 6 6 6 6 6 6 6 6 6 6 6 6 6 6 6 6 6 6 6 6 6 6 6 6 6 6 6 6 5 6 6 6 6 6 6 5 6 6 6 6 5 6 6 6 5 6 6 6 …
0043_1 55 22 0	000000E+00 28436 7 7 0 7 7 0 7 7 0 7 7 7 0 7 7 7 7 7 7 7 7 7 7 7 7 7 7 7 7 7 6 7 7 7 7 7 6 7 7 6 7 7 6 7 7 6 7 6 7 6 7 7 6 7 6 7 6 6 7 6 7 6 6 7 6 7 6 6 7 6 6 7 6 6 6 7 6 6 6 7 6 6 6 6 7 6 6 6 6 6 6 7 6 6 6 6 6 6 6 6 6 6 7 6 6 6 6 6 6 6 6 6 6 6 6 6 5 6 6 6 6 6 6 6 6 6 5 6 6 6 6 5 6 6 6 5 6 6 6 5 6 6 5 6 6 5 6 6 5 6 5 6 6 5 6 5 6 5 6 6 5 5 6 5 6 5 6 5 5 6 5 5 5 5 5 5 5 5 5 4 5 5 4 5 4 5 4 5 4 5 4 …
0044_1 41 49 0	000000E+00 32478 6 7 7 7 7 7 7 7 7 6 7 7 7 7 7 7 7 6 7 7 7 6 7 7 6 7 7 6 7 7 6 7 6 7 6 7 6 7 6 7 6 6 7 6 7 6 6 7 6 6 6 7 6 6 6 6 7 6 6 6 6 7 6 6 6 6 6 6 6 7 6 6 6 6 6 6 6 6 6 6 6 7 6 6 6 6 6 6 6 6 6 6 6 6 6 6 6 6 6 6 6 6 6 6 6 6 5 6 6 6 6 6 6 6 6 6 6 6 6 6 5 6 6 6 6 6 6 6 6 6 5 6 6 6 6 6 6 6 5 6 6 6 6 6 5 6 6 6 6 6 5 6 6 6 6 5 6 6 6 6 5 6 6 6 5 6 6 6 6 5 6 6 5 6 6 6 5 6 6 5 6 6 5 6 6 5 6 6 5 6 6 …
0045_1 40 18 0	000000E+00 24017 5 4 4 5 0 0 0 0 7 0 0 0 7 0 0 7 0 7 0 7 0 7 0 7 0 7 7 0 7 7 7 0 7 7 7 7 7 7 7 7 7 7 7 7 7 7 6 7 7 7 6 7 7 7 6 7 6 7 7 6 7 6 7 6 7 6 7 6 7 6 7 6 6 7 6 7 6 6 7 6 6 6 7 6 6 7 6 6 6 6 7 6 6 6 6 6 6 7 6 6 6 6 6 6 6 6 6 6 6 6 6 6 6 6 6 6 6 6 5 6 6 6 6 6 6 6 6 5 6 6 6 6 6 5 6 6 6 5 6 6 6 5 6 6 6 5 6 6 5 6 6 5 6 6 5 6 6 5 6 6 5 6 5 6 6 5 6 6 5 6 5 6 5 6 6 5 6 5 6 5 6 5 6 5 6 6 5 6 5 6 6 …
0046_1 61 26 0	000000E+00 36218 7 6 7 7 7 7 7 7 7 7 7 7 7 7 7 7 7 7 7 7 7 7 7 7 7 7 7 7 6 7 7 7 7 7 7 7 7 6 7 7 7 7 7 6 7 7 7 7 6 7 7 7 6 7 7 7 6 7 7 6 7 7 6 7 7 6 7 6 7 7 6 7 6 7 7 6 7 6 7 6 7 6 7 6 7 6 7 6 6 7 6 7 6 6 7 6 6 7 6 6 7 6 6 6 7 6 6 7 6 6 6 6 7 6 6 6 6 7 6 6 6 6 6 7 6 6 6 6 6 6 6 6 6 7 6 6 6 6 6 6 6 6 6 6 6 6 6 6 6 6 6 6 6 6 6 6 6 6 6 6 6 6 6 6 5 6 6 6 6 6 6 6 6 6 6 5 6 6 6 6 6 6 6 5 6 6 6 6 6 6 5 …
0047_1 38 22 0	000000E+00 34978 5 4 4 4 5 0 0 0 0 0 0 0 0 0 7 0 0 0 0 0 7 0 0 7 0 7 0 7 0 7 0 7 0 7 7 0 7 7 7 7 0 7 7 7 7 7 7 7 7 7 6 7 7 7 7 6 7 7 6 7 6 7 7 6 7 6 7 6 7 6 6 7 6 7 6 6 6 7 6 6 6 7 6 6 6 6 6 6 7 6 6 6 6 6 6 6 6 6 6 6 7 6 6 6 6 6 6 6 6 6 6 6 6 6 6 6 6 6 6 6 6 5 6 6 6 6 6 6 6 6 6 6 6 6 6 6 5 6 6 6 6 6 6 6 6 5 6 6 6 6 6 6 6 5 6 6 6 6 6 6 5 6 6 6 6 6 5 6 6 6 6 6 5 6 6 6 6 5 6 6 6 6 5 6 6 6 5 6 6 6 6 …
0049_1 40 28 0	000000E+00 30972 6 0 7 0 7 0 7 0 7 7 0 7 0 7 7 0 7 7 0 7 7 0 7 7 7 0 7 7 7 7 7 7 7 7 7 7 7 7 6 7 7 7 6 7 7 6 7 7 6 7 6 7 6 7 6 7 6 7 6 7 6 7 6 6 7 6 7 6 6 7 6 6 7 6 6 7 6 6 7 6 6 6 7 6 6 6 6 7 6 6 6 6 7 6 6 6 6 6 7 6 6 6 6 6 6 6 6 6 7 6 6 6 6 6 6 6 6 6 6 6 6 6 6 6 6 6 6 6 6 6 6 6 6 6 6 6 6 6 6 5 6 6 6 6 6 6 6 6 6 5 6 6 6 6 6 6 6 5 6 6 6 6 6 5 6 6 6 6 6 5 6 6 6 6 5 6 6 6 5 6 6 6 5 6 6 6 5 6 6 6 5 …
0050_1 48 23 0	000000E+00 20256 5 0 7 0 7 0 7 7 0 7 7 0 7 7 7 0 7 7 7 0 7 7 7 7 7 0 7 7 7 7 7 7 7 7 7 7 7 7 7 7 7 6 7 7 7 7 6 7 7 6 7 7 6 7 7 6 7 6 7 7 6 7 6 7 6 7 7 6 7 6 6 7 6 7 6 7 6 6 7 6 6 7 6 6 6 7 6 6 6 7 6 6 6 6 6 7 6 6 6 6 6 6 6 7 6 6 6 6 6 6 6 6 6 6 6 6 6 6 6 6 6 6 5 6 6 6 6 6 6 6 5 6 6 6 6 6 5 6 6 6 5 6 6 6 5 6 6 5 6 6 5 6 6 5 6 6 5 6 5 6 5 6 5 6 5 6 5 6 5 6 5 6 5 5 6 5 5 6 5 5 5 6 5 5 5 5 6 5 5 5 5 …
0056_1 83 21 0	000000E+00 45753 0 7 7 0 7 7 7 0 7 7 7 0 7 7 7 7 7 0 7 7 7 7 7 7 7 7 7 7 7 6 7 7 7 7 7 7 6 7 7 7 7 6 7 7 7 7 6 7 7 6 7 7 7 6 7 7 7 6 7 6 7 7 6 7 7 6 7 6 7 6 7 6 7 6 7 6 7 6 7 6 7 6 7 6 6 7 6 7 6 6 7 6 6 7 6 6 7 6 6 6 7 6 6 6 7 6 6 6 6 6 7 6 6 6 6 6 6 7 6 6 6 6 6 6 6 6 6 7 6 6 6 6 6 6 6 6 6 6 6 6 6 6 6 6 6 6 6 6 6 6 6 6 5 6 6 6 6 6 6 6 6 6 6 6 5 6 6 6 6 6 6 6 5 6 6 6 6 5 6 6 6 6 5 6 6 6 5 6 6 5 6 …
0057_1 53 23 0	000000E+00 18559 5 4 5 4 5 5 5 6 0 0 0 0 7 0 0 7 0 7 0 0 7 0 7 0 7 0 7 7 0 7 0 7 7 7 0 7 7 7 0 7 7 7 7 7 7 7 7 7 7 7 7 7 7 7 7 7 6 7 7 7 7 6 7 7 6 7 7 6 7 6 7 6 7 6 6 7 6 7 6 6 7 6 7 6 6 7 6 6 7 6 6 7 6 6 7 6 6 7 6 6 7 6 6 7 6 6 7 6 6 6 6 7 6 6 6 7 6 6 6 6 6 7 6 6 6 6 6 7 6 6 6 6 6 6 6 7 6 6 6 6 6 6 6 6 7 6 6 6 6 6 6 6 6 6 6 6 7 6 6 6 6 6 6 6 6 6 6 6 6 6 6 6 6 7 6 6 6 6 6 6 6 6 6 6 6 6 6 6 6 6 6 …
0058_1 67 19 0	000000E+00 25352 6 5 7 0 7 7 0 7 7 7 7 7 7 7 7 7 7 7 7 6 7 7 7 7 6 7 7 6 7 7 6 7 6 7 6 7 7 6 7 6 7 6 7 6 7 6 7 7 6 7 6 7 6 7 6 6 7 6 7 6 6 7 6 7 6 6 7 6 6 7 6 6 7 6 6 7 6 6 7 6 6 6 7 6 6 6 7 6 6 6 6 6 6 6 6 6 6 7 6 6 6 6 6 6 6 6 6 6 6 6 6 6 6 6 6 6 6 7 6 6 6 6 6 6 6 6 6 6 6 6 6 6 6 6 6 6 6 6 5 6 6 6 6 6 6 6 6 6 5 6 6 6 6 6 6 6 5 6 6 6 6 6 6 5 6 6 6 6 6 6 5 6 6 6 6 6 6 5 6 6 6 6 6 6 5 6 6 6 5 6 6 …
0059_1 49 14 0	000000E+00 36868 6 7 0 7 7 7 0 7 7 7 0 7 7 7 7 0 7 7 7 0 7 7 7 0 7 7 7 7 7 7 7 7 7 7 7 7 7 7 7 7 7 6 7 7 7 6 7 7 7 6 7 7 6 7 7 6 7 6 7 7 6 7 6 7 7 6 7 6 7 6 7 6 7 6 7 6 6 7 6 7 6 6 6 7 6 6 6 7 6 6 6 6 6 7 6 6 6 6 6 7 6 6 6 6 6 6 7 5 6 6 6 7 6 6 6 6 6 6 6 6 6 6 6 6 6 6 6 6 6 6 6 6 6 6 6 6 6 5 6 6 6 6 6 6 6 6 6 6 6 6 6 5 6 6 6 6 6 6 5 6 6 6 6 6 6 5 6 6 6 6 6 5 6 6 6 6 5 6 6 6 5 6 6 6 5 6 6 6 5 6 6 …
0060_1 68 31 0	000000E+00 35769 5 4 4 0 7 0 7 0 7 7 0 7 7 7 0 7 7 7 7 7 0 7 7 7 7 7 7 0 7 7 7 7 7 7 7 7 6 7 7 7 7 6 7 7 7 6 7 7 7 6 7 7 7 6 7 7 7 6 7 7 6 7 7 6 7 7 7 6 7 7 6 7 7 6 7 6 7 7 6 7 7 6 7 7 6 7 7 6 7 6 7 6 7 6 7 7 6 7 6 7 6 7 6 7 6 6 7 6 6 7 6 6 7 6 6 7 6 6 7 6 6 7 6 6 7 6 6 7 6 6 6 7 6 6 7 6 6 6 7 6 6 6 6 6 6 7 6 6 6 6 6 6 6 6 7 6 6 6 6 6 6 6 6 6 6 6 6 6 6 6 6 6 6 6 5 6 6 6 6 6 6 6 6 6 6 6 6 6 6 6 6 …
0061_1 76 23 0	000000E+00 36606 6 7 7 7 0 7 7 7 0 7 7 7 0 7 7 7 0 7 7 0 7 7 0 7 7 7 0 7 7 7 7 7 7 7 7 7 0 7 7 7 7 6 7 7 7 7 7 7 7 7 7 7 6 7 7 7 7 6 7 7 7 6 7 7 6 7 7 6 7 7 6 7 7 6 7 6 7 7 6 7 6 7 6 7 7 6 7 6 6 7 6 7 6 7 6 7 6 7 6 6 7 6 7 6 6 7 6 6 7 6 6 7 6 6 7 6 6 6 6 6 6 6 7 6 6 6 6 6 6 7 6 6 6 6 6 6 6 6 6 7 6 6 6 6 6 6 6 6 6 6 6 6 6 6 6 6 6 7 6 6 6 6 6 6 6 6 6 6 6 6 6 6 6 6 6 6 6 6 5 6 6 6 6 6 6 6 5 6 6 6 5 …
0063_1 38 18 0	000000E+00 53000 7 6 6 7 6 7 7 7 7 7 7 7 7 7 7 7 7 7 7 7 7 7 7 7 7 7 7 7 7 7 6 7 7 7 6 7 7 6 7 7 6 7 7 6 7 7 7 6 7 6 7 7 6 7 6 7 6 6 7 6 7 6 6 6 7 6 6 7 6 6 6 7 6 6 6 7 6 6 6 7 6 6 6 6 7 6 6 6 7 6 6 7 6 6 6 6 6 6 6 6 7 6 6 6 6 6 6 6 6 6 6 6 7 6 6 6 6 6 6 6 6 6 6 6 6 6 6 6 6 6 6 6 6 6 6 6 6 6 6 6 6 6 6 6 6 6 6 6 6 6 6 6 6 6 6 6 6 6 5 6 6 6 6 6 6 6 6 5 6 6 6 6 6 6 6 6 6 5 6 6 6 6 5 6 6 6 6 6 5 6 6 …
0065_1 67 16 0	000000E+00 29352 5 7 0 0 7 0 7 7 0 7 0 7 7 0 7 7 7 0 7 7 7 0 7 7 0 7 0 7 7 0 7 7 0 7 7 0 7 7 0 7 7 0 7 7 7 0 7 7 7 7 7 7 7 7 6 7 7 7 7 6 7 6 7 6 7 6 7 6 7 6 7 6 6 7 6 6 7 6 6 7 6 6 6 6 6 7 6 6 6 7 6 6 6 6 6 7 6 6 6 6 6 7 6 6 6 6 6 6 6 6 6 6 6 6 6 6 6 6 6 6 6 6 6 6 6 6 6 6 6 6 6 6 7 6 6 6 6 6 6 6 6 6 6 6 6 6 6 6 6 6 6 6 6 5 6 6 6 6 6 6 6 6 6 6 6 6 5 6 6 6 6 6 6 6 6 6 6 6 5 6 6 6 6 6 6 5 6 6 6 5 6 …
0066_1 52 22 0	000000E+00 44545 5 6 6 7 6 7 7 7 7 7 7 6 7 7 6 7 6 7 6 7 6 7 6 7 6 7 6 7 7 6 7 7 6 7 7 6 7 7 7 7 6 7 7 6 7 7 6 7 6 7 6 7 7 6 6 7 6 7 6 7 6 7 6 6 7 6 6 6 7 6 6 6 7 6 6 6 7 6 6 6 6 7 6 6 6 6 7 6 6 6 6 6 6 6 6 6 6 7 6 6 6 6 6 6 6 6 6 6 6 7 6 6 6 6 6 6 6 6 6 6 6 6 7 6 6 6 6 6 6 6 6 6 6 6 6 6 6 6 6 6 6 6 6 6 6 6 6 6 6 6 6 5 6 6 6 6 6 6 6 6 6 6 6 6 6 6 6 5 6 6 6 6 6 6 6 6 5 6 6 6 6 6 6 6 5 6 6 6 6 6 5 …
0068_1 65 22 0	000000E+00 49099 5 6 7 7 0 7 7 0 7 0 7 0 7 7 0 7 0 7 7 0 7 7 0 7 7 0 7 7 0 7 7 0 7 7 7 7 0 7 7 7 7 7 7 7 7 7 7 7 7 7 7 6 7 7 7 7 6 7 7 7 6 7 7 6 7 7 6 7 6 7 6 7 6 7 7 6 6 7 6 7 6 7 6 7 6 7 6 7 6 6 7 6 7 6 6 7 6 6 6 7 6 6 6 7 6 6 6 6 7 6 6 6 6 6 6 6 6 6 6 6 6 6 6 6 6 6 6 6 6 6 7 6 6 6 6 6 6 6 6 6 6 6 6 6 6 6 6 6 6 6 5 6 6 6 6 6 5 6 6 6 5 6 6 5 6 6 5 6 6 6 5 6 6 5 6 6 5 6 6 5 6 6 5 6 6 5 6 6 5 6 6 …
0069_1 60 19 0	000000E+00 40769 6 7 0 7 7 0 7 7 7 7 7 7 7 7 7 7 7 7 7 7 7 7 7 7 7 7 7 7 7 7 7 7 7 7 6 7 7 7 7 6 7 7 6 7 7 6 7 7 6 7 7 6 7 6 7 7 6 7 7 6 7 6 7 7 6 7 7 6 7 6 7 7 6 7 6 7 6 7 6 6 7 6 7 6 6 7 6 6 7 6 6 7 6 6 7 6 6 7 6 6 6 7 6 6 7 6 6 7 6 6 6 7 6 6 6 7 6 6 6 6 6 7 6 6 6 6 6 7 6 6 6 6 6 6 6 7 6 6 6 6 6 6 7 6 6 6 6 6 6 6 6 6 7 6 6 6 6 6 6 6 6 6 6 6 6 6 5 6 6 6 6 6 6 6 5 6 6 6 6 6 5 6 6 6 6 5 6 6 6 6 5 …
0070_1 61 25 0	000000E+00 46977 5 6 6 6 6 7 7 7 0 7 0 7 0 7 0 7 7 0 7 7 0 7 7 7 7 7 0 7 7 7 7 7 7 7 0 7 7 7 7 7 7 7 7 7 0 7 7 7 7 7 7 7 7 7 7 7 7 7 6 7 7 7 7 7 6 7 7 6 7 7 6 7 7 6 7 6 7 6 7 6 7 7 6 7 6 7 6 7 6 7 7 6 6 7 6 7 6 6 7 6 6 6 7 6 6 6 7 6 6 6 6 6 7 6 6 6 6 7 6 6 6 6 7 6 6 6 7 6 6 6 7 6 6 6 6 6 7 6 6 6 6 6 6 6 6 6 6 6 6 6 5 6 6 6 6 6 6 5 6 6 6 6 6 5 6 6 6 5 6 6 6 5 6 6 6 6 5 6 6 6 5 6 6 6 5 6 6 6 6 5 6 …
0072_1 56 21 0	000000E+00 37119 5 6 7 6 7 6 7 7 6 7 7 6 7 7 6 7 7 7 6 7 7 6 7 7 6 7 7 6 7 6 7 6 7 6 7 6 7 6 6 7 6 6 6 7 6 7 6 6 7 6 6 7 6 6 7 6 7 6 6 7 6 6 6 7 6 6 6 7 6 6 6 7 6 6 6 7 6 6 6 7 6 6 6 6 7 6 6 6 7 6 6 6 7 6 6 6 7 6 6 7 6 6 6 6 7 6 6 7 6 6 7 6 6 7 6 7 6 6 6 7 6 6 6 7 6 6 6 6 6 6 6 7 6 6 6 6 6 6 6 6 6 6 6 6 6 7 6 6 6 6 6 6 6 6 6 6 6 6 6 6 6 6 6 6 6 6 6 6 6 6 6 6 6 6 6 6 6 6 6 6 6 6 6 6 5 6 6 6 6 6 6 …
0073_1 45 18 0	000000E+00 30368 5 4 4 6 7 0 7 7 0 7 0 7 7 7 7 7 7 7 7 7 7 7 6 7 7 7 6 7 7 6 7 6 7 6 7 7 6 7 6 6 7 6 7 6 7 6 6 7 6 7 6 7 6 6 7 6 7 6 6 7 6 6 7 6 6 7 6 6 7 6 6 6 7 6 6 6 7 6 6 6 6 6 7 6 6 6 6 6 6 6 6 7 6 6 6 6 6 6 6 6 6 6 6 6 6 6 6 6 6 6 6 6 6 6 6 6 6 6 6 6 6 6 6 6 6 6 6 6 6 6 6 6 6 6 6 5 6 6 6 6 6 6 6 5 6 6 6 6 6 5 6 6 6 6 5 6 6 6 6 5 6 6 6 6 6 5 6 6 6 6 5 6 6 6 5 6 6 6 6 5 6 6 6 5 6 6 6 5 6 6 6 …
0074_1 67 7 0	000000E+00 40461 5 6 7 0 7 0 7 7 0 7 7 7 7 7 7 7 7 6 7 7 7 6 7 7 6 7 6 7 7 6 7 7 6 7 6 7 7 6 7 6 7 6 7 6 7 6 7 6 7 6 7 7 6 7 7 6 7 6 7 6 7 6 7 6 7 7 6 7 6 6 7 6 7 6 7 6 6 7 6 6 7 6 6 6 6 7 6 6 6 7 6 6 6 6 7 6 6 6 7 6 6 6 6 6 7 6 6 6 6 6 7 6 6 6 6 6 6 7 6 6 6 6 6 6 6 7 6 6 6 6 6 6 6 6 6 7 6 6 6 6 6 5 6 6 6 6 6 6 6 6 5 6 6 6 6 5 6 6 6 6 5 6 6 6 6 5 6 6 6 5 6 6 6 6 5 6 6 6 6 5 6 6 6 6 6 5 6 6 6 6 6 …
0075_1 53 28 0	000000E+00 41695 5 4 6 7 0 0 7 0 7 0 7 0 0 7 0 7 0 7 7 0 7 7 0 7 7 0 7 7 7 7 7 0 7 7 7 7 7 7 7 7 7 7 7 7 7 7 7 7 7 7 7 6 7 7 7 7 6 7 7 7 6 7 7 6 7 6 7 6 7 6 7 6 7 6 6 7 6 7 6 6 7 6 7 6 7 6 7 6 7 6 6 7 6 7 6 7 6 6 7 6 7 6 6 7 6 6 7 6 6 7 6 6 6 7 6 6 6 6 7 6 6 6 6 6 6 6 6 6 6 6 6 6 6 5 6 6 6 6 6 6 6 5 6 6 6 6 6 6 6 5 6 6 6 6 6 6 6 5 6 6 6 6 6 6 5 6 6 6 5 6 6 6 5 6 6 6 5 6 6 5 6 6 5 6 6 5 6 5 6 6 5 …
0076_1 79 20 0	000000E+00 50947 5 4 4 5 6 6 6 6 6 6 6 6 7 6 7 6 7 7 7 7 7 7 7 7 7 7 0 7 7 7 6 7 7 7 7 7 7 7 7 7 7 6 7 7 7 6 7 7 7 6 7 7 6 7 6 7 6 7 6 7 6 7 6 7 6 6 7 6 7 6 6 7 6 6 7 6 6 6 7 6 6 6 6 7 6 6 6 6 7 6 6 6 6 6 6 6 6 6 6 6 7 6 6 6 6 6 6 6 6 6 6 6 6 6 6 6 6 6 6 6 6 6 6 5 6 6 6 6 6 6 6 6 6 6 6 5 6 6 6 6 6 5 6 6 6 6 5 6 6 6 5 6 6 6 5 6 6 6 5 6 6 6 5 6 6 5 6 6 6 5 6 6 5 6 6 6 5 6 6 5 6 6 5 6 6 6 5 6 6 5 6 …
0077_1 60 23 0	000000E+00 42736 7 0 7 0 7 0 7 0 7 0 7 0 7 7 0 7 0 7 0 7 7 0 7 0 7 7 0 7 7 7 0 7 7 0 7 7 7 0 7 7 7 0 7 7 7 7 0 7 7 7 7 7 7 7 7 7 7 7 7 7 7 7 7 6 7 7 7 7 7 6 7 7 7 7 6 7 7 6 7 7 6 7 7 6 7 7 6 7 6 7 6 7 6 7 6 7 6 7 6 6 6 7 6 6 7 6 6 6 6 6 7 6 6 6 6 7 6 6 6 6 6 6 7 6 6 6 6 6 6 6 7 6 6 6 6 6 6 6 6 6 6 6 6 6 6 6 6 6 6 6 6 6 6 6 6 5 6 6 6 6 6 6 5 6 6 6 6 5 6 6 6 6 5 6 6 6 6 6 6 5 6 6 6 5 6 6 5 6 6 6 5 …
0078_1 62 26 0	000000E+00 52239 5 4 5 6 6 5 6 6 6 6 6 6 6 6 7 6 6 6 6 7 6 6 6 7 6 6 6 7 6 6 6 7 6 6 7 6 6 7 6 6 6 7 6 6 7 6 6 6 7 6 6 6 7 6 6 7 6 6 6 6 6 6 7 6 6 6 6 6 7 6 6 6 6 6 6 6 6 7 6 6 6 6 6 6 6 6 7 6 6 6 6 6 6 6 6 7 6 6 6 6 6 6 6 6 7 6 6 6 6 6 6 6 6 6 7 6 6 6 6 6 6 6 6 6 6 7 6 6 6 6 6 6 6 6 6 6 6 6 6 6 6 6 7 6 6 6 6 6 6 6 6 6 6 6 6 6 6 6 6 5 6 6 6 6 6 6 6 6 6 6 5 6 6 6 6 6 5 6 6 6 5 6 6 6 5 6 6 6 5 6 6 …
0079_1 66 15 0	000000E+00 57974 5 6 6 0 7 0 7 0 7 0 0 7 0 0 7 0 0 7 0 0 7 0 0 7 0 7 0 0 7 0 7 0 7 0 7 0 7 0 7 7 0 7 0 7 7 0 7 7 7 0 7 7 0 7 7 0 7 7 0 7 7 7 0 7 7 7 7 7 7 7 7 7 7 7 7 7 7 6 7 7 7 6 7 7 6 7 7 6 7 7 6 7 6 7 6 7 6 7 7 6 6 7 6 6 7 6 6 6 7 6 6 6 6 6 7 6 6 6 6 6 7 6 6 6 6 6 6 6 6 6 6 6 6 6 6 6 6 6 6 6 6 6 6 6 6 6 5 6 6 6 6 6 5 6 6 6 6 5 6 6 6 5 6 6 6 5 6 6 5 6 6 5 6 6 6 5 6 6 5 6 6 5 6 6 5 6 6 5 6 6 5 …
0080_1 59 20 0	000000E+00 60015 5 4 5 6 7 6 0 7 7 7 7 7 7 7 7 7 7 6 7 7 7 7 7 7 6 7 7 7 7 6 7 7 7 6 7 7 6 7 7 6 7 6 7 6 6 7 6 6 7 6 7 6 6 7 6 6 7 6 6 7 6 6 7 6 6 7 6 6 7 6 6 6 7 6 6 6 7 6 6 6 7 6 6 6 6 6 7 6 6 6 6 6 6 6 6 6 6 6 6 6 6 6 6 6 6 7 6 6 6 6 6 6 6 6 6 6 6 6 6 6 6 6 6 6 6 6 6 6 6 6 6 6 6 6 6 6 6 6 6 6 6 5 6 6 6 6 6 6 6 6 6 6 6 6 6 6 6 6 5 6 6 6 6 6 6 6 5 6 6 6 6 6 5 6 6 6 5 6 6 5 6 6 5 6 5 6 5 6 5 5 5 …
0081_1 62 22 0	000000E+00 42208 5 4 7 0 7 0 7 7 0 7 0 7 7 7 0 7 7 0 7 7 0 7 7 0 7 7 7 0 7 7 7 0 7 7 7 7 7 7 0 7 7 7 7 7 7 7 7 6 7 7 7 7 7 7 7 7 7 7 7 7 7 7 7 7 6 7 7 7 7 6 7 7 7 6 7 7 7 6 7 7 6 7 6 7 7 6 7 6 7 6 7 6 7 6 6 7 6 6 7 6 6 6 7 6 6 6 6 6 6 7 6 6 6 6 6 6 6 6 6 6 6 6 6 6 6 6 6 6 6 6 6 5 6 6 6 6 6 6 6 6 5 6 6 6 6 6 5 6 6 6 6 6 6 5 6 6 6 6 5 6 6 6 5 6 6 6 5 6 6 5 6 6 6 5 6 6 5 6 6 6 5 6 6 5 6 6 5 6 6 5 6 …
0082_1 44 16 0	000000E+00 37333 6 7 0 7 7 7 7 7 7 0 7 7 7 7 7 7 7 7 7 7 7 7 7 7 7 7 7 7 6 7 7 7 7 7 7 7 6 7 7 7 7 7 6 7 7 7 6 7 7 6 7 7 6 7 7 6 7 7 6 7 6 7 6 7 6 7 6 7 6 6 7 6 6 7 6 6 7 6 6 7 6 7 6 6 7 6 6 7 6 6 6 7 6 6 7 6 6 6 6 7 6 6 6 6 6 6 6 6 6 7 6 6 6 6 6 6 6 6 6 6 6 6 6 7 6 6 6 6 6 6 6 6 6 6 6 6 6 6 6 6 6 6 6 6 6 6 6 6 6 6 5 6 6 6 6 6 6 5 6 6 6 6 6 6 6 6 5 6 6 6 6 6 5 6 6 6 6 5 6 6 6 6 6 5 6 6 6 6 5 6 6 …
0083_1 48 23 0	000000E+00 44209 6 6 7 0 7 0 7 7 0 7 7 0 7 7 7 0 7 7 0 7 7 7 0 7 7 7 0 7 7 7 7 0 7 7 7 7 7 7 7 7 7 7 7 7 7 7 7 7 7 7 6 7 7 7 7 6 7 7 7 7 6 7 7 6 7 6 7 6 7 6 7 6 6 7 6 7 6 6 7 6 7 6 6 7 6 7 6 6 7 6 6 7 6 6 7 6 6 6 7 6 6 6 6 7 6 6 6 6 6 6 6 7 6 6 6 6 6 6 6 6 6 6 6 7 6 6 6 6 6 6 6 6 6 5 6 6 6 6 6 6 6 6 5 6 6 6 6 5 6 6 6 6 5 6 6 6 6 5 6 6 6 5 6 6 6 5 6 6 5 6 6 6 5 6 6 5 6 6 5 6 6 5 6 6 5 6 6 5 6 5 6 …
0084_1 56 18 0	000000E+00 29851 5 6 6 6 0 7 0 7 0 7 0 7 7 7 7 0 7 7 0 7 0 7 7 0 7 7 0 7 7 7 0 7 7 7 7 7 7 7 7 7 7 7 7 7 6 7 7 7 7 7 7 7 6 7 7 7 6 7 7 7 6 7 7 6 7 7 7 6 7 7 6 7 6 7 6 7 6 7 6 7 6 7 6 6 7 6 7 6 6 7 6 6 7 6 7 6 6 7 6 6 7 6 6 7 6 6 7 6 6 7 6 6 6 7 6 6 6 6 7 6 6 6 6 6 6 6 6 7 6 6 6 6 6 6 6 6 7 6 6 6 6 6 6 6 6 6 6 6 6 6 6 6 6 6 6 6 6 5 6 6 6 6 6 6 6 5 6 6 6 6 6 6 6 6 6 5 6 6 6 6 6 5 6 6 6 6 6 5 6 6 6 …
0086_1 50 24 0	000000E+00 43126 6 6 7 7 7 7 0 7 7 7 7 0 7 7 7 7 0 7 7 7 7 0 7 7 7 7 7 7 7 7 7 6 7 7 7 7 6 7 7 7 6 7 7 6 7 7 6 7 7 6 7 6 7 7 6 7 6 7 6 7 6 7 6 7 6 7 6 7 6 7 6 6 7 6 6 7 6 6 7 6 6 6 7 6 6 6 7 6 6 6 7 6 6 6 7 6 6 6 6 6 7 6 6 6 6 6 7 6 6 6 6 6 6 6 7 6 6 6 6 6 6 6 6 6 6 6 7 6 6 6 6 6 6 6 6 6 6 6 6 6 6 6 6 6 6 6 6 6 6 6 6 6 6 6 6 6 6 5 6 6 6 6 6 6 6 6 6 6 6 6 5 6 6 6 6 6 6 6 5 6 6 6 6 6 6 5 6 6 6 6 6 …
0087_1 41 18 0	000000E+00 36764 7 7 7 0 7 7 0 7 0 7 7 0 7 7 7 0 7 7 7 7 7 7 7 7 7 7 7 0 7 7 7 7 7 7 7 6 7 7 7 7 7 7 7 7 6 7 7 7 7 6 7 7 7 6 7 7 7 6 7 6 7 7 6 7 6 7 7 6 7 6 7 6 7 6 7 6 6 7 6 7 6 6 7 6 7 6 6 6 7 6 6 7 6 6 6 6 7 6 6 6 6 7 6 6 6 7 6 6 6 7 6 6 6 7 6 6 6 6 6 7 6 6 6 6 6 6 6 6 6 6 6 6 6 6 6 6 6 6 6 6 6 6 6 5 6 6 6 6 6 6 6 5 6 6 6 6 6 5 6 6 6 6 6 5 6 6 6 6 5 6 6 6 6 6 5 7 5 6 6 6 6 5 6 6 6 6 5 6 6 5 6 …
0088_1 50 23 0	000000E+00 38325 5 4 5 7 7 0 7 0 7 7 6 7 6 7 7 6 7 6 7 6 7 7 6 7 6 7 6 7 7 6 7 6 7 7 6 7 7 6 7 7 7 7 6 7 7 7 7 6 7 7 6 7 7 6 7 6 7 6 7 6 7 6 7 6 7 6 6 7 6 7 6 6 7 6 7 6 6 7 6 6 7 6 6 6 7 6 6 7 6 6 6 6 7 6 6 6 7 6 6 6 6 7 6 6 6 6 7 6 6 6 6 7 6 6 6 6 6 6 7 6 6 6 6 6 6 6 6 6 7 6 6 6 6 6 6 6 6 6 6 6 6 6 6 6 6 6 7 6 6 6 6 6 6 6 6 6 6 6 6 6 6 6 6 6 6 6 6 5 6 6 6 6 6 6 6 6 6 6 6 6 6 5 6 6 6 6 6 6 6 5 6 …
0089_1 39 18 0	000000E+00 25710 7 7 7 0 7 7 7 7 0 7 7 7 7 7 7 7 6 7 7 6 7 7 7 6 7 7 6 7 6 7 7 6 7 7 6 7 6 7 7 6 7 6 7 7 6 7 6 7 6 7 6 7 6 6 7 6 7 6 6 7 6 6 7 6 6 7 6 6 6 6 7 6 6 6 6 7 6 6 6 6 6 6 7 6 6 6 6 6 6 6 7 6 6 6 6 6 6 6 6 6 6 6 6 6 6 6 7 6 6 6 6 6 6 6 6 6 6 6 6 6 6 6 6 6 6 6 5 6 6 6 6 6 6 6 6 6 6 6 6 5 6 6 6 6 6 6 5 6 6 6 6 6 6 5 6 6 6 6 6 6 6 5 6 6 6 6 6 6 5 6 6 6 6 6 6 5 6 6 6 6 6 5 6 6 6 6 6 5 6 6 6 …
0090_1 44 15 0	000000E+00 54672 5 6 7 0 0 7 0 7 0 7 0 0 7 0 7 0 7 0 7 0 7 0 7 0 7 0 7 7 0 7 0 7 7 0 7 7 7 0 7 7 7 7 0 7 7 7 7 7 7 7 7 7 7 7 7 7 6 7 7 7 7 6 7 7 6 7 7 6 7 6 7 6 7 6 6 7 6 6 7 6 6 6 7 6 6 6 6 7 6 6 6 6 6 6 6 6 6 6 6 6 6 7 6 6 5 6 6 6 6 6 6 6 6 6 6 6 6 6 5 6 6 6 6 6 6 5 6 6 6 6 5 6 6 6 6 5 6 6 6 6 5 6 6 6 6 5 6 6 6 5 6 6 6 6 5 6 6 6 5 6 6 5 6 6 6 5 6 6 5 6 6 5 6 6 5 6 6 5 6 6 5 6 6 5 6 5 6 6 5 6 5 …
0091_1 43 16 0	000000E+00 35165 6 7 7 7 7 7 0 7 7 7 7 7 7 7 7 7 7 0 7 7 7 7 7 7 6 7 7 7 7 7 7 7 6 7 7 7 7 6 7 7 7 6 7 7 6 7 7 6 7 7 6 7 6 7 6 7 6 7 6 7 6 7 6 7 6 7 6 7 6 6 7 6 7 6 6 7 6 6 7 6 6 7 6 6 7 6 6 6 7 6 6 7 6 6 6 6 7 6 6 6 7 6 6 6 7 6 6 6 6 7 6 6 6 6 6 7 6 6 6 6 6 6 6 7 6 6 6 6 6 6 6 6 6 6 6 6 6 6 6 6 6 6 6 6 6 6 6 5 6 6 6 6 6 6 6 5 6 6 6 6 5 6 6 6 5 6 6 6 6 5 6 6 6 5 6 6 5 6 6 6 5 6 6 6 5 6 6 6 5 6 6 …
0092_1 44 14 0	000000E+00 41359 5 6 7 7 0 7 7 7 0 7 7 7 7 0 7 7 7 7 0 7 7 7 7 7 7 7 7 7 7 7 7 7 7 6 7 7 7 7 6 7 7 7 6 7 7 6 7 7 6 7 6 7 7 6 7 6 7 6 7 6 7 6 7 6 7 6 7 6 6 7 6 7 6 6 7 6 7 6 6 7 6 6 7 6 6 7 6 6 7 6 6 6 7 6 6 6 7 6 6 6 6 7 6 6 6 6 6 7 6 6 6 6 6 6 7 6 6 6 6 6 6 6 6 6 6 6 7 6 6 6 6 6 6 6 6 6 6 6 6 6 6 6 6 6 6 6 6 6 6 6 6 6 6 6 6 6 6 6 6 5 6 6 6 6 6 6 6 6 6 6 5 6 6 6 6 6 6 6 6 5 6 6 6 6 6 6 5 6 6 6 6 …
0093_1 58 27 0	000000E+00 52061 5 4 6 7 7 7 0 7 0 7 0 7 7 0 7 0 7 7 0 7 7 0 7 7 0 7 7 7 7 0 7 7 7 7 7 7 7 7 7 7 7 7 7 7 6 7 7 7 7 6 7 7 6 7 7 6 7 7 6 7 7 6 7 6 7 6 7 6 7 6 7 6 7 6 7 6 6 7 6 6 7 6 7 6 6 6 7 6 6 6 7 6 6 6 7 6 6 6 6 6 6 6 7 6 6 6 6 6 6 6 6 6 6 6 6 6 6 6 6 6 6 6 6 6 6 6 6 6 6 6 6 5 6 6 6 6 6 6 6 6 6 6 5 6 6 6 6 6 6 6 5 6 6 6 6 6 5 6 6 6 6 5 6 6 6 5 6 6 6 5 6 6 6 5 6 6 6 5 6 6 5 6 6 5 6 6 5 6 6 5 6 …
0094_1 53 15 0	000000E+00 48452 5 6 7 0 7 0 7 7 0 7 0 7 7 0 7 0 7 7 0 7 7 0 7 7 0 7 7 7 7 0 7 7 7 7 7 7 7 7 7 7 7 7 7 7 6 7 7 7 7 6 7 7 6 7 7 6 7 7 6 7 6 7 6 7 6 7 6 7 6 7 6 7 6 6 7 6 7 6 6 7 6 6 6 7 6 6 7 6 6 6 6 7 6 6 6 6 6 7 6 6 6 6 6 6 6 6 6 6 7 6 6 6 6 6 6 6 6 6 6 5 6 6 6 6 6 6 6 6 6 6 6 6 5 6 6 6 6 6 5 6 6 6 6 5 6 6 6 5 6 6 5 6 6 6 5 6 6 5 6 6 5 6 5 6 6 5 6 5 6 6 5 6 5 6 5 6 5 6 5 6 5 6 5 5 6 5 6 5 5 6 5 …
0095_1 47 12 0	000000E+00 46097 6 0 7 0 7 0 7 0 7 0 7 0 7 0 7 0 7 0 7 0 7 7 0 7 0 7 7 0 7 7 7 0 7 7 7 0 7 7 7 7 7 7 7 7 7 7 7 7 7 7 7 6 7 7 7 6 7 7 6 7 6 7 6 7 6 7 6 7 6 6 7 6 7 6 6 6 7 6 6 6 7 6 6 6 6 7 6 6 6 6 6 6 6 6 6 7 6 6 6 6 6 6 6 6 6 6 6 6 6 6 6 6 6 6 6 6 6 6 6 5 6 6 6 6 6 6 6 6 5 6 6 6 6 6 6 5 6 6 6 6 5 6 6 6 6 5 6 6 6 6 5 6 6 6 6 5 6 6 6 5 6 6 6 5 6 6 6 6 5 6 6 6 5 6 6 6 5 6 6 6 6 5 6 6 6 5 6 6 6 5 6 …
0097_1 51 10 0	000000E+00 41569 5 6 6 0 7 7 0 7 0 7 0 7 0 7 0 7 7 0 7 0 7 0 7 7 0 7 7 0 7 7 0 7 7 0 7 7 0 7 7 7 0 7 7 0 7 7 7 0 7 7 7 0 7 7 7 7 7 7 7 7 7 7 7 7 7 7 7 6 7 7 7 6 7 7 7 6 7 6 7 7 6 7 6 7 6 7 6 7 6 7 6 7 6 7 6 7 6 6 7 6 7 6 6 7 6 6 7 6 7 6 6 6 7 6 6 7 6 6 6 7 6 6 6 6 6 6 6 6 6 6 6 6 6 6 6 6 6 6 6 6 5 6 6 6 6 6 6 5 6 6 6 6 6 6 5 6 6 6 6 6 6 5 6 6 5 6 6 6 6 5 6 6 6 5 6 6 6 5 6 6 6 6 5 6 6 5 6 6 6 5 6 …
0098_1 37 6 0	000000E+00 52869 6 7 0 7 0 7 7 0 7 0 7 0 7 7 0 7 7 0 7 7 0 7 7 7 0 7 7 0 7 7 7 7 0 7 7 7 7 0 7 7 7 7 7 7 0 7 7 7 7 7 7 0 7 7 7 7 7 7 7 7 7 6 7 7 7 7 6 7 7 7 6 7 7 6 7 7 6 7 6 7 7 6 7 6 7 7 6 7 6 7 6 7 6 7 6 7 6 7 6 6 7 6 7 6 7 6 6 7 6 7 6 6 7 6 7 6 6 7 6 6 7 6 6 7 6 6 7 6 6 7 6 6 6 6 7 6 6 6 6 6 7 6 6 6 6 6 6 6 6 6 6 6 6 6 6 6 6 6 6 6 6 6 6 6 6 6 6 5 6 6 6 6 6 6 6 5 6 6 6 6 5 6 6 6 6 5 6 6 6 6 5 …
