# Supplementary material for: An Expanded View on the Morphological Diversity of Long-Nosed Antlion Larvae Further Supports a Decline of Silky Lacewings in the Past 100 Million Years
Source: Insects. 2023 Feb 9;14(2):170. doi: 10.3390/insects14020170 (PMC9966087; doi:10.3390/insects14020170)
Supplement: Supplementary file 1 [file insects-14-00170-s001.zip › SupplFilesPsycho2/SupplFileS2_Psycho2/01_head_n_stylet.nef]

#CONST 1 1 1 0
#HARMO 20
0001_1
  1.0000000e+00  1.7306550e-17 -8.7870942e-17  2.1569914e-01
 -1.3819656e-02 -1.2929494e-01  4.5847936e-02 -1.2845498e-01
  1.7642249e-01 -9.7965728e-03  6.2713331e-02  1.1789451e-02
 -1.4015788e-02  2.2371872e-02  1.0166823e-01  5.1218952e-03
 -1.0098272e-02 -3.4360640e-03  3.5591144e-03 -1.8573818e-02
 -2.3194277e-03 -2.2503167e-02  7.1305383e-03 -1.2006489e-02
  3.4253797e-02 -3.9546858e-03  1.2724403e-02 -2.9897045e-03
 -1.1214514e-02  1.4334049e-02  2.0839535e-02  2.3596427e-03
 -4.0984407e-03 -5.8056225e-03  1.3683898e-03 -1.0347701e-02
 -5.9572508e-04 -1.0550775e-02  1.0440563e-03 -3.1943981e-03
  1.4729620e-02 -1.2991168e-03  7.8089473e-03 -2.5146731e-03
 -8.4051074e-03  5.2109115e-03  6.3020562e-03 -2.4759632e-03
  3.5322285e-05 -2.4835261e-03  1.6014346e-03 -3.6007341e-03
 -3.6434454e-04 -4.4382007e-03  2.3084990e-05 -2.1845956e-03
  6.1117823e-03  1.0159455e-03  1.5562490e-03 -3.0646900e-04
 -4.5522567e-03  3.5269768e-04  4.0495243e-03 -2.6970186e-03
  1.3797103e-03 -1.2781601e-03  4.9920399e-04 -2.7926215e-03
  2.2588155e-04 -1.2522086e-03 -2.2172966e-04  8.1460934e-05
  1.6434401e-03 -2.8848220e-06  3.6760713e-04 -7.7900744e-04
 -2.8933443e-03 -8.5361367e-04  2.0252052e-03 -2.5940401e-03
0002_1
  1.0000000e+00 -3.6466353e-17  1.2940582e-16  2.2688709e-01
 -1.9044270e-02 -1.9292520e-01  7.3061948e-02 -1.4786178e-01
  1.7816158e-01  3.6230624e-03  8.1837776e-02 -8.2946974e-03
 -2.1504236e-02  1.5691250e-02  8.3801084e-02 -2.1337801e-02
 -1.3963022e-02  3.8560967e-04 -5.1663226e-04 -2.3399126e-03
  3.5037557e-03 -3.3242109e-02  1.6882305e-02 -1.5090041e-02
  2.2938249e-02  2.8597342e-03  5.0723603e-03 -2.5860258e-03
 -1.0671620e-02  3.2632231e-03  1.8556502e-02 -1.3998076e-02
 -4.7808263e-03 -5.5408020e-03 -2.9385298e-03 -1.1179827e-02
  4.1285106e-03 -6.9283835e-03  9.3285804e-03  5.5041944e-04
  2.0248190e-03 -2.4540324e-04  1.5248120e-04 -3.2290914e-03
 -4.5696720e-03  5.3191489e-04  1.7487105e-03 -7.7832473e-03
  3.1436570e-03 -2.4828775e-03 -2.0785546e-03 -5.4305683e-03
 -1.3449594e-03  6.2954917e-04  3.9212960e-03  1.5419381e-03
 -1.8684117e-03 -2.4321916e-03 -5.4779329e-04 -3.8325476e-03
 -2.9317847e-04 -1.0783741e-03 -1.2868799e-03 -4.5085379e-03
  4.2761011e-03  6.7469871e-04 -9.9241326e-04 -9.0713186e-04
 -4.7440726e-03  1.3949144e-03  1.0917150e-03 -1.5717346e-04
 -1.0171922e-03 -2.7954921e-03 -1.3515361e-03 -3.3634708e-03
  1.7142691e-03 -1.3422939e-03 -1.0193957e-03 -2.2834160e-03
0003_1
  1.0000000e+00  1.0462617e-17 -3.9062912e-17  2.2365472e-01
 -1.8525357e-02 -1.1119007e-01  5.2008892e-02 -1.0437960e-01
  1.5992111e-01 -1.6958591e-02  5.6575423e-02  1.5578007e-02
  5.2083132e-03  1.5920622e-02  6.0644382e-02 -5.3609566e-03
  3.7401730e-03  7.8143634e-03 -4.9684786e-03  9.1106027e-03
 -4.3133570e-03 -2.3272869e-02  2.2403967e-03 -1.9590938e-02
  3.0556532e-02 -1.1681515e-02  7.7416888e-03  5.6131728e-03
  7.4285610e-03  7.0062625e-03  1.9305302e-02 -3.8395279e-03
 -4.2401659e-03  1.7926641e-03 -6.3759956e-03  5.8734980e-04
 -1.2150533e-03 -9.6416170e-03  1.3635119e-03 -6.0153742e-03
  9.7256122e-03 -9.1586985e-03  4.0707177e-03  3.1742840e-04
  4.6103109e-03  5.0324712e-03  7.7988083e-03 -2.6653847e-03
 -1.9345997e-03 -1.3261732e-04 -3.7412977e-03 -6.7974701e-04
 -9.1253984e-04 -3.7179483e-03  7.9654482e-04 -1.6069749e-03
  3.1385389e-03 -6.3103376e-03  2.9740157e-03 -8.9765539e-04
  1.8657892e-03  2.5231984e-03  2.1544379e-03 -2.0423297e-03
 -1.6996639e-04 -1.5365934e-03 -1.5926339e-03 -5.5241171e-04
 -5.8822908e-04 -1.1661600e-03  4.0756992e-04 -8.5468410e-04
  9.7447161e-04 -3.1726861e-03  2.0238217e-03 -8.1197048e-04
  2.1025305e-04  7.6378075e-04 -3.0566476e-04 -1.8810233e-03
0004_1
  1.0000000e+00  1.3116535e-17 -7.4403074e-17  2.1991288e-01
 -3.8718663e-02 -1.2930546e-01  1.6556894e-02 -1.1196109e-01
  1.6234099e-01 -2.6052341e-02  5.8995516e-02  3.4962597e-03
  1.4213728e-02  1.0133500e-02  8.1660760e-02 -2.0675677e-02
 -4.5742840e-03  1.2638070e-02  9.5937001e-03  6.3684384e-03
 -1.5448907e-02 -1.9552966e-02  9.8278922e-03 -2.3896471e-02
  2.3336415e-02 -1.5354037e-02 -2.1599950e-03 -4.1166948e-03
  1.1970588e-02  7.0330529e-03  2.3534008e-02 -2.5957424e-03
 -6.3746164e-03  3.9350007e-03  1.8566578e-03 -4.3983985e-03
 -7.4382916e-03 -3.5857722e-03  1.7600831e-03 -8.1026198e-03
  6.2530821e-03 -1.2901433e-02 -2.4223369e-03 -5.0859408e-03
  5.7441283e-03  3.4088530e-03  7.8857410e-03 -1.0122516e-03
 -1.9897870e-03  3.2744080e-04  3.0003988e-03 -4.5482665e-03
 -4.1397903e-03  1.7738284e-03 -8.3953778e-04 -3.9578445e-03
  2.5290388e-03 -7.2130143e-03 -1.2588044e-03 -9.6972056e-04
  1.3568396e-03  1.7921420e-03  1.7309348e-03 -1.0677231e-03
 -5.0782498e-04 -1.3677609e-03  1.6329026e-03 -3.3299019e-03
 -2.0017071e-03  1.5356644e-03 -4.4342213e-04 -3.8598739e-03
  1.6399458e-03 -3.5705740e-03 -6.1077143e-04  7.1776021e-04
 -4.7808539e-04  1.4033262e-03  2.7754760e-04 -3.3224609e-04
0005_1
  1.0000000e+00  6.1365533e-18 -4.5073626e-17  2.4293868e-01
 -1.1543530e-02 -1.0919544e-01  4.0806767e-02 -1.4186083e-01
  1.5785925e-01 -2.7350554e-02  3.5417733e-02  1.8394670e-02
  1.4306166e-02  1.8353028e-02  7.9705213e-02 -2.9733750e-03
 -6.2989552e-03  3.3041200e-03  2.4909981e-04  1.8294987e-03
 -3.8417371e-03 -1.4332853e-02  7.2885375e-03 -2.3480251e-02
  2.5792581e-02 -1.9743028e-02  2.7259391e-03 -2.4520393e-03
  8.8411033e-03  1.3570645e-02  2.3108420e-02  1.3249247e-03
 -6.0259969e-03 -1.8881698e-03  4.5952087e-04 -5.7385702e-03
 -3.7294683e-03 -4.0106143e-03 -1.5903817e-03 -5.9194426e-03
  9.3419348e-03 -1.4477732e-02  4.1574738e-03 -1.9251464e-03
  3.2343735e-03  6.6787789e-03  6.1433246e-03 -1.3730185e-03
 -1.6843378e-03 -9.9472074e-04  1.7069616e-03 -2.7002368e-03
 -2.9684761e-03 -1.4260450e-03 -1.5605644e-03 -4.3558728e-03
  3.4014662e-03 -7.1268210e-03  2.3747148e-03  2.7872540e-04
  1.6736800e-03  2.0913565e-03  1.8670980e-03 -2.0654681e-03
 -1.0293541e-03 -9.9216202e-04  1.8428101e-04 -1.5100127e-03
 -8.6695304e-04 -5.4551743e-04 -4.2498888e-04 -3.0222612e-03
  2.2688600e-04 -3.2163189e-03  4.9848700e-04  2.4381070e-04
  7.2053984e-04  6.5087191e-04  6.2396133e-04 -7.9908630e-04
0007_1
  1.0000000e+00 -2.0155236e-17  7.8207486e-17  2.0884018e-01
 -3.5274850e-02 -1.0988588e-01  7.0304869e-03 -1.0967219e-01
  1.5448755e-01 -3.3892652e-02  6.6525104e-02  6.1052751e-03
  7.6284065e-03  1.6868239e-02  9.6949908e-02 -2.0906665e-02
 -3.6506041e-03  1.0195778e-02  5.3127718e-03 -3.6535683e-03
 -1.8024590e-02 -1.1649768e-02  8.7060242e-03 -8.5747816e-03
  2.2179178e-02 -2.0916348e-02  1.3855797e-02 -9.5026297e-03
  3.6457466e-03  1.2653430e-02  2.0543966e-02 -7.1040815e-03
 -3.6639592e-04  3.2238753e-03  2.8634508e-03 -4.0389315e-03
 -1.3218212e-02 -1.6585218e-03 -6.7133587e-04 -1.7441838e-03
  9.5892681e-03 -1.2218471e-02  7.7674280e-03 -3.0483787e-03
  1.2839550e-04  3.3821947e-03  4.2424135e-03 -6.6323663e-03
  3.0536852e-03  3.0326083e-03  1.5023642e-03 -9.6487325e-04
 -7.5912863e-03 -8.3033660e-04 -5.6954015e-04 -3.3854192e-03
  4.5271061e-03 -3.9242195e-03  3.9806496e-03  1.3652278e-03
 -3.0746609e-04 -5.6832974e-04  1.5669721e-03 -5.6965987e-03
  1.0657487e-03  2.8775420e-03 -2.0248540e-03 -1.9148271e-04
 -2.3600560e-03 -1.4566415e-03  1.7201806e-03 -3.5491517e-03
  5.7555467e-04 -1.0294065e-03  2.0205117e-03  5.9883291e-04
  9.4741319e-04 -1.3249673e-04  1.9203941e-03 -2.3824527e-03
0008_1
  1.0000000e+00 -1.4484079e-17  6.8457729e-17  2.5481722e-01
 -8.6218380e-03 -8.0814220e-02 -6.8771565e-03 -1.0679127e-01
  1.7786282e-01 -9.5074755e-02  4.9575843e-02  2.5765946e-02
  3.0069074e-02  1.9435589e-02  6.6920025e-02 -3.0528532e-02
  8.7100724e-03  1.8983823e-02  1.0513509e-02  1.7127273e-02
 -1.2812684e-02 -5.3370884e-03  5.9360094e-03 -2.2787729e-02
  8.6160950e-03 -2.9702603e-02  4.0739751e-03 -2.1230228e-03
  2.1669233e-02 -1.2607028e-03  1.8270425e-02 -1.1178793e-02
 -9.2770266e-04  3.8002015e-03  5.6908370e-03  2.2055163e-03
  2.1341231e-03  4.1181202e-03  1.5177958e-03 -6.1517354e-03
 -5.3331641e-03 -1.2091758e-02 -1.9747301e-04 -1.9271699e-03
  8.9271763e-03 -2.2714355e-03  5.7829464e-03 -3.4936368e-03
 -5.0533974e-03 -1.9512217e-03  2.8377108e-03 -2.9642056e-03
  3.0694572e-03  5.1221158e-04  1.0899996e-04 -2.7448253e-03
 -2.1842798e-03 -6.6593907e-03  1.7270347e-04 -2.4583321e-03
  5.3932575e-03 -2.7723231e-05  2.7210228e-03  7.5735755e-04
 -3.2776437e-03  1.3103646e-03  1.4473164e-03 -3.6154813e-03
 -1.1336633e-03 -1.3098311e-03 -1.9370147e-03 -8.3071003e-04
 -2.2653274e-03 -4.3597781e-03  6.2052747e-04 -3.2397803e-03
  4.5700711e-03 -2.6260934e-03  3.3183328e-04  6.3539593e-04
0009_1
  1.0000000e+00  1.9183143e-17 -4.9707898e-17  2.3256109e-01
 -3.4671976e-02 -1.1814845e-01  3.8042029e-03 -1.4815254e-01
  1.5696849e-01 -4.0336042e-02  1.0095707e-01  6.0675753e-03
  6.1965319e-03  2.3476552e-02  1.1688983e-01 -3.7778241e-02
 -1.5759859e-02  1.1854075e-02 -3.4679214e-03 -4.3019836e-03
 -8.8850271e-03 -1.1894502e-02  7.7632746e-03 -7.9829659e-03
  1.4223985e-02 -2.2145029e-02  1.7620842e-02 -5.5071843e-03
  8.2286533e-03  1.8154010e-02  1.9467740e-02 -1.4485553e-02
 -7.7059728e-03 -5.5967051e-03 -7.1853853e-03 -4.9397300e-03
 -4.5651979e-03  9.4485548e-04  5.7827072e-03 -1.0012872e-03
  6.1741118e-03 -1.2802739e-02  7.9861411e-03 -5.4947418e-03
  2.3781635e-03  1.1178252e-02  2.0096180e-03 -4.4038748e-03
 -3.0100108e-03 -5.9657304e-03 -3.1453456e-03 -4.5544457e-03
 -4.0800576e-03  2.6203218e-03  1.5282928e-03 -1.8807081e-03
  5.8195924e-03 -5.9807963e-03  5.7672236e-03 -3.7680725e-03
 -1.0784546e-03  5.3416103e-03 -1.8152156e-03 -2.4462995e-03
 -1.4399200e-03 -1.8843047e-03 -5.2274934e-04 -1.5844866e-03
 -2.7313622e-03  9.5685634e-05  4.2823218e-04 -1.5319220e-03
  3.0302135e-03 -1.8164412e-03  2.5318732e-03 -1.3393176e-03
 -1.3927209e-04  1.0523959e-03 -2.8166552e-03 -2.0123470e-03
0010_1
  1.0000000e+00 -1.1151458e-18  1.8587409e-17  2.4111091e-01
 -4.2659857e-02 -9.7586474e-02  4.4152883e-02 -1.1773217e-01
  1.2926661e-01 -2.6516066e-02  7.8754772e-02 -6.9116243e-03
  6.8872232e-03  1.9684457e-02  9.2914364e-02 -2.4672699e-02
  5.6470534e-04  1.2700705e-02 -8.9951429e-04  3.2766567e-03
 -1.8084932e-02 -4.3347424e-03  1.1647426e-02 -1.2051553e-02
  1.5019744e-02 -1.7688684e-02  1.1964087e-02 -1.1770658e-02
  5.6319507e-03  9.8006587e-03  2.2873217e-02 -5.2711253e-03
  1.3061345e-03  1.1342024e-03  1.0920963e-04 -1.0148203e-03
 -1.0981441e-02  2.5664252e-03  2.3470521e-03 -6.7579268e-04
  4.4690149e-03 -1.0973976e-02  6.4811758e-03 -7.2079152e-03
  3.3798615e-04  3.0164139e-03  4.7474500e-03 -2.5448516e-03
  4.1169437e-03 -6.1508816e-05  2.2307333e-03  6.6519644e-04
 -5.1611477e-03  2.1369969e-03 -6.8558399e-04 -2.2330238e-03
  2.1520177e-03 -3.4284713e-03  3.4913169e-03 -2.0148122e-03
 -1.2851230e-03  3.0558337e-04  1.4521731e-03 -3.5143620e-03
  1.4520890e-03 -5.6793768e-04  4.5093230e-04  8.9897958e-04
 -1.2825112e-03  2.0215135e-04  7.0198728e-04 -2.6082020e-03
  8.3968511e-04 -7.8634833e-04  1.4643108e-03 -1.0729649e-03
 -7.9385364e-04  1.0724651e-03  6.8589129e-04 -1.9105828e-03
0011_1
  1.0000000e+00  2.6164709e-17 -9.0322337e-17  2.2085840e-01
 -2.2151564e-02 -9.0375754e-02 -8.4801155e-03 -1.2068972e-01
  1.4422873e-01 -5.1597005e-02  4.2144115e-02  3.4488905e-02
  3.6821934e-02  1.1682262e-02  9.6041990e-02 -3.2612980e-02
 -1.1920443e-02  1.1964040e-02  1.3670449e-02  1.7598285e-03
 -6.1303905e-03 -8.5230320e-04  8.2244722e-03 -1.3716498e-02
  1.9347503e-03 -3.0470527e-02  4.9539378e-03  4.1854848e-04
  2.4240506e-02  9.4137218e-03  2.3373157e-02 -1.0679551e-02
 -5.9743267e-03  2.0303887e-04  5.1705665e-03 -6.2838246e-03
 -3.1506419e-03  1.0259605e-02  1.2621596e-04 -2.0575591e-03
 -5.3913081e-03 -1.8302998e-02  3.0815274e-03 -7.0314385e-04
  1.0226283e-02  1.1865365e-03  6.4237622e-03 -2.6569443e-03
  1.3398191e-03 -1.8699158e-03  3.8658577e-03 -5.7054235e-03
 -1.5205639e-03  7.4524875e-03 -3.1492371e-03 -2.1342590e-03
 -3.5206589e-03 -6.1885590e-03  3.2545804e-03 -9.1834406e-04
  2.3668797e-03 -2.2928761e-03  2.4264415e-03 -1.7173356e-03
  2.3767499e-03 -3.3402706e-04  2.4236469e-03 -2.4967829e-03
  1.0681056e-04  1.8707899e-03 -2.5538753e-03 -1.6998861e-03
 -1.7610732e-03  1.7643941e-04  1.3947312e-03 -5.6983967e-04
  2.9426876e-04 -3.0393427e-03  2.2266602e-03 -1.5141412e-03
0013_1
  1.0000000e+00  4.3260789e-17 -8.1986394e-17  3.1577901e-01
 -7.2333241e-02 -1.4325013e-01 -2.0826992e-02 -1.4570887e-01
  1.3230367e-01 -7.7246574e-02  2.5432298e-02 -1.1605365e-02
  4.6319486e-02 -1.2950120e-02  9.3038964e-02 -5.3240788e-02
  8.9031547e-03  1.6714222e-02  2.4101519e-02  1.9843699e-03
 -1.8327784e-02  1.0870754e-02  8.7581441e-03 -1.7556222e-02
 -6.8879630e-03 -2.3936939e-02 -1.4529371e-02 -4.3979835e-03
  1.2498814e-02 -4.3240673e-03  1.0941387e-02 -1.5295422e-02
  2.9717301e-03 -5.1862450e-03  4.3785631e-03 -1.4195706e-02
 -2.6985063e-03  1.2475319e-02  1.4376718e-03 -9.8164673e-03
 -5.6568995e-03 -1.1219434e-02 -1.9333660e-03 -3.8394429e-03
  1.2234532e-03 -5.6547442e-04 -4.2144979e-04 -2.9147787e-04
  2.7733729e-03 -4.0301834e-03  3.7261676e-03 -3.6275852e-03
 -2.7364596e-03  7.5277789e-03 -5.3990227e-03 -5.7068062e-03
 -4.3075548e-03 -2.6095997e-03 -1.7317323e-03 -1.2135202e-03
 -2.3982324e-03 -3.0108234e-03 -2.1919204e-03 -1.5560041e-03
  1.9293777e-03 -2.6271981e-03  2.2468338e-03 -3.9476258e-04
  1.2303748e-03  2.2679999e-03 -2.4560061e-03 -3.1846005e-03
 -2.1266021e-03  2.2783635e-03 -1.7941338e-03 -2.7174995e-05
 -2.0110100e-03 -1.1215477e-03 -1.5831905e-03  2.7382427e-04
0014_1
  1.0000000e+00  4.9908603e-18 -9.4903224e-18  2.5137853e-01
 -5.1765614e-02 -8.9374858e-02  6.0067806e-03 -1.0645128e-01
  1.3047091e-01 -3.3002479e-02  5.8901685e-02 -1.0234935e-02
  8.4562252e-03  1.0170714e-02  1.0194203e-01 -1.5753093e-02
  4.2046787e-03  1.0041976e-02  2.4133074e-02  4.6433864e-03
 -2.8123356e-02 -1.0418415e-03  1.4802691e-02 -1.1022513e-02
  1.3252966e-02 -1.6260552e-02  1.9135907e-03 -1.0590046e-02
  3.4283873e-03  5.8123836e-03  2.2356070e-02  2.4339185e-03
  5.4755776e-03  4.4345505e-03  1.1149638e-02 -2.7048174e-03
 -1.5139314e-02  4.2083496e-03 -1.6281423e-03 -3.0304332e-03
  4.1368869e-03 -8.1789309e-03  1.2698778e-03 -4.0299539e-03
  3.0834059e-04 -2.5583683e-03  5.6205161e-03 -2.4171411e-03
  5.4602750e-03  2.3081500e-03  7.7104800e-03  1.5281582e-03
 -6.0887420e-03  2.5543906e-03  1.3934524e-03 -3.8421809e-03
 -5.1268715e-05 -1.2598060e-03 -7.0351878e-04  6.4848110e-05
  2.9837968e-04 -1.6894676e-03  3.1813288e-03 -2.1438173e-03
  1.7416131e-03  5.6002742e-04  2.0203899e-03  1.0247681e-03
 -1.5557195e-03  1.9193478e-03  2.7686399e-03 -2.3686754e-03
 -6.5205955e-04 -1.2224806e-03 -8.8562449e-04 -1.9726529e-03
  3.8065015e-04  3.2728974e-04  1.5576834e-03 -3.8504545e-04
0015_1
  1.0000000e+00 -2.8071399e-17  6.4714901e-17  2.9368004e-01
 -1.0200559e-01 -1.8833106e-01  1.0153492e-03 -1.4528138e-01
  1.6347646e-01 -9.0456586e-02  4.8110659e-02 -4.0239636e-02
  3.0831871e-02  9.6391973e-03  1.1387204e-01 -6.0336397e-02
  2.9287831e-03  3.4122225e-02  5.9009150e-03 -3.1352049e-02
 -4.3563243e-02  1.2009754e-02  2.9955742e-03 -7.0413961e-03
  1.2367455e-02 -2.8190370e-02  9.3557664e-04 -1.7684246e-02
 -2.4893593e-04 -1.5118351e-03  7.2714712e-03 -1.3787002e-02
  1.4943597e-02  9.9430311e-03  1.1857003e-04 -1.6329203e-02
 -1.6402929e-02  7.1829590e-03 -8.4439054e-03 -1.0028966e-02
  4.4068807e-03 -2.8654353e-03  3.1984270e-03  3.8819679e-04
 -5.2391037e-03 -5.3260195e-03  3.8985880e-03 -7.3716212e-03
  3.3603868e-03  6.8327293e-03 -6.1468699e-03 -1.7156198e-03
 -2.9999934e-03 -2.8283624e-04 -4.6510955e-03 -4.3522584e-03
 -2.8480116e-04 -2.0354470e-03 -1.1833328e-03  9.0486590e-04
  3.2922327e-04 -8.0515303e-04  4.2390482e-03 -2.0515306e-03
  2.0776182e-04  2.2052199e-03 -5.9871318e-03  3.5645102e-04
 -1.2598550e-03  2.1567016e-03 -4.2078337e-03  1.4118451e-03
 -5.5714210e-04 -3.6845808e-03 -1.4325652e-03 -4.8124271e-04
 -1.0805380e-03  1.4841468e-03  1.7562890e-03 -7.7240559e-04
0016_1
  1.0000000e+00  1.5287528e-17 -4.4443811e-17  2.3564324e-01
 -7.5075588e-03 -1.6841762e-01  8.7535400e-02 -1.3709316e-01
  1.5033226e-01  3.7683877e-02  1.4026991e-01  2.9762080e-03
 -5.2271626e-02  1.7370114e-02  8.4186175e-02 -1.9651050e-02
 -1.0934637e-02 -1.1520978e-02 -1.1151528e-02 -6.1897809e-03
  1.1399442e-02 -1.6842540e-02  3.1513687e-02 -7.0684833e-03
  1.2664883e-02  1.9779409e-02  2.2046180e-02 -6.4069793e-03
 -2.3029000e-02 -6.2057735e-04  9.0692578e-03 -4.4555498e-03
  6.3941771e-03 -9.8594643e-03 -4.1536501e-04 -1.5552128e-03
  4.2646598e-03  2.2877932e-04  1.1915474e-02 -2.7894282e-03
 -1.6394246e-03  7.9653951e-03  4.9578594e-03 -5.7915379e-03
 -6.3795896e-03 -6.5216597e-03  9.8606419e-04 -1.4840153e-03
  7.0610947e-03  1.2655975e-03  2.2001859e-03  1.7042816e-03
 -9.2569523e-04  1.5416120e-03  5.9765633e-03 -5.8097246e-03
 -3.4988503e-03  8.2837965e-04 -6.6026469e-05 -8.7802545e-04
  1.6379991e-03 -3.4746264e-03  3.4302457e-03  1.3685469e-04
  4.9757631e-04  2.6537721e-03 -1.5472416e-03 -1.7127388e-03
 -2.2327079e-03  2.4477759e-04  5.1810647e-03 -3.1150696e-03
 -5.5480248e-04 -2.3851928e-03 -1.2450788e-03 -1.9731337e-03
  1.7548586e-03  1.6738049e-03  2.0573675e-03  2.4920641e-03
0018_1
  1.0000000e+00 -1.2442618e-17  9.9982042e-18  3.6498669e-01
 -8.9870403e-02 -1.8226389e-01  6.4571115e-03 -1.7805265e-01
  1.6792462e-01 -7.6227283e-02  4.9637743e-02 -2.9169601e-02
  3.4226294e-02  3.2035810e-03  1.1621790e-01 -4.7947378e-02
  1.7538949e-03  3.3599693e-02  8.5356272e-03 -1.7716662e-02
 -3.0291489e-02  1.2406650e-03 -1.7666903e-03 -2.1292684e-02
  9.8524480e-03 -2.7121077e-02 -4.7567515e-03 -7.1181229e-03
  8.5187883e-03 -4.4398739e-03  1.9238646e-02 -1.1306433e-02
  5.3229378e-03  4.7429968e-03 -4.5524613e-04 -1.5575593e-02
 -8.4560360e-03  5.7043025e-03 -5.5363201e-03 -1.1454465e-02
 -4.8049546e-04 -9.6932413e-03  1.8397329e-03  5.0549234e-04
 -2.2524467e-03 -2.4816279e-04  6.0811423e-03 -3.3220502e-03
  8.2646363e-04  7.2466410e-04 -4.8697089e-03 -3.5218434e-03
 -3.6317336e-03  1.4703812e-03 -6.2430416e-03 -6.9002348e-03
 -8.2754311e-04 -4.9779520e-03 -7.2292993e-04 -7.9456445e-04
 -7.6167511e-04  3.8040245e-04  4.1266525e-03 -1.7169517e-03
  6.4311154e-05 -3.6042285e-04 -2.5893346e-03 -2.0900603e-04
 -1.4264551e-03  1.2173252e-03 -4.5362616e-03 -1.1088635e-03
 -9.2278754e-04 -1.8755696e-03 -1.8133712e-03  4.7710797e-04
 -7.5168850e-04  1.6113915e-03  4.0987439e-04 -7.6951935e-04
0019_1
  1.0000000e+00 -2.2941846e-17  6.4252222e-17  2.2293325e-01
 -5.3932222e-02 -1.5101352e-01  1.9027147e-02 -9.6813578e-02
  1.7238464e-01 -5.8197929e-02  1.4387756e-02  5.0516296e-03
  2.5071675e-02  5.0514310e-03  7.9487615e-02 -2.0533844e-02
 -5.9970795e-04  2.1971596e-02  1.2987091e-02 -1.2284245e-02
 -2.9987887e-02 -1.1248376e-02  9.2811304e-03 -1.6255368e-02
  1.7491359e-02 -2.7190839e-02 -1.2164202e-03 -7.3883603e-03
  1.1484853e-02  1.2440387e-03  2.0797042e-02 -9.9189952e-03
  3.8118792e-03  1.0845129e-02  1.7605942e-03 -1.3080000e-02
 -1.4187844e-02  6.9758984e-03 -2.1001663e-04 -5.4879923e-03
  5.9896124e-04 -1.2499360e-02 -1.1176842e-03 -5.0839400e-03
  6.0918982e-04 -1.2645968e-03  4.9635234e-03 -4.1447384e-03
  6.1836308e-03  1.4491699e-03  9.3636102e-04 -7.0644782e-03
 -5.7413386e-03  5.8340671e-03 -2.9257321e-03 -3.8305910e-03
  1.6675807e-03 -3.1550328e-03 -4.8335852e-04 -1.7680460e-03
 -3.2341866e-03 -1.2372410e-04  1.2504189e-03 -2.5343404e-03
  3.0089279e-03 -4.1648025e-04  1.8294071e-04 -2.7345775e-03
 -2.8028633e-03  1.0376897e-03 -3.0465578e-03 -2.7532229e-03
  3.5562341e-03 -8.6920386e-04 -7.9813327e-04 -5.4897019e-05
 -1.7990219e-03  8.0918711e-04  7.6101494e-04 -2.1652793e-03
0020_1
  1.0000000e+00 -1.7582083e-17  5.5159240e-17  2.2974863e-01
 -6.8595595e-02 -1.6552778e-01  1.1520747e-02 -1.1937222e-01
  1.6498132e-01 -5.9471774e-02  6.4979111e-02 -1.7146453e-02
  2.2186584e-02  1.8200810e-02  1.1382783e-01 -3.6326739e-02
 -1.0570401e-02  2.6762128e-02  3.1178765e-03 -2.6139134e-02
 -3.3298504e-02 -3.5897376e-03  7.8671200e-03 -7.4399780e-03
  1.4771139e-02 -2.9948437e-02  5.3701252e-03 -1.6439043e-02
  8.1772731e-03  9.6456691e-03  1.7907663e-02 -6.1896167e-03
  5.9636860e-03  8.3741217e-03 -4.9330484e-04 -1.8748856e-02
 -1.7305206e-02  8.1289914e-03 -2.7215022e-03 -2.8646960e-03
  3.4705242e-03 -1.3302415e-02  7.2462638e-03 -5.6703498e-03
 -3.3868350e-03  7.6116213e-04  2.5046130e-03 -2.4422520e-03
  8.3831415e-03  2.1232322e-03 -3.3296193e-03 -6.3451217e-03
 -7.2513771e-03  2.8652181e-03 -4.0283315e-03 -2.8460253e-03
  2.7718723e-03 -1.9648378e-03  4.5920305e-03 -2.2864273e-03
 -3.6849186e-03 -5.5152623e-04  1.1712108e-03 -2.0762498e-03
  2.9291824e-03  6.2645193e-04 -3.9486774e-03 -1.3375947e-03
 -2.3452016e-03 -9.2389481e-04 -2.5777832e-03 -1.1303343e-03
  1.9060564e-03 -1.1281907e-04  1.2399894e-03 -2.1769112e-03
 -1.1611015e-03  1.2844907e-03 -2.7303007e-04 -7.4152712e-04
0021_1
  1.0000000e+00  3.1848167e-17 -1.0125040e-16  2.2987055e-01
  9.6615022e-03 -3.1668362e-01  6.4286105e-02 -1.9335695e-01
  1.8209303e-01  5.9005505e-02  1.3124031e-01 -3.1681651e-02
 -4.4201311e-02  3.0322906e-03  7.8295619e-02 -3.1228924e-02
 -1.9094901e-02 -6.2137954e-04 -1.2372678e-02 -3.6798634e-02
  1.6621009e-02 -2.2232295e-02  1.6743773e-02 -1.1375685e-02
 -5.4909463e-03  2.3395646e-02  4.8117261e-03 -1.9932568e-02
 -5.7005319e-03 -1.5220124e-02  8.5082943e-04 -1.8756809e-02
  9.2725944e-03  4.0392482e-03  4.1725082e-03 -1.7232649e-02
 -2.1042081e-04  1.0412750e-02 -1.7220971e-03  5.2508177e-03
 -1.6650963e-02 -1.6015307e-03 -3.0051497e-03 -7.4098142e-03
  5.7978440e-03 -1.1723790e-02 -7.4975198e-03 -1.1494748e-02
  6.9577423e-03  7.5024199e-03  6.4618645e-04 -2.5827288e-03
 -3.8764018e-03  5.5839156e-03 -1.0378493e-03  3.0730441e-04
 -6.7126046e-03 -2.4077879e-03 -1.6106549e-03 -1.9582518e-03
  4.1502220e-03 -3.4803587e-03 -6.3849726e-03 -2.5486813e-03
  6.5231511e-04  1.6881499e-03 -1.0977013e-03  4.1060467e-04
  1.2859421e-03  2.1859768e-03  9.6202290e-04 -1.3906958e-03
 -4.1058865e-03  1.5197317e-03 -2.9105515e-03  2.5294438e-03
  8.5805026e-05 -1.4249692e-03 -4.4155701e-03 -2.0950290e-04
0022_1
  1.0000000e+00  3.1057322e-18  2.7934335e-17  2.1919770e-01
 -5.2718036e-02 -3.3663151e-01  2.8529784e-02 -1.5490186e-01
  2.1571330e-01 -1.5914285e-02  7.9621595e-02 -6.2541631e-02
 -9.7373632e-03  8.7278788e-03  6.8330152e-02 -4.3427106e-02
 -2.3623061e-02  1.4053309e-02 -3.7291329e-03 -3.1596821e-02
 -3.1507056e-03 -3.8275268e-02  8.0664652e-04 -2.1517732e-02
  1.5640020e-02  1.2443856e-02 -3.9286523e-03 -6.8996602e-03
 -1.7683305e-02 -8.9119651e-03 -1.5813375e-03 -9.6946797e-03
 -2.9643199e-03 -6.4448258e-03 -1.1660653e-02 -1.8536427e-02
  1.2648075e-02 -4.4705018e-03 -2.4652089e-03 -5.9947308e-03
 -4.8100466e-03  1.7206883e-02 -2.3655312e-03  6.6153964e-04
 -1.4876879e-02 -4.9768432e-03 -2.9856323e-03  9.4059793e-04
 -1.3373633e-03 -6.6944311e-03 -9.7262626e-03 -2.5328336e-03
  1.1467535e-02 -2.6395618e-03 -4.8668853e-03  4.4891942e-03
 -1.2608724e-03  7.7515636e-03 -1.1125320e-03 -6.0930215e-04
 -4.5971606e-03  1.7814441e-03 -1.1861800e-03  2.1323343e-03
 -3.6119913e-03 -1.6632990e-04 -2.0205385e-03  2.0261238e-03
  2.1904082e-03 -4.7942015e-03 -3.3179181e-03  4.2922831e-03
  1.7350655e-03 -6.3874819e-04  1.9479164e-03  5.9182628e-05
  4.5015873e-03  3.9239925e-03  1.0637442e-03  8.5766873e-04
0023_1
  1.0000000e+00 -6.8819907e-18 -3.2042619e-17  2.0844517e-01
 -6.8757122e-02 -1.6871513e-01  9.8075568e-04 -1.2982010e-01
  1.5867316e-01 -5.8312102e-02  7.3282849e-02 -1.2271441e-02
  2.7230980e-02  3.7036768e-03  8.8912726e-02 -5.0930897e-02
 -2.6663331e-03  2.7978501e-02  2.2058991e-03 -3.2022092e-03
 -2.4962851e-02 -1.2219402e-02  5.4851001e-03 -2.1788549e-02
  5.0932367e-03 -2.5973807e-02 -1.2692146e-03 -6.0055631e-03
  1.5069407e-02 -1.1825117e-03  1.8404943e-02 -1.4060287e-02
  8.8070276e-04  3.4936775e-03 -7.1144585e-03 -9.4910975e-03
 -6.5388848e-03  5.1284795e-03 -7.1737092e-04 -6.2571477e-03
 -5.6367484e-03 -1.2200339e-02  4.5561975e-05 -2.8488161e-03
  2.6700181e-03  1.6326724e-03  3.2348069e-03 -3.2287636e-03
  8.9472567e-04 -4.8586742e-03 -8.1426679e-03 -4.5897312e-03
 -1.4075428e-03  5.4319606e-03 -4.4583170e-03 -2.6115689e-03
 -8.7686644e-04 -5.4356119e-03  2.7609776e-03 -3.6028114e-03
 -1.5799854e-03  3.9171995e-03  2.8020731e-04 -1.2489209e-03
  3.3265583e-04 -3.9522702e-03 -3.5180481e-03  1.9146422e-03
 -1.6237208e-03  2.3108198e-03 -4.3002720e-03 -8.1263713e-04
  1.2239303e-03 -1.9008908e-03 -3.8955840e-04 -1.6593397e-03
 -1.6797305e-03  3.1717669e-03 -8.6422030e-04 -1.1938111e-03
0024_1
  1.0000000e+00  1.8728991e-17 -3.4474672e-17  3.1749628e-01
 -4.3274806e-02 -1.6138621e-01  1.8230925e-02 -1.7647304e-01
  1.4980897e-01 -4.1063025e-02  7.4921908e-02 -2.0001229e-04
  2.0448514e-02  2.3817841e-02  1.1625942e-01 -3.8831410e-02
 -2.3376639e-02  1.3401441e-02  1.9466995e-03 -6.4089202e-03
 -1.3881580e-02 -1.2131159e-02  1.2485788e-02 -1.8633953e-02
  1.3606801e-02 -2.7015799e-02  7.5410737e-03 -7.2729072e-03
  1.2715432e-02  1.6569049e-02  2.0319344e-02 -5.0835469e-03
 -8.6625568e-03 -5.5471596e-04  1.5589493e-03 -9.5053492e-03
 -8.5748077e-03  1.8634216e-03  1.7431551e-04 -5.9282836e-03
  2.3707771e-03 -1.6061698e-02  6.9014310e-03 -9.4872241e-04
  2.8081506e-03  7.2949718e-03  1.2988442e-03 -4.8245174e-03
 -1.0850633e-03 -1.2510351e-03 -9.6671373e-04 -4.8862311e-03
 -3.9748976e-03  2.3069033e-03  1.0490001e-04 -6.3881567e-03
  1.1301267e-03 -5.2643568e-03  3.5475585e-03  1.1526880e-03
  3.6245592e-04  2.0843432e-03  2.2343167e-04 -2.0712079e-03
 -1.2612766e-03 -7.5953625e-04 -2.2707423e-03 -3.7777144e-03
 -7.6609198e-04  4.0851867e-04  1.5842358e-04 -3.3168941e-03
 -4.2152419e-04 -1.2463050e-03  2.6794935e-03  4.6072771e-04
 -3.5306109e-04  7.6842452e-04 -8.4513545e-04  3.3768124e-05
0025_1
  1.0000000e+00 -1.4122879e-17  5.2830805e-17  2.5656692e-01
 -7.6403421e-02 -1.4977261e-01 -6.5999343e-03 -1.3024515e-01
  1.5487854e-01 -7.3938902e-02  1.9371911e-02  1.1418892e-02
  4.1698187e-02 -5.6243083e-03  9.0535154e-02 -4.1966083e-02
  1.5741770e-03  2.3966999e-02  2.0213318e-02 -1.3550327e-02
 -2.8904831e-02  2.5755073e-03  1.1524479e-02 -3.0007007e-02
 -2.6449740e-03 -2.9863487e-02 -5.3112969e-03 -5.2324896e-03
  1.6322817e-02 -5.4003358e-03  1.8762983e-02 -8.3132192e-03
  6.6915958e-03  2.0214043e-03  4.5816433e-03 -7.6628102e-03
 -5.2265079e-03  1.4984991e-02  2.7796099e-04 -1.1783501e-02
 -9.3733929e-03 -1.0692772e-02 -4.2454696e-03 -4.8948399e-03
 -3.3621347e-04 -1.8650998e-03  4.0681424e-03 -1.2704461e-03
  2.9932143e-03 -7.4918992e-03  1.8830062e-03 -2.7852452e-03
  4.8312901e-04  7.0959381e-03 -4.3792385e-03 -3.9658589e-03
 -8.9887499e-04 -3.4457400e-03 -2.0710556e-03 -3.0654280e-03
 -2.1503381e-03  2.2495020e-03 -8.7292616e-04 -1.7451866e-03
  3.6520752e-05 -3.2044147e-03  2.1313186e-03  3.3592867e-04
 -1.6344952e-03  8.6008327e-04 -3.3002324e-03 -1.9400752e-03
  3.0103072e-04 -2.4949695e-03 -2.4488804e-03 -9.2373215e-04
  1.0439048e-03  6.8365158e-04 -2.0454212e-03 -1.8544936e-03
0027_1
  1.0000000e+00 -2.4664296e-17  8.3685481e-17  2.3090443e-01
 -4.9784292e-02 -1.4978492e-01 -2.3802560e-03 -1.3375463e-01
  1.5006634e-01 -4.9534284e-02  7.5681556e-02 -7.0881244e-03
  2.3067163e-02  1.8171031e-02  1.0774205e-01 -4.7808177e-02
 -1.6034759e-02  2.0637608e-02  8.1323421e-04 -1.0526674e-02
 -1.8804485e-02 -8.4338503e-03  1.0757055e-02 -1.4739784e-02
  7.5903212e-03 -2.6791253e-02  6.0168804e-03 -1.3094040e-02
  1.7903092e-02  1.3345474e-02  2.0023641e-02 -1.2019911e-02
 -4.8652759e-03  1.9704146e-03 -4.0271888e-03 -9.7675731e-03
 -7.9619594e-03  7.5098134e-03  1.3181690e-03 -2.4511899e-03
 -1.4248060e-03 -1.8074215e-02  3.3807231e-03 -5.4327420e-03
  5.5665316e-03  5.6523017e-03  2.7729406e-03 -2.3799940e-03
  1.2006740e-03 -3.5344055e-03 -4.0207560e-03 -5.0773254e-03
 -3.3222730e-03  7.1493935e-03 -3.1191212e-03 -2.3684927e-03
  1.3223442e-04 -7.7563271e-03  3.3956533e-03 -2.8980091e-03
  2.6708347e-04  2.9191448e-03 -2.7250948e-04 -2.0001111e-03
  1.4773954e-03 -2.8459237e-03 -3.3969252e-03 -1.2699855e-03
 -6.0041951e-04  2.5775039e-03 -2.7489371e-03 -2.3227980e-03
  3.9489466e-04 -2.0438595e-03  1.4100644e-03 -1.6172541e-03
 -3.4723585e-04  2.0706485e-03 -2.0212362e-04 -9.7932938e-04
0028_1
  1.0000000e+00  2.5248899e-17 -6.6120381e-17  2.0046989e-01
 -3.8226169e-02 -2.4089245e-01  2.4691725e-02 -1.2897248e-01
  1.9060129e-01 -9.2641786e-03  9.2813693e-02 -2.1307705e-02
 -8.9205143e-03  2.1628338e-02  7.9145587e-02 -3.7491220e-02
 -2.6517889e-02  1.5581676e-02 -1.4653057e-02 -1.5919251e-02
 -1.1351432e-02 -4.1406353e-02  1.7574202e-02 -1.7662866e-02
  2.9083003e-02 -2.5439345e-04  1.1371903e-02 -2.0741607e-02
 -2.5779780e-03  1.4798130e-02  8.6164817e-03 -9.7086666e-03
 -9.9904808e-03  5.6240833e-03 -6.9946048e-03 -1.0979421e-02
 -5.3227765e-03 -1.0966853e-02  4.0033612e-03 -3.8216021e-03
  7.6456262e-03  4.8687555e-04 -4.9895142e-04 -1.0563189e-02
 -2.8719994e-03  2.9268817e-03 -4.7013752e-03 -4.5868659e-03
  1.4013017e-03  1.4526414e-03 -1.5219166e-03 -5.1072683e-03
 -2.3937759e-03 -2.0439397e-03  1.2471027e-03  4.8796562e-05
  1.5593051e-03  3.1335161e-03 -2.4627137e-03 -3.0837310e-03
 -2.9995151e-03 -3.7718803e-03 -5.4681426e-03 -1.6199374e-03
  3.5975489e-03  1.3030269e-03  1.0793729e-03 -1.7777406e-03
 -3.6642141e-05 -3.6719566e-04  2.1455900e-05 -7.3840424e-04
 -1.5850521e-03  4.3394864e-03 -3.1452268e-03  8.7625478e-04
 -1.0099838e-03 -4.6838552e-03 -2.7417364e-03 -1.2457676e-04
0029_1
  1.0000000e+00 -2.9090907e-18  7.4230298e-18  2.1121149e-01
 -7.2948040e-02 -1.3491986e-01 -1.2557596e-02 -1.0663148e-01
  1.5304462e-01 -6.2570733e-02  4.2686385e-02 -1.7987482e-03
  2.3606704e-02 -3.3365413e-03  9.6565799e-02 -4.4145720e-02
  8.6311001e-03  2.8757265e-02  1.6470608e-02 -1.1579400e-02
 -3.1365261e-02 -3.3472603e-03  6.7524869e-03 -1.2651297e-02
  2.5808778e-03 -2.2196432e-02 -3.4149750e-04 -5.5446969e-03
  1.0607626e-02 -5.1160839e-03  1.8456026e-02 -1.6503968e-02
  9.1151675e-03  9.3125227e-03  1.4053518e-03 -1.0314302e-02
 -7.8804399e-03  8.7315025e-03  4.3779559e-04 -5.1812187e-03
 -7.6498446e-03 -6.8738681e-03 -1.2482297e-03 -2.5163847e-03
  1.7030450e-03 -3.9061203e-03  3.8081079e-03 -7.5004798e-03
  4.4123854e-03 -1.7970469e-03 -1.9580841e-03 -4.3818115e-03
  8.3611901e-04  6.5829575e-03 -8.6955065e-04 -3.1124664e-03
 -3.2039982e-03 -1.9167281e-03 -1.1796153e-03 -1.1887729e-03
 -1.0963389e-04  9.7307689e-04  1.7402438e-03 -3.2011756e-03
  8.4864714e-04 -3.1712835e-03 -2.0740374e-03 -1.9188057e-03
  6.6507156e-04  3.4118291e-03 -2.0929879e-03 -1.1108458e-03
 -1.0284069e-03 -2.8083410e-03 -1.1814971e-03 -9.9778048e-04
  1.2734687e-04  1.8350735e-03  7.2311509e-04 -1.9659181e-03
0030_1
  1.0000000e+00  2.0890417e-17 -7.1503705e-17  2.3946147e-01
 -2.9389795e-02 -2.0258038e-01  4.5976804e-02 -1.4060643e-01
  1.7880808e-01 -1.0574009e-02  9.0987882e-02 -8.8457798e-03
 -9.2635087e-03  2.7215933e-02  9.0476223e-02 -4.2415762e-02
 -2.5654568e-02  8.7773503e-03 -1.0912532e-02 -8.8743665e-03
 -2.3378486e-03 -3.2802250e-02  2.0703956e-02 -1.8234499e-02
  2.7782775e-02 -7.1348712e-03  1.1889802e-02 -1.3670619e-02
 -2.8684156e-03  1.8757332e-02  1.4149957e-02 -1.1785389e-02
 -1.0417393e-02 -4.6139478e-03 -7.7481873e-03 -6.0394638e-03
 -2.9077837e-03 -9.5221562e-03  8.9946463e-03 -2.6171247e-03
  8.7972246e-03 -6.0294958e-03  2.8143316e-03 -8.0494759e-03
 -3.9873918e-03  8.2288653e-03 -1.1978153e-03 -3.8449421e-03
  1.0822382e-03 -4.6338325e-03 -2.5998094e-03 -2.6582998e-03
 -4.0761412e-03 -6.3203071e-04  2.8774576e-03 -2.1937511e-03
  3.7856349e-03 -1.5189104e-03 -3.5242261e-04 -4.5689132e-03
 -4.1107643e-03 -2.5555420e-04 -3.6146555e-03 -2.0589000e-03
  4.3015471e-03 -1.5899424e-03  5.8969357e-04  1.9585332e-04
 -2.8162440e-03  1.4532567e-03  7.9138820e-04 -3.8317981e-03
 -3.7078042e-04  1.2806759e-03 -2.8541191e-03 -9.4145917e-04
 -2.5062727e-03 -3.4258507e-03 -1.1495818e-03 -7.3699276e-04
0031_1
  1.0000000e+00  4.1883411e-18 -5.9584138e-18  2.5816734e-01
 -6.4458999e-02 -9.7385321e-02 -1.6968256e-02 -1.2090071e-01
  1.2434322e-01 -6.1285748e-02  4.5743047e-02  1.3623523e-02
  3.6550954e-02 -3.5829700e-03  9.9241582e-02 -4.5917351e-02
 -3.4692706e-03  2.1097844e-02  2.7982299e-02 -2.3244527e-03
 -1.7713713e-02  1.4471178e-02  1.4121318e-02 -2.3786876e-02
 -1.4573494e-02 -1.9091406e-02  1.5774906e-03 -1.3083576e-03
  1.6025395e-02 -2.3731876e-03  2.3133453e-02 -1.1576319e-02
 -1.9494274e-03  4.2121448e-05  7.0132218e-03 -5.2476664e-03
  3.3227784e-03  1.7799954e-02  2.3939637e-03 -8.6051571e-03
 -1.2353441e-02 -5.5287880e-03 -1.2166899e-03 -3.1047434e-03
  2.5109810e-03 -3.5650326e-04  8.6119514e-03 -1.1789015e-03
 -2.1185137e-03 -6.5936340e-03  5.6966316e-03 -3.2897738e-03
  4.8858887e-03  6.9391689e-03 -3.9088130e-03 -2.4963802e-03
 -2.5031343e-03 -3.7602310e-04 -1.5720773e-03 -2.4479235e-03
 -5.8238536e-04  1.1278157e-03  1.8852882e-03 -2.9422201e-03
 -2.3410109e-03 -1.9416233e-03  5.7993364e-03 -2.0128246e-03
  1.1016558e-03 -1.0517757e-04 -1.2720438e-03 -1.7362082e-03
  6.9216944e-04  6.3856313e-04 -2.3592903e-03  5.2315929e-05
  5.6453009e-04 -7.6205117e-04 -7.9824572e-04 -1.9077982e-03
0032_1
  1.0000000e+00 -2.0575378e-17  1.0652777e-16  2.3285463e-01
 -5.4910588e-02 -1.7936424e-01  1.0333296e-02 -1.3479946e-01
  1.6460511e-01 -4.8974876e-02  7.1858386e-02  7.0447953e-04
  2.5278351e-02  1.1580001e-02  8.5491731e-02 -4.6348835e-02
 -1.1317083e-02  2.1888098e-02 -5.0906239e-03 -3.6473679e-03
 -2.2848584e-02 -1.7622113e-02  1.4238998e-02 -2.0808742e-02
  1.4593842e-02 -2.8906164e-02 -6.1151167e-04 -6.0245918e-03
  1.4662558e-02  5.8518083e-03  1.7502758e-02 -1.1099592e-02
 -1.5074175e-03  4.6207752e-03 -5.4683524e-03 -1.2873201e-02
 -1.1761971e-02  2.6358253e-03  2.7979708e-03 -2.8113954e-03
  5.0161541e-05 -1.6712430e-02  1.6286370e-03 -1.2418778e-03
  1.9318427e-03  2.1464044e-03 -2.5532475e-04 -4.2555586e-03
  3.9555541e-03 -9.3170486e-04 -5.7397318e-03 -6.1307035e-03
 -6.0402493e-03  3.8248413e-03 -1.4405101e-03 -2.2530853e-03
  6.4912037e-04 -5.5054545e-03  1.7448814e-03 -1.5436225e-03
 -1.9740231e-03  6.8999181e-04 -2.6553555e-03 -2.4628447e-03
  2.4475949e-03 -8.1237550e-04 -3.4163499e-03 -4.3140241e-04
 -2.3172572e-03  5.9823709e-04 -2.7286456e-03 -1.6350770e-03
  5.4499987e-04 -7.4778969e-04  6.2783736e-04 -3.8841946e-04
 -1.1872377e-03  1.1477096e-03 -1.2772342e-03 -2.5554457e-03
0033_1
  1.0000000e+00 -1.0889532e-18  3.8188872e-17  1.9860670e-01
 -7.5125929e-03 -1.5642895e-01  4.8388886e-02 -1.3706279e-01
  1.5034619e-01  2.3973053e-02  1.0688784e-01  2.9425799e-02
 -3.8288710e-02  1.8761770e-02  8.8780261e-02 -2.7361080e-02
 -1.9430261e-02 -1.0687024e-02 -4.2959799e-03 -1.1889540e-02
  1.0057872e-02 -1.8977169e-02  3.0781264e-02 -1.6422387e-02
  1.0477068e-02  1.6522235e-02  1.4208309e-02  7.2894599e-04
 -1.9222767e-02  1.2749810e-02  1.6663962e-02 -8.9089062e-03
 -5.4401984e-03 -1.4829749e-02 -1.0050670e-03 -7.8405400e-03
  7.4893962e-03  1.3438671e-03  1.1615808e-02  1.3881880e-04
  4.3341940e-04  5.5754270e-03  1.4522058e-03 -3.9401135e-03
 -1.0003134e-02  4.4882337e-03  3.9754204e-03 -5.4509104e-03
  2.7785065e-03 -8.4760092e-03  2.2770262e-03 -2.0871780e-03
  9.9740787e-04  4.8278405e-03  2.6981586e-03  1.4031832e-03
  5.5737969e-04  1.2194471e-03  2.3327650e-04 -3.7959843e-03
 -4.7725140e-03  1.2294676e-03  1.9744529e-03 -3.4342373e-03
  3.0777634e-03 -2.8611600e-03  1.9325910e-03  3.1352764e-04
 -2.0343029e-03  1.6424391e-03  3.4201051e-04 -1.9198221e-03
  1.2644545e-03  3.7986979e-04  4.5319584e-04 -2.7404814e-03
 -1.8045071e-03  8.9471811e-04  8.2583804e-04 -1.2444268e-03
0034_1
  1.0000000e+00 -3.1904673e-18 -1.2814875e-17  2.8739718e-01
 -4.5662064e-02 -1.9039921e-01  4.6420997e-02 -1.6852449e-01
  1.7246423e-01 -2.1280569e-02  1.1008701e-01 -3.1834910e-02
 -1.1777489e-02  2.9235454e-02  1.1606794e-01 -7.2006824e-03
 -1.9982494e-02  1.5740644e-02 -6.2626158e-03 -2.1688428e-02
 -2.0172933e-02 -2.0562469e-02  4.7582431e-03 -9.4947894e-03
  2.8733621e-02 -7.6036944e-03  2.1030604e-02 -1.9007864e-02
 -1.0374676e-02  1.1925058e-02  1.2358016e-02 -3.3885540e-03
 -6.0221195e-05  4.6607437e-03  2.9224862e-03 -1.2279759e-02
 -8.0936065e-03 -7.5442256e-03 -1.9277754e-03 -5.4307460e-03
  9.1303443e-03  2.7169158e-03  7.6922240e-03 -1.3496795e-03
 -1.0213226e-02 -6.7763488e-06  1.6769467e-03 -7.2807379e-03
  2.4454705e-03  2.0438744e-03  4.3573813e-05 -6.9392793e-03
  5.0951780e-04 -4.7556102e-03  8.5627746e-04 -2.0115273e-03
  2.6389295e-03  6.5258491e-03  2.5542902e-03  1.4164374e-03
 -5.6450076e-03 -9.5237610e-04 -7.2865952e-04 -6.1407189e-03
  4.0886296e-04  1.6900230e-04 -2.2586304e-03 -3.1783741e-03
  1.4581044e-03 -3.4795181e-03  1.9192310e-03  1.9608509e-04
  4.6099571e-04  3.6120804e-03  5.8231994e-05 -4.8025392e-04
 -2.1073151e-03 -5.8778228e-04 -1.4404570e-03 -3.5996963e-03
0035_1
  1.0000000e+00  2.9394828e-17 -9.3474115e-17  2.4263728e-01
 -5.6982613e-02 -1.2161523e-01  1.9068070e-02 -1.4649480e-01
  1.4722452e-01 -5.5649070e-02  6.7064524e-02 -8.8865002e-03
  2.5104306e-02  1.1532824e-02  1.0570500e-01 -3.6228918e-02
  3.2351524e-03  1.7341449e-02  7.3385921e-03 -3.4356730e-03
 -2.3477503e-02 -2.7953670e-05 -6.0593136e-04 -9.3624472e-03
  1.1417094e-02 -3.0278844e-02  4.3062944e-03 -5.6217225e-03
  7.3704761e-03  1.2933313e-03  1.7250117e-02 -1.0613978e-02
  8.3418620e-03  8.7462092e-04  4.8874589e-03 -8.7087887e-03
 -1.1772707e-02  4.9550736e-03 -4.1619049e-03 -7.1512954e-03
  2.2614945e-03 -1.0919592e-02  6.6375003e-03 -1.0813313e-03
 -1.2902740e-03 -2.4456435e-03  2.2969277e-03 -6.5701472e-03
  6.5770642e-03  1.5772398e-03 -1.0556629e-03 -5.9855711e-04
 -4.0574329e-03  3.9920897e-04 -5.7386704e-03 -6.5087630e-03
 -5.0001315e-04 -1.0764007e-03  3.3346867e-03 -9.6234649e-05
 -5.3893056e-04 -3.6119360e-03  3.0097957e-03 -6.1059739e-03
  4.9175355e-04  1.5331297e-03 -2.3455376e-03  1.6970992e-03
  7.0709524e-04 -9.4004049e-04 -2.9798001e-03 -2.6972039e-03
 -2.6042225e-03  6.8410473e-04 -8.5810094e-04 -8.8846724e-04
  1.1740611e-03 -9.6133070e-04  2.0390035e-03 -2.9095642e-03
0036_1
  1.0000000e+00  1.0011609e-17 -2.9372228e-17  2.4410464e-01
 -5.1796716e-02 -1.0605576e-01  1.0956819e-02 -1.1873764e-01
  1.2715849e-01 -3.4530698e-02  7.8695267e-02 -2.9266411e-03
  1.2633933e-02  1.0154411e-02  1.0215067e-01 -2.8210852e-02
  1.1167302e-03  1.3912205e-02  3.0739350e-03  1.5529256e-03
 -2.2383655e-02 -4.1669172e-03  1.1678761e-02 -1.0781996e-02
  8.9540158e-03 -1.9632129e-02  8.2464391e-03 -8.9514398e-03
  1.0624462e-02  5.6978519e-03  2.3362100e-02 -3.3266057e-03
  3.5604810e-03  2.3163456e-03  3.0172805e-04 -4.2481295e-03
 -1.0454518e-02  7.2734095e-03  1.2252913e-03 -3.3021307e-03
 -3.1604432e-04 -1.1831045e-02  3.3564513e-03 -6.1451626e-03
  2.0375717e-03  8.1121654e-04  6.8784138e-03 -1.0659255e-03
  5.3262190e-03 -1.7500569e-03  1.5324089e-03 -3.2996405e-03
 -4.4746916e-03  7.3539474e-03 -1.5112328e-03 -2.8667446e-03
  3.1333451e-05 -4.0227701e-03  2.8296719e-03 -2.2071430e-03
 -2.4498502e-03 -3.1887902e-04  2.7736209e-03 -1.4292825e-03
  3.3003939e-03 -2.4840582e-03  8.9849537e-04 -1.6850334e-03
 -1.1384311e-03  2.6050307e-03 -1.5412123e-03 -2.9987036e-03
  4.4422695e-04 -7.4690996e-04  1.7128968e-03 -2.7781649e-04
 -2.2910784e-03  6.8555390e-04  2.1136398e-03 -1.4969832e-03
0037_1
  1.0000000e+00 -6.6730714e-18  2.9557957e-17  1.5759529e-01
  3.1389486e-03 -1.0472072e-01  7.1537986e-02 -9.2424473e-02
  1.4325045e-01  2.0816151e-02  9.4163835e-02  2.5372233e-02
 -2.9408478e-02  7.7397133e-03  6.0151493e-02 -7.0827856e-03
  6.3398650e-03 -1.4193535e-02 -4.7406319e-03 -6.4990541e-03
  1.4849741e-02 -1.2028504e-02  2.6975645e-02 -5.6264896e-03
  1.5908305e-02  1.0276880e-02  7.7597378e-03  5.9210884e-03
 -1.3938633e-02  6.9200038e-04  1.2536886e-02 -4.1617067e-03
  8.0788825e-03 -1.4226141e-02 -7.2756820e-04 -1.0185652e-02
  8.1321062e-03  2.1148609e-03  1.1726522e-02  7.4302092e-03
  1.4126145e-03  2.6812332e-03  3.0536680e-03 -4.0897002e-03
 -7.8327289e-03 -1.1872817e-03  1.7503063e-03 -2.8881017e-03
  8.9313991e-03 -6.4348281e-03  4.3639779e-03 -2.4249356e-03
 -3.2713463e-04  3.9041155e-03  2.9840849e-03  2.9308482e-03
  5.6834585e-04  4.0624649e-04  2.1922136e-03 -4.8824922e-03
 -3.2867014e-03 -2.1128784e-03  4.8255952e-04 -1.7906303e-03
  6.0431667e-03 -1.9017452e-03  3.0787597e-03  1.2480454e-03
 -2.5712243e-03  1.4364265e-03  1.1450333e-03 -1.8050747e-03
  1.5929690e-03  3.3314362e-04  1.1745975e-03 -2.3584114e-03
 -1.4367782e-03 -1.9908636e-03  1.0418691e-03  7.4789743e-04
0038_1
  1.0000000e+00  1.4129855e-18  1.8262245e-17  1.7159985e-01
 -4.6195329e-02 -1.4051554e-01  3.4097679e-03 -9.5743735e-02
  1.4904126e-01 -5.2725805e-02  4.9005611e-02  1.0151145e-02
  2.6531707e-02  4.7787387e-03  6.9898516e-02 -3.6268178e-02
  4.9001556e-03  1.8225565e-02 -5.1296464e-03 -3.1534993e-04
 -2.4099497e-02 -1.1395663e-02  1.5589984e-02 -1.5524295e-02
  7.4296228e-03 -2.7517174e-02  2.1453987e-03 -1.0635686e-02
  1.4747310e-02  5.3718217e-04  1.5263357e-02 -8.8961035e-03
  5.2770357e-03  3.1438425e-03 -4.4439322e-03 -8.9503406e-03
 -1.1079651e-02  8.6351936e-03  4.4768536e-03 -5.5310220e-03
 -3.6529007e-03 -1.4086357e-02  3.6788278e-03 -7.2518048e-03
  9.4833360e-04 -1.0775205e-03  1.4466014e-03 -9.9739749e-04
  7.0133400e-03 -3.4713506e-03 -3.9646323e-03 -3.3519234e-03
 -4.3641528e-03  8.0811308e-03 -2.8207116e-03 -4.7890878e-03
 -8.3857029e-04 -3.8468303e-03  2.5535907e-03 -4.6498354e-03
 -4.2380099e-03 -1.4506810e-04 -1.1402615e-04 -8.3904313e-04
  4.1426552e-03 -3.7186881e-03 -2.0445829e-03  1.0243628e-03
 -1.3879701e-03  2.7508075e-03 -4.0098690e-03 -2.6329809e-03
  1.5170575e-03 -1.2546538e-04 -5.4986778e-05 -2.0049098e-03
 -3.3620903e-03  1.0084655e-03 -5.6286843e-04 -2.0480975e-03
0039_1
  1.0000000e+00 -3.3404770e-17  1.0003587e-16  2.3370464e-01
 -4.5675116e-02 -2.0798987e-01  3.0848150e-02 -1.3134447e-01
  1.9281794e-01 -8.2610524e-03  5.5924104e-02 -1.0303278e-02
 -2.1150843e-02  1.5735014e-02  9.9832113e-02 -3.5227556e-02
 -1.9959180e-02  1.2809085e-02  1.5061852e-02 -3.2536361e-02
 -8.3818748e-03 -2.8765038e-02  1.3907797e-02 -1.6414966e-02
  2.7224859e-02  1.0496581e-02  1.3750647e-03 -5.0209131e-03
 -1.5603579e-02  7.9972904e-03  1.5036887e-02 -1.3486428e-02
 -7.7940517e-03  1.9029708e-03  4.7847150e-05 -1.8996622e-02
  5.3296025e-03 -9.4985980e-03  3.7656545e-03 -3.3800303e-03
  6.8029838e-03  9.2948222e-03  1.9679487e-03 -1.9015412e-03
 -1.0959702e-02  2.9200496e-03  3.1139519e-03 -6.1121902e-03
 -2.5133911e-03 -2.2326685e-03 -4.7284675e-03 -6.8050695e-03
  6.4032167e-03 -4.7944378e-03 -1.5762641e-03 -2.0852602e-03
  2.7382879e-03  6.1074368e-03  5.7511098e-04 -2.1183888e-03
 -5.2638389e-03  1.4415529e-03  3.3793149e-03 -2.3073391e-03
 -1.3729224e-03 -2.2932815e-03 -4.9173172e-03 -1.8973244e-03
  2.8552725e-03 -2.8803780e-03 -2.1535212e-03  7.8025814e-04
  1.1482720e-03  2.0395199e-03 -3.8245019e-04 -3.0251237e-03
 -2.1654968e-03  1.4682321e-03  5.8215625e-04 -7.7405568e-04
0040_1
  1.0000000e+00 -5.0791694e-18  8.4537537e-17  1.7823163e-01
 -3.3213853e-02 -1.7474012e-01  2.8605588e-02 -1.2066179e-01
  1.7220865e-01 -8.2311113e-03  8.0496852e-02 -7.0605362e-03
 -9.9846574e-03  1.8979436e-02  8.4721037e-02 -2.6350067e-02
 -1.6000447e-02  8.8823061e-03 -5.0886343e-03 -1.3189531e-02
 -1.1196825e-02 -3.1643376e-02  1.4516991e-02 -1.7614614e-02
  2.9665830e-02 -1.7018397e-03  1.0087259e-02 -1.2877673e-02
 -4.5566461e-03  1.4542802e-02  1.7435750e-02 -8.1584619e-03
 -8.9622026e-03  2.1006979e-03 -4.0729408e-03 -1.2709693e-02
 -5.3136882e-03 -1.1736819e-02  3.2672039e-03 -2.0078930e-03
  1.2437643e-02 -1.7909158e-03  2.3357484e-03 -6.5457383e-03
 -4.1640413e-03  5.7874036e-03 -5.4468934e-04 -4.0521421e-03
 -1.1035313e-03  1.1330113e-03 -9.5390488e-04 -6.7303611e-03
 -3.5800389e-03 -5.4687201e-03 -5.4299564e-05 -3.7965212e-04
  5.3979475e-03  8.7979200e-04  1.2341742e-03 -7.9371243e-04
 -3.3298858e-03  5.8512769e-05 -2.4682669e-03 -4.5068675e-03
  1.2278942e-03  1.9918785e-03 -9.2935214e-04 -2.2355630e-03
 -1.6937898e-03 -2.7316041e-03  9.3954670e-04 -5.8864363e-04
  4.3089482e-04  2.3712175e-03 -1.2323783e-03  4.5651270e-05
 -1.3550452e-03 -1.9518665e-03 -1.9101033e-03 -3.1740757e-03
0041_1
  1.0000000e+00 -1.5300007e-18  7.3066639e-17  2.1007796e-01
  1.4540562e-01 -4.2021379e-01  1.7825796e-01 -2.5178785e-01
  1.2402926e-01  1.6121704e-01  1.3153642e-01 -2.1115641e-02
 -4.3008132e-02 -6.3042902e-02  6.0069102e-02 -6.4362900e-02
  1.0113539e-02  3.4057989e-03  1.0500026e-02 -4.8223815e-02
  9.8615758e-03  1.0282841e-02  2.7156663e-03  1.8568132e-02
 -3.4636992e-02 -3.1805873e-02 -5.1150707e-05 -3.4115573e-02
  3.9192649e-02 -8.8364043e-03  3.6829482e-03 -2.4622871e-02
 -1.0445205e-02  2.0171672e-02 -2.7407147e-04 -3.1666014e-03
 -2.0133790e-02 -2.8044756e-03 -9.3993247e-03 -4.3970085e-03
  9.8446453e-04 -2.0416458e-02 -5.7523873e-04 -7.0228504e-03
  7.7020313e-03  4.9451486e-03 -8.8485293e-03 -1.1101424e-02
  4.0978082e-03  5.6690225e-03 -3.2073618e-03  4.3194006e-03
 -1.2859155e-02  6.0766677e-03 -3.3948881e-03  1.3619917e-03
 -3.7026454e-03 -1.0131994e-02 -9.8684317e-03 -7.0652062e-03
  7.8857847e-03 -1.8542009e-03  1.3591707e-03 -8.1748188e-04
  1.7080330e-03  9.7225249e-03 -9.6099744e-04  6.3579620e-03
 -7.7898217e-03 -1.0036583e-03 -4.2221399e-03  1.7418975e-03
  1.6861250e-03 -2.4007636e-04 -3.6469031e-03 -1.1846375e-03
  3.2793322e-05 -7.5711856e-04 -1.1682297e-03  2.9181965e-03
0042_1
  1.0000000e+00 -2.7886502e-17  9.8068939e-17  2.2693817e-01
  7.3149724e-03 -1.3813556e-01  7.8770698e-02 -1.6636330e-01
  1.4874315e-01  3.0028904e-02  1.3551914e-01  3.1799772e-02
 -5.0504003e-02  1.2656816e-02  9.6291668e-02 -2.2085707e-02
 -5.6501389e-03 -1.6424841e-02 -1.7625818e-02 -9.0864746e-03
  1.8762991e-02 -8.2271040e-03  3.0800438e-02 -4.4344141e-03
  6.3460375e-03  1.1809157e-02  1.6905254e-02 -9.1224047e-04
 -1.9399756e-02 -2.3986413e-04  1.2683803e-02 -8.7271777e-03
  1.0964565e-02 -1.5082379e-02 -4.1539641e-03 -6.8035002e-03
  4.2280240e-03  7.4283085e-03  1.2989414e-02  3.1555837e-03
 -3.4623637e-03  7.5435256e-04  7.7671551e-03 -6.0356229e-03
 -6.7969112e-03 -3.3535192e-03 -1.4898823e-04 -2.9481109e-03
  9.5639684e-03 -1.7093466e-03  1.2627947e-03 -8.2364900e-04
 -4.8461455e-03  4.6414130e-03  5.5018425e-03 -2.3562426e-03
 -3.9844630e-04 -2.1907350e-03  4.1155906e-03 -1.3283849e-03
 -3.1789778e-04 -1.6203717e-03 -1.9736527e-03 -2.3691307e-03
  2.3719186e-03  2.0384832e-03  3.6387602e-04 -1.9456492e-04
 -3.8660342e-03 -1.2771713e-03  5.5917482e-03 -4.0713355e-03
  1.9350181e-03 -1.4793863e-03 -2.1811801e-04  6.8957566e-05
  9.7571519e-04  1.6878430e-03 -3.2767075e-04 -5.1523838e-04
0043_1
  1.0000000e+00 -1.2504785e-17  7.6246359e-17  2.6359143e-01
 -7.9929257e-02 -1.6397732e-01 -2.1301112e-02 -1.6079682e-01
  1.5336115e-01 -7.0000884e-02  6.8575839e-02 -1.1192192e-02
  3.4835106e-02  1.3461017e-03  1.0901655e-01 -6.4272541e-02
 -2.0028401e-04  2.8582692e-02  4.4015617e-03 -7.6333959e-03
 -2.3509625e-02 -1.9991518e-03  3.6081749e-03 -1.8519925e-02
 -6.6266570e-04 -2.8558486e-02 -2.4701170e-03 -4.1630837e-03
  1.3575993e-02 -1.2336571e-03  1.7229409e-02 -1.4444783e-02
  2.2159249e-03  2.5108624e-04 -6.8729589e-03 -1.0686278e-02
 -5.4244601e-03  9.3495156e-03 -4.1712435e-03 -7.7493046e-03
 -5.3102501e-03 -1.2092097e-02  1.0993437e-03 -4.0257512e-03
  1.0336001e-03  1.7049079e-03  3.9710672e-03 -4.1326138e-03
  1.8653296e-03 -5.0156595e-03 -4.9881202e-03 -3.2351534e-03
 -1.4434649e-03  5.4291275e-03 -7.4277576e-03 -2.5323693e-03
 -5.9264907e-04 -4.1163807e-03  7.2859824e-04 -1.8355035e-03
 -2.0638063e-03  2.7966363e-03  4.4028154e-04 -2.2281797e-03
  1.3491853e-04 -2.2908599e-03 -1.9991151e-03  2.3186153e-04
 -8.7993219e-04  5.1803492e-04 -5.5897787e-03 -9.9196632e-04
  1.2243808e-03 -1.0387482e-03  2.6262541e-04  3.1502921e-04
 -1.3125414e-04  1.7928224e-03  2.2499485e-04 -1.1356577e-03
0044_1
  1.0000000e+00 -3.7412424e-17  5.6477354e-17  2.3627044e-01
 -4.7224827e-02 -1.6326410e-01  2.5395646e-02 -1.1271322e-01
  1.5955344e-01 -5.0353759e-02  3.2549359e-02  3.0195787e-03
  2.3735421e-02  4.8531255e-03  7.1008498e-02 -2.5117533e-02
  3.0626691e-03  2.1356702e-02 -1.2537835e-03  6.4498541e-04
 -2.5077436e-02 -1.8670932e-02  1.0729845e-02 -1.6632615e-02
  1.6082792e-02 -2.5581661e-02  2.5660590e-03 -1.0309672e-02
  1.2643081e-02 -9.4712704e-04  1.5538495e-02 -1.0824365e-02
  3.7901770e-03  9.3872114e-03 -3.4680659e-03 -5.1806617e-03
 -1.2534920e-02  4.5910497e-04  9.7663075e-04 -6.0662954e-03
 -1.5382061e-03 -1.1990874e-02  1.6765435e-03 -4.5119061e-03
  2.8350089e-03 -3.5848441e-03  3.8908097e-03 -5.8352945e-03
  3.8015032e-03  1.3376464e-03 -4.0918878e-03 -1.5545802e-03
 -4.1600796e-03  3.0680918e-03 -5.1951600e-04 -3.9631858e-03
 -2.3230662e-03 -3.5814992e-03 -2.7565457e-04 -2.6155915e-03
 -1.2860234e-03 -7.6302505e-04  1.5715690e-03 -2.4086439e-03
  1.0722241e-03 -1.7628470e-03 -3.5474743e-03 -6.2163477e-04
 -1.2931075e-03  1.2475784e-03 -1.4182990e-03 -1.6032093e-03
  3.5679217e-04 -1.3116668e-03 -1.2174026e-04 -2.1758325e-03
 -1.6103960e-03  1.7707839e-03 -1.6676457e-04 -8.8013859e-04
0045_1
  1.0000000e+00  2.0862169e-17 -1.0306910e-16  2.1509180e-01
 -3.0467836e-03 -8.7533867e-02  4.6899720e-02 -1.2230529e-01
  1.3150866e-01 -2.3372422e-02  8.0693856e-02  1.5142961e-02
  2.8648527e-03  3.0700028e-02  1.0379041e-01 -5.0674148e-03
 -2.6085253e-02 -1.0434715e-02 -2.3671228e-04 -7.5766453e-03
  3.4366977e-03  1.0248034e-04  1.9652171e-02 -9.9433169e-03
  1.5396732e-02 -2.0186539e-02  1.4424319e-02 -2.2484866e-03
 -2.3043448e-03  2.7382227e-02  2.6186060e-02  3.6973551e-03
 -9.7085461e-03 -1.1446673e-02 -2.6353455e-03 -1.1052762e-02
  1.4243897e-04  1.2586150e-03  2.1982686e-03  2.2753401e-03
  8.4600787e-03 -1.0392662e-02  8.4675188e-03 -1.5078242e-04
 -3.0837268e-03  1.3499542e-02  7.5384319e-03 -2.8420666e-03
 -3.1931864e-03 -4.5267532e-03 -1.3756948e-03 -6.1431234e-03
 -2.7607570e-04 -9.4468528e-04  3.0851392e-03  3.7447690e-03
  2.8327968e-03 -1.8330660e-03  5.8936942e-03  3.3077494e-04
 -3.7628499e-04  5.5325499e-03  7.8487111e-04 -3.6518440e-03
 -3.1341171e-03 -1.5863086e-03 -2.1578323e-04 -2.1155191e-03
  9.0672248e-04 -1.6519668e-03  3.5328879e-03  1.0333073e-03
 -4.4414244e-04 -5.9934476e-05  2.3847498e-03  2.8138129e-04
  1.6641726e-03  1.8214510e-03  4.6644227e-04 -2.9452415e-03
0046_1
  1.0000000e+00 -8.0467449e-18  2.6111095e-17  2.2246178e-01
  1.4418814e-02 -1.6274621e-01  1.1883397e-01 -1.6357556e-01
  1.5779958e-01  4.3399332e-02  1.2714610e-01  2.3146708e-02
 -5.0619067e-02  1.1560598e-02  7.2648537e-02 -1.1331259e-02
 -2.7274707e-03 -1.8252575e-02 -1.9405766e-02 -1.4751030e-02
  2.4373644e-02 -1.6050652e-02  3.5452539e-02 -6.4199276e-03
  1.0785707e-02  1.4550951e-02  1.6365555e-02 -2.4819958e-03
 -1.9504057e-02 -4.0820894e-03  1.1899607e-02 -6.9527183e-03
  1.1429391e-02 -1.3749993e-02 -1.3952512e-03 -6.9555079e-03
  6.0719440e-03  2.4586149e-03  9.7228746e-03  4.5955350e-03
 -1.7914746e-03  1.8040274e-03  4.2125332e-03 -9.3721316e-03
 -4.6071509e-03 -4.4004164e-03  1.7671399e-03 -3.7696979e-03
  9.7536021e-03 -2.2907683e-03  2.2055346e-03  1.7414976e-03
 -4.3839917e-03  7.5954954e-04  3.0247825e-03 -2.9143353e-03
  9.0455619e-04 -6.8778238e-04  1.9026639e-03 -5.6866348e-03
 -2.8198403e-04 -2.6020175e-03  1.0682762e-03  8.2959341e-04
  2.4547238e-03  6.9604045e-04  3.6705045e-04  1.3269593e-04
 -3.0016207e-03 -1.9873990e-03  2.4542908e-03 -5.2674876e-03
  2.2904418e-03  6.2749864e-04  7.9827660e-05 -1.1556213e-03
 -7.4235456e-04 -1.5307825e-03  6.6254513e-04  1.4060596e-03
0047_1
  1.0000000e+00  7.9676569e-18 -7.2332274e-17  2.1619521e-01
 -2.7917031e-02 -1.7744313e-01  2.7844833e-02 -1.2149172e-01
  1.7044203e-01 -1.2046233e-02  6.7310533e-02  1.0841427e-02
 -4.0784492e-03  1.8712304e-02  7.2845305e-02 -3.7543267e-02
 -1.9359984e-02  1.1995639e-02 -2.7984661e-03 -3.2668651e-03
 -6.8098321e-03 -3.1104991e-02  1.8972901e-02 -2.7546501e-02
  2.5612386e-02 -2.2083823e-03  7.0104140e-03 -8.2569016e-03
  1.7285083e-03  1.6173748e-02  1.7077120e-02 -1.3283631e-02
 -1.4094959e-02  4.6273872e-03 -4.3974500e-03 -1.0616341e-02
 -7.1932956e-04 -1.0104245e-02  4.0708315e-03 -5.8412668e-03
  6.2683024e-03 -3.7202973e-03  4.2481499e-03 -2.2578302e-03
  1.8182105e-03  9.5562912e-03  7.5027451e-04 -7.6276546e-03
 -5.6834969e-03  3.0544092e-04 -2.9079995e-03 -3.6679532e-03
 -2.0297998e-04 -1.8368825e-03  3.0635532e-03 -2.8357869e-03
  1.1570516e-03 -2.2049185e-03  6.7994438e-04 -1.3562709e-03
  1.4943538e-03  4.4134778e-03 -2.4825162e-03 -3.7779420e-03
 -5.4101259e-04 -1.2212695e-03 -1.1155854e-03 -1.8681511e-03
  2.1035330e-04  1.4826061e-03  1.1416238e-03 -1.5171219e-03
 -8.5046234e-04 -7.0369065e-04 -5.2358936e-04 -8.3475974e-04
  7.0517430e-04  1.1160343e-03 -3.5299971e-03 -2.1718939e-03
0049_1
  1.0000000e+00 -1.1871901e-17  4.5966615e-17  1.7720890e-01
 -1.6948482e-02 -1.4601243e-01  3.1530622e-02 -1.1403710e-01
  1.6657629e-01 -8.9810768e-03  6.6859865e-02  8.3433319e-03
 -9.8101080e-03  1.6906010e-02  7.7339834e-02 -1.7070987e-02
 -1.0020920e-02  9.5634179e-04 -4.7550150e-03 -1.0397734e-02
 -4.2989873e-03 -2.7342043e-02  1.6618791e-02 -1.4633069e-02
  2.8482471e-02 -3.5408677e-03  1.3113417e-02 -6.1212665e-03
 -7.4584334e-03  1.5467292e-02  1.7580330e-02 -5.8082479e-03
 -6.7988349e-03 -3.3316279e-03 -3.1399637e-03 -1.1081240e-02
 -3.4427951e-03 -1.1009444e-02  4.8336970e-03 -1.8701658e-03
  1.2458114e-02 -1.8934940e-03  5.7895665e-03 -4.7005930e-03
 -6.3589478e-03  7.7893296e-03  2.5670820e-04 -5.6249791e-03
 -5.4943166e-04 -1.6580983e-03  1.2096129e-04 -5.0018088e-03
 -3.5675327e-03 -5.4781910e-03  2.5858139e-03 -1.9080503e-03
  6.6315164e-03  1.7032192e-03  1.9761501e-03 -9.1379328e-04
 -3.7106932e-03  1.6823899e-03 -2.0156045e-03 -5.0746198e-03
  6.1626602e-04  7.6543576e-04 -4.2656856e-04 -1.1257509e-03
 -2.0925451e-03 -3.1027281e-03  2.2887428e-03 -2.2708713e-03
  1.8465559e-03  2.1169987e-03 -1.1117245e-03 -4.6634953e-04
 -8.7578470e-04 -1.0195092e-03 -4.0487982e-04 -3.1767333e-03
0050_1
  1.0000000e+00 -2.0013722e-17  9.9381673e-17  1.9396952e-01
 -4.9208422e-02 -1.8828623e-01  1.4493675e-02 -1.3507972e-01
  1.7470923e-01 -5.7178695e-03  1.1051850e-01 -2.9873485e-02
 -1.7613195e-02  1.5837304e-02  9.6398799e-02 -3.8405339e-02
 -1.6554583e-02  1.5870105e-02  7.6852561e-04 -1.0159543e-02
 -1.3289357e-02 -3.6081177e-02  6.2302601e-03 -1.5467232e-02
  2.7727698e-02  3.3071412e-03  1.0359101e-02 -8.5873615e-03
 -5.4334229e-03  7.1918816e-03  1.7299668e-02 -1.4216482e-02
 -9.5067379e-03  3.7184198e-03 -6.7518809e-03 -7.9633115e-03
 -1.0204206e-03 -1.5030751e-02  2.2214444e-03 -2.8739133e-03
  7.3531763e-03  2.6956403e-03  9.5715228e-05 -6.0616941e-03
 -3.1041254e-03  2.9244896e-03  4.0988798e-03 -7.7258493e-03
 -3.4851824e-03 -4.5032539e-04 -5.6664729e-03 -4.0686677e-03
  2.1208089e-03 -4.7379817e-03  1.1827648e-03  2.3975397e-03
  2.3524465e-03  3.2648450e-03 -1.8169749e-03 -5.9348490e-03
 -2.8421347e-03  1.0828250e-03 -1.0069876e-03 -3.0206950e-03
 -9.6325641e-04 -1.9704603e-03 -1.6106836e-03 -1.8795551e-03
  1.4331684e-03 -1.4639051e-03 -7.1276983e-04  1.8293359e-03
  6.5362502e-04  2.6676731e-03 -1.6720033e-03 -2.7339419e-03
 -2.4267351e-03  2.6904735e-05 -1.9859957e-03 -1.1146677e-03
0056_1
  1.0000000e+00 -1.3213332e-17  6.7811517e-17  2.7539737e-01
 -1.8218275e-02 -2.7343752e-01  2.7447108e-02 -1.9782843e-01
  1.9591209e-01 -6.5192390e-04  8.0839486e-02 -1.0808224e-02
 -2.1485338e-02 -4.3075126e-03  9.4628163e-02 -5.9998705e-02
 -6.9814994e-03  1.2753326e-03 -1.7715102e-02 -3.7245451e-02
  1.1017651e-02 -9.7087801e-03  2.5165108e-02 -6.8506362e-03
 -2.3971278e-03  5.7516646e-03  2.7564303e-04 -7.9984796e-03
 -1.5883565e-02 -1.5610680e-02  1.9080291e-03 -1.6364349e-02
  1.3395768e-02 -8.4683949e-03 -8.3430301e-03 -2.2071932e-02
  2.2858749e-03  1.1856105e-02  3.8813656e-03  1.2843545e-03
 -9.0962426e-03 -1.1666407e-03  2.7869005e-04 -4.9239401e-03
 -6.5826492e-03 -7.0701758e-03 -4.8353417e-03 -5.9359449e-03
  7.2757953e-03  2.7816691e-03 -7.6730226e-03 -1.2024476e-03
 -7.3589337e-03  1.6044325e-03 -2.6374760e-03  1.0929009e-03
  1.5196043e-03 -5.4989953e-03 -1.0364198e-03 -5.3508444e-03
  1.7589594e-03  6.9526424e-04 -2.1049278e-03 -2.2538966e-03
 -2.0176749e-04  6.9193868e-03 -4.8646643e-03  3.3940771e-03
 -5.7500650e-03 -4.0434512e-03 -2.6909649e-04  1.7983298e-03
  4.4751294e-03 -2.2753250e-03 -1.7198761e-03 -1.9302736e-03
  3.2728153e-04  2.8766168e-03 -2.7245146e-03  2.2551901e-03
0057_1
  1.0000000e+00  3.6353923e-18 -3.5426265e-17  1.1626652e-01
  8.5219308e-02 -2.2156176e-01  1.1917708e-01 -1.0618204e-01
  1.2367815e-01  1.1199037e-01  1.3556673e-01  1.4253188e-03
 -5.6477352e-02 -5.4331340e-02  3.0931588e-02 -2.3591787e-02
  2.6448942e-02 -1.5822755e-04  4.1190481e-03 -7.2609163e-03
  1.0711632e-02 -1.0469884e-03  3.1450944e-02 -5.5974873e-03
 -1.7882733e-02  9.8442361e-04  7.4351475e-03 -2.0741826e-02
  1.7696900e-02 -1.2635674e-02  1.1487153e-02 -6.0038345e-03
 -1.2402021e-02  1.5765513e-02  8.2338757e-03 -3.2462336e-03
 -2.5657905e-03 -1.4950508e-02  2.7615302e-03 -8.5431120e-03
  5.6267843e-03 -7.0247300e-04  4.6998702e-03 -9.5142275e-03
 -4.4753234e-04  1.3466692e-02  3.6679109e-03  1.1370116e-03
 -1.1675769e-02 -8.6689663e-03  1.6520266e-03 -6.1821586e-03
  9.0666195e-03 -1.9469027e-03 -2.1903306e-03 -5.9177284e-03
 -1.0575062e-03  5.2629449e-03  2.9828069e-03 -1.0702220e-03
 -4.3718245e-03  1.6179409e-03  1.0347415e-03 -1.3634086e-03
  2.6736539e-04 -5.2771323e-03 -1.3311021e-03 -2.4729356e-03
  4.5222412e-04  3.1131205e-03 -1.0962796e-03 -3.1240147e-03
  4.6016176e-04  7.2280642e-04  2.7826007e-03 -2.9443681e-04
 -3.0601380e-03  1.4122798e-03 -8.2315114e-04 -1.5557888e-03
0058_1
  1.0000000e+00  2.7625044e-17 -3.6269680e-17  2.2223571e-01
 -7.1058983e-04 -5.5930900e-01  1.5932234e-02 -1.8836714e-01
  2.1246033e-01  3.4573706e-02  5.7411997e-02 -3.0528173e-02
 -2.6377815e-02 -3.8483171e-02  3.4777303e-02 -5.2811276e-02
 -2.6174203e-02 -1.3543997e-02 -2.7912405e-02 -5.6747443e-02
  3.1865713e-02 -1.1624148e-02  3.9862130e-03 -9.5194920e-03
 -4.4652529e-02  3.0407964e-02 -1.8621369e-02 -9.0248169e-03
 -1.6761504e-02 -3.2570392e-02 -1.6775636e-02 -6.5406571e-03
  1.2673577e-02 -1.9881560e-02 -5.9172567e-03 -1.5001877e-02
  2.0507628e-02  2.2249950e-02 -9.4867542e-03  1.0621093e-02
 -1.3943877e-02  1.2796450e-02 -1.1723533e-04  7.5965802e-03
 -9.2724151e-03  5.6735472e-03 -8.9925740e-03  5.5887560e-03
 -5.2284360e-03 -8.6553609e-03 -5.8108839e-03  5.8462014e-03
  7.0688560e-03 -5.1074148e-03 -2.9056125e-03 -4.6030508e-04
  1.3285341e-02  3.6925955e-03  7.5961446e-03  1.7212839e-03
 -3.8031235e-03  1.1671676e-02  3.8473166e-03  1.9444899e-03
 -5.8307464e-03 -4.3462551e-03  2.3835376e-03  5.6946656e-03
  2.7765763e-03 -6.3474490e-03  3.0109371e-03  1.0412281e-03
  4.5523179e-03  2.7025227e-03  2.8734283e-04  2.1353286e-03
 -2.4542665e-03  5.2416201e-04  6.9601011e-04 -3.8004995e-03
0059_1
  1.0000000e+00 -4.5995032e-18  7.8912094e-17  1.9810586e-01
 -3.6564644e-02 -1.4821650e-01  2.5836189e-02 -1.2831120e-01
  1.6460831e-01 -2.2281209e-02  6.3867895e-02 -8.8980231e-03
 -2.7239508e-03  1.2739518e-02  8.1735469e-02 -1.6343515e-02
 -6.9340088e-03  1.2715868e-02  6.4202765e-03 -4.2997919e-03
 -1.6415544e-02 -2.6389772e-02  1.1412407e-02 -2.0658528e-02
  2.6250592e-02 -9.1592129e-03  1.0313018e-02 -1.1818584e-02
  2.1494790e-04  8.1148483e-03  1.5230678e-02 -9.9018732e-03
 -5.4639450e-03  6.6475474e-03 -7.6714327e-04 -6.0335346e-03
 -6.8932914e-03 -1.0988031e-02  7.1969311e-04 -6.6366744e-03
  7.8338961e-03 -5.8388105e-03  4.1460945e-03  3.5078413e-04
  9.0754684e-04  2.1731867e-03  4.0351722e-03 -8.3946399e-03
 -2.6818740e-03  2.8751694e-03 -4.5885314e-03 -2.2112722e-03
 -2.7421085e-03 -3.7743382e-03  3.5797894e-03 -4.1029352e-03
  1.0956755e-03 -2.5560897e-03 -8.0725907e-04  5.4715591e-05
  9.0478456e-04  1.5799820e-03  1.7585927e-03 -3.7562883e-03
 -6.1891674e-04  3.4228517e-04 -5.4418882e-03 -2.6365050e-03
 -7.9154871e-04  1.4656438e-04  2.4952059e-03 -1.3578257e-04
 -4.6635139e-04 -1.9575103e-03 -1.3559697e-03 -1.8611954e-03
 -5.1725720e-04  7.3367135e-04 -5.7808149e-04 -9.1289925e-04
0060_1
  1.0000000e+00 -2.0975127e-17  1.0873861e-16  2.2683428e-01
  5.7129523e-02 -2.7660064e-01  1.1271797e-01 -2.0413337e-01
  1.6148377e-01  8.0520950e-02  1.2052625e-01  1.4821951e-03
 -5.9654126e-02 -3.8466214e-03  9.2778539e-02 -3.9023238e-02
  1.1110093e-04 -2.4325235e-02 -1.6598742e-02 -2.6948552e-02
  2.4257226e-02 -3.9601757e-03  2.4208222e-02  7.4204493e-04
 -7.8806651e-03  7.2688669e-03  5.9480545e-03 -2.5311428e-02
 -6.3276503e-03 -1.7241512e-02  1.0503192e-02 -9.0814020e-03
  1.7267063e-02  1.7029502e-03 -1.0471262e-03 -8.9346148e-03
 -1.4965717e-02  2.4663049e-03  1.1320489e-03  1.4269818e-03
 -1.1160999e-03 -9.5693399e-03  2.2823344e-03 -1.1504494e-02
  6.2816323e-03 -5.4882770e-03 -5.6538788e-03 -5.9076048e-03
  1.4120023e-03  1.2944299e-02  2.5291312e-03 -3.2176327e-03
 -8.9797994e-03 -7.7744442e-03  6.4579208e-04 -1.6531218e-03
  2.4594534e-03 -7.6999641e-04 -5.7378260e-03 -4.4598245e-03
  4.5852251e-03 -2.7427293e-04 -1.7879845e-03 -3.7275958e-03
 -3.7735742e-03  4.6129024e-03  5.2489842e-04  5.0919324e-06
 -8.2070139e-04 -2.7992443e-03 -3.3624895e-03 -4.2406729e-04
 -1.1468644e-03 -7.3318513e-04 -3.9160735e-03 -3.9808455e-03
  4.1052645e-03 -1.1132024e-03  7.6157706e-05  1.0218803e-03
0061_1
  1.0000000e+00 -2.8068906e-18 -1.3917176e-17  2.1066304e-01
  4.0151664e-03 -1.8103406e-01  1.0245451e-01 -1.5877560e-01
  1.4996893e-01  5.5770372e-02  1.4288839e-01  6.3190637e-03
 -5.8239344e-02  6.8414847e-03  7.7454618e-02 -1.4393128e-02
 -1.4818158e-03 -1.4441149e-02 -1.2131380e-02 -2.5523593e-02
  1.8384441e-02 -1.9629438e-02  2.9245273e-02 -1.5725759e-03
  7.3180481e-03  2.5554081e-02  2.0556296e-02 -3.9596702e-03
 -1.9413795e-02 -1.0795689e-02  4.4813247e-03 -1.0206391e-02
  9.6885695e-03 -7.6853034e-03  1.0298931e-03 -7.8945889e-03
  4.4363230e-03 -4.6848494e-04  7.4157185e-03 -1.4153863e-03
 -5.1564552e-03  6.9208755e-03  5.1348462e-03 -7.6468072e-03
 -5.4124250e-04 -9.7805516e-03  2.9329543e-03 -4.3457543e-03
  4.5821427e-03  3.1662826e-03 -5.3192258e-04  2.7176123e-03
 -2.5546913e-03 -9.4839802e-05  3.1040757e-03 -4.5182797e-03
 -2.7422122e-03 -5.4479825e-05  3.8907136e-04 -5.6412349e-03
  3.3342337e-03 -3.2885713e-03  2.3147625e-03  1.5656944e-03
 -2.1523987e-03  3.7789828e-03 -1.7875494e-03 -3.3567133e-03
 -5.2376276e-04 -9.6596871e-04  2.4210668e-03 -3.8699085e-03
 -2.3898950e-04 -1.0536694e-03  5.3435902e-04 -2.4886147e-03
  1.3789091e-03  2.8092634e-05 -9.2548232e-04  1.8213092e-03
0063_1
  1.0000000e+00  3.7276063e-18 -2.1632338e-17  2.9191286e-01
 -5.0356068e-02 -1.4250225e-01 -2.8763225e-02 -1.4184756e-01
  1.6432130e-01 -1.3846420e-01  4.0914789e-02  4.2667848e-02
  5.7643079e-02 -1.7151629e-03  7.2031849e-02 -7.4926711e-02
  1.0115867e-02  3.0045779e-02  1.5689508e-02 -6.8057282e-03
 -2.0773505e-02  9.8896296e-03 -4.7732503e-03 -2.0521425e-02
 -1.1024593e-02 -3.9848240e-02  1.0931776e-02  6.5028952e-03
  1.1298748e-02 -1.7117357e-02  7.5039972e-03 -2.2888370e-02
  1.1845217e-02  5.6482573e-03 -3.5472417e-03 -9.7481275e-03
  1.3754995e-03  3.9361803e-03 -6.1470486e-03 -4.1890956e-03
 -1.5283430e-02 -2.2312406e-03  5.1229710e-03 -4.7032124e-03
 -1.6317516e-03 -6.5799112e-03  2.1176158e-03 -7.8355605e-03
  1.2458028e-03 -1.1878418e-03 -5.5892416e-03 -4.9979994e-03
  7.8105219e-04 -2.5271740e-03 -1.9936857e-03  4.2072381e-03
 -4.6512783e-03  1.3762526e-03 -9.4866512e-04 -7.6297736e-03
  6.1175817e-04 -7.3354021e-04 -2.8288033e-03 -1.1950755e-03
  1.2988605e-04  5.9950917e-04 -1.7578338e-03 -2.9976584e-03
 -2.6493873e-03  1.7084382e-03 -1.7217561e-03  1.9684005e-03
 -2.6787958e-03 -1.6360977e-03 -5.8397322e-04 -1.3062362e-03
 -1.2131015e-03 -6.5076101e-05 -2.3624662e-03 -3.4758697e-04
0065_1
  1.0000000e+00  2.0677172e-17 -7.1927367e-17  1.9068927e-01
  4.4946121e-04 -2.7195777e-01  4.9220113e-02 -1.4015189e-01
  1.8215375e-01  4.7025906e-02  1.2550930e-01 -2.0213904e-02
 -4.1202334e-02 -5.4189820e-04  6.2953197e-02 -3.3011523e-02
 -1.3417731e-02  2.6860823e-03 -6.3945737e-03 -1.8775037e-02
  1.1086489e-02 -2.5258656e-02  2.5360408e-02 -1.4532554e-02
 -2.1942765e-03  2.4214115e-02  5.1069657e-03 -1.5316254e-02
 -7.1075954e-03 -1.3870813e-02  6.4858037e-03 -1.7183221e-02
  7.1182998e-03  7.6531841e-03  2.2259364e-03 -1.5777263e-02
  1.9521363e-03  9.6751204e-03  4.9028973e-03  8.1176380e-04
 -1.7390436e-02  8.7600226e-04 -4.4843544e-03 -1.1489388e-02
  7.5201178e-03 -1.2086740e-02 -2.2537784e-03 -7.5105009e-03
  8.7439577e-03  7.3871487e-03  2.1710208e-03 -5.1666969e-03
 -2.8474785e-03  8.3056214e-03 -2.3384304e-03  2.0688962e-03
 -9.3972941e-03 -4.6842434e-03 -8.9326614e-04 -4.6314422e-03
  5.1324079e-03 -5.3752199e-03 -4.1803896e-03 -3.0647814e-03
  2.4908474e-03  1.1258318e-03  1.0277956e-03 -2.9963547e-04
 -1.0983698e-03  3.5558912e-03  4.9140604e-04 -9.1230684e-06
 -4.1556804e-03  1.2445789e-04 -1.3284257e-03 -2.6518231e-04
 -6.3808230e-04 -1.2382322e-03 -5.2792087e-03 -1.6946909e-03
0066_1
  1.0000000e+00 -6.9805889e-18  7.7468176e-17  2.2530084e-01
 -1.7811971e-02 -1.8003260e-01  2.2876733e-02 -1.2904353e-01
  1.8539415e-01 -4.4945319e-02  3.9134237e-02  8.1600382e-03
  8.5050710e-03  1.6040051e-02  6.8428332e-02 -2.3440920e-02
 -9.0326695e-03  1.0360368e-02 -3.3180116e-03  4.6752526e-03
 -9.4911678e-03 -3.2681428e-02  8.1163077e-03 -1.9609580e-02
  2.4196555e-02 -2.0817587e-02  3.5242499e-03 -5.3080837e-03
  2.2440484e-03  1.0446051e-02  1.9758274e-02 -1.1507115e-02
 -5.4296904e-03 -3.9380667e-04 -2.6807961e-03 -6.9470647e-03
 -5.6426361e-03 -9.3762768e-03  1.1882401e-03 -2.0195568e-03
  5.2280908e-03 -7.6994312e-03  4.2513473e-03 -3.5555438e-03
 -4.3548742e-03  5.7992809e-03 -1.2804106e-03 -8.3297391e-03
 -1.3935933e-03 -3.5353101e-03 -2.5567435e-03 -1.8060191e-03
 -2.8168044e-03 -5.9592297e-03  2.5170655e-03 -3.6771286e-03
  2.4712757e-03  1.1820656e-03  2.9440013e-03 -2.3719738e-03
 -3.2187481e-03  2.9773885e-03 -4.3022361e-03 -2.6594326e-03
 -3.7289557e-03 -1.9511391e-03 -3.3927877e-04  2.1985075e-03
 -7.7920752e-04 -3.5308273e-03  9.2926623e-05 -6.2463766e-03
  1.0787558e-03  1.9620822e-03 -1.8460316e-03  9.1397047e-04
 -1.5327956e-05  1.8385565e-03  4.4598820e-04 -1.0231401e-03
0068_1
  1.0000000e+00  3.6784703e-18 -1.4025744e-17  2.4152568e-01
 -3.0369571e-02 -9.4264723e-02  1.7618631e-02 -1.5197156e-01
  1.4784458e-01 -3.0694787e-02  7.2786842e-02  2.1965568e-02
  3.5595622e-04  1.8135199e-02  1.0731251e-01 -1.3114386e-02
 -1.0545753e-02  5.6307558e-03  9.1888304e-03 -2.3679298e-03
 -1.3472184e-02 -7.8157519e-03  1.2430082e-02 -1.6577197e-02
  1.9785290e-02 -1.6551084e-02  1.4962564e-02 -1.8939524e-03
 -2.9171541e-04  1.4949234e-02  1.9832956e-02 -1.5208638e-03
 -3.9975274e-03  9.2576247e-04  5.0795220e-03 -8.0088784e-03
 -6.7823902e-03 -3.1808589e-03 -3.2736948e-03 -7.8850966e-03
  9.7571809e-03 -8.9479710e-03  8.6898593e-03  6.1007109e-03
 -4.0469530e-04  5.3879642e-03  5.0064337e-03 -2.1461875e-03
 -1.2125255e-03  2.9808939e-03  2.3842824e-03 -3.3986188e-03
 -3.2754996e-03 -4.2084682e-03 -1.5226130e-03 -7.8867510e-03
  2.4119643e-03 -2.7771349e-03  5.3421552e-03  5.2649055e-03
  2.1894901e-03  2.0614624e-03  4.2342701e-03 -3.3742993e-03
 -1.6215875e-03  3.4546614e-03 -1.2282115e-03 -1.3054181e-03
 -4.0561761e-04 -2.3225581e-03  4.1855918e-04 -2.8083097e-03
 -1.7747434e-03 -1.6752567e-03  1.6234340e-03  1.5014223e-03
  3.2672050e-03  9.3427963e-05  1.6779891e-03 -2.4884010e-03
0069_1
  1.0000000e+00  5.3669620e-18  1.0571289e-17  2.5676337e-01
 -5.6322178e-02 -3.1441411e-01  3.6297807e-02 -1.8266633e-01
  2.0591616e-01 -1.5284194e-02  7.9899051e-02 -4.6451031e-02
 -1.3096202e-02  8.3110900e-03  9.0870261e-02 -5.3973859e-02
 -2.0966292e-02  1.5673417e-02 -1.6980571e-02 -3.1819542e-02
 -2.4732232e-05 -3.6414059e-02  1.0466466e-02 -1.0693035e-02
  1.3476882e-02  1.0146483e-02 -9.9753317e-04 -1.2757208e-02
 -1.7651369e-02 -6.0707465e-03 -2.2156886e-03 -1.1750240e-02
 -1.3751434e-03 -1.0091362e-02 -1.4627116e-02 -1.8239840e-02
  1.2045535e-02 -6.0703402e-03  1.8449502e-03 -2.4463141e-05
 -3.9692703e-03  1.5588864e-02  5.2482402e-04 -3.5332427e-03
 -1.5350379e-02 -1.8714563e-03 -7.8793226e-03 -1.5187966e-04
  5.8132468e-05 -8.8682929e-03 -9.4592401e-03 -1.4794646e-03
  7.4068453e-03 -3.2414224e-03 -2.2620412e-03  1.9890272e-03
 -1.1889906e-04  9.1387168e-03 -8.7786067e-04 -4.0344240e-03
 -4.5420129e-03  1.2644271e-03 -3.3709140e-03  2.1731955e-03
 -2.6983549e-03 -6.3820908e-04 -1.5889140e-03  4.5084155e-03
 -1.0159065e-05 -3.4169970e-03 -1.0546865e-03  2.2014452e-03
  1.9818564e-03  1.3213310e-03 -1.0866831e-03 -2.3762440e-03
  3.2334670e-03  2.0470489e-03 -5.0587425e-04  3.3658056e-03
0070_1
  1.0000000e+00 -6.4172087e-18  5.8483586e-17  2.5858353e-01
 -8.2809546e-02 -1.7841211e-01  4.9293109e-03 -1.4719464e-01
  1.7326079e-01 -6.2947536e-02  8.9446375e-02 -1.9306968e-02
  1.4274503e-02  1.7106928e-02  1.1676982e-01 -5.1465594e-02
 -8.0140168e-03  3.3330978e-02  1.0166116e-02 -1.2282543e-02
 -3.5008543e-02 -1.4187041e-02  8.2865072e-03 -2.1352803e-02
  1.4827552e-02 -2.4788459e-02 -8.4537907e-04 -7.4672835e-03
  9.8872138e-03  2.9065287e-03  1.8201325e-02 -7.4280887e-03
  1.7633417e-03  8.8164757e-03 -1.1874255e-03 -1.1292898e-02
 -1.3600095e-02  9.9892208e-04 -2.1063385e-04 -9.8778930e-03
  1.3968404e-03 -1.0400227e-02  2.2839320e-03 -1.6278736e-03
  3.4703588e-04 -6.9889356e-04  4.7272878e-03 -2.7258559e-03
  1.7911334e-03  2.7775674e-03 -3.7828421e-03 -5.0683239e-03
 -3.2301476e-03  1.6533557e-03 -3.9222496e-03 -7.4019792e-03
  2.9136248e-04 -2.8429596e-03  6.9001286e-04  2.0789604e-03
 -7.9603399e-04  8.2409890e-04  4.5486762e-03 -3.2971802e-03
 -9.4715616e-04 -3.8760732e-04 -6.7822936e-03 -2.9403409e-03
 -1.0061276e-04  3.9545452e-04 -1.2594428e-03 -1.7198030e-03
  3.6775894e-04 -2.0031162e-03  3.4702880e-04 -3.3623105e-04
 -6.7474310e-04  3.3991353e-03  1.4319898e-03  2.6838909e-05
0072_1
  1.0000000e+00  2.1317516e-17 -5.1130045e-17  2.4014230e-01
 -3.2543697e-02 -3.2449217e-01  4.2494923e-02 -1.6818857e-01
  2.2504092e-01 -3.3272267e-02  4.2840717e-02 -2.0407089e-02
 -8.4481576e-03  5.6833730e-03  7.6341987e-02 -3.8420870e-02
 -1.6776875e-02  7.2193382e-03 -1.5499371e-02 -1.8554307e-02
 -2.1008115e-04 -4.5182955e-02  7.0775006e-03 -5.1874013e-03
  1.0393062e-02  2.1812216e-03 -7.7726700e-03 -6.6708099e-03
 -1.9494464e-02 -9.0602438e-03  7.0013330e-03 -1.3805399e-02
 -1.7167624e-03 -1.3859962e-02 -1.0413537e-02 -1.3761128e-02
  1.0940160e-02 -5.0392352e-03  2.8354441e-03  5.2840721e-03
 -6.4090690e-03  1.4302269e-02 -1.5406530e-03 -3.5068864e-03
 -1.9276211e-02 -5.5626910e-04 -6.2450955e-03  7.6172911e-04
 -3.9585923e-04 -1.1268486e-02 -9.4049538e-03 -2.9204374e-04
  6.5583653e-03 -3.6449414e-03 -2.7624366e-03 -1.1819786e-03
  1.2515095e-03  1.0117807e-02  1.6584641e-04 -2.8436000e-03
 -5.0247654e-03  4.1933053e-03 -4.8820037e-04  4.3420648e-03
 -2.8840565e-03 -8.9584059e-04 -5.7106080e-03  4.8916917e-03
 -1.5701964e-03 -2.8907489e-03 -7.5795821e-04  2.1457229e-03
  3.7714118e-03  1.3997322e-03  5.2197629e-04 -3.3063476e-03
  3.6961313e-03  2.8564894e-03 -1.0651130e-03  3.2563977e-03
0073_1
  1.0000000e+00 -5.4038108e-18  5.4681020e-17  1.5592398e-01
 -2.0205885e-02 -6.0678007e-02 -3.5036911e-02 -8.1959093e-02
  1.6629049e-01 -5.9840923e-02  5.1358958e-02  2.5500848e-02
  1.6722153e-02  1.0991875e-02  5.9733615e-02 -2.9168238e-02
  1.6211777e-02  1.6098505e-02  1.8362392e-02  1.6216324e-02
 -1.6068472e-02 -9.5086480e-03  5.2810746e-03 -2.0664938e-02
  1.3000106e-02 -2.4721105e-02  3.7760362e-03  3.4183281e-03
  1.3339193e-02  2.5007938e-03  1.8841466e-02 -1.0630343e-02
  7.0826131e-03  7.5190997e-03  6.9859288e-03  8.4851086e-04
 -7.8502453e-03  1.3825939e-03  1.0055438e-03 -4.8503632e-03
 -3.4989245e-03 -1.1105714e-02  3.6615062e-03 -2.1332374e-04
  7.9423872e-03 -4.1395604e-03  4.7035515e-03 -8.2268900e-03
  4.5373062e-03  4.4302507e-04  3.1391086e-04 -6.0012576e-05
 -1.7311060e-03  4.0239442e-03  1.8960755e-03  9.3712643e-04
 -4.1889154e-03 -3.8946662e-03  5.0955576e-03 -3.8371056e-03
  2.2368043e-03 -3.5352125e-03 -1.9814943e-03 -5.8281732e-03
  2.8532048e-03 -1.7236782e-03  2.8493076e-04  2.4475498e-03
  3.6521746e-05  2.3482971e-03  3.7155272e-03 -1.6295765e-03
 -1.4762107e-03  1.4361485e-04 -8.5634173e-04 -4.5752935e-03
 -3.3591676e-04 -2.5935071e-03 -1.1054370e-03  1.2754092e-03
0074_1
  1.0000000e+00  1.0597718e-17 -8.9206647e-17  2.5106198e-01
 -8.9616208e-02 -2.5630884e-01 -1.0097931e-02 -1.3968003e-01
  1.9704889e-01 -8.0564391e-02  4.1026241e-02 -3.3943310e-02
  1.7144962e-02 -9.0513259e-03  8.3885918e-02 -5.2151702e-02
 -7.7736440e-03  2.2822630e-02 -2.2710435e-03 -2.2320693e-02
 -1.9092840e-02 -2.0189212e-02  2.8087510e-03 -1.7489464e-02
  1.6711692e-02 -1.2547117e-02 -7.3037725e-03 -8.7572879e-03
 -1.3721647e-02  2.4529772e-03  6.2073247e-03 -1.0293908e-02
 -9.6678525e-03 -4.5597990e-03 -1.5024468e-02 -1.3044918e-02
  8.8502971e-04 -1.2879840e-02 -1.8516000e-03 -5.0471281e-03
  1.4575520e-02 -1.1074570e-03  4.3647324e-05 -3.9223768e-03
 -1.0719093e-02  1.5190238e-02  2.5840684e-03  1.6767239e-03
 -9.5745048e-03  3.5223598e-03 -1.0843908e-02 -3.6286066e-04
 -6.5329122e-03 -9.9480446e-03 -6.0738287e-03  5.4804490e-03
  9.3245914e-03 -4.2102255e-03 -1.3683806e-03 -3.6786210e-03
 -7.2366318e-04  6.3752653e-03 -1.7970241e-03 -2.4619422e-04
  1.0743749e-03  6.4931853e-03 -4.1846239e-05  1.0505835e-03
 -4.9702133e-03 -2.3165877e-03 -1.4742862e-03  4.9663453e-03
  9.3921798e-04 -3.4624323e-04  5.2243392e-04  2.7476674e-03
 -1.0226663e-03 -8.9993240e-04 -2.8359734e-03 -9.6658624e-04
0075_1
  1.0000000e+00  1.3155632e-17 -7.5544043e-17  2.4835512e-01
 -8.7405759e-02 -2.1009345e-01  5.0106199e-03 -1.3620771e-01
  1.6843833e-01 -6.0218652e-02  7.0253096e-02 -4.0414017e-02
  2.3472567e-02  8.3089124e-03  8.0693213e-02 -6.8111026e-02
 -5.7826492e-03  3.7319779e-02  4.4171325e-04 -1.2222288e-02
 -3.1888791e-02 -2.1167154e-02  2.3369448e-03 -1.8887410e-02
  9.9738664e-03 -2.3098898e-02  2.3189375e-03 -9.5573831e-03
  1.4301838e-02 -1.1733254e-03  9.4260263e-03 -1.9704053e-02
 -2.7558352e-04  1.1023749e-02 -9.1966146e-03 -8.4752835e-03
 -1.1864498e-02 -7.0295622e-05 -2.3936798e-03 -3.5485563e-03
 -2.9094332e-03 -7.5683382e-03  1.7253832e-03 -3.1947112e-03
  3.9195058e-03 -1.5107861e-03 -5.1399602e-03 -4.3543671e-03
  3.7129995e-05  1.7490310e-03 -6.6778898e-03  9.0794803e-04
 -2.9552466e-03  1.1166527e-03 -3.0459694e-03 -2.8714428e-03
 -8.0072680e-05 -9.8454400e-04  5.9259916e-04 -1.7244838e-03
  9.8425049e-04  4.9242088e-04 -4.6360652e-03 -1.3906184e-04
 -1.3063978e-03  1.7808438e-03 -1.8669428e-03  2.2579800e-03
  8.3784567e-05 -1.1658715e-03 -4.1703195e-03 -2.6752033e-03
  9.2221525e-04  3.5010502e-04  4.6154399e-04  3.2465671e-03
  2.0802818e-03  7.0422270e-04 -9.8614602e-04 -1.3514972e-04
0076_1
  1.0000000e+00 -2.2745599e-17  6.4572187e-17  2.7482066e-01
 -5.0890616e-02 -6.5503824e-02 -3.7424211e-02 -1.1325705e-01
  1.1969358e-01 -9.9335349e-02  2.8061990e-02  4.2576037e-03
  5.2826495e-02 -1.5670685e-02  7.7330529e-02 -4.4126161e-02
  2.5760958e-02  2.8677299e-03  3.8146825e-02  1.0494631e-02
 -5.9664537e-03  2.6821159e-02  1.6302455e-02 -1.8046883e-02
 -1.8578116e-02 -1.8099466e-02 -4.5996382e-03 -3.7826685e-03
  2.4081080e-03 -9.3917948e-03  6.3240916e-03 -9.1818966e-03
  6.9307641e-03 -1.6398017e-02  1.3206787e-02 -9.5360786e-04
  9.7514124e-03  5.5965450e-03  6.7169542e-03 -8.0348993e-03
 -5.1244020e-03  2.0039038e-03  1.9642003e-03 -7.6693660e-03
 -3.7658779e-03  1.3400420e-03 -2.1718528e-03 -4.8374686e-03
 -3.8028391e-03 -6.5154031e-03  7.9516584e-03  5.3797417e-04
 -5.9639441e-04 -5.6605232e-03  1.7136963e-03 -7.0983891e-04
  1.1277449e-03  2.3875934e-03  1.5827240e-03 -2.4349475e-03
 -1.4179771e-04 -2.8509535e-03 -5.9041021e-03 -6.3760487e-03
 -1.8344168e-03  3.4080952e-03  1.4680910e-03 -1.3151946e-03
 -1.6092249e-03 -5.1414489e-03  3.3394670e-03 -1.7293530e-03
 -1.4570100e-03  3.6765737e-03  2.9836520e-03  6.5023718e-04
  9.9842600e-04 -4.6701208e-03 -2.6940668e-03 -2.8662027e-03
0077_1
  1.0000000e+00 -2.5077530e-18  1.0072808e-17  2.3902001e-01
 -2.6261013e-02 -1.2141051e-01 -1.6861798e-02 -1.3407793e-01
  1.8791444e-01 -9.1296113e-02  1.2620488e-01 -9.7588768e-03
  1.2397580e-03  4.5102487e-02  9.4339405e-02 -5.0672955e-02
 -1.1966111e-02  2.4114563e-02  3.1223258e-02  4.4521957e-04
 -2.5463327e-02 -1.7745638e-02  1.3906676e-03 -3.7192265e-02
  1.6453904e-02 -2.4276220e-02  1.3997709e-02  8.0600779e-03
  1.1293692e-02  1.3476057e-02  1.7705697e-02 -1.5309458e-02
 -7.6065738e-03  1.2019818e-02  3.3806921e-03 -5.1748633e-03
 -5.3690465e-03 -7.9172788e-03  8.5070403e-04 -1.6663477e-02
 -5.2297115e-03 -1.0665017e-02  5.5885336e-03  4.4829767e-03
  1.0884268e-02  4.7459502e-03  5.7896832e-03 -4.1611168e-03
 -3.9181340e-03  1.9932984e-03 -3.0005066e-03 -4.3858258e-03
 -6.2306994e-04 -5.1727354e-04 -1.1478433e-03 -6.3172454e-03
 -5.0124397e-03 -1.6254061e-03  2.1825607e-03 -9.0310770e-04
  6.2934893e-03  7.2994966e-04  3.7937003e-04 -1.3932062e-03
 -2.4752430e-03 -2.4751949e-03 -6.5779793e-04 -3.9927443e-03
  1.6563610e-03  9.0917398e-04 -4.5598116e-04 -3.0759166e-03
 -1.5579362e-03  2.0878899e-03 -2.1675722e-05 -4.6287670e-04
  1.0489228e-03  6.1635456e-04 -1.9019164e-03  8.3909647e-04
0078_1
  1.0000000e+00  1.3436588e-17  5.0610104e-17  2.9387826e-01
 -1.3515187e-01 -1.4796922e-01 -3.8971135e-03 -1.1588226e-01
  1.0790399e-01 -1.5254403e-01 -1.0263378e-02  1.6483708e-02
  3.5055958e-02 -7.5223119e-02  4.2607124e-02 -4.6294538e-02
  5.3995673e-02  3.0759302e-03  1.7052326e-02  1.3424005e-03
 -3.6945283e-03  2.0905377e-02  4.4039345e-03 -2.4824562e-02
 -2.2205066e-02  4.2831345e-04 -8.2402408e-03  4.4912153e-03
 -2.2803520e-02 -1.5202964e-02  5.3839060e-03 -5.1722781e-03
 -7.2910068e-03 -1.6984279e-02  7.3696745e-03 -2.0976447e-03
  3.6186651e-03 -4.3367008e-03 -7.7414661e-03 -6.2491323e-03
  3.4661083e-04  2.0195493e-03 -7.3722774e-03  4.0350605e-03
 -3.8349458e-03  3.6580559e-03 -2.9273564e-03 -4.4990837e-03
 -4.6786953e-03  4.0338891e-03  4.5475583e-05 -6.1703014e-03
  2.9641317e-04  1.4749871e-03 -1.4178047e-03  4.2328538e-04
 -1.9957068e-03  3.0527916e-03  1.0465462e-04  4.3094481e-03
 -2.0977994e-03  2.5010468e-03 -3.8195482e-03  3.9137043e-03
 -1.5423580e-03  7.8634149e-04 -4.7187612e-03  9.7708153e-05
  4.3604583e-04 -1.6869382e-03 -9.2283496e-04  4.3778324e-05
  3.4831589e-03  7.2682982e-04  6.3575189e-04 -3.0565104e-03
  2.6152676e-03  1.8369887e-03  1.1382233e-03  2.7627695e-03
0079_1
  1.0000000e+00 -6.5080380e-18  2.8269290e-17  2.6931364e-01
 -4.2496281e-02 -1.6684481e-02 -5.2899616e-02 -1.2582442e-01
  1.1673037e-01 -7.9354148e-02  8.2275661e-02  1.2990304e-02
  4.8531424e-02  6.6098186e-03  9.2716970e-02 -3.8862680e-02
  1.5260534e-03  9.2006339e-03  6.5262319e-02  2.0879079e-02
 -1.4201849e-02  1.8047891e-02  1.5658425e-02 -2.4543566e-02
 -2.4973485e-02 -8.4212092e-03  7.6257883e-03 -5.2414774e-04
  1.6664132e-02 -7.1712180e-03  8.3601949e-03 -4.0722456e-03
 -9.0981544e-05 -1.7465356e-03  1.3769882e-02  8.4775718e-03
  6.8090806e-03  1.7301670e-03  9.0461842e-03 -4.0848912e-03
 -1.5922981e-02  5.9504199e-03  3.4090389e-03 -9.2421646e-03
  5.5657385e-03 -4.1729251e-03  3.7388740e-03 -1.0416771e-03
 -2.5188558e-03 -2.8750221e-03  2.5214058e-03  4.8157452e-03
  6.8004452e-03 -2.3505503e-03  6.5099128e-03  4.5878669e-03
 -4.7486255e-03  2.1300586e-03 -4.0892880e-04 -7.7406112e-03
  5.4012255e-05  3.0361481e-03  2.4193085e-03 -4.0697067e-03
 -2.0137748e-04 -1.7177566e-03  9.4467858e-06 -6.6448942e-04
  8.1690826e-04 -1.4737860e-03  4.9562828e-03  4.1697428e-03
  8.4757254e-04 -2.0592178e-03  6.1604312e-05 -1.9048951e-03
 -3.5255935e-04  2.0539949e-03  1.5693951e-03 -2.5727810e-03
0080_1
  1.0000000e+00 -1.5773253e-17  1.6076043e-17  2.7865192e-01
 -1.1153205e-01 -1.4225646e-01 -1.3871501e-02 -1.0660606e-01
  1.1840694e-01 -1.0755068e-01  1.3142529e-02  1.3411054e-02
  4.1668009e-02 -4.4900983e-02  6.6335746e-02 -6.0263414e-02
  4.2324300e-02  1.4666257e-02  1.2088538e-02 -3.3310626e-03
 -1.3301345e-02  1.9019482e-02  1.3090345e-02 -2.4746350e-02
 -1.8518770e-02 -8.9742718e-03 -1.1053215e-02 -7.7568746e-03
 -8.7349141e-03 -1.5246294e-02  4.6906656e-03 -1.1410655e-02
  7.6910284e-03 -1.6639391e-02  3.4192691e-03 -1.6500436e-03
  6.4831450e-03  2.7246053e-03 -4.5982911e-05 -6.9665264e-03
  1.2316038e-04  3.0545797e-03 -8.5520744e-03 -4.9603650e-03
 -6.0271769e-03  3.6864950e-03 -7.5718712e-03 -3.8477498e-03
 -5.4673140e-03 -2.3044186e-03  3.7657725e-03 -2.3776483e-03
 -2.6212593e-03 -9.2104473e-04 -2.5907215e-03 -4.6152304e-03
 -1.0861149e-03 -7.7264134e-04 -2.9570038e-03  3.1840824e-03
  2.7573079e-04 -1.6686518e-03 -4.2454146e-03 -9.6785267e-04
 -6.1397222e-04  5.5613822e-04 -6.0355363e-04 -1.8966927e-03
  2.3824648e-03  9.7542870e-04 -1.9010646e-03 -2.6990266e-03
 -1.7020546e-03  3.4810835e-03 -1.7988428e-04  3.4437632e-03
 -3.4133015e-04  1.3105295e-03 -5.3410645e-04  1.9416110e-03
0081_1
  1.0000000e+00 -1.3872320e-17  7.3217897e-17  2.2110527e-01
 -6.4282208e-02 -1.4582588e-01  9.8619851e-03 -1.2355430e-01
  1.5446233e-01 -4.2299719e-02  1.0250568e-01 -2.1581969e-02
  7.7237901e-03  1.5532225e-02  9.2836124e-02 -4.5152130e-02
 -5.4353600e-03  2.4260841e-02  7.9545177e-03 -2.7411140e-03
 -2.9058828e-02 -1.3749347e-02  8.1940605e-03 -2.1253753e-02
  1.5068412e-02 -1.9672840e-02  8.3426630e-03 -2.3185447e-03
  6.2926362e-03  3.5371043e-03  2.1682804e-02 -1.3442926e-02
  2.4365942e-04  8.3978465e-03 -1.4458671e-03 -7.6097509e-03
 -1.1906862e-02 -1.5545261e-03  6.6151336e-03 -6.8146689e-03
 -4.1774486e-04 -9.0130198e-03  1.4212124e-03  9.4370253e-04
  2.5230521e-03  7.8394018e-04  3.4982293e-03 -2.7601781e-03
  1.9830612e-03  1.3275024e-03 -6.1721380e-03 -6.9061784e-03
 -3.2019004e-03  1.9827601e-03  1.4942361e-03 -3.9740761e-03
  1.2901396e-04 -3.7287799e-03  2.3923854e-03 -6.9034545e-04
  6.2396267e-04  1.0162222e-03 -9.3541086e-04 -6.4381653e-04
  1.5153963e-03 -7.2896404e-04 -4.0232056e-03 -3.5041823e-03
 -1.5290672e-03  1.4873452e-03 -6.6680379e-04 -3.1741058e-03
 -2.9146097e-04 -8.9104740e-04  2.1441353e-03  5.0275440e-05
  1.6510612e-04  1.1468557e-03 -1.5356203e-03 -8.8449343e-04
0082_1
  1.0000000e+00  1.1143731e-17 -6.1794221e-17  1.9116810e-01
  6.3623126e-03 -1.4323250e-01  4.0502615e-02 -1.2821049e-01
  1.6090068e-01  7.8570860e-03  8.1945537e-02  2.3831146e-02
 -2.0624611e-02  1.7446023e-02  6.7615220e-02 -2.5858388e-02
 -5.2653225e-03 -1.0505658e-02 -9.3673715e-03  4.8844193e-04
  1.3433002e-02 -2.7408395e-02  2.0948307e-02 -2.0055674e-02
  1.9776939e-02  8.6026354e-03  1.6925193e-02  1.0751942e-03
 -9.3427731e-03  8.2755279e-03  1.4991701e-02 -9.4993938e-03
 -6.2703067e-03 -1.5482122e-02 -4.2817327e-03  1.6298741e-04
  9.5173185e-03 -4.9466007e-03  1.0532372e-02 -6.0578419e-03
  3.1171745e-03  2.1022839e-03  2.3336757e-03 -3.3270861e-03
 -6.1927209e-03  2.8773719e-03  3.9334264e-03 -4.7274837e-03
 -2.5680919e-05 -1.0085038e-02 -1.0826730e-04 -1.4233469e-03
  3.7871262e-03  2.2702628e-03  3.8648495e-03 -2.2479709e-03
 -1.6736496e-04 -5.8225139e-04  5.8959513e-04 -3.3512329e-03
 -3.4396087e-03  5.8845063e-04  1.1550985e-03 -2.5333131e-03
  2.1576231e-03 -4.0937252e-03  1.0815244e-03 -1.0579781e-03
 -2.6454240e-04  2.4877747e-03 -6.6907997e-04 -2.0767293e-03
 -2.8411686e-04 -1.7129683e-03  3.6032489e-04 -1.9280637e-03
 -1.0546311e-03 -3.4868636e-04 -1.8818601e-04 -1.2551400e-03
0083_1
  1.0000000e+00 -1.1589305e-17 -6.4723452e-20  2.4404550e-01
 -7.7925675e-02 -1.6533100e-01  6.8461890e-03 -1.2135480e-01
  1.5158331e-01 -8.8547531e-02  5.0749535e-02 -2.1401718e-02
  2.7245389e-02  1.0661899e-02  8.1696110e-02 -5.1745907e-02
  1.0678029e-02  2.3593822e-02  1.2643923e-02 -2.1126346e-02
 -3.9169094e-02 -7.6522425e-04  1.3214739e-02 -2.6709243e-02
  5.0072586e-03 -2.5539831e-02  5.0796753e-03 -6.3500307e-03
  9.2981206e-03 -3.3183798e-03  1.1712539e-02 -5.1988566e-03
  8.9153540e-03  3.6612090e-03 -4.7791614e-03 -8.6606965e-03
 -1.1991610e-02  1.1202111e-02 -4.4203888e-03 -1.4339115e-02
 -3.3226047e-03 -8.3974491e-03  5.7842148e-05 -6.8055142e-03
 -4.1140218e-03 -1.8154821e-03  3.0681467e-03 -7.7265295e-04
  6.6612670e-03 -3.4755042e-03 -7.8844668e-04 -2.4283070e-03
 -2.6757997e-03  4.2225982e-03 -6.7898679e-03 -5.1048014e-03
  2.2561192e-03  4.7392756e-04 -3.0660350e-04 -3.7294468e-04
 -4.0821738e-03  9.4201953e-04 -1.5314392e-03 -3.2125167e-04
 -1.6188020e-04 -6.1358848e-04 -8.3240176e-04 -5.4980864e-04
 -1.3885676e-03 -9.8711089e-04 -5.7488414e-03 -4.8895633e-03
  1.8624278e-03 -1.4234082e-03  1.2190705e-03  1.4844774e-03
  3.6372900e-04  2.0966182e-03 -3.7081544e-04 -9.7130864e-04
0084_1
  1.0000000e+00  4.3597902e-17 -7.8903819e-17  2.2103368e-01
 -4.2900682e-02 -3.3323804e-01 -4.6089832e-03 -1.5953630e-01
  2.4513793e-01 -4.3378380e-02  8.1839180e-02 -4.6089983e-02
 -2.9139921e-02  1.6441419e-02  7.6768357e-02 -7.0821567e-02
 -1.8629854e-02  1.1206891e-02 -5.3278627e-03 -3.9929975e-02
  9.1927142e-04 -3.8627317e-02  1.0775872e-02 -2.3468208e-02
  1.9260477e-02  1.9173354e-02 -1.0976093e-02 -5.2067766e-03
 -2.8513883e-02  4.6929750e-04  3.8045514e-03 -9.5163421e-03
 -2.9734108e-03 -1.2898496e-02 -1.5851205e-02 -2.5882815e-02
  1.3910928e-02 -1.0388402e-02 -7.1237648e-03 -1.9456689e-03
  7.5024648e-03  1.9737171e-02  3.5011948e-04 -4.5489201e-03
 -1.5388938e-02  1.9130449e-03 -2.5964885e-03  1.3151166e-03
 -6.0465672e-03 -2.5445007e-03 -9.5540143e-03  1.3429543e-03
  3.1797373e-03 -8.4858643e-03 -9.9354597e-03  4.9970059e-03
  4.8518906e-03  1.3765968e-03 -8.2972899e-06 -2.4318651e-03
  1.6466110e-03  5.8748400e-04  8.4530946e-04  2.0946768e-04
 -2.0215452e-03  9.3540263e-03 -7.9745221e-05  4.4378674e-03
 -4.8195069e-03 -2.7304735e-03 -4.2781286e-03  3.6004783e-03
 -1.9862912e-03 -5.2430299e-03 -1.1509411e-03  2.5114751e-03
  6.6026720e-03 -2.0645038e-03  2.7038650e-03 -8.9793764e-04
0086_1
  1.0000000e+00 -2.5196077e-17  9.0880649e-17  2.6692396e-01
 -4.7428884e-02 -2.5283687e-01  4.5473010e-02 -1.6021229e-01
  1.9834892e-01 -2.6088032e-02  4.6576534e-02 -2.2304525e-02
 -2.3554673e-03  7.9173672e-03  9.4282487e-02 -3.3758454e-02
 -1.1666625e-02  1.1420847e-02  1.0890172e-03 -2.6396435e-02
 -5.8867307e-03 -2.7744712e-02  5.4160752e-03 -1.4636595e-02
  1.8412424e-02  2.8284480e-03 -4.3642723e-03 -4.9409625e-03
 -1.4850087e-02 -4.6541633e-03  1.0406803e-02 -1.3411494e-02
 -5.1578568e-04 -8.8342813e-03 -5.7753189e-03 -1.9744522e-02
  1.0082350e-02 -4.2753871e-03  1.6194158e-03 -7.5105246e-03
  3.8809543e-04  1.2014158e-02 -1.9934404e-03 -3.7627596e-05
 -1.6612002e-02 -4.0013991e-04  1.8351501e-03 -1.2797956e-03
 -3.0584694e-04 -1.1108312e-02 -1.0954377e-02 -7.1484273e-03
  8.7993572e-03 -2.9787428e-03 -4.0220338e-03 -1.3070044e-03
  2.9249412e-03  7.8555723e-03  1.1705157e-03 -4.1689325e-03
 -9.5800748e-03  2.6321731e-03  8.4139876e-04  1.4183540e-03
 -1.2392204e-03 -3.4999791e-03 -4.9903999e-03  8.4200357e-04
  9.5496720e-04 -3.3305490e-03 -5.1148909e-03  1.9652375e-05
  2.9503470e-03  2.4254182e-03  6.1118605e-04 -1.2735740e-03
 -1.4726937e-03  1.3754249e-03  1.5580429e-03  1.9728608e-04
0087_1
  1.0000000e+00 -2.7716261e-17  1.1198816e-16  2.0506827e-01
 -6.8653165e-02 -1.6310899e-01 -1.1002846e-02 -1.2441836e-01
  1.6903597e-01 -6.7865934e-02  6.4800699e-02 -9.8335156e-03
  2.0781393e-02  9.8133065e-03  9.1717236e-02 -5.6152591e-02
  2.8114559e-03  2.7742569e-02  1.0407297e-02 -7.5762707e-03
 -3.5350056e-02 -1.5338311e-02  4.3776635e-03 -2.0675836e-02
  1.3861770e-02 -2.3210010e-02 -6.5911854e-04 -3.9095868e-03
  1.3595660e-02 -4.4597124e-03  1.6449804e-02 -1.8238536e-02
  2.1670694e-03  1.1138681e-02 -5.4152784e-03 -8.6986386e-03
 -1.1450157e-02  1.4660646e-03 -1.0358587e-03 -6.1490286e-03
 -3.9706580e-03 -1.0342578e-02  2.4418237e-04 -1.8325923e-03
  3.7235854e-03 -3.9245696e-03  2.8067917e-03 -5.8250906e-03
  1.3209505e-03  1.5979518e-03 -4.4895406e-03 -2.9512253e-03
 -1.9897666e-03  2.8512390e-03 -4.2412618e-03 -4.4193511e-03
 -2.6673003e-03 -2.8700142e-03 -8.1263836e-04 -2.6992187e-04
  1.0430932e-03 -1.2195570e-04  7.7068825e-04 -2.9688185e-03
 -1.2818085e-03 -4.8064708e-04 -3.8249954e-03  3.0277218e-04
 -3.5520367e-05  6.6052964e-04 -2.9765551e-03 -9.9879011e-04
 -1.2195985e-03 -1.5118221e-03 -6.5633306e-04  1.8320784e-04
  1.6905561e-03  1.8084039e-03  4.4794305e-04 -1.1547308e-03
0088_1
  1.0000000e+00 -2.3940631e-17  7.7914960e-17  2.3223923e-01
 -3.0320976e-02 -1.9442206e-01 -2.4393245e-02 -1.4631749e-01
  1.5808946e-01 -6.5397364e-02  4.8906460e-02  1.6738275e-02
  4.1781505e-02  6.4870681e-03  7.4748416e-02 -6.4131869e-02
 -2.1241846e-02  1.5697133e-02  7.5208411e-03  5.9670323e-03
 -4.1539922e-03 -2.3723460e-02  6.1612792e-03 -1.5500664e-02
 -5.3266515e-04 -2.5962719e-02  5.6008425e-04  9.7557311e-04
  2.0378198e-02  6.1237233e-03  4.8933200e-03 -1.6964744e-02
 -1.7688952e-02 -2.3535229e-03 -2.4235369e-03 -8.6153834e-03
  5.3773032e-04 -4.1129814e-03  3.2652364e-04 -6.6346259e-03
 -4.2223723e-03 -1.1023609e-02  4.3696838e-03 -4.0529194e-03
  5.9213186e-03  6.4274587e-03 -3.3076708e-03 -2.1098102e-03
 -1.0384426e-02 -7.6613062e-05 -2.0952019e-03 -4.3430916e-03
 -1.4783439e-03 -3.8686440e-03 -5.8820023e-03 -1.7032132e-03
  4.2299194e-04 -3.1690858e-03  2.1892042e-03 -1.9704224e-03
  2.8929740e-03  3.0130952e-03 -3.7161643e-03  1.6745149e-04
 -6.2300837e-03  4.4935941e-03 -1.9147143e-04 -7.4885739e-04
 -2.7295056e-03 -3.7770592e-03 -3.2714906e-03 -9.5046405e-04
 -5.0458317e-04 -9.7050594e-04  6.8953812e-04  1.4337290e-03
  3.2524956e-03  7.1134178e-04 -4.8183826e-04  5.3943702e-05
0089_1
  1.0000000e+00 -1.0178448e-17  2.9327832e-17  1.4638224e-01
 -3.5512112e-02 -2.1766977e-01  1.1412384e-02 -8.6821223e-02
  1.9331113e-01 -2.0985455e-02  6.7780619e-02 -4.1022947e-03
  2.0110651e-03  1.0330368e-02  5.3460810e-02 -2.7269944e-02
 -1.3806774e-02  1.7115942e-02 -8.3918171e-03 -4.0298645e-03
 -1.4703717e-02 -4.7548377e-02  1.3058546e-02 -2.2772850e-02
  2.9171428e-02 -8.5918248e-03  5.5110551e-03 -1.2049275e-02
  3.9607927e-03  6.4588740e-03  1.1668972e-02 -1.0385179e-02
 -9.9649737e-03  8.6979621e-03 -9.0165376e-03 -5.8387694e-03
 -7.5206828e-03 -1.5340678e-02  7.3108798e-03 -3.9260704e-03
  4.7513081e-03 -3.5592159e-03 -1.3682928e-03 -8.5249124e-03
  1.0614496e-03  1.2205011e-03 -1.4571405e-03 -3.0191194e-03
 -2.8588884e-03  2.4485306e-03 -4.9304109e-03 -4.8628369e-03
 -2.6131245e-03 -3.2210196e-03  2.7031670e-03 -1.6912521e-03
 -7.1344269e-04  8.2201078e-04 -3.8647948e-03 -3.9286085e-03
 -1.2504028e-03 -1.2633150e-03 -3.5651766e-03  2.0726483e-03
  2.0273679e-04 -1.2379613e-03 -1.6511853e-03 -3.1078200e-03
  3.8315689e-04  6.8665942e-04 -5.1782460e-04 -3.4949471e-04
 -1.0751987e-03  2.5513923e-03 -2.0474877e-03 -7.5123578e-04
 -2.9861932e-03 -1.6223315e-03 -1.8111557e-03  2.0618875e-03
0090_1
  1.0000000e+00  2.8017145e-17  7.6382619e-21  2.9644733e-01
 -1.7924553e-01 -2.0936962e-01 -1.6486756e-02 -1.1776447e-01
  1.2392815e-01 -1.3836840e-01  2.4049184e-03 -5.1347237e-04
  4.5465682e-02 -5.1647693e-02  6.5960255e-02 -8.7490384e-02
  3.8846980e-02  3.4878261e-02 -1.4946381e-02 -3.4331863e-02
 -2.4212387e-02  3.1078414e-02 -4.4499522e-03 -3.1303594e-02
 -2.0746635e-02 -8.5388471e-03 -1.7772109e-02 -5.9448340e-03
 -8.5824118e-03 -1.4848276e-02  6.8591299e-03 -1.3735683e-02
  1.1350845e-02 -1.1872407e-02 -1.4514729e-02 -6.2253300e-03
  5.6776981e-03  7.8758463e-03 -1.2872830e-02  1.0365202e-03
  1.6146519e-03  5.3407859e-04 -9.1642435e-03  5.5099322e-04
 -3.2784211e-03  4.3384518e-03 -2.6635693e-03 -5.6684927e-03
  2.2655625e-03 -1.4308894e-03 -1.4730515e-03 -1.2889312e-04
 -1.3191733e-03  4.6768272e-03 -3.5971941e-03  3.0455980e-03
 -1.6804989e-03 -1.1769638e-03 -8.4507572e-04  7.2952358e-03
 -2.5615641e-03 -1.6491317e-03 -1.1740067e-03 -1.2289145e-03
  2.6959557e-03 -3.5375513e-03 -1.0243619e-03  2.1224848e-03
  4.1657893e-03  1.7799973e-03  4.7115816e-05  7.9618693e-04
  8.6203946e-04  2.6013171e-03  1.2771993e-03  3.6424017e-03
 -1.8401644e-03  2.5547439e-03  2.1903657e-03 -1.0919157e-03
0091_1
  1.0000000e+00 -3.1297240e-17  1.0291047e-16  1.9146547e-01
 -6.8961038e-02 -1.4751912e-01 -1.7220212e-02 -1.1292904e-01
  1.6290036e-01 -7.1258441e-02  5.8398442e-02 -5.4830512e-03
  2.5653666e-02  2.2650979e-03  8.3778814e-02 -5.1830562e-02
  1.2464962e-02  2.5904823e-02  1.1980080e-02 -1.1251181e-03
 -3.5100586e-02 -1.0487704e-02  6.5561016e-03 -1.9178172e-02
  8.5586891e-03 -2.5302554e-02 -2.8683719e-03 -4.5045554e-03
  1.1372147e-02 -9.3994617e-03  1.3241426e-02 -1.5498668e-02
  8.4791347e-03  7.9204842e-03 -2.0453486e-03 -3.3669509e-03
 -1.1459439e-02  4.0093594e-03  3.5132934e-03 -8.4253267e-03
 -5.4136320e-03 -7.9012181e-03 -3.3863735e-03 -5.7673765e-03
  8.6568848e-04 -7.0236245e-03  7.4125954e-04 -2.9859234e-03
  3.5191920e-03  2.7898451e-04 -1.1687805e-03 -1.2068421e-03
 -1.5274169e-03  3.4807719e-03 -3.3203085e-03 -6.8315063e-03
 -3.0211357e-03 -9.6948617e-04 -4.4193685e-03 -2.7078208e-03
 -6.1919431e-04 -1.6275087e-03  3.8845765e-04 -1.9568872e-04
 -4.3502413e-04 -7.6100763e-04  1.2212919e-03  2.2312398e-04
 -3.2774379e-04  1.2004762e-03 -3.4532933e-03 -3.2526566e-03
 -9.9193507e-04 -8.4076973e-04 -3.2929790e-03  2.8205628e-04
  1.2229901e-04  4.1928305e-04 -3.4681575e-04  4.4282931e-04
0092_1
  1.0000000e+00 -1.9684091e-17 -2.8797096e-18  2.5454257e-01
 -1.0169143e-01 -3.0185357e-01  1.3803367e-02 -1.4627133e-01
  2.0494688e-01 -9.1125484e-02  5.3122098e-02 -3.7880853e-02
  2.7233125e-02  8.7211970e-03  7.2515452e-02 -7.0572444e-02
 -1.0886566e-02  4.8988761e-02 -1.4779665e-02 -8.3301479e-03
 -3.9931964e-02 -3.4457698e-02  9.3148723e-03 -2.0070895e-02
  6.8713535e-03 -2.5096526e-02 -1.3591392e-02 -1.2880956e-02
  1.2094517e-02 -1.2053108e-03  4.0339360e-03 -1.4440337e-02
 -1.5843822e-04  8.9648206e-03 -1.8455527e-02 -1.0991903e-02
 -1.0719293e-02 -2.7498217e-04  1.4571168e-03 -2.5076552e-03
 -5.8169716e-04 -1.8075755e-03 -4.0514880e-03 -4.8480821e-03
 -3.0456063e-03  2.7383029e-03 -5.5978624e-03  4.3745566e-03
 -1.8142684e-03 -1.5893071e-03 -8.1595581e-03  2.7747240e-03
 -1.4346096e-03 -2.2927434e-03 -1.3669295e-03 -1.5960342e-03
  4.8004294e-03  1.6525358e-03 -3.7355880e-03 -1.2433478e-03
 -2.0750772e-03  5.7595763e-03 -7.9050295e-04  5.0266645e-03
 -2.1577710e-03 -6.2456990e-04 -4.1679080e-04  2.6393358e-03
 -2.0906789e-03 -2.7717252e-03 -1.0926999e-03  8.7710964e-04
  5.2383616e-03  1.5462720e-04 -1.0422883e-03  3.2665267e-03
 -1.4000996e-04  1.7332241e-03  1.5258442e-03  1.4070892e-03
0093_1
  1.0000000e+00  1.7892456e-17 -2.4671725e-17  2.8284088e-01
 -8.3062959e-02 -1.5520476e-01  4.3068551e-03 -1.3668082e-01
  1.3572899e-01 -7.0561846e-02  4.7631954e-02 -1.1676015e-02
  3.4038835e-02 -4.3091996e-03  9.3980509e-02 -5.7101400e-02
  1.1142733e-02  2.5779214e-02  1.0763825e-02 -5.6228044e-03
 -2.6692815e-02  5.5504585e-03  7.1243203e-03 -1.6692388e-02
 -2.6005690e-03 -2.3057123e-02 -1.8784081e-03 -7.0162464e-03
  6.6968660e-03 -5.5082145e-03  1.4634109e-02 -1.4788837e-02
  8.5005080e-03  7.5375665e-06  2.0390520e-03 -8.7650013e-03
 -6.6226812e-03  8.3160017e-03 -2.5592023e-03 -8.2225468e-03
 -3.6081654e-03 -5.2923806e-03  1.2763074e-03 -3.0178649e-03
 -2.5683828e-03 -5.7942939e-04  2.7901375e-03 -6.3418305e-03
  2.8632143e-03 -4.2139332e-04  2.2060663e-04 -1.7026587e-03
 -2.4376255e-03  1.1487396e-03 -5.7355953e-03 -3.8678663e-03
 -6.7830043e-04 -1.6664057e-03 -7.9274534e-04 -8.1622980e-05
  1.0452700e-03 -1.2341910e-03 -2.8658825e-04 -5.0515492e-03
  9.2748964e-04  2.8137688e-03 -8.6195148e-04  1.7477178e-04
 -6.7709928e-04  5.8497087e-04 -2.8075788e-03 -2.1561653e-03
 -4.0304014e-03 -3.7828642e-04 -1.3361546e-03  6.9068055e-04
  2.7622110e-03 -1.9844894e-03  6.3299150e-05 -1.9831087e-03
0094_1
  1.0000000e+00 -2.9931306e-17  1.1317798e-16  2.4168500e-01
 -5.0654355e-02 -2.0593343e-02 -3.6752518e-02 -1.0203741e-01
  1.2827344e-01 -7.7035856e-02  3.3183505e-02  1.1448195e-02
  4.0088767e-02 -1.1277340e-03  8.3816774e-02 -2.8634000e-02
  2.4971730e-02 -1.8759896e-03  5.6827196e-02  1.2523823e-02
 -1.8886406e-02  2.8875596e-02  1.6758145e-02 -1.7129903e-02
 -6.0019790e-03 -1.3940196e-02 -3.9625239e-03  1.9201939e-03
  1.7519427e-03 -8.6659772e-03  6.2431419e-03 -4.1434326e-03
  8.1287125e-03 -1.0058410e-02  2.0499465e-02  1.4384329e-03
  6.1724369e-03  9.4950982e-03  9.7046772e-03 -6.7872363e-03
 -3.9810822e-03  2.1472211e-03  2.1542620e-03 -1.4900838e-03
 -2.6018571e-03 -5.5021844e-04 -1.8217322e-03 -1.2174946e-03
 -2.6914887e-03 -5.6724538e-03  6.2247677e-03  3.2667874e-04
  4.9740914e-03 -1.9960779e-03  6.0387380e-03 -6.8949167e-04
 -1.1041769e-03  8.1902685e-04  3.1061732e-03 -3.3256166e-03
  1.7911171e-03  2.3034732e-03 -1.2756667e-03 -5.3260781e-04
 -2.1902839e-03 -8.7903076e-04  1.4527811e-03 -2.6518969e-03
  1.0398298e-03 -3.7804983e-04  3.0098719e-03  1.2942672e-03
 -7.0049462e-04 -7.4250446e-04  3.5704247e-03 -1.4309881e-03
 -1.4179579e-04  1.0775978e-03  6.8064834e-04  2.2116098e-04
0095_1
  1.0000000e+00  6.0763306e-18 -2.3799577e-17  2.4523132e-01
 -5.0687386e-02 -1.6114150e-01  2.1712157e-02 -1.2071543e-01
  1.6528904e-01 -4.2710338e-02  4.8958970e-02 -6.4549039e-03
  8.6651717e-03  1.6865049e-02  8.7499268e-02 -3.2732967e-02
 -4.6115029e-03  2.3310959e-02  3.7485689e-03 -8.2753026e-03
 -2.6802267e-02 -2.1498776e-02  8.5567238e-03 -1.7901916e-02
  2.1706315e-02 -1.9046430e-02  5.6965224e-03 -1.4080372e-02
  6.8475002e-03  8.8668447e-03  1.8045711e-02 -1.5378551e-02
  3.9500367e-04  1.3686701e-02  2.1141277e-03 -7.0599075e-03
 -1.4415642e-02 -5.0721056e-03  3.1317437e-03 -5.4118178e-03
  2.6390503e-03 -8.0257860e-03  2.4264901e-03 -2.3965286e-03
  3.9970982e-03  1.8456810e-03  2.1759943e-03 -8.6125144e-03
  1.8096644e-03  5.0715142e-03 -4.2072721e-03 -2.1125811e-03
 -5.9696990e-03 -5.3470623e-04  2.9475262e-03 -4.0715896e-03
 -6.2405992e-05 -2.3768348e-03 -2.4966903e-04 -1.4786767e-03
  2.2174018e-03  7.8979831e-05  9.9310772e-05 -2.7083458e-03
  1.8224201e-04 -1.2264030e-04 -3.7375441e-03 -9.4854762e-04
 -1.7580357e-03  7.0024998e-04  2.0754970e-03 -2.4524346e-03
  8.5768730e-04 -8.4821520e-04 -8.5617653e-04 -1.8700382e-03
  2.7129442e-04  1.2746845e-03 -1.3476237e-03  2.1023646e-04
0097_1
  1.0000000e+00  1.5376205e-18  4.5817431e-17  2.2261747e-01
 -4.1830839e-02 -1.8677523e-01  7.1955334e-03 -1.4589648e-01
  1.7998119e-01 -3.7325348e-02  7.5310078e-02 -1.5508953e-02
 -9.8849448e-04  2.7816450e-02  9.4736020e-02 -3.8330839e-02
 -2.4363015e-02  1.6297480e-02  1.4652279e-02 -1.8759870e-02
 -1.8371253e-02 -2.6349293e-02 -1.0406528e-03 -2.7971430e-02
  2.7096325e-02 -1.5469831e-02  1.5581829e-02 -3.5820884e-03
  1.1531591e-03  1.7025469e-02  1.5648853e-02 -2.4545847e-02
 -8.5819437e-03  8.1712919e-03 -6.7608363e-03 -4.1024021e-03
 -7.5961695e-03 -1.0334496e-02  1.5535084e-03 -7.2894912e-03
  5.2221946e-03 -7.3224999e-03  2.1211325e-03  1.6941294e-03
  1.8350419e-03  5.2031686e-03  1.7337118e-03 -9.3192610e-03
 -3.4136065e-03  1.4566784e-03 -6.9208425e-03 -1.9199448e-03
 -1.5656667e-03 -2.1847801e-03  1.8268315e-03 -3.3572539e-03
 -1.5104233e-03 -1.5688180e-03 -4.2885907e-04  4.8464549e-04
  8.0719242e-04  2.6855132e-03 -1.7598714e-03 -4.7595247e-03
 -1.4047178e-03 -2.2119687e-03 -5.9439284e-03 -1.6092276e-03
  1.4902497e-03  2.2455951e-03  2.6955514e-03 -9.3993389e-04
 -1.3310909e-03  1.1063219e-04 -9.2294728e-04 -1.2713272e-03
 -1.7398724e-03  2.1275267e-03 -3.1210073e-03  7.6864963e-04
0098_1
  1.0000000e+00  4.0043424e-17 -1.1273301e-16  2.6508932e-01
 -7.4726802e-02 -1.9988585e-01  1.9201208e-02 -1.6718018e-01
  1.9254908e-01 -6.1277174e-02  5.8291851e-02 -1.1186268e-02
  1.2220692e-02  1.7261142e-02  1.1393606e-01 -6.5773128e-02
 -1.9821257e-02  3.4336067e-02  1.4644805e-03 -2.1322280e-02
 -2.5153639e-02 -2.2774773e-02  8.0742589e-03 -1.5773665e-02
  1.9521441e-02 -2.8353952e-02  2.1208162e-03 -3.7725483e-03
  8.4502216e-03  9.8675679e-03  1.6070885e-02 -1.8269191e-02
 -3.7916372e-03  1.0934956e-02 -9.5451342e-03 -1.2220703e-02
 -1.0423574e-02 -4.2129261e-03 -4.5195490e-04 -4.5447009e-03
  5.9478221e-04 -1.3044476e-02  2.0292894e-03 -1.5520980e-03
  2.4428206e-03  5.1979637e-03 -6.1304739e-05 -7.4757658e-03
  1.5683992e-03  5.4872314e-04 -8.9362839e-03 -2.2021572e-03
 -3.2388965e-03  2.6959337e-04 -5.3103136e-04 -1.6849140e-03
 -1.1987483e-04 -3.2763463e-03  9.4482805e-04 -2.6687929e-03
 -1.5499289e-03  4.4221305e-03 -2.9468538e-03 -3.5700581e-03
  4.4759767e-04 -2.4730163e-03 -4.1357229e-03  8.1345322e-04
 -1.0488084e-03 -6.2581233e-04 -3.6092974e-04 -9.1133038e-04
  1.5766227e-03  9.7228766e-04 -2.7955721e-04 -2.7470515e-04
 -1.5152038e-03  3.7686883e-03 -3.0057627e-03 -6.7470740e-04
