# Supplementary material for: An Expanded View on the Morphological Diversity of Long-Nosed Antlion Larvae Further Supports a Decline of Silky Lacewings in the Past 100 Million Years
Source: Insects. 2023 Feb 9;14(2):170. doi: 10.3390/insects14020170 (PMC9966087; doi:10.3390/insects14020170)
Supplement: Supplementary file 1 [file insects-14-00170-s001.zip › SupplFilesPsycho2/SupplFileS2_Psycho2/01_head_n_stylet.pcc]

6 20
Prin1
-2StD
  1.000000e+000 -1.114096e-018  1.129140e-017  2.338426e-001
  1.456887e-002 -3.184415e-001  8.027725e-002 -1.362682e-001
  1.877949e-001  5.162303e-002  1.086100e-001 -3.998692e-003
 -4.215481e-002 -2.530641e-004  7.316333e-002 -3.776507e-002
 -1.743133e-002 -4.085842e-004 -1.665859e-002 -1.015087e-002
  1.063325e-002 -2.932179e-002  1.672315e-002 -1.614333e-002
  6.712686e-003  9.981983e-003  4.607101e-003 -6.855976e-003
 -8.384404e-003 -4.077894e-003  5.786960e-003 -1.044058e-002
 -8.255673e-004 -1.173887e-003 -6.853235e-003 -8.629556e-003
  7.985547e-004 -2.984346e-003  1.454508e-003 -4.147906e-003
 -1.000362e-004  2.234485e-003  1.402592e-003 -3.546198e-003
 -5.035178e-003  7.035588e-004 -3.269542e-003 -3.874125e-003
  1.191658e-003 -5.641579e-004 -4.584352e-003 -2.593469e-003
 -1.030335e-003 -1.361703e-003 -9.592528e-004 -2.013627e-003
  1.672701e-003  5.997582e-004 -5.958366e-004 -1.823035e-003
 -6.652471e-004  1.022686e-003 -4.979142e-004 -1.843568e-003
 -3.963513e-004  1.392662e-003 -1.351579e-003 -4.042024e-004
 -1.717245e-003 -1.563195e-003 -4.808187e-004 -1.158335e-003
  1.066467e-003  3.273878e-004 -1.159623e-003 -5.701442e-004
  1.763385e-004  2.487181e-004 -9.624816e-004 -6.492714e-004
MEAN
  1.000000e+000 -1.114096e-018  1.129140e-017  2.338426e-001
 -4.057635e-002 -1.759786e-001  2.129446e-002 -1.362682e-001
  1.627098e-001 -3.427739e-002  6.966534e-002 -3.998692e-003
  5.309611e-003  6.272633e-003  8.538395e-002 -3.776507e-002
 -4.030264e-003  1.265228e-002  3.520427e-003 -1.015087e-002
 -1.177411e-002 -1.263963e-002  1.145635e-002 -1.614333e-002
  9.476595e-003 -1.146647e-002  3.884738e-003 -6.855976e-003
  1.694175e-003  1.432387e-003  1.360862e-002 -1.044058e-002
  1.282905e-004 -4.302523e-006 -1.537883e-003 -8.629556e-003
 -3.173397e-003  2.105267e-004  1.404834e-003 -4.147906e-003
  1.154254e-004 -4.471258e-003  1.829934e-003 -3.546198e-003
 -1.389033e-003  1.103347e-003  1.306998e-003 -3.874125e-003
  8.248059e-004 -1.068153e-003 -1.825300e-003 -2.593469e-003
 -1.462416e-003  4.657342e-004 -9.464167e-004 -2.013627e-003
  3.494002e-004 -1.225188e-003  6.214411e-004 -1.823035e-003
 -6.886578e-004  6.351551e-004 -1.827971e-004 -1.843568e-003
  9.042387e-005 -1.370925e-004 -1.134423e-003 -4.042024e-004
 -8.728221e-004 -2.527279e-004 -6.322073e-004 -1.158335e-003
  2.686117e-004 -2.952277e-004 -1.699418e-004 -5.701442e-004
 -6.918192e-006  4.344115e-004 -3.388012e-004 -6.492714e-004
+2StD
  1.000000e+000 -1.114096e-018  1.129140e-017  2.338426e-001
 -9.572157e-002 -3.351568e-002 -3.768833e-002 -1.362682e-001
  1.376247e-001 -1.201778e-001  3.072065e-002 -3.998692e-003
  5.277403e-002  1.279833e-002  9.760457e-002 -3.776507e-002
  9.370800e-003  2.571314e-002  2.369944e-002 -1.015087e-002
 -3.418147e-002  4.042532e-003  6.189549e-003 -1.614333e-002
  1.224050e-002 -3.291492e-002  3.162375e-003 -6.855976e-003
  1.177275e-002  6.942668e-003  2.143028e-002 -1.044058e-002
  1.082148e-003  1.165282e-003  3.777469e-003 -8.629556e-003
 -7.145349e-003  3.405399e-003  1.355160e-003 -4.147906e-003
  3.308870e-004 -1.117700e-002  2.257276e-003 -3.546198e-003
  2.257112e-003  1.503135e-003  5.883538e-003 -3.874125e-003
  4.579541e-004 -1.572148e-003  9.337517e-004 -2.593469e-003
 -1.894497e-003  2.293171e-003 -9.335806e-004 -2.013627e-003
 -9.739010e-004 -3.050134e-003  1.838719e-003 -1.823035e-003
 -7.120685e-004  2.476237e-004  1.323200e-004 -1.843568e-003
  5.771991e-004 -1.666847e-003 -9.172669e-004 -4.042024e-004
 -2.839966e-005  1.057740e-003 -7.835959e-004 -1.158335e-003
 -5.292432e-004 -9.178432e-004  8.197392e-004 -5.701442e-004
 -1.901749e-004  6.201049e-004  2.848792e-004 -6.492714e-004
Prin2
-2StD
  1.000000e+000 -1.114096e-018  1.129140e-017  2.338426e-001
 -9.693523e-002 -2.635769e-001 -1.724322e-002 -1.362682e-001
  1.861229e-001 -9.036371e-002  3.297076e-002 -3.998692e-003
  3.103240e-002 -6.000268e-003  8.202645e-002 -3.776507e-002
 -3.287609e-003  2.988936e-002  3.792839e-004 -1.015087e-002
 -2.447998e-002 -1.380361e-002  7.753827e-004 -1.614333e-002
  2.126511e-003 -1.576063e-002 -9.633616e-003 -6.855976e-003
  2.142471e-005 -6.790327e-003  6.371429e-003 -1.044058e-002
  1.890972e-003 -5.669293e-004 -8.102301e-003 -8.629556e-003
 -1.259534e-003  2.856917e-003 -4.925990e-003 -4.147906e-003
 -2.872919e-003 -6.422551e-004 -2.523366e-003 -3.546198e-003
 -5.063879e-003  1.032897e-003 -2.356199e-003 -3.874125e-003
 -1.306013e-003 -1.758328e-003 -6.930979e-003 -2.593469e-003
  1.965526e-004 -6.764907e-004 -5.171061e-003 -2.013627e-003
  1.606797e-003  5.188920e-004 -5.081851e-004 -1.823035e-003
 -2.121494e-003  2.578757e-003 -1.310267e-003 -1.843568e-003
 -1.348894e-003 -1.575306e-004 -2.383527e-003 -4.042024e-004
 -1.501158e-004 -1.304659e-003 -2.942147e-003 -1.158335e-003
  1.038418e-003  3.043172e-004 -5.985020e-004 -5.701442e-004
  3.148277e-004  1.353774e-003 -3.773226e-004 -6.492714e-004
MEAN
  1.000000e+000 -1.114096e-018  1.129140e-017  2.338426e-001
 -4.057635e-002 -1.759786e-001  2.129446e-002 -1.362682e-001
  1.627098e-001 -3.427739e-002  6.966534e-002 -3.998692e-003
  5.309611e-003  6.272633e-003  8.538395e-002 -3.776507e-002
 -4.030264e-003  1.265228e-002  3.520427e-003 -1.015087e-002
 -1.177411e-002 -1.263963e-002  1.145635e-002 -1.614333e-002
  9.476595e-003 -1.146647e-002  3.884738e-003 -6.855976e-003
  1.694175e-003  1.432387e-003  1.360862e-002 -1.044058e-002
  1.282905e-004 -4.302523e-006 -1.537883e-003 -8.629556e-003
 -3.173397e-003  2.105267e-004  1.404834e-003 -4.147906e-003
  1.154254e-004 -4.471258e-003  1.829934e-003 -3.546198e-003
 -1.389033e-003  1.103347e-003  1.306998e-003 -3.874125e-003
  8.248059e-004 -1.068153e-003 -1.825300e-003 -2.593469e-003
 -1.462416e-003  4.657342e-004 -9.464167e-004 -2.013627e-003
  3.494002e-004 -1.225188e-003  6.214411e-004 -1.823035e-003
 -6.886578e-004  6.351551e-004 -1.827971e-004 -1.843568e-003
  9.042387e-005 -1.370925e-004 -1.134423e-003 -4.042024e-004
 -8.728221e-004 -2.527279e-004 -6.322073e-004 -1.158335e-003
  2.686117e-004 -2.952277e-004 -1.699418e-004 -5.701442e-004
 -6.918192e-006  4.344115e-004 -3.388012e-004 -6.492714e-004
+2StD
  1.000000e+000 -1.114096e-018  1.129140e-017  2.338426e-001
  1.578253e-002 -8.838032e-002  5.983214e-002 -1.362682e-001
  1.392967e-001  2.180893e-002  1.063599e-001 -3.998692e-003
 -2.041317e-002  1.854553e-002  8.874145e-002 -3.776507e-002
 -4.772919e-003 -4.584797e-003  6.661570e-003 -1.015087e-002
  9.317552e-004 -1.147565e-002  2.213732e-002 -1.614333e-002
  1.682668e-002 -7.172310e-003  1.740309e-002 -6.855976e-003
  3.366925e-003  9.655101e-003  2.084581e-002 -1.044058e-002
 -1.634391e-003  5.583243e-004  5.026535e-003 -8.629556e-003
 -5.087260e-003 -2.435864e-003  7.735658e-003 -4.147906e-003
  3.103770e-003 -8.300261e-003  6.183234e-003 -3.546198e-003
  2.285813e-003  1.173797e-003  4.970195e-003 -3.874125e-003
  2.955625e-003 -3.779784e-004  3.280379e-003 -2.593469e-003
 -3.121385e-003  1.607959e-003  3.278227e-003 -2.013627e-003
 -9.079964e-004 -2.969268e-003  1.751067e-003 -1.823035e-003
  7.441781e-004 -1.308447e-003  9.446724e-004 -1.843568e-003
  1.529742e-003 -1.166544e-004  1.146810e-004 -4.042024e-004
 -1.595528e-003  7.992029e-004  1.677732e-003 -1.158335e-003
 -5.011941e-004 -8.947726e-004  2.586184e-004 -5.701442e-004
 -3.286641e-004 -4.849511e-004 -3.002798e-004 -6.492714e-004
Prin3
-2StD
  1.000000e+000 -1.114096e-018  1.129140e-017  2.338426e-001
 -5.155754e-002 -1.710983e-001  1.419350e-002 -1.362682e-001
  1.967210e-001 -3.874535e-002  8.507660e-002 -3.998692e-003
 -3.648867e-003  4.206444e-002  1.031516e-001 -3.776507e-002
 -2.769244e-002  1.828436e-002 -5.001649e-003 -1.015087e-002
 -1.829545e-002 -3.849095e-002  1.056383e-002 -1.614333e-002
  3.667450e-002 -9.854366e-003  1.077414e-002 -6.855976e-003
 -3.952647e-003  1.543312e-002  1.821439e-002 -1.044058e-002
 -4.720115e-003  2.700143e-003 -7.484176e-003 -8.629556e-003
 -4.891425e-003 -6.949265e-003  3.930493e-003 -4.147906e-003
  5.435554e-003 -3.344848e-003  4.523935e-003 -3.546198e-003
 -3.660752e-003  1.929123e-003  3.291823e-003 -3.874125e-003
  1.003745e-003 -7.383284e-004 -5.562203e-003 -2.593469e-003
 -1.328978e-003 -1.886025e-003 -2.005416e-004 -2.013627e-003
  2.180801e-003 -4.226274e-004  1.698495e-003 -1.823035e-003
 -1.829643e-003  1.260594e-003 -7.216205e-005 -1.843568e-003
  9.779786e-005 -4.967272e-004 -2.378530e-003 -4.042024e-004
 -1.003825e-003 -6.235123e-004 -3.642401e-004 -1.158335e-003
  2.382810e-004 -6.059730e-004 -3.441603e-004 -5.701442e-004
  9.556455e-005  5.716462e-004 -6.717901e-004 -6.492714e-004
MEAN
  1.000000e+000 -1.114096e-018  1.129140e-017  2.338426e-001
 -4.057635e-002 -1.759786e-001  2.129446e-002 -1.362682e-001
  1.627098e-001 -3.427739e-002  6.966534e-002 -3.998692e-003
  5.309611e-003  6.272633e-003  8.538395e-002 -3.776507e-002
 -4.030264e-003  1.265228e-002  3.520427e-003 -1.015087e-002
 -1.177411e-002 -1.263963e-002  1.145635e-002 -1.614333e-002
  9.476595e-003 -1.146647e-002  3.884738e-003 -6.855976e-003
  1.694175e-003  1.432387e-003  1.360862e-002 -1.044058e-002
  1.282905e-004 -4.302523e-006 -1.537883e-003 -8.629556e-003
 -3.173397e-003  2.105267e-004  1.404834e-003 -4.147906e-003
  1.154254e-004 -4.471258e-003  1.829934e-003 -3.546198e-003
 -1.389033e-003  1.103347e-003  1.306998e-003 -3.874125e-003
  8.248059e-004 -1.068153e-003 -1.825300e-003 -2.593469e-003
 -1.462416e-003  4.657342e-004 -9.464167e-004 -2.013627e-003
  3.494002e-004 -1.225188e-003  6.214411e-004 -1.823035e-003
 -6.886578e-004  6.351551e-004 -1.827971e-004 -1.843568e-003
  9.042387e-005 -1.370925e-004 -1.134423e-003 -4.042024e-004
 -8.728221e-004 -2.527279e-004 -6.322073e-004 -1.158335e-003
  2.686117e-004 -2.952277e-004 -1.699418e-004 -5.701442e-004
 -6.918192e-006  4.344115e-004 -3.388012e-004 -6.492714e-004
+2StD
  1.000000e+000 -1.114096e-018  1.129140e-017  2.338426e-001
 -2.959516e-002 -1.808589e-001  2.839542e-002 -1.362682e-001
  1.286986e-001 -2.980943e-002  5.425408e-002 -3.998692e-003
  1.426809e-002 -2.951917e-002  6.761628e-002 -3.776507e-002
  1.963191e-002  7.020198e-003  1.204250e-002 -1.015087e-002
 -5.252767e-003  1.321169e-002  1.234887e-002 -1.614333e-002
 -1.772131e-002 -1.307857e-002 -3.004669e-003 -6.855976e-003
  7.340997e-003 -1.256835e-002  9.002850e-003 -1.044058e-002
  4.976696e-003 -2.708748e-003  4.408410e-003 -8.629556e-003
 -1.455369e-003  7.370318e-003 -1.120825e-003 -4.147906e-003
 -5.204703e-003 -5.597668e-003 -8.640672e-004 -3.546198e-003
  8.826865e-004  2.775710e-004 -6.778273e-004 -3.874125e-003
  6.458672e-004 -1.397978e-003  1.911603e-003 -2.593469e-003
 -1.595854e-003  2.817493e-003 -1.692292e-003 -2.013627e-003
 -1.482001e-003 -2.027749e-003 -4.556126e-004 -1.823035e-003
  4.523271e-004  9.716368e-006 -2.934321e-004 -1.843568e-003
  8.304988e-005  2.225422e-004  1.096839e-004 -4.042024e-004
 -7.418197e-004  1.180565e-004 -9.001745e-004 -1.158335e-003
  2.989424e-004  1.551761e-005  4.276725e-006 -5.701442e-004
 -1.094009e-004  2.971768e-004 -5.812308e-006 -6.492714e-004
Prin4
-2StD
  1.000000e+000 -1.114096e-018  1.129140e-017  2.338426e-001
 -2.109884e-002 -1.838239e-001  1.805575e-002 -1.362682e-001
  1.612191e-001 -2.962431e-002  7.197657e-002 -3.998692e-003
  2.057938e-002  1.046923e-002  9.379519e-002 -3.776507e-002
 -9.364294e-003  2.575325e-002  1.038051e-002 -1.015087e-002
 -2.573264e-002 -1.125320e-002  4.549796e-003 -1.614333e-002
  8.440179e-003 -3.497961e-002  3.681213e-003 -6.855976e-003
  2.479533e-002  5.850993e-003  1.796202e-002 -1.044058e-002
 -3.150428e-003  1.385142e-002 -8.440415e-004 -8.629556e-003
 -1.509326e-002  1.591404e-003 -1.916803e-003 -4.147906e-003
 -5.387029e-004 -1.710896e-002  3.280400e-003 -3.546198e-003
  6.111975e-003  2.500817e-003  2.401161e-003 -3.874125e-003
  7.227233e-004  1.100793e-003 -3.063275e-003 -2.593469e-003
 -4.657345e-003  2.488164e-003 -2.954297e-003 -2.013627e-003
 -4.540751e-004 -5.186024e-003 -1.537362e-004 -1.823035e-003
  1.267626e-003  1.064017e-003  4.190199e-004 -1.843568e-003
 -2.920795e-005  1.328619e-004 -1.552708e-003 -4.042024e-004
 -1.776388e-003  6.616139e-004 -2.648739e-003 -1.158335e-003
 -1.995492e-004 -1.006825e-003 -7.012382e-004 -5.701442e-004
 -4.221968e-004  4.897114e-004 -9.083745e-004 -6.492714e-004
MEAN
  1.000000e+000 -1.114096e-018  1.129140e-017  2.338426e-001
 -4.057635e-002 -1.759786e-001  2.129446e-002 -1.362682e-001
  1.627098e-001 -3.427739e-002  6.966534e-002 -3.998692e-003
  5.309611e-003  6.272633e-003  8.538395e-002 -3.776507e-002
 -4.030264e-003  1.265228e-002  3.520427e-003 -1.015087e-002
 -1.177411e-002 -1.263963e-002  1.145635e-002 -1.614333e-002
  9.476595e-003 -1.146647e-002  3.884738e-003 -6.855976e-003
  1.694175e-003  1.432387e-003  1.360862e-002 -1.044058e-002
  1.282905e-004 -4.302523e-006 -1.537883e-003 -8.629556e-003
 -3.173397e-003  2.105267e-004  1.404834e-003 -4.147906e-003
  1.154254e-004 -4.471258e-003  1.829934e-003 -3.546198e-003
 -1.389033e-003  1.103347e-003  1.306998e-003 -3.874125e-003
  8.248059e-004 -1.068153e-003 -1.825300e-003 -2.593469e-003
 -1.462416e-003  4.657342e-004 -9.464167e-004 -2.013627e-003
  3.494002e-004 -1.225188e-003  6.214411e-004 -1.823035e-003
 -6.886578e-004  6.351551e-004 -1.827971e-004 -1.843568e-003
  9.042387e-005 -1.370925e-004 -1.134423e-003 -4.042024e-004
 -8.728221e-004 -2.527279e-004 -6.322073e-004 -1.158335e-003
  2.686117e-004 -2.952277e-004 -1.699418e-004 -5.701442e-004
 -6.918192e-006  4.344115e-004 -3.388012e-004 -6.492714e-004
+2StD
  1.000000e+000 -1.114096e-018  1.129140e-017  2.338426e-001
 -6.005386e-002 -1.681333e-001  2.453317e-002 -1.362682e-001
  1.642005e-001 -3.893047e-002  6.735411e-002 -3.998692e-003
 -9.960156e-003  2.076039e-003  7.697271e-002 -3.776507e-002
  1.303766e-003 -4.486868e-004 -3.339658e-003 -1.015087e-002
  2.184420e-003 -1.402606e-002  1.836290e-002 -1.614333e-002
  1.051301e-002  1.204667e-002  4.088263e-003 -6.855976e-003
 -2.140698e-002 -2.986219e-003  9.255219e-003 -1.044058e-002
  3.407009e-003 -1.386002e-002 -2.231724e-003 -8.629556e-003
  8.746470e-003 -1.170350e-003  4.726471e-003 -4.147906e-003
  7.695537e-004  8.166448e-003  3.794677e-004 -3.546198e-003
 -8.890041e-003 -2.941228e-004  2.128348e-004 -3.874125e-003
  9.268885e-004 -3.237099e-003 -5.873254e-004 -2.593469e-003
  1.732513e-003 -1.556695e-003  1.061463e-003 -2.013627e-003
  1.152875e-003  2.735648e-003  1.396618e-003 -1.823035e-003
 -2.644942e-003  2.062928e-004 -7.846141e-004 -1.843568e-003
  2.100557e-004 -4.070469e-004 -7.161383e-004 -4.042024e-004
  3.074382e-005 -1.167070e-003  1.384324e-003 -1.158335e-003
  7.367726e-004  4.163701e-004  3.613546e-004 -5.701442e-004
  4.083604e-004  3.791116e-004  2.307721e-004 -6.492714e-004
Prin5
-2StD
  1.000000e+000 -1.114096e-018  1.129140e-017  2.338426e-001
 -1.362742e-002 -1.735572e-001  2.991093e-003 -1.362682e-001
  1.776165e-001 -3.722743e-002  5.278485e-002 -3.998692e-003
  9.243401e-003  9.173550e-003  6.825875e-002 -3.776507e-002
 -7.583557e-003  5.326505e-003  9.549802e-003 -1.015087e-002
 -2.186266e-003 -1.968212e-002  1.091367e-002 -1.614333e-002
  9.885723e-003 -8.823986e-003  2.073426e-003 -6.855976e-003
  2.437789e-003  1.857786e-003  1.192430e-002 -1.044058e-002
 -4.480562e-003 -3.471888e-003  2.908290e-004 -8.629556e-003
  4.054414e-003 -2.767289e-003  3.063978e-003 -4.147906e-003
 -9.369034e-004 -1.706774e-003  2.126262e-003 -3.546198e-003
 -1.417830e-003  2.890431e-003  9.633276e-004 -3.874125e-003
 -3.345617e-003 -4.054876e-003 -1.292015e-003 -2.593469e-003
  1.824280e-003 -2.472826e-003  8.523433e-005 -2.013627e-003
  1.266942e-003 -2.601960e-004  1.560446e-003 -1.823035e-003
 -3.503632e-004  1.993416e-003 -8.397598e-004 -1.843568e-003
 -1.309906e-003 -4.318415e-004  3.578332e-004 -4.042024e-004
 -8.403078e-004 -1.353112e-003  1.998726e-004 -1.158335e-003
  9.454669e-005 -2.959858e-004  7.302988e-005 -5.701442e-004
  5.377874e-004 -6.275519e-004 -6.177868e-004 -6.492714e-004
MEAN
  1.000000e+000 -1.114096e-018  1.129140e-017  2.338426e-001
 -4.057635e-002 -1.759786e-001  2.129446e-002 -1.362682e-001
  1.627098e-001 -3.427739e-002  6.966534e-002 -3.998692e-003
  5.309611e-003  6.272633e-003  8.538395e-002 -3.776507e-002
 -4.030264e-003  1.265228e-002  3.520427e-003 -1.015087e-002
 -1.177411e-002 -1.263963e-002  1.145635e-002 -1.614333e-002
  9.476595e-003 -1.146647e-002  3.884738e-003 -6.855976e-003
  1.694175e-003  1.432387e-003  1.360862e-002 -1.044058e-002
  1.282905e-004 -4.302523e-006 -1.537883e-003 -8.629556e-003
 -3.173397e-003  2.105267e-004  1.404834e-003 -4.147906e-003
  1.154254e-004 -4.471258e-003  1.829934e-003 -3.546198e-003
 -1.389033e-003  1.103347e-003  1.306998e-003 -3.874125e-003
  8.248059e-004 -1.068153e-003 -1.825300e-003 -2.593469e-003
 -1.462416e-003  4.657342e-004 -9.464167e-004 -2.013627e-003
  3.494002e-004 -1.225188e-003  6.214411e-004 -1.823035e-003
 -6.886578e-004  6.351551e-004 -1.827971e-004 -1.843568e-003
  9.042387e-005 -1.370925e-004 -1.134423e-003 -4.042024e-004
 -8.728221e-004 -2.527279e-004 -6.322073e-004 -1.158335e-003
  2.686117e-004 -2.952277e-004 -1.699418e-004 -5.701442e-004
 -6.918192e-006  4.344115e-004 -3.388012e-004 -6.492714e-004
+2StD
  1.000000e+000 -1.114096e-018  1.129140e-017  2.338426e-001
 -6.752528e-002 -1.784000e-001  3.959783e-002 -1.362682e-001
  1.478031e-001 -3.132735e-002  8.654583e-002 -3.998692e-003
  1.375821e-003  3.371716e-003  1.025091e-001 -3.776507e-002
 -4.769706e-004  1.997806e-002 -2.508948e-003 -1.015087e-002
 -2.136195e-002 -5.597140e-003  1.199903e-002 -1.614333e-002
  9.067467e-003 -1.410895e-002  5.696050e-003 -6.855976e-003
  9.505607e-004  1.006988e-003  1.529294e-002 -1.044058e-002
  4.737143e-003  3.463283e-003 -3.366595e-003 -8.629556e-003
 -1.040121e-002  3.188342e-003 -2.543098e-004 -4.147906e-003
  1.167754e-003 -7.235742e-003  1.533606e-003 -3.546198e-003
 -1.360236e-003 -6.837368e-004  1.650668e-003 -3.874125e-003
  4.995229e-003  1.918570e-003 -2.358585e-003 -2.593469e-003
 -4.749112e-003  3.404294e-003 -1.978068e-003 -2.013627e-003
 -5.681417e-004 -2.190180e-003 -3.175636e-004 -1.823035e-003
 -1.026952e-003 -7.231056e-004  4.741656e-004 -1.843568e-003
  1.490754e-003  1.576565e-004 -2.626679e-003 -4.042024e-004
 -9.053364e-004  8.476559e-004 -1.464287e-003 -1.158335e-003
  4.426767e-004 -2.944696e-004 -4.129135e-004 -5.701442e-004
 -5.516238e-004  1.496375e-003 -5.981556e-005 -6.492714e-004
Prin6
-2StD
  1.000000e+000 -1.114096e-018  1.129140e-017  2.338426e-001
 -4.318088e-002 -1.735321e-001  4.483475e-002 -1.362682e-001
  1.636198e-001 -3.275586e-002  4.330930e-002 -3.998692e-003
  6.743037e-003  2.791962e-003  7.759233e-002 -3.776507e-002
 -2.383882e-005  1.416449e-002 -5.190547e-003 -1.015087e-002
 -1.486053e-002 -2.003159e-002  9.460407e-003 -1.614333e-002
  2.219300e-002 -1.715622e-002  2.562449e-003 -6.855976e-003
  1.697171e-003  7.395923e-003  1.801512e-002 -1.044058e-002
 -4.067120e-003  1.540259e-003 -4.541998e-003 -8.629556e-003
 -7.231349e-003 -6.127679e-003  1.967786e-004 -4.147906e-003
  8.627012e-003 -7.744312e-003  1.369200e-003 -3.546198e-003
 -3.307063e-003  4.830254e-003  2.181842e-003 -3.874125e-003
  5.450215e-004 -9.670295e-004 -2.656587e-003 -2.593469e-003
 -3.273672e-003 -5.806194e-004 -9.540413e-004 -2.013627e-003
  2.430689e-003 -1.658552e-003  7.637339e-005 -1.823035e-003
 -2.352590e-003  9.081720e-004  5.904180e-005 -1.843568e-003
  9.421986e-004 -5.149415e-004 -1.907167e-003 -4.042024e-004
 -1.465460e-003 -2.879188e-004 -1.489156e-003 -1.158335e-003
  1.296232e-003 -2.456446e-004 -2.515833e-004 -5.701442e-004
 -5.067299e-004  5.563130e-004  1.972714e-004 -6.492714e-004
MEAN
  1.000000e+000 -1.114096e-018  1.129140e-017  2.338426e-001
 -4.057635e-002 -1.759786e-001  2.129446e-002 -1.362682e-001
  1.627098e-001 -3.427739e-002  6.966534e-002 -3.998692e-003
  5.309611e-003  6.272633e-003  8.538395e-002 -3.776507e-002
 -4.030264e-003  1.265228e-002  3.520427e-003 -1.015087e-002
 -1.177411e-002 -1.263963e-002  1.145635e-002 -1.614333e-002
  9.476595e-003 -1.146647e-002  3.884738e-003 -6.855976e-003
  1.694175e-003  1.432387e-003  1.360862e-002 -1.044058e-002
  1.282905e-004 -4.302523e-006 -1.537883e-003 -8.629556e-003
 -3.173397e-003  2.105267e-004  1.404834e-003 -4.147906e-003
  1.154254e-004 -4.471258e-003  1.829934e-003 -3.546198e-003
 -1.389033e-003  1.103347e-003  1.306998e-003 -3.874125e-003
  8.248059e-004 -1.068153e-003 -1.825300e-003 -2.593469e-003
 -1.462416e-003  4.657342e-004 -9.464167e-004 -2.013627e-003
  3.494002e-004 -1.225188e-003  6.214411e-004 -1.823035e-003
 -6.886578e-004  6.351551e-004 -1.827971e-004 -1.843568e-003
  9.042387e-005 -1.370925e-004 -1.134423e-003 -4.042024e-004
 -8.728221e-004 -2.527279e-004 -6.322073e-004 -1.158335e-003
  2.686117e-004 -2.952277e-004 -1.699418e-004 -5.701442e-004
 -6.918192e-006  4.344115e-004 -3.388012e-004 -6.492714e-004
+2StD
  1.000000e+000 -1.114096e-018  1.129140e-017  2.338426e-001
 -3.797182e-002 -1.784251e-001 -2.245829e-003 -1.362682e-001
  1.617998e-001 -3.579892e-002  9.602138e-002 -3.998692e-003
  3.876185e-003  9.753304e-003  9.317557e-002 -3.776507e-002
 -8.036689e-003  1.114007e-002  1.223140e-002 -1.015087e-002
 -8.687691e-003 -5.247669e-003  1.345229e-002 -1.614333e-002
 -3.239811e-003 -5.776716e-003  5.207027e-003 -6.855976e-003
  1.691179e-003 -4.531149e-003  9.202123e-003 -1.044058e-002
  4.323701e-003 -1.548864e-003  1.466232e-003 -8.629556e-003
  8.845553e-004  6.548732e-003  2.612889e-003 -4.147906e-003
 -8.396161e-003 -1.198204e-003  2.290668e-003 -3.546198e-003
  5.289969e-004 -2.623560e-003  4.321543e-004 -3.874125e-003
  1.104590e-003 -1.169276e-003 -9.940128e-004 -2.593469e-003
  3.488403e-004  1.512088e-003 -9.387921e-004 -2.013627e-003
 -1.731888e-003 -7.918239e-004  1.166509e-003 -1.823035e-003
  9.752747e-004  3.621382e-004 -4.246360e-004 -1.843568e-003
 -7.613508e-004  2.407565e-004 -3.616794e-004 -4.042024e-004
 -2.801842e-004 -2.175370e-004  2.247414e-004 -1.158335e-003
 -7.590082e-004 -3.448108e-004 -8.830032e-005 -5.701442e-004
  4.928935e-004  3.125100e-004 -8.748738e-004 -6.492714e-004
