# Supplementary material for: An Expanded View on the Morphological Diversity of Long-Nosed Antlion Larvae Further Supports a Decline of Silky Lacewings in the Past 100 Million Years
Source: Insects. 2023 Feb 9;14(2):170. doi: 10.3390/insects14020170 (PMC9966087; doi:10.3390/insects14020170)
Supplement: Supplementary file 1 [file insects-14-00170-s001.zip › SupplFilesPsycho2/SupplFileS2_Psycho2/01_head_n_stylet.pcr]

[DATA INFORMATION]
DataFile
\\Mac\Home\Desktop\Shape_psycho_2\01_head_n_stylet.nef
DataAnalyzedTime
Fri Dec 16 16:17:17 2022
FileHeaderSize
2
Method
Covariance
DataNum
82
NumHarm
20
NumAnalHarm
20
Size
77
AnalSize
57
Const_a1
1
Const_b1
1
Const_c1
1
Const_d1
0

[ANALYZED COEFFICIENTS]
 -1 -1 -1 0
 1 1 1 0
 1 1 1 0
 1 1 1 0
 1 1 1 0
 1 1 1 0
 1 1 1 0
 1 1 1 0
 1 1 1 0
 1 1 1 0
 1 1 1 0
 1 1 1 0
 1 1 1 0
 1 1 1 0
 1 1 1 0
 1 1 1 0
 1 1 1 0
 1 1 1 0
 1 1 1 0
 1 1 1 0

[COEFFICIENTS MEAN]
  1.000000e+000 -1.114096e-018  1.129140e-017  2.338426e-001
 -4.057635e-002 -1.759786e-001  2.129446e-002 -1.362682e-001
  1.627098e-001 -3.427739e-002  6.966534e-002 -3.998692e-003
  5.309611e-003  6.272633e-003  8.538395e-002 -3.776507e-002
 -4.030264e-003  1.265228e-002  3.520427e-003 -1.015087e-002
 -1.177411e-002 -1.263963e-002  1.145635e-002 -1.614333e-002
  9.476595e-003 -1.146647e-002  3.884738e-003 -6.855976e-003
  1.694175e-003  1.432387e-003  1.360862e-002 -1.044058e-002
  1.282905e-004 -4.302523e-006 -1.537883e-003 -8.629556e-003
 -3.173397e-003  2.105267e-004  1.404834e-003 -4.147906e-003
  1.154254e-004 -4.471258e-003  1.829934e-003 -3.546198e-003
 -1.389033e-003  1.103347e-003  1.306998e-003 -3.874125e-003
  8.248059e-004 -1.068153e-003 -1.825300e-003 -2.593469e-003
 -1.462416e-003  4.657342e-004 -9.464167e-004 -2.013627e-003
  3.494002e-004 -1.225188e-003  6.214411e-004 -1.823035e-003
 -6.886578e-004  6.351551e-004 -1.827971e-004 -1.843568e-003
  9.042387e-005 -1.370925e-004 -1.134423e-003 -4.042024e-004
 -8.728221e-004 -2.527279e-004 -6.322073e-004 -1.158335e-003
  2.686117e-004 -2.952277e-004 -1.699418e-004 -5.701442e-004
 -6.918192e-006  4.344115e-004 -3.388012e-004 -6.492714e-004

[COVARIANCE MATRIX]
77 77

  1.551990e-003 -9.023500e-004  1.359496e-004 -5.032851e-004
 -3.916196e-004 -1.235162e-004 -1.076019e-003 -5.030724e-004
 -1.383642e-004  5.545115e-004 -9.357268e-005  3.192735e-004
 -2.980707e-004  1.035067e-004  1.971778e-004  1.336226e-004
 -4.062393e-005 -2.015944e-004  2.921442e-004 -1.299378e-004
 -5.995351e-005 -1.567909e-004 -1.855991e-004 -1.165082e-004
  2.582544e-005  1.002342e-005 -7.707036e-005 -2.806424e-005
 -1.953033e-005  7.813332e-005 -5.405391e-005  1.739614e-005
 -3.059950e-005  2.967488e-006  1.105793e-004 -7.956935e-005
 -4.658317e-005 -5.402251e-005 -1.136787e-005 -2.200118e-005
  4.114019e-005 -2.202939e-005 -2.057739e-005 -7.012308e-006
  3.022403e-006  1.664963e-007  9.745374e-006 -8.910802e-006
  7.943209e-006 -8.987806e-006  4.178341e-006 -4.040807e-005
 -1.300905e-005 -7.948148e-006 -7.985094e-006 -1.066063e-005
  2.792823e-005  3.501253e-006  7.448457e-006  3.632802e-006
  6.107417e-006 -1.825716e-005  1.385386e-005 -1.451930e-005
  2.533423e-006  5.609045e-006 -1.192672e-005 -1.811711e-005
  1.009659e-005 -1.155123e-006 -4.999804e-006  1.687662e-006
  1.533572e-005  1.229041e-005  1.453507e-005  6.735637e-006
  5.197259e-006

 -9.023500e-004  1.885378e-003 -7.687270e-004  1.242404e-003
 -4.121610e-004  2.615870e-005  1.953383e-003  9.302729e-004
  2.042900e-004 -8.944111e-004  3.355789e-005 -2.223955e-004
  3.676556e-004 -1.755111e-004 -4.316914e-004 -1.370243e-004
 -6.907947e-005  5.105234e-004 -1.632310e-004  1.853885e-004
  2.106318e-004 -2.449730e-005  2.468506e-004  1.745080e-004
 -8.304287e-005  8.003475e-006  1.883117e-005 -1.401436e-005
  1.647991e-005 -5.943087e-005  1.941298e-005  5.122503e-005
  2.999136e-005  2.671588e-005 -6.851895e-005  7.424847e-005
  6.530697e-005  8.808147e-006 -4.298542e-006  6.260425e-005
 -5.040889e-005  3.826011e-005  7.746521e-006 -1.536945e-005
 -1.961075e-005  8.673680e-006  6.917150e-006  4.025528e-005
  1.643505e-005 -1.258574e-005 -1.574275e-005  5.284983e-005
  1.041836e-005 -2.472891e-006 -1.305449e-005 -3.642412e-007
 -5.050570e-005  3.775512e-005 -1.327163e-005  1.069102e-005
 -1.085661e-005  1.458488e-006  2.664541e-005  2.481593e-005
  4.513353e-006 -2.825134e-005 -7.992613e-006  2.905885e-005
 -8.939742e-006 -3.477738e-006 -3.833476e-006 -7.723695e-006
 -2.443050e-005  2.459154e-006 -2.298668e-005 -1.090392e-005
  4.909764e-006

  1.359496e-004 -7.687270e-004  7.020806e-003 -1.255270e-003
  1.571349e-003 -1.341911e-003 -1.844224e-003 -5.919491e-004
  1.093239e-003  1.086869e-003  5.328195e-004  4.897408e-004
  5.897222e-004  4.505847e-004  7.256371e-005  7.605074e-004
  1.001428e-003 -5.003449e-004  5.722323e-004  5.804744e-005
 -2.018469e-004  3.032707e-004 -6.230389e-004  2.746132e-004
  3.085978e-004  3.473052e-004  3.804016e-004  4.355177e-004
  1.702911e-004 -4.743558e-006  3.480139e-005  3.225445e-004
  2.902564e-004 -1.610488e-004  3.936578e-005  1.479202e-004
 -1.447853e-004  8.097845e-005 -2.962932e-004  1.087389e-004
 -1.024259e-006  1.938266e-004  1.221511e-005  2.443105e-004
 -3.796284e-005  3.326582e-005 -7.806920e-006  2.065591e-004
 -5.310057e-005 -4.350610e-005  8.264551e-005  9.769417e-005
 -7.183933e-005 -7.167123e-005 -9.455274e-005  7.001456e-005
  1.443711e-005  2.513371e-005 -5.692753e-005  3.447835e-005
 -8.541545e-005  4.953019e-005 -5.591002e-005  3.443782e-005
 -1.126539e-004  1.534594e-005  6.790102e-005  4.848986e-005
 -7.245096e-005 -4.396551e-005 -3.506622e-005  4.500338e-005
 -3.243338e-005 -1.263041e-005 -1.373482e-005  2.354795e-005
 -3.491902e-005

 -5.032851e-004  1.242404e-003 -1.255270e-003  1.526728e-003
 -5.129549e-004  4.280620e-005  1.784959e-003  8.323067e-004
 -1.581176e-005 -9.461134e-004 -6.402815e-005 -1.481802e-004
  2.958981e-004 -1.157280e-004 -3.364483e-004 -3.273688e-004
 -2.250184e-004  4.201851e-004 -1.911924e-004  1.753484e-004
  2.132617e-004  4.488828e-005  3.173228e-004  1.324565e-004
 -1.229797e-004 -1.473228e-004 -9.998337e-006 -3.004098e-005
  1.784413e-005 -1.463586e-005 -8.517211e-006 -3.079526e-005
 -2.326401e-005  5.434286e-006 -8.122308e-005  4.563650e-005
  7.257392e-005  5.771120e-005  4.532108e-005  2.734391e-005
 -4.429692e-005 -3.584011e-005 -3.005201e-006 -3.070102e-005
 -1.888554e-005  4.584429e-005  2.320096e-005  5.795498e-006
  1.099781e-005 -2.817764e-005 -8.532247e-006  3.614527e-005
  1.498341e-006  7.518153e-006  8.782542e-006 -1.767820e-005
 -2.214569e-005  5.958892e-006 -1.955495e-005  1.076459e-005
  6.749852e-006  1.483624e-005  2.484742e-005 -1.669833e-006
  1.295915e-005 -2.420185e-005 -7.726418e-006  1.538847e-005
 -1.152629e-005  1.228549e-005  2.747321e-006 -1.075048e-005
 -1.539205e-005 -1.034041e-006 -5.254388e-006 -2.499984e-006
  1.374666e-005

 -3.916196e-004 -4.121610e-004  1.571349e-003 -5.129549e-004
  8.203585e-004 -2.263140e-004 -6.482616e-004 -3.829272e-004
  2.356576e-004  3.386257e-004  6.760316e-005 -1.073023e-004
  1.524134e-004  1.577018e-004  7.674306e-005  1.576565e-004
  2.736017e-004 -1.868257e-004  5.572971e-005  3.261067e-006
 -1.065771e-004  1.121770e-004 -1.204696e-004  1.313940e-005
  7.998834e-005  6.880965e-005  7.925501e-005  9.357291e-005
  5.298298e-005 -1.844643e-005  2.202232e-005  5.445435e-005
  7.328278e-005 -2.353319e-005 -1.851497e-005  3.629528e-005
 -3.203070e-005  3.731472e-005 -3.718527e-005 -2.213319e-006
 -8.858697e-007  3.138812e-005  1.736837e-005  5.812461e-005
  9.336681e-006 -1.144251e-005 -1.840146e-005  4.281309e-005
 -1.985710e-005  1.335261e-005  1.493342e-005  2.064499e-005
 -1.056853e-005 -6.010814e-006 -2.916011e-006  1.946593e-005
  1.155764e-005 -1.473351e-005 -9.286453e-006  2.043094e-006
 -9.430316e-006  1.757871e-005 -3.411653e-005  1.300011e-005
 -2.760047e-005  1.430031e-005  2.315418e-005  9.752655e-006
 -1.643053e-005 -7.018921e-006 -3.692669e-007  1.367739e-005
 -3.270448e-006 -1.277587e-005 -5.534186e-006  7.245765e-006
 -1.196965e-005

 -1.235162e-004  2.615870e-005 -1.341911e-003  4.280620e-005
 -2.263140e-004  6.876489e-004  1.445279e-004  9.416844e-005
 -2.867197e-004 -2.282608e-004  1.974008e-004 -1.587327e-005
 -6.419362e-005 -2.616843e-004  4.712485e-005 -1.909970e-004
 -1.823405e-004  4.047965e-005 -3.523345e-004 -3.738983e-005
 -1.778340e-005  1.761251e-004  1.358789e-004 -3.129805e-005
 -1.900902e-005 -1.283537e-004  9.284029e-006 -6.097282e-005
 -3.835677e-005 -2.778681e-005  7.329215e-006 -1.127825e-004
 -9.886119e-005  4.799584e-005 -7.144027e-005 -8.790306e-006
  2.505286e-005  1.298958e-005  9.112534e-005 -8.410323e-006
  1.027227e-005 -6.654170e-005 -7.573203e-006 -3.282969e-005
  1.123241e-005 -1.499937e-005 -4.880945e-006 -7.893986e-005
 -1.551016e-006  2.635962e-005 -4.841467e-005 -1.706804e-005
  1.805786e-005  2.917403e-005  3.228933e-005 -5.244761e-006
 -1.160890e-005 -1.387703e-005  1.882453e-005 -8.022364e-006
  1.802890e-005 -1.518275e-005  8.105411e-006 -1.599907e-005
  1.745640e-005 -4.560632e-006 -2.099928e-005 -9.900364e-006
  2.087871e-005  8.728694e-006  1.115653e-006 -1.104674e-005
  2.441719e-006  7.962544e-006  1.735888e-006 -7.503690e-006
  6.741814e-006

 -1.076019e-003  1.953383e-003 -1.844224e-003  1.784959e-003
 -6.482616e-004  1.445279e-004  2.731421e-003  1.298560e-003
 -5.879659e-005 -1.349115e-003 -1.313477e-005 -2.001558e-004
  4.095068e-004 -2.905193e-004 -5.049464e-004 -3.659665e-004
 -2.894436e-004  6.301915e-004 -3.194932e-004  2.620696e-004
  2.831477e-004  2.724166e-005  5.083858e-004  1.828242e-004
 -1.753051e-004 -1.543789e-004 -8.712785e-006 -5.711371e-005
  1.738123e-005 -4.307600e-005  4.435032e-006 -9.057477e-006
 -3.162398e-005  3.778361e-005 -8.716784e-005  8.674724e-005
  1.097183e-004  3.802038e-005  7.353993e-005  4.435782e-005
 -6.858709e-005 -1.728323e-005 -7.586333e-006 -4.434278e-005
 -2.031333e-005  4.256813e-005  2.008022e-005  1.960643e-005
  2.096675e-005 -1.719479e-005 -1.021953e-005  5.444979e-005
  1.224333e-005  1.103460e-005  8.184569e-006 -1.350031e-005
 -4.537726e-005  1.655730e-005 -1.977437e-005  1.265642e-005
 -6.449380e-006  1.468015e-005  2.756613e-005  1.546315e-005
  1.783774e-005 -2.505387e-005 -7.938491e-006  3.261564e-005
 -7.997428e-006  6.234402e-006  6.251799e-006 -1.705685e-005
 -2.039023e-005 -7.515084e-006 -1.599229e-005 -1.277344e-005
  7.061730e-006

 -5.030724e-004  9.302729e-004 -5.919491e-004  8.323067e-004
 -3.829272e-004  9.416844e-005  1.298560e-003  1.078502e-003
 -8.646620e-005 -7.543980e-004  1.843277e-004  4.819573e-005
  1.554814e-004 -2.170086e-004 -2.167965e-004 -1.744400e-004
 -1.118600e-004  2.750497e-004 -1.897665e-004  1.516355e-004
  1.236309e-004  6.220114e-005  2.590608e-004  1.818131e-004
 -6.966465e-005 -8.523621e-005  3.675903e-005 -1.746008e-005
 -5.043761e-006 -1.498834e-005  2.674181e-005 -1.411438e-005
 -9.215840e-006  3.361549e-006 -5.522710e-005  6.790117e-005
  4.433219e-005 -6.977790e-007  3.813070e-005  4.750231e-005
 -4.267699e-005  1.289833e-005 -2.435425e-005 -9.526858e-006
 -1.505615e-005  3.360161e-005  2.743160e-005  1.441552e-006
  7.618619e-006 -1.315600e-005 -9.988388e-007  3.737630e-005
  4.200884e-006 -1.325376e-005  2.324962e-006  5.776840e-007
 -2.998826e-005  2.270600e-005 -1.993080e-005  3.803286e-006
 -7.154915e-006  8.673316e-006  1.835215e-005  1.336714e-006
 -4.635024e-006 -1.327412e-005  2.051723e-006  2.421314e-005
 -6.920721e-006 -6.377924e-006 -5.493240e-007 -5.606042e-006
 -1.002842e-005  7.461064e-007 -6.696040e-006 -1.150473e-005
  5.143186e-006

 -1.383642e-004  2.042900e-004  1.093239e-003 -1.581176e-005
  2.356576e-004 -2.867197e-004 -5.879659e-005 -8.646620e-005
  4.258121e-004  6.600491e-005 -1.550685e-006 -5.729548e-005
  1.513560e-004  1.003923e-004 -1.116497e-004  6.932028e-005
  1.754432e-004  7.710198e-005  1.177577e-004  5.765800e-005
 -7.508259e-006 -2.488072e-005 -4.787656e-005  6.285706e-005
  7.684218e-005  4.331880e-005  3.604840e-005  6.205891e-005
  3.184195e-005 -8.684037e-007 -3.965548e-005  6.263988e-005
  6.926510e-005  1.488792e-005  1.914572e-005  3.962771e-005
  4.778855e-006 -3.464419e-006 -5.148357e-005  2.142786e-005
 -3.675811e-006  4.072152e-005  1.002370e-005  3.320545e-005
 -8.756988e-006  4.370724e-006 -1.149303e-005  5.378468e-005
 -5.599788e-006 -8.937284e-006  1.786659e-005  3.075267e-005
 -6.891496e-006 -1.119228e-005 -2.274698e-005  1.587141e-005
 -3.277124e-006  1.019397e-005 -7.418776e-006  5.520099e-006
 -1.116138e-005  8.848822e-006 -1.016716e-005  1.751339e-005
 -1.798630e-005 -2.545457e-006  1.050920e-005  1.740023e-005
 -1.777086e-005 -4.299510e-006 -5.475404e-006  7.006618e-006
 -1.019943e-005 -3.498752e-006 -6.903778e-006  3.852875e-006
 -4.067681e-006

  5.545115e-004 -8.944111e-004  1.086869e-003 -9.461134e-004
  3.386257e-004 -2.282608e-004 -1.349115e-003 -7.543980e-004
  6.600491e-005  8.399798e-004 -5.294975e-005  1.063069e-004
 -2.181538e-004  1.738158e-004  2.902834e-004  2.588737e-004
  1.933132e-004 -3.655409e-004  2.428924e-004 -1.542034e-004
 -1.262325e-004 -7.862054e-005 -3.770893e-004 -1.135441e-004
  6.598005e-005  2.137536e-004  3.358950e-006  4.812451e-005
 -1.287776e-005  1.171048e-005  3.898110e-005  3.404743e-005
  3.712505e-005 -5.997277e-005  7.668013e-005 -5.296825e-005
 -6.871456e-005 -3.338346e-005 -1.014091e-004 -2.147090e-005
  2.787204e-005  4.723016e-005  1.161651e-005  2.751994e-005
  9.238171e-006 -2.219103e-005 -1.420995e-005  3.700202e-006
 -1.000250e-005 -1.866564e-006  2.405404e-005 -3.442710e-005
 -1.266559e-005 -1.158281e-005 -2.540423e-005  3.527494e-006
  1.786510e-005 -3.340680e-006  1.044490e-005 -3.890004e-006
 -3.100800e-006 -4.919819e-006 -1.757232e-005 -1.278873e-006
 -8.947727e-006  1.084605e-005  9.607664e-006 -2.442658e-005
  1.490339e-006 -5.361498e-006 -4.386646e-006  8.871939e-006
  1.203439e-005 -2.056751e-006  6.281180e-006  5.436217e-006
 -8.772321e-006

 -9.357268e-005  3.355789e-005  5.328195e-004 -6.402815e-005
  6.760316e-005  1.974008e-004 -1.313477e-005  1.843277e-004
 -1.550685e-006 -5.294975e-005  4.064845e-004  2.029196e-004
  1.439053e-004 -2.162009e-004  1.421126e-005 -2.298765e-005
  6.596241e-005 -5.571088e-005 -1.862764e-004  1.341151e-005
 -2.587669e-005  2.526017e-004 -2.744198e-005  1.015530e-004
  2.829191e-005 -5.675056e-006  1.557075e-004  7.345471e-005
  1.725195e-005 -3.211917e-005  2.813406e-005 -1.794478e-005
 -1.311639e-005 -2.956508e-005 -4.065305e-005  4.112912e-005
 -3.891252e-006  3.827045e-005 -2.235551e-005  4.305069e-005
  1.179831e-006  5.028582e-006 -3.365134e-007  3.595579e-005
 -5.141013e-006  1.378084e-005  1.904991e-006 -9.461497e-006
 -1.241677e-005 -5.170651e-006 -1.074647e-005  1.922056e-005
 -9.445211e-006  9.428425e-006 -4.903673e-006  1.737620e-005
 -8.184326e-006 -1.571709e-006 -1.238174e-007  7.104972e-006
 -1.352187e-005  2.424621e-006 -5.913434e-006 -2.979082e-006
 -1.552380e-005 -2.045349e-006  7.876433e-007  9.090948e-006
 -7.964615e-006 -5.482163e-006 -7.557976e-006  1.471073e-006
 -5.925278e-006  1.509705e-006 -2.311026e-006 -1.194526e-006
 -7.116482e-006

  3.192735e-004 -2.223955e-004  4.897408e-004 -1.481802e-004
 -1.073023e-004 -1.587327e-005 -2.001558e-004  4.819573e-005
 -5.729548e-005  1.063069e-004  2.029196e-004  3.385595e-004
 -2.642020e-006 -9.809800e-005  7.468143e-005  5.095762e-005
 -1.563283e-006 -1.272185e-004  2.185145e-005 -2.374770e-005
  6.537356e-006  9.840625e-005 -1.078319e-004  4.104340e-005
 -2.760841e-006  3.016623e-005  9.085160e-005  6.473367e-005
  4.471444e-006  6.286563e-006  2.639928e-005  6.311093e-006
 -2.346551e-005 -5.851905e-005  2.132192e-005 -1.165133e-006
 -1.889800e-005  2.033624e-005 -4.795896e-005  2.722664e-005
  6.603136e-006  3.701835e-006 -1.170222e-006  2.944314e-005
 -8.642182e-006  1.969194e-005  1.087165e-005 -3.991315e-006
 -1.331385e-005 -1.933633e-005  9.370299e-006 -6.471383e-006
 -1.547053e-005  3.367709e-006 -1.350587e-005  7.100891e-006
  4.052346e-006 -2.482124e-006 -1.573825e-007  1.295664e-005
 -1.684918e-005  2.490764e-006  1.167033e-006 -1.016768e-005
 -1.048994e-005 -9.642290e-007  2.546596e-006 -5.048975e-006
 -2.427055e-006 -3.184963e-006 -6.176462e-006  6.912770e-007
 -1.472170e-006 -1.055573e-007  5.864917e-006  2.833862e-006
 -6.872843e-006

 -2.980707e-004  3.676556e-004  5.897222e-004  2.958981e-004
  1.524134e-004 -6.419362e-005  4.095068e-004  1.554814e-004
  1.513560e-004 -2.181538e-004  1.439053e-004 -2.642020e-006
  3.481788e-004 -5.138319e-005 -1.592266e-004 -1.928813e-005
  8.398721e-005  1.078728e-004 -7.408100e-005  7.010092e-005
  3.354338e-005  1.413385e-004  8.288209e-005  9.840146e-005
  1.319010e-005 -5.122118e-005  8.585864e-005  6.006271e-005
  6.995517e-005 -2.210329e-005 -1.825637e-005  4.748246e-005
  2.716378e-005  3.373607e-006 -4.042738e-005  4.655066e-005
  1.646074e-005  5.262405e-005 -2.326765e-006  3.405935e-005
 -4.371807e-006 -2.116469e-006  6.903922e-006  3.514842e-005
 -2.519597e-006  1.264720e-005 -1.044596e-006  3.681512e-005
 -8.202295e-006 -1.509104e-006 -7.896285e-006  3.715505e-005
 -8.741499e-006  9.849908e-006  1.514673e-006  1.857853e-005
 -5.918015e-007 -5.317342e-006 -6.974000e-006  1.419230e-005
 -1.152293e-005  8.660028e-006 -7.979531e-006  8.516472e-006
 -1.627101e-005  3.371727e-007  3.063709e-007  2.455498e-005
 -1.287331e-005  4.959703e-008 -1.546434e-006  5.693215e-006
 -1.187353e-005 -5.174583e-006 -7.109863e-006  3.802513e-006
 -7.083808e-006

  1.035067e-004 -1.755111e-004  4.505847e-004 -1.157280e-004
  1.577018e-004 -2.616843e-004 -2.905193e-004 -2.170086e-004
  1.003923e-004  1.738158e-004 -2.162009e-004 -9.809800e-005
 -5.138319e-005  2.434449e-004  2.062587e-005  9.896714e-005
  6.859796e-005 -5.147559e-005  1.991166e-004 -1.334467e-005
 -1.192147e-005 -1.297232e-004 -6.215131e-005 -4.752074e-005
  1.697795e-005  3.570814e-005 -8.454285e-005 -6.349754e-006
  3.954759e-006  4.827569e-005 -8.890021e-006  4.506602e-005
  4.306337e-005 -7.573812e-006  3.447208e-005 -1.690245e-005
 -2.020344e-005 -1.894926e-005 -1.374581e-005 -2.125763e-005
 -9.511042e-007  1.528238e-005 -1.288485e-005  1.425665e-006
 -2.076721e-006  2.145911e-006  3.276803e-006  2.709766e-005
  6.308988e-006 -4.160852e-006  1.532835e-005 -5.401330e-006
 -5.484206e-006 -1.721743e-005 -5.664266e-006 -7.332188e-006
  8.362351e-006  5.781528e-006 -1.197902e-005 -6.810310e-007
  1.703189e-006  4.412490e-006 -1.889951e-007  3.059310e-006
 -2.191154e-007  2.957032e-006  7.990337e-006 -4.534892e-006
 -4.302773e-006 -2.307346e-006 -6.869079e-007  3.328719e-006
  2.458698e-007 -1.652793e-007  2.490139e-007  5.285354e-006
  3.970656e-006

  1.971778e-004 -4.316914e-004  7.256371e-005 -3.364483e-004
  7.674306e-005  4.712485e-005 -5.049464e-004 -2.167965e-004
 -1.116497e-004  2.902834e-004  1.421126e-005  7.468143e-005
 -1.592266e-004  2.062587e-005  2.065419e-004  5.430925e-005
  1.525486e-005 -2.151675e-004  1.435697e-005 -8.588233e-005
 -5.476899e-005  1.882288e-005 -1.664465e-004 -5.005274e-005
 -4.673309e-006  1.010480e-004  9.571415e-006  1.780287e-005
 -3.363022e-005 -3.640388e-006  7.357577e-005 -2.434613e-005
 -1.098846e-005 -5.850396e-005  8.460161e-006 -3.531451e-005
 -3.533172e-005 -5.974132e-006 -4.289685e-005 -1.432028e-005
  1.039705e-005  1.877635e-005  9.387212e-007  7.550717e-006
 -8.313852e-007 -5.066863e-006  6.376860e-006 -2.653421e-005
 -7.519034e-006 -4.490075e-006  1.086187e-005 -2.576674e-005
 -8.633383e-006 -6.427550e-006 -9.000267e-006 -7.250217e-006
  7.120133e-006 -2.703617e-006  3.892875e-006 -1.546502e-006
  1.686031e-006 -2.114242e-007 -6.435990e-006 -1.152953e-005
 -2.597298e-007  3.175818e-006  7.310734e-006 -1.949966e-005
  2.973115e-006 -1.097563e-006 -1.946346e-006 -1.771840e-006
  7.860443e-006 -2.661691e-006  7.017252e-006 -1.082936e-006
 -1.105384e-006

  1.336226e-004 -1.370243e-004  7.605074e-004 -3.273688e-004
  1.576565e-004 -1.909970e-004 -3.659665e-004 -1.744400e-004
  6.932028e-005  2.588737e-004 -2.298765e-005  5.095762e-005
 -1.928813e-005  9.896714e-005  5.430925e-005  2.356875e-004
  1.158047e-004 -1.134163e-004  1.499224e-004 -3.201758e-005
 -4.172584e-005 -5.925604e-005 -1.204724e-004 -1.574602e-005
  3.660778e-005  9.536300e-005 -1.366934e-006  2.778466e-005
  3.314791e-006 -2.138906e-006  2.751687e-005  7.275716e-005
  4.082367e-005 -1.637765e-005  2.069070e-005 -1.466191e-006
 -4.092285e-005 -2.259077e-005 -2.885982e-005 -8.818335e-007
  6.924706e-006  3.301901e-005 -3.630094e-006  2.301813e-005
 -2.190027e-006 -1.346351e-005 -2.593517e-006  2.609486e-005
 -4.682893e-007  9.709499e-006  7.560271e-006  8.691311e-007
 -5.294403e-006 -1.928192e-005 -5.627852e-006 -1.665050e-006
 -7.054294e-007  9.604127e-006 -2.349363e-006  5.101930e-006
 -9.120856e-006 -2.913512e-006 -4.101080e-006  4.642584e-006
 -1.118775e-005  5.597594e-006  6.210235e-006  4.796520e-008
  1.222914e-006 -8.171412e-006 -3.390701e-006  3.981720e-006
 -2.416967e-006  5.552523e-007 -2.205171e-007  2.300803e-006
 -3.160215e-006

 -4.062393e-005 -6.907947e-005  1.001428e-003 -2.250184e-004
  2.736017e-004 -1.823405e-004 -2.894436e-004 -1.118600e-004
  1.754432e-004  1.933132e-004  6.596241e-005 -1.563283e-006
  8.398721e-005  6.859796e-005  1.525486e-005  1.158047e-004
  2.128043e-004 -6.718690e-005  4.947857e-005  5.720801e-006
 -4.304566e-005  3.479693e-005 -1.038983e-004  2.662691e-005
  5.093002e-005  8.112750e-005  5.040626e-005  5.999251e-005
  2.198602e-005 -2.150355e-005  9.400978e-006  4.739614e-005
  6.141881e-005 -1.930862e-005 -6.914093e-006  3.009150e-005
 -2.292421e-005  3.375720e-006 -4.914354e-005  1.094121e-005
 -1.866026e-006  4.127511e-005  7.318163e-006  3.008668e-005
  5.811731e-007 -8.727134e-006 -6.637678e-006  3.046167e-005
 -4.973761e-006 -1.551850e-006  8.683666e-006  1.829889e-005
 -1.158300e-005 -1.266972e-005 -1.460502e-005  9.566115e-006
 -7.695993e-007  6.718218e-006 -4.332235e-006 -1.893894e-007
 -7.744854e-006  3.402046e-006 -1.135468e-005  8.874143e-006
 -1.499656e-005  1.420788e-006  9.857130e-006  8.543614e-006
 -1.201000e-005 -7.109879e-006 -4.907810e-006  6.216083e-006
 -4.839267e-006  2.867166e-007 -3.684069e-006  1.843295e-006
 -3.441929e-006

 -2.015944e-004  5.105234e-004 -5.003449e-004  4.201851e-004
 -1.868257e-004  4.047965e-005  6.301915e-004  2.750497e-004
  7.710198e-005 -3.655409e-004 -5.571088e-005 -1.272185e-004
  1.078728e-004 -5.147559e-005 -2.151675e-004 -1.134163e-004
 -6.718690e-005  2.799835e-004 -5.565981e-005  8.646256e-005
  6.259627e-005 -4.994265e-005  2.186105e-004  3.577172e-005
 -3.519559e-006 -1.213845e-004 -3.686938e-005 -4.792402e-005
  1.382479e-005 -4.971854e-006 -8.440749e-005 -6.655660e-007
 -5.198154e-006  8.873499e-005 -1.427853e-005  3.039813e-005
  4.908892e-005 -8.628588e-006  6.532234e-005  6.463506e-006
 -1.221600e-005 -2.510646e-005 -3.093304e-007 -2.382690e-005
  1.437484e-006 -1.946318e-006 -1.068437e-005  1.295377e-005
  1.009109e-005  1.243083e-005 -1.444451e-005  2.066302e-005
  1.830657e-005  5.689937e-006  1.275581e-005  3.942492e-006
 -1.145482e-005  4.277466e-006 -1.320384e-006 -4.159278e-006
  4.304749e-006 -2.939169e-006  9.226339e-006  1.135258e-005
  7.034262e-006 -4.072658e-006 -1.087854e-005  1.773870e-005
  2.378244e-006  2.561076e-006  4.403481e-006 -6.247675e-007
 -5.949161e-006  4.420651e-006 -7.737915e-006 -2.548235e-006
  4.460545e-006

  2.921442e-004 -1.632310e-004  5.722323e-004 -1.911924e-004
  5.572971e-005 -3.523345e-004 -3.194932e-004 -1.897665e-004
  1.177577e-004  2.428924e-004 -1.862764e-004  2.185145e-005
 -7.408100e-005  1.991166e-004  1.435697e-005  1.499224e-004
  4.947857e-005 -5.565981e-005  2.956070e-004 -1.574943e-005
  1.398797e-006 -1.894966e-004 -1.068399e-004 -3.802450e-005
  1.598235e-005  7.273906e-005 -7.054577e-005  1.897137e-006
  1.016925e-005  6.038078e-005 -1.556547e-005  6.821921e-005
  3.903500e-005 -1.195951e-005  8.669038e-005 -2.438924e-005
 -1.878061e-005 -3.888056e-005 -3.920978e-005 -6.680579e-006
  5.445987e-006  2.855474e-005 -8.767985e-006  9.547296e-006
 -6.656065e-007  6.798740e-006  1.825510e-006  3.837886e-005
  7.444421e-006 -8.165449e-006  2.607008e-005 -7.782682e-006
 -4.808509e-006 -1.665153e-005 -1.701883e-005  1.217833e-006
  9.811105e-006  1.118694e-005 -6.654689e-006  6.560933e-006
 -6.798799e-006  1.969413e-006  4.835841e-007  8.368423e-006
 -2.885654e-006  4.046454e-006  7.203913e-006 -1.482864e-006
 -2.311949e-006 -4.493529e-006 -2.639568e-006  6.292938e-006
  2.553452e-006 -9.875376e-007  1.072955e-006  6.279988e-006
 -2.980119e-006

 -1.299378e-004  1.853885e-004  5.804744e-005  1.753484e-004
  3.261067e-006 -3.738983e-005  2.620696e-004  1.516355e-004
  5.765800e-005 -1.542034e-004  1.341151e-005 -2.374770e-005
  7.010092e-005 -1.334467e-005 -8.588233e-005 -3.201758e-005
  5.720801e-006  8.646256e-005 -1.574943e-005  7.506767e-005
  2.359399e-005  6.559745e-007  8.232618e-005  3.193374e-005
 -5.235419e-006 -4.253143e-005  1.009863e-006 -2.164383e-006
  1.543934e-005  5.879651e-006 -2.454351e-005  1.080084e-005
  3.552298e-006  1.867148e-005  7.171212e-007  3.242900e-005
  1.498300e-005 -2.132582e-006  1.802016e-005  5.638367e-006
 -1.697427e-005 -6.026693e-006 -6.058818e-006 -1.972520e-006
  1.620603e-006  1.013636e-005 -3.096541e-006  1.605513e-005
  1.677504e-006 -1.172199e-006  3.228971e-006  1.530843e-005
  1.496983e-007 -1.549387e-006  3.087957e-006  1.060242e-006
 -6.896170e-006 -4.350770e-008 -5.935750e-006 -1.395077e-006
 -9.673086e-007  5.123319e-006  1.741241e-006  6.028523e-006
 -2.676618e-006 -3.996635e-006  1.007432e-006  9.719774e-006
 -5.629189e-006  3.312739e-007  2.080388e-007 -1.893622e-007
 -3.518741e-006 -7.164977e-007 -2.970022e-006 -1.205003e-006
  1.017085e-006

 -5.995351e-005  2.106318e-004 -2.018469e-004  2.132617e-004
 -1.065771e-004 -1.778340e-005  2.831477e-004  1.236309e-004
 -7.508259e-006 -1.262325e-004 -2.587669e-005  6.537356e-006
  3.354338e-005 -1.192147e-005 -5.476899e-005 -4.172584e-005
 -4.304566e-005  6.259627e-005  1.398797e-006  2.359399e-005
  6.417846e-005 -2.034521e-005  3.157648e-005  1.662541e-005
 -2.789994e-005 -1.307869e-005 -1.263097e-005 -1.143674e-005
  1.099397e-006  1.175527e-005 -3.269620e-006  2.446366e-006
 -6.627477e-006 -5.919573e-006  5.176375e-006  3.836938e-006
  1.839438e-005  2.155333e-006  2.491380e-006  9.448969e-006
 -9.444157e-006 -7.078195e-006 -5.683858e-006 -8.362739e-006
 -2.806523e-006  1.274415e-005  5.045626e-006  2.428171e-006
  4.973605e-006 -8.884353e-006  8.643398e-007  3.080285e-006
  2.009281e-006  2.740377e-006  4.130235e-007 -6.272739e-007
 -6.423404e-006  1.414786e-006 -3.872894e-006  3.519776e-006
 -1.231995e-008  2.363151e-006  8.671539e-006 -2.589871e-007
  5.264663e-006 -6.353397e-006 -3.221032e-006  1.981927e-006
  7.648756e-007  2.902312e-006  4.098141e-007 -8.680538e-007
 -3.655845e-006 -5.641106e-008 -1.612943e-006  1.003412e-006
  1.860850e-006

 -1.567909e-004 -2.449730e-005  3.032707e-004  4.488828e-005
  1.121770e-004  1.761251e-004  2.724166e-005  6.220114e-005
 -2.488072e-005 -7.862054e-005  2.526017e-004  9.840625e-005
  1.413385e-004 -1.297232e-004  1.882288e-005 -5.925604e-005
  3.479693e-005 -4.994265e-005 -1.894966e-004  6.559745e-007
 -2.034521e-005  2.510570e-004 -3.782643e-006  6.579332e-005
  9.231210e-006 -3.587945e-005  1.308555e-004  6.089556e-005
  1.708295e-005 -4.900842e-005  2.779509e-005 -3.114306e-005
 -1.607001e-005 -3.138683e-005 -7.880689e-005  2.385170e-005
 -6.485972e-006  7.461994e-005 -9.484425e-006  2.316595e-005
  2.789572e-006 -1.377268e-005  1.568401e-005  2.581057e-005
 -7.861284e-006  3.322315e-006  6.933841e-006 -1.595809e-005
 -1.677190e-005 -8.092638e-006 -1.800831e-005  1.271164e-005
 -7.615618e-006  1.508049e-005  6.414896e-007  7.017579e-006
  4.894577e-007 -1.016602e-005 -1.741451e-006  2.926751e-006
 -7.679444e-006  6.773278e-006 -3.430000e-006 -8.879268e-006
 -1.107298e-005 -2.542649e-006  1.091884e-006  3.263695e-006
 -5.657516e-006 -8.122533e-007 -2.922568e-006 -4.600249e-007
 -4.428776e-006 -2.379284e-006 -1.471005e-006 -5.275736e-007
 -3.100164e-006

 -1.855991e-004  2.468506e-004 -6.230389e-004  3.173228e-004
 -1.204696e-004  1.358789e-004  5.083858e-004  2.590608e-004
 -4.787656e-005 -3.770893e-004 -2.744198e-005 -1.078319e-004
  8.288209e-005 -6.215131e-005 -1.664465e-004 -1.204724e-004
 -1.038983e-004  2.186105e-004 -1.068399e-004  8.232618e-005
  3.157648e-005 -3.782643e-006  2.810111e-004  2.009139e-005
 -8.517682e-006 -1.863533e-004 -4.851558e-005 -6.333289e-005
  1.400994e-005  8.570435e-006 -8.167892e-005 -1.670799e-005
 -2.507271e-005  9.740601e-005 -2.587549e-005  2.972602e-005
  4.432078e-005 -4.734052e-006  1.146071e-004 -8.185869e-006
 -1.010439e-005 -5.254684e-005 -1.593577e-005 -2.582737e-005
  5.650403e-006  1.200239e-006 -7.547910e-006  9.032536e-007
  9.723986e-006  2.585436e-005 -2.052496e-005  1.762284e-005
  1.881999e-005  7.078503e-006  3.257316e-005 -1.085761e-006
 -5.079966e-006 -7.160187e-006 -2.587129e-006 -3.827256e-006
  7.897435e-006 -1.949583e-006  5.242807e-006  4.759771e-006
  6.824363e-006  3.352474e-006 -1.037860e-005  1.731108e-005
  6.971682e-006  3.413357e-006  6.890252e-006 -2.637356e-006
 -3.040403e-006  2.955423e-006 -3.364614e-006 -1.413480e-006
  4.454202e-006

 -1.165082e-004  1.745080e-004  2.746132e-004  1.324565e-004
  1.313940e-005 -3.129805e-005  1.828242e-004  1.818131e-004
  6.285706e-005 -1.135441e-004  1.015530e-004  4.104340e-005
  9.840146e-005 -4.752074e-005 -5.005274e-005 -1.574602e-005
  2.662691e-005  3.577172e-005 -3.802450e-005  3.193374e-005
  1.662541e-005  6.579332e-005  2.009139e-005  7.666257e-005
  2.359587e-006 -9.902277e-006  5.250281e-005  2.632819e-005
  1.008153e-005 -1.410325e-005  8.491374e-006  9.358985e-006
  1.406800e-005 -1.134406e-005 -2.346337e-005  2.289088e-005
  3.102111e-006  1.776744e-005 -9.032619e-006  2.340792e-005
 -6.517391e-006  8.422301e-006  1.142646e-006  1.401071e-005
 -9.949695e-006  8.478293e-006  6.561948e-006  8.817890e-006
 -4.232875e-006 -6.720008e-006 -1.394059e-006  1.795076e-005
 -3.539812e-006 -1.659652e-006 -2.218009e-006  6.505116e-006
 -4.723399e-006  2.864664e-006 -5.770496e-006  2.380890e-006
 -7.935363e-006  4.555306e-006  3.867782e-007 -1.204443e-007
 -9.492002e-006 -2.202938e-006  2.505883e-006  1.009350e-005
 -6.391373e-006 -2.698255e-006 -1.179834e-006  1.294842e-006
 -5.420566e-006 -1.821004e-006 -2.673124e-006 -1.976311e-006
 -2.076329e-006

  2.582544e-005 -8.304287e-005  3.085978e-004 -1.229797e-004
  7.998834e-005 -1.900902e-005 -1.753051e-004 -6.966465e-005
  7.684218e-005  6.598005e-005  2.829191e-005 -2.760841e-006
  1.319010e-005  1.697795e-005 -4.673309e-006  3.660778e-005
  5.093002e-005 -3.519559e-006  1.598235e-005 -5.235419e-006
 -2.789994e-005  9.231210e-006 -8.517682e-006  2.359587e-006
  5.053266e-005 -9.865964e-006  7.275050e-006  1.168683e-005
  5.966587e-006 -6.277856e-007 -2.507459e-005  6.916097e-006
  1.048351e-005  2.410917e-005  4.104719e-006  8.272798e-006
 -4.271117e-006 -6.847292e-006  4.592131e-006  2.363605e-006
  1.122133e-005 -6.706216e-007  7.435633e-007  1.231862e-005
  3.643240e-006 -3.950617e-006 -1.175229e-005  4.045976e-006
 -8.099589e-007  9.834561e-006  9.063122e-007  3.362025e-006
  8.177582e-007 -2.201063e-006 -3.444048e-008  7.816401e-006
  1.289998e-006 -3.977202e-007  2.748721e-006  2.109785e-006
  4.506492e-007 -1.521141e-006 -5.665739e-006  2.700074e-006
 -3.623942e-006  2.192995e-006  3.299771e-007  3.176052e-006
 -1.604531e-006 -1.962537e-007 -2.508919e-006  4.423289e-006
 -1.135296e-006  1.845675e-006  1.055099e-006  2.306978e-006
 -6.721977e-007

  1.002342e-005  8.003475e-006  3.473052e-004 -1.473228e-004
  6.880965e-005 -1.283537e-004 -1.543789e-004 -8.523621e-005
  4.331880e-005  2.137536e-004 -5.675056e-006  3.016623e-005
 -5.122118e-005  3.570814e-005  1.010480e-004  9.536300e-005
  8.112750e-005 -1.213845e-004  7.273906e-005 -4.253143e-005
 -1.307869e-005 -3.587945e-005 -1.863533e-004 -9.902277e-006
 -9.865964e-006  1.800628e-004  2.030028e-005  4.157159e-005
 -1.658914e-005 -1.509038e-005  8.259501e-005  2.415595e-005
  2.959817e-005 -7.354131e-005  2.513710e-005 -1.537719e-005
 -2.980240e-005 -1.554433e-005 -9.472744e-005  3.701017e-006
 -2.371531e-006  6.427273e-005  7.467332e-006  1.653266e-005
 -4.574679e-006 -2.625469e-006  6.825349e-006  7.537568e-006
 -4.242920e-006 -1.669386e-005  2.417545e-005 -1.006892e-005
 -1.439651e-005 -1.330811e-005 -3.034266e-005 -2.550250e-006
 -2.752280e-006  1.304464e-005  8.557063e-008  3.173827e-006
 -6.069344e-006  1.512735e-006 -6.204018e-006  2.340991e-006
 -5.436969e-006 -1.756415e-006  1.141926e-005 -1.196435e-005
 -6.831783e-006 -4.634128e-006 -5.493384e-006  1.001701e-007
  1.703405e-006 -3.856072e-006  2.068314e-007 -1.824217e-006
 -3.787756e-006

 -7.707036e-005  1.883117e-005  3.804016e-004 -9.998337e-006
  7.925501e-005  9.284029e-006 -8.712785e-006  3.675903e-005
  3.604840e-005  3.358950e-006  1.557075e-004  9.085160e-005
  8.585864e-005 -8.454285e-005  9.571415e-006 -1.366934e-006
  5.040626e-005 -3.686938e-005 -7.054577e-005  1.009863e-006
 -1.263097e-005  1.308555e-004 -4.851558e-005  5.250281e-005
  7.275050e-006  2.030028e-005  1.160996e-004  5.591134e-005
  1.646942e-005 -5.304845e-005  1.828089e-005 -5.557463e-006
  5.322597e-006 -3.004809e-005 -4.196718e-005  1.429297e-005
 -7.193926e-006  5.234660e-005 -3.487491e-005  2.285282e-005
  3.693799e-006  8.203351e-006  3.120355e-005  2.179139e-005
 -5.438587e-006 -4.785073e-006  6.201952e-007  4.720626e-007
 -1.145765e-005 -1.085297e-005 -4.357231e-006  1.074441e-005
 -5.505269e-006  1.029220e-005 -9.370116e-006  9.935221e-006
  2.909030e-006 -3.134198e-006  3.032272e-006  2.677588e-006
 -9.670397e-006  4.883498e-006 -4.071886e-006 -1.138102e-006
 -9.630092e-006 -1.878337e-006  2.694164e-006  5.049264e-006
 -6.044927e-006 -9.503568e-007 -9.174133e-007  2.797065e-006
 -1.452980e-006 -3.027764e-006 -1.789675e-006 -3.534378e-008
 -5.394842e-006

 -2.806424e-005 -1.401436e-005  4.355177e-004 -3.004098e-005
  9.357291e-005 -6.097282e-005 -5.711371e-005 -1.746008e-005
  6.205891e-005  4.812451e-005  7.345471e-005  6.473367e-005
  6.006271e-005 -6.349754e-006  1.780287e-005  2.778466e-005
  5.999251e-005 -4.792402e-005  1.897137e-006 -2.164383e-006
 -1.143674e-005  6.089556e-005 -6.333289e-005  2.632819e-005
  1.168683e-005  4.157159e-005  5.591134e-005  5.485946e-005
  1.174887e-005 -1.545146e-005  2.284602e-005  1.226065e-005
  1.262126e-005 -3.267096e-005 -6.183231e-006  6.890161e-006
 -1.048672e-005  2.060319e-005 -4.128601e-005  1.087972e-005
  1.146071e-006  1.858694e-005  1.005894e-005  2.477360e-005
 -5.020602e-006  4.359701e-006  1.657956e-006  9.104809e-006
 -9.813290e-006 -9.781676e-006  9.076985e-006  3.916220e-006
 -9.007639e-006 -7.891223e-007 -1.304355e-005  5.298386e-006
  1.956718e-006  3.402562e-007 -1.675133e-006  6.032352e-006
 -8.370706e-006  5.469282e-006 -6.337895e-006  6.457003e-007
 -8.454870e-006 -8.056518e-007  7.063501e-006 -2.714538e-007
 -7.683961e-006 -2.183778e-006 -3.822576e-006  1.588676e-006
 -2.797794e-006 -2.267533e-006 -1.437055e-007  1.552537e-006
 -4.528787e-006

 -1.953033e-005  1.647991e-005  1.702911e-004  1.784413e-005
  5.298298e-005 -3.835677e-005  1.738123e-005 -5.043761e-006
  3.184195e-005 -1.287776e-005  1.725195e-005  4.471444e-006
  6.995517e-005  3.954759e-006 -3.363022e-005  3.314791e-006
  2.198602e-005  1.382479e-005  1.016925e-005  1.543934e-005
  1.099397e-006  1.708295e-005  1.400994e-005  1.008153e-005
  5.966587e-006 -1.658914e-005  1.646942e-005  1.174887e-005
  3.242778e-005 -1.298303e-006 -1.721576e-005  1.241119e-005
  7.093444e-006  4.828012e-006 -1.974921e-006  4.694578e-006
  1.933768e-006  1.588445e-005  2.970892e-006  7.254942e-006
  9.474115e-007 -6.632357e-006  6.690318e-006  9.207303e-006
  8.090264e-006 -4.311936e-007 -3.899865e-006  1.166150e-005
 -1.803766e-007  1.910035e-006 -3.932660e-006  5.133801e-006
 -1.540928e-006  7.649719e-006  2.165624e-006  6.755010e-006
  4.246692e-006 -4.230627e-006  1.407873e-006  5.772766e-006
 -7.880939e-007  7.113008e-007 -2.037194e-006  4.122728e-006
 -3.058088e-006  1.058521e-006 -2.126144e-006  5.041890e-006
 -1.924326e-006  1.778422e-006 -1.086996e-006  3.659754e-006
 -5.021137e-007 -2.541269e-007 -5.713801e-007  4.511485e-006
 -2.615278e-006

  7.813332e-005 -5.943087e-005 -4.743558e-006 -1.463586e-005
 -1.844643e-005 -2.778681e-005 -4.307600e-005 -1.498834e-005
 -8.684037e-007  1.171048e-005 -3.211917e-005  6.286563e-006
 -2.210329e-005  4.827569e-005 -3.640388e-006 -2.138906e-006
 -2.150355e-005 -4.971854e-006  6.038078e-005  5.879651e-006
  1.175527e-005 -4.900842e-005  8.570435e-006 -1.410325e-005
 -6.277856e-007 -1.509038e-005 -5.304845e-005 -1.545146e-005
 -1.298303e-006  5.923426e-005 -9.510647e-006  9.037456e-006
 -3.901257e-006 -5.633154e-007  4.401711e-005 -4.407454e-006
  5.822853e-006 -2.868223e-005  6.960518e-006 -4.774157e-006
 -2.677449e-006 -2.657843e-006 -2.945183e-005 -3.956614e-006
 -5.010401e-007  2.141537e-005  5.253765e-006  6.298304e-006
  7.255871e-006 -4.420243e-006  9.353206e-006 -2.996694e-006
 -2.069672e-006 -5.812877e-006 -1.995236e-007 -1.269679e-006
 -3.142331e-007  2.103057e-006 -7.265372e-006  2.181955e-006
 -1.830925e-007  2.170979e-006  1.774141e-006  7.969987e-007
  3.633642e-006  4.624400e-007  1.222186e-006 -3.854364e-007
 -1.395695e-006 -9.491947e-007 -1.734780e-006 -1.473864e-006
 -1.473650e-007  5.295464e-007  6.810806e-007  2.027594e-006
  9.541377e-007

 -5.405391e-005  1.941298e-005  3.480139e-005 -8.517211e-006
  2.202232e-005  7.329215e-006  4.435032e-006  2.674181e-005
 -3.965548e-005  3.898110e-005  2.813406e-005  2.639928e-005
 -1.825637e-005 -8.890021e-006  7.357577e-005  2.751687e-005
  9.400978e-006 -8.440749e-005 -1.556547e-005 -2.454351e-005
 -3.269620e-006  2.779509e-005 -8.167892e-005  8.491374e-006
 -2.507459e-005  8.259501e-005  1.828089e-005  2.284602e-005
 -1.721576e-005 -9.510647e-006  7.890211e-005  3.316813e-006
  2.447089e-006 -6.086606e-005 -9.349717e-006 -1.148461e-005
 -1.797015e-005  2.753938e-006 -4.519010e-005  2.662865e-006
 -2.848206e-006  3.338573e-005 -3.139405e-006  8.872211e-006
 -9.856452e-006  3.219728e-006  2.004074e-005 -6.386497e-006
 -6.028767e-006 -1.301079e-005  7.358773e-006 -5.049121e-006
 -9.287730e-006 -8.467660e-006 -1.219615e-005 -6.381768e-006
 -1.635037e-006  7.716796e-006 -3.253107e-006  1.873893e-006
 -4.466996e-006  2.378084e-006 -6.010262e-007 -5.838588e-006
 -4.148878e-006 -1.083322e-006  7.519437e-006 -6.987650e-006
 -2.301463e-006 -3.573794e-006 -2.600429e-006 -3.864003e-006
 -1.458565e-007 -3.421414e-006  1.194326e-006 -3.440908e-006
 -9.962228e-007

  1.739614e-005  5.122503e-005  3.225445e-004 -3.079526e-005
  5.445435e-005 -1.127825e-004 -9.057477e-006 -1.411438e-005
  6.263988e-005  3.404743e-005 -1.794478e-005  6.311093e-006
  4.748246e-005  4.506602e-005 -2.434613e-005  7.275716e-005
  4.739614e-005 -6.655660e-007  6.821921e-005  1.080084e-005
  2.446366e-006 -3.114306e-005 -1.670799e-005  9.358985e-006
  6.916097e-006  2.415595e-005 -5.557463e-006  1.226065e-005
  1.241119e-005  9.037456e-006  3.316813e-006  4.576521e-005
  2.000415e-005 -5.243995e-006  1.572931e-005  5.338285e-006
 -8.117225e-006 -9.614193e-006 -1.209791e-005  4.344861e-006
 -4.386932e-008  1.586177e-005 -6.601693e-006  9.152865e-006
 -3.588661e-006  1.831950e-006  2.950481e-006  2.314138e-005
 -5.678856e-007  1.877764e-007  5.791606e-006  6.380673e-006
 -6.077836e-006 -8.428132e-006 -3.067009e-006  2.839346e-006
  1.006257e-006  5.727839e-006 -5.860278e-006  3.620506e-006
 -5.722488e-006  6.807102e-007 -9.180760e-007  4.590968e-006
 -6.313727e-006  2.418638e-006  3.035019e-006  4.985804e-006
 -4.225201e-006 -4.600838e-006 -3.030462e-007  1.701605e-006
 -2.923631e-006 -3.845429e-007 -2.917469e-006  1.083931e-006
 -1.859977e-006

 -3.059950e-005  2.999136e-005  2.902564e-004 -2.326401e-005
  7.328278e-005 -9.886119e-005 -3.162398e-005 -9.215840e-006
  6.926510e-005  3.712505e-005 -1.311639e-005 -2.346551e-005
  2.716378e-005  4.306337e-005 -1.098846e-005  4.082367e-005
  6.141881e-005 -5.198154e-006  3.903500e-005  3.552298e-006
 -6.627477e-006 -1.607001e-005 -2.507271e-005  1.406800e-005
  1.048351e-005  2.959817e-005  5.322597e-006  1.262126e-005
  7.093444e-006 -3.901257e-006  2.447089e-006  2.000415e-005
  3.478512e-005 -6.059439e-006 -1.469700e-006  8.423377e-006
 -5.745356e-006 -7.292221e-008 -1.557116e-005  2.227702e-006
 -1.752775e-006  1.798020e-005  3.328780e-006  7.226743e-006
 -1.448654e-006 -3.502620e-006 -3.055109e-007  1.430763e-005
  4.821230e-006 -1.682037e-006  3.093723e-006  1.015844e-005
 -3.402781e-006 -4.905697e-006 -5.612090e-006  6.127822e-007
  7.062829e-008  5.205404e-006 -1.640041e-006  1.345052e-006
 -2.142945e-006  7.497896e-007 -3.190536e-006  4.341807e-006
 -3.906249e-006  1.161489e-006  3.313461e-006  5.834179e-006
 -4.096560e-006 -1.622332e-006 -9.853692e-007  1.858866e-006
 -1.767954e-006 -7.370895e-007 -1.256296e-006  1.010668e-006
  5.577397e-008

  2.967488e-006  2.671588e-005 -1.610488e-004  5.434286e-006
 -2.353319e-005  4.799584e-005  3.778361e-005  3.361549e-006
  1.488792e-005 -5.997277e-005 -2.956508e-005 -5.851905e-005
  3.373607e-006 -7.573812e-006 -5.850396e-005 -1.637765e-005
 -1.930862e-005  8.873499e-005 -1.195951e-005  1.867148e-005
 -5.919573e-006 -3.138683e-005  9.740601e-005 -1.134406e-005
  2.410917e-005 -7.354131e-005 -3.004809e-005 -3.267096e-005
  4.828012e-006 -5.633154e-007 -6.086606e-005 -5.243995e-006
 -6.059439e-006  7.232881e-005 -1.516289e-006  1.078379e-005
  1.502908e-005 -1.411382e-005  5.861687e-005 -6.565062e-006
  2.963052e-006 -2.981317e-005 -2.156977e-007 -9.688324e-006
  9.135317e-006 -1.138875e-005 -2.195941e-005 -1.510495e-007
  5.155732e-006  2.548873e-005 -1.068372e-005  4.031989e-006
  1.315395e-005  2.755006e-006  1.726125e-005  3.387892e-006
 -2.383131e-006 -5.644587e-006  4.209469e-006 -2.554146e-006
  6.140215e-006 -4.949486e-006 -1.492699e-006  5.275950e-006
  3.426428e-006  3.449764e-006 -6.964011e-006  6.325907e-006
  6.584745e-006  1.751649e-006  3.036975e-006  2.674511e-006
 -3.678767e-008  3.246786e-006 -1.241232e-006  5.218922e-007
  1.436821e-006

  1.105793e-004 -6.851895e-005  3.936578e-005 -8.122308e-005
 -1.851497e-005 -7.144027e-005 -8.716784e-005 -5.522710e-005
  1.914572e-005  7.668013e-005 -4.065305e-005  2.132192e-005
 -4.042738e-005  3.447208e-005  8.460161e-006  2.069070e-005
 -6.914093e-006 -1.427853e-005  8.669038e-005  7.171212e-007
  5.176375e-006 -7.880689e-005 -2.587549e-005 -2.346337e-005
  4.104719e-006  2.513710e-005 -4.196718e-005 -6.183231e-006
 -1.974921e-006  4.401711e-005 -9.349717e-006  1.572931e-005
 -1.469700e-006 -1.516289e-006  6.606748e-005 -7.348608e-006
  2.658792e-006 -4.005125e-005 -1.513384e-005 -5.967142e-006
  7.531115e-007  1.043610e-005 -1.980083e-005 -2.653086e-007
  3.659412e-006  1.727109e-005 -3.014976e-006  1.088847e-005
  4.430184e-006 -3.495949e-006  2.246067e-005 -8.114448e-006
 -3.218405e-006 -7.086129e-006 -9.126992e-006  2.217116e-006
  8.848089e-007  3.111830e-006 -2.088528e-006  3.038268e-006
  7.322641e-008  1.158019e-006 -2.211262e-006  5.279136e-006
  3.004165e-006  8.056798e-007  3.206420e-006 -3.283008e-006
 -2.588385e-006 -2.921577e-007 -2.548845e-006  4.623471e-007
  1.547095e-006  1.833420e-007  1.268602e-006  1.566135e-006
 -1.491821e-006

 -7.956935e-005  7.424847e-005  1.479202e-004  4.563650e-005
  3.629528e-005 -8.790306e-006  8.674724e-005  6.790117e-005
  3.962771e-005 -5.296825e-005  4.112912e-005 -1.165133e-006
  4.655066e-005 -1.690245e-005 -3.531451e-005 -1.466191e-006
  3.009150e-005  3.039813e-005 -2.438924e-005  3.242900e-005
  3.836938e-006  2.385170e-005  2.972602e-005  2.289088e-005
  8.272798e-006 -1.537719e-005  1.429297e-005  6.890161e-006
  4.694578e-006 -4.407454e-006 -1.148461e-005  5.338285e-006
  8.423377e-006  1.078379e-005 -7.348608e-006  2.643786e-005
  5.016671e-006  2.000084e-007  7.659529e-006  4.594321e-006
 -7.738934e-006 -1.671285e-006 -2.071751e-006  2.516788e-006
  4.842209e-007  3.544547e-006 -5.706156e-006  6.546165e-006
 -5.273020e-007  2.046190e-006  7.924036e-007  1.256280e-005
 -3.093566e-008 -1.658559e-006  1.971751e-006  1.460768e-006
 -6.185301e-006 -1.273893e-006 -2.414653e-006 -1.638582e-006
 -1.165304e-006  3.108546e-006 -2.462126e-006  2.861630e-006
 -3.633986e-006 -1.590576e-006  1.194118e-006  6.616364e-006
 -2.974344e-006  1.197981e-007  3.406093e-007  5.336029e-007
 -3.501234e-006 -1.290887e-006 -1.616462e-006 -1.521755e-006
  5.205725e-007

 -4.658317e-005  6.530697e-005 -1.447853e-004  7.257392e-005
 -3.203070e-005  2.505286e-005  1.097183e-004  4.433219e-005
  4.778855e-006 -6.871456e-005 -3.891252e-006 -1.889800e-005
  1.646074e-005 -2.020344e-005 -3.533172e-005 -4.092285e-005
 -2.292421e-005  4.908892e-005 -1.878061e-005  1.498300e-005
  1.839438e-005 -6.485972e-006  4.432078e-005  3.102111e-006
 -4.271117e-006 -2.980240e-005 -7.193926e-006 -1.048672e-005
  1.933768e-006  5.822853e-006 -1.797015e-005 -8.117225e-006
 -5.745356e-006  1.502908e-005  2.658792e-006  5.016671e-006
  2.056159e-005 -2.482760e-006  1.379070e-005  7.696315e-007
 -3.160211e-006 -8.110512e-006 -1.868611e-006 -7.867962e-006
  2.392340e-007  4.902476e-006 -1.362799e-006 -3.484334e-007
  3.389084e-006 -2.221846e-007 -1.587945e-006  4.882287e-006
  6.945046e-006  3.834124e-006  2.980627e-006  2.215535e-006
 -2.313745e-006 -1.230314e-006  6.707315e-007 -1.452915e-006
  1.250048e-006  1.189528e-006  1.270263e-006  1.631403e-006
  3.946134e-006 -1.248669e-006 -2.428527e-006  4.875144e-006
  1.737988e-006  2.265983e-006  1.531722e-006 -6.580566e-008
 -7.373616e-007 -1.810916e-008 -9.589479e-007  8.343772e-008
  2.960548e-007

 -5.402251e-005  8.808147e-006  8.097845e-005  5.771120e-005
  3.731472e-005  1.298958e-005  3.802038e-005 -6.977790e-007
 -3.464419e-006 -3.338346e-005  3.827045e-005  2.033624e-005
  5.262405e-005 -1.894926e-005 -5.974132e-006 -2.259077e-005
  3.375720e-006 -8.628588e-006 -3.888056e-005 -2.132582e-006
  2.155333e-006  7.461994e-005 -4.734052e-006  1.776744e-005
 -6.847292e-006 -1.554433e-005  5.234660e-005  2.060319e-005
  1.588445e-005 -2.868223e-005  2.753938e-006 -9.614193e-006
 -7.292221e-008 -1.411382e-005 -4.005125e-005  2.000084e-007
 -2.482760e-006  5.017281e-005 -5.765116e-006  9.558892e-006
  2.716587e-006 -9.918011e-006  2.460485e-005  7.409388e-006
 -9.940612e-007 -8.554978e-006  3.498567e-006 -2.323075e-006
 -4.603494e-006 -7.006130e-006 -1.404956e-005  3.887552e-006
 -2.050878e-006  1.445334e-005 -3.250111e-007  2.826395e-006
  5.608036e-006 -5.177222e-006  2.407014e-006  2.631881e-006
 -3.623705e-006  2.349652e-006  1.870817e-006 -2.475669e-006
 -3.084296e-006 -1.648022e-006 -1.931436e-006  1.812444e-006
 -1.145062e-006  1.689364e-006  6.551293e-007  1.502406e-006
  5.935752e-007 -2.181707e-006 -1.382959e-006  2.100230e-006
 -2.348721e-006

 -1.136787e-005 -4.298542e-006 -2.962932e-004  4.532108e-005
 -3.718527e-005  9.112534e-005  7.353993e-005  3.813070e-005
 -5.148357e-005 -1.014091e-004 -2.235551e-005 -4.795896e-005
 -2.326765e-006 -1.374581e-005 -4.289685e-005 -2.885982e-005
 -4.914354e-005  6.532234e-005 -3.920978e-005  1.802016e-005
  2.491380e-006 -9.484425e-006  1.146071e-004 -9.032619e-006
  4.592131e-006 -9.472744e-005 -3.487491e-005 -4.128601e-005
  2.970892e-006  6.960518e-006 -4.519010e-005 -1.209791e-005
 -1.557116e-005  5.861687e-005 -1.513384e-005  7.659529e-006
  1.379070e-005 -5.765116e-006  7.545199e-005 -7.763717e-006
 -3.808009e-007 -4.232092e-005 -8.476243e-006 -1.452441e-005
  7.415602e-006 -6.707042e-006 -1.336187e-005 -7.202562e-006
  6.292033e-006  2.481479e-005 -1.760641e-005  3.493808e-006
  1.232418e-005  4.243696e-006  2.745136e-005 -1.964088e-006
 -1.937801e-006 -9.438509e-006  1.449906e-006 -2.119496e-006
  6.988200e-006 -4.471212e-006  1.975023e-006  3.090688e-008
  5.167419e-006  3.422470e-006 -8.391799e-006  5.344689e-006
  8.710342e-006  2.709376e-006  4.392866e-006 -1.223728e-007
 -1.887381e-007  3.070543e-006  2.794926e-008  1.288301e-006
  2.881751e-006

 -2.200118e-005  6.260425e-005  1.087389e-004  2.734391e-005
 -2.213319e-006 -8.410323e-006  4.435782e-005  4.750231e-005
  2.142786e-005 -2.147090e-005  4.305069e-005  2.722664e-005
  3.405935e-005 -2.125763e-005 -1.432028e-005 -8.818335e-007
  1.094121e-005  6.463506e-006 -6.680579e-006  5.638367e-006
  9.448969e-006  2.316595e-005 -8.185869e-006  2.340792e-005
  2.363605e-006  3.701017e-006  2.285282e-005  1.087972e-005
  7.254942e-006 -4.774157e-006  2.662865e-006  4.344861e-006
  2.227702e-006 -6.565062e-006 -5.967142e-006  4.594321e-006
  7.696315e-007  9.558892e-006 -7.763717e-006  1.399655e-005
  6.967392e-007  1.913266e-006  4.763841e-006  6.354324e-006
 -1.119785e-006  1.006696e-006  8.316043e-007  1.757772e-006
 -5.513621e-007 -2.813380e-006 -3.344323e-006  4.212517e-006
 -2.474685e-006  3.257689e-006 -1.668470e-006  6.188444e-006
 -7.772518e-007  5.641250e-007  4.978108e-007  2.974265e-006
 -3.725475e-006  1.870920e-007  6.847187e-007 -5.306804e-007
 -2.374961e-006 -1.335751e-006 -9.132574e-007  3.220482e-006
 -1.964845e-006 -3.295059e-007 -1.237952e-006  1.979982e-006
 -1.440364e-006 -2.845280e-007 -5.372396e-007  6.342019e-007
 -2.124651e-006

  4.114019e-005 -5.040889e-005 -1.024259e-006 -4.429692e-005
 -8.858697e-007  1.027227e-005 -6.858709e-005 -4.267699e-005
 -3.675811e-006  2.787204e-005  1.179831e-006  6.603136e-006
 -4.371807e-006 -9.511042e-007  1.039705e-005  6.924706e-006
 -1.866026e-006 -1.221600e-005  5.445987e-006 -1.697427e-005
 -9.444157e-006  2.789572e-006 -1.010439e-005 -6.517391e-006
  1.122133e-005 -2.371531e-006  3.693799e-006  1.146071e-006
  9.474115e-007 -2.677449e-006 -2.848206e-006 -4.386932e-008
 -1.752775e-006  2.963052e-006  7.531115e-007 -7.738934e-006
 -3.160211e-006  2.716587e-006 -3.808009e-007  6.967392e-007
  1.318820e-005 -1.913208e-006  4.605395e-006  2.698086e-006
  6.531506e-007 -4.346350e-006 -1.569629e-006 -3.981431e-006
 -6.376347e-007  3.728556e-006 -1.831535e-006 -1.791605e-006
 -1.584201e-006  2.042260e-006  1.398105e-007  3.767611e-006
  5.710740e-006 -2.408030e-007  4.146994e-006  3.036719e-006
  3.705912e-007 -2.643993e-006 -2.027990e-006 -2.345695e-006
  3.036746e-007  2.512425e-006 -1.095538e-006 -1.036959e-008
  9.603096e-007  5.746745e-007 -4.502200e-007  1.711383e-006
  5.961983e-007  9.023256e-007  1.940531e-006  1.644175e-006
 -6.359494e-007

 -2.202939e-005  3.826011e-005  1.938266e-004 -3.584011e-005
  3.138812e-005 -6.654170e-005 -1.728323e-005  1.289833e-005
  4.072152e-005  4.723016e-005  5.028582e-006  3.701835e-006
 -2.116469e-006  1.528238e-005  1.877635e-005  3.301901e-005
  4.127511e-005 -2.510646e-005  2.855474e-005 -6.026693e-006
 -7.078195e-006 -1.377268e-005 -5.254684e-005  8.422301e-006
 -6.706216e-007  6.427273e-005  8.203351e-006  1.858694e-005
 -6.632357e-006 -2.657843e-006  3.338573e-005  1.586177e-005
  1.798020e-005 -2.981317e-005  1.043610e-005 -1.671285e-006
 -8.110512e-006 -9.918011e-006 -4.232092e-005  1.913266e-006
 -1.913208e-006  3.912579e-005 -2.164308e-006  7.486192e-006
 -6.533275e-006  1.513856e-006  1.305802e-005  8.781363e-006
 -1.343707e-006 -1.203407e-005  1.169891e-005  1.606889e-006
 -5.981339e-006 -9.737191e-006 -1.767560e-005 -6.332050e-007
 -7.327333e-007  1.273752e-005 -3.201706e-006  2.426372e-008
 -4.048776e-006  1.049786e-006 -1.016145e-006  2.037638e-006
 -4.835745e-006  8.488576e-008  6.728508e-006 -3.282582e-007
 -4.765580e-006 -4.568474e-006 -2.972943e-006 -7.095081e-007
 -3.366408e-007 -6.555123e-007 -1.331227e-006 -2.283205e-006
 -8.822424e-007

 -2.057739e-005  7.746521e-006  1.221511e-005 -3.005201e-006
  1.736837e-005 -7.573203e-006 -7.586333e-006 -2.435425e-005
  1.002370e-005  1.161651e-005 -3.365134e-007 -1.170222e-006
  6.903922e-006 -1.288485e-005  9.387212e-007 -3.630094e-006
  7.318163e-006 -3.093304e-007 -8.767985e-006 -6.058818e-006
 -5.683858e-006  1.568401e-005 -1.593577e-005  1.142646e-006
  7.435633e-007  7.467332e-006  3.120355e-005  1.005894e-005
  6.690318e-006 -2.945183e-005 -3.139405e-006 -6.601693e-006
  3.328780e-006 -2.156977e-007 -1.980083e-005 -2.071751e-006
 -1.868611e-006  2.460485e-005 -8.476243e-006  4.763841e-006
  4.605395e-006 -2.164308e-006  2.781796e-005  2.808224e-006
  3.153304e-006 -1.515790e-005 -6.153240e-006 -2.677314e-006
 -2.926808e-006 -4.778403e-008 -7.657007e-006  5.804341e-007
  4.394583e-007  1.062888e-005 -1.552147e-006  4.472113e-006
  3.747087e-006 -3.431636e-006  8.326314e-006 -1.273177e-007
 -9.979155e-007 -1.154940e-006 -2.501929e-006  4.785176e-007
 -1.173703e-006 -1.572298e-007 -1.477992e-006  8.366961e-007
  2.692464e-008  2.359236e-006  1.738357e-006  2.857964e-006
  2.094301e-006 -1.990773e-006  2.181299e-007 -3.567463e-008
 -2.531851e-006

 -7.012308e-006 -1.536945e-005  2.443105e-004 -3.070102e-005
  5.812461e-005 -3.282969e-005 -4.434278e-005 -9.526858e-006
  3.320545e-005  2.751994e-005  3.595579e-005  2.944314e-005
  3.514842e-005  1.425665e-006  7.550717e-006  2.301813e-005
  3.008668e-005 -2.382690e-005  9.547296e-006 -1.972520e-006
 -8.362739e-006  2.581057e-005 -2.582737e-005  1.401071e-005
  1.231862e-005  1.653266e-005  2.179139e-005  2.477360e-005
  9.207303e-006 -3.956614e-006  8.872211e-006  9.152865e-006
  7.226743e-006 -9.688324e-006 -2.653086e-007  2.516788e-006
 -7.867962e-006  7.409388e-006 -1.452441e-005  6.354324e-006
  2.698086e-006  7.486192e-006  2.808224e-006  1.751725e-005
 -1.048282e-007  9.117632e-007 -8.049651e-007  4.760650e-006
 -3.644307e-006 -3.750324e-007  3.865821e-006  1.101852e-006
 -3.968599e-006 -6.419917e-007 -5.368405e-006  3.754525e-006
  8.193767e-007 -1.316827e-007 -1.974399e-007  6.513360e-006
 -3.627254e-006  2.132866e-006 -3.989670e-006  6.914835e-007
 -5.250817e-006  4.235851e-007  3.579682e-006  2.672032e-007
 -2.595109e-006 -1.128459e-006 -3.379435e-006  1.825306e-006
 -1.709189e-006 -1.535054e-006  2.790277e-007  1.821200e-006
 -2.862763e-006

  3.022403e-006 -1.961075e-005 -3.796284e-005 -1.888554e-005
  9.336681e-006  1.123241e-005 -2.031333e-005 -1.505615e-005
 -8.756988e-006  9.238171e-006 -5.141013e-006 -8.642182e-006
 -2.519597e-006 -2.076721e-006 -8.313852e-007 -2.190027e-006
  5.811731e-007  1.437484e-006 -6.656065e-007  1.620603e-006
 -2.806523e-006 -7.861284e-006  5.650403e-006 -9.949695e-006
  3.643240e-006 -4.574679e-006 -5.438587e-006 -5.020602e-006
  8.090264e-006 -5.010401e-007 -9.856452e-006 -3.588661e-006
 -1.448654e-006  9.135317e-006  3.659412e-006  4.842209e-007
  2.392340e-007 -9.940612e-007  7.415602e-006 -1.119785e-006
  6.531506e-007 -6.533275e-006  3.153304e-006 -1.048282e-007
  1.013233e-005 -3.946379e-006 -6.988600e-006 -7.842918e-007
  1.587094e-006  5.439490e-006 -1.732297e-006 -2.788209e-006
  5.374073e-008  4.267153e-006  3.122176e-006  1.853816e-006
  6.881072e-007 -3.238244e-006  3.666372e-006  1.962991e-006
  4.211208e-006 -1.699708e-006 -1.477610e-006  2.194784e-006
  1.062218e-006  3.266086e-007 -1.961093e-006 -8.974064e-007
  8.903469e-007  2.351998e-006 -4.185087e-007  1.695952e-006
  1.382045e-006  5.979674e-007  8.126436e-007  1.923475e-006
  1.067993e-007

  1.664963e-007  8.673680e-006  3.326582e-005  4.584429e-005
 -1.144251e-005 -1.499937e-005  4.256813e-005  3.360161e-005
  4.370724e-006 -2.219103e-005  1.378084e-005  1.969194e-005
  1.264720e-005  2.145911e-006 -5.066863e-006 -1.346351e-005
 -8.727134e-006 -1.946318e-006  6.798740e-006  1.013636e-005
  1.274415e-005  3.322315e-006  1.200239e-006  8.478293e-006
 -3.950617e-006 -2.625469e-006 -4.785073e-006  4.359701e-006
 -4.311936e-007  2.141537e-005  3.219728e-006  1.831950e-006
 -3.502620e-006 -1.138875e-005  1.727109e-005  3.544547e-006
  4.902476e-006 -8.554978e-006 -6.707042e-006  1.006696e-006
 -4.346350e-006  1.513856e-006 -1.515790e-005  9.117632e-007
 -3.946379e-006  2.008256e-005  4.414909e-006  3.533603e-006
  9.368168e-007 -8.366569e-006  1.162249e-005  1.036518e-006
 -1.796109e-006 -4.959446e-006 -3.643533e-006 -5.564495e-007
 -2.127307e-006  2.652623e-009 -7.030431e-006  1.130544e-006
 -1.788224e-006  6.265230e-006  5.573002e-007 -1.489111e-007
  1.430946e-006 -2.215813e-006  2.919408e-006  2.450092e-007
 -3.194249e-006 -2.259741e-008 -8.510755e-007 -1.583358e-006
 -1.768633e-006 -1.292379e-006 -1.589933e-007  4.181335e-007
  4.056063e-007

  9.745374e-006  6.917150e-006 -7.806920e-006  2.320096e-005
 -1.840146e-005 -4.880945e-006  2.008022e-005  2.743160e-005
 -1.149303e-005 -1.420995e-005  1.904991e-006  1.087165e-005
 -1.044596e-006  3.276803e-006  6.376860e-006 -2.593517e-006
 -6.637678e-006 -1.068437e-005  1.825510e-006 -3.096541e-006
  5.045626e-006  6.933841e-006 -7.547910e-006  6.561948e-006
 -1.175229e-005  6.825349e-006  6.201952e-007  1.657956e-006
 -3.899865e-006  5.253765e-006  2.004074e-005  2.950481e-006
 -3.055109e-007 -2.195941e-005 -3.014976e-006 -5.706156e-006
 -1.362799e-006  3.498567e-006 -1.336187e-005  8.316043e-007
 -1.569629e-006  1.305802e-005 -6.153240e-006 -8.049651e-007
 -6.988600e-006  4.414909e-006  1.966079e-005  7.928901e-007
 -3.109461e-007 -1.277458e-005 -6.598055e-007  1.472376e-007
 -1.871434e-006 -2.954535e-006 -6.927028e-006 -3.747719e-006
  1.449905e-006  8.001621e-006 -4.417798e-006 -5.253424e-007
 -2.387123e-006  7.198753e-007  6.698332e-006 -2.597273e-006
 -1.577859e-006 -1.397547e-006  1.155399e-006  3.024306e-007
 -2.980313e-007 -2.762416e-006 -1.184504e-006 -2.582649e-006
  2.884703e-007  7.459302e-007 -9.116400e-007 -1.233865e-006
  8.222835e-007

 -8.910802e-006  4.025528e-005  2.065591e-004  5.795498e-006
  4.281309e-005 -7.893986e-005  1.960643e-005  1.441552e-006
  5.378468e-005  3.700202e-006 -9.461497e-006 -3.991315e-006
  3.681512e-005  2.709766e-005 -2.653421e-005  2.609486e-005
  3.046167e-005  1.295377e-005  3.837886e-005  1.605513e-005
  2.428171e-006 -1.595809e-005  9.032536e-007  8.817890e-006
  4.045976e-006  7.537568e-006  4.720626e-007  9.104809e-006
  1.166150e-005  6.298304e-006 -6.386497e-006  2.314138e-005
  1.430763e-005 -1.510495e-007  1.088847e-005  6.546165e-006
 -3.484334e-007 -2.323075e-006 -7.202562e-006  1.757772e-006
 -3.981431e-006  8.781363e-006 -2.677314e-006  4.760650e-006
 -7.842918e-007  3.533603e-006  7.928901e-007  1.914765e-005
  5.734262e-007 -2.580161e-006  5.115057e-006  5.216612e-006
 -2.909747e-006 -3.516732e-006 -2.855266e-006  1.074526e-006
  1.345327e-006  2.947979e-006 -5.241673e-006  1.146979e-006
 -3.545595e-006  2.184979e-006 -3.053438e-007  6.748857e-006
 -3.746008e-006  8.405843e-007  2.117310e-006  4.232785e-006
 -4.387479e-006 -2.640991e-006  3.527239e-007  6.868906e-007
 -5.544080e-007 -2.227755e-007 -3.292970e-006  1.087583e-006
 -1.397487e-006

  7.943209e-006  1.643505e-005 -5.310057e-005  1.099781e-005
 -1.985710e-005 -1.551016e-006  2.096675e-005  7.618619e-006
 -5.599788e-006 -1.000250e-005 -1.241677e-005 -1.331385e-005
 -8.202295e-006  6.308988e-006 -7.519034e-006 -4.682893e-007
 -4.973761e-006  1.009109e-005  7.444421e-006  1.677504e-006
  4.973605e-006 -1.677190e-005  9.723986e-006 -4.232875e-006
 -8.099589e-007 -4.242920e-006 -1.145765e-005 -9.813290e-006
 -1.803766e-007  7.255871e-006 -6.028767e-006 -5.678856e-007
  4.821230e-006  5.155732e-006  4.430184e-006 -5.273020e-007
  3.389084e-006 -4.603494e-006  6.292033e-006 -5.513621e-007
 -6.376347e-007 -1.343707e-006 -2.926808e-006 -3.644307e-006
  1.587094e-006  9.368168e-007 -3.109461e-007  5.734262e-007
  8.182492e-006 -9.016650e-008 -1.371062e-006  1.143007e-006
  1.297318e-006  4.872306e-007  2.181636e-007 -1.073101e-006
 -1.080500e-006  2.206835e-006  3.670378e-007  1.115053e-006
  1.248331e-006 -1.047647e-006  2.244345e-006  1.529377e-006
  3.590758e-006 -7.752101e-007 -1.542789e-006  2.174616e-006
  8.334782e-007  7.242709e-007 -6.201287e-007 -3.805749e-007
  6.224986e-007  1.073905e-006 -4.652816e-008  9.511740e-007
  1.030420e-006

 -8.987806e-006 -1.258574e-005 -4.350610e-005 -2.817764e-005
  1.335261e-005  2.635962e-005 -1.719479e-005 -1.315600e-005
 -8.937284e-006 -1.866564e-006 -5.170651e-006 -1.933633e-005
 -1.509104e-006 -4.160852e-006 -4.490075e-006  9.709499e-006
 -1.551850e-006  1.243083e-005 -8.165449e-006 -1.172199e-006
 -8.884353e-006 -8.092638e-006  2.585436e-005 -6.720008e-006
  9.834561e-006 -1.669386e-005 -1.085297e-005 -9.781676e-006
  1.910035e-006 -4.420243e-006 -1.301079e-005  1.877764e-007
 -1.682037e-006  2.548873e-005 -3.495949e-006  2.046190e-006
 -2.221846e-007 -7.006130e-006  2.481479e-005 -2.813380e-006
  3.728556e-006 -1.203407e-005 -4.778403e-008 -3.750324e-007
  5.439490e-006 -8.366569e-006 -1.277458e-005 -2.580161e-006
 -9.016650e-008  1.822664e-005 -4.707102e-006 -1.945135e-008
  3.399621e-006 -2.767676e-007  1.162822e-005  1.644614e-006
 -2.558399e-007 -5.309289e-006  3.645150e-006  9.717723e-007
  3.058660e-006 -3.809668e-006 -5.145056e-006  6.083197e-007
  3.107378e-007  4.416500e-006 -2.132830e-006  2.823946e-007
  3.517323e-006  7.863648e-007  1.149508e-006  1.654833e-006
 -7.137260e-007  1.010260e-006  1.205292e-006  1.136741e-006
 -1.186859e-008

  4.178341e-006 -1.574275e-005  8.264551e-005 -8.532247e-006
  1.493342e-005 -4.841467e-005 -1.021953e-005 -9.988388e-007
  1.786659e-005  2.405404e-005 -1.074647e-005  9.370299e-006
 -7.896285e-006  1.532835e-005  1.086187e-005  7.560271e-006
  8.683666e-006 -1.444451e-005  2.607008e-005  3.228971e-006
  8.643398e-007 -1.800831e-005 -2.052496e-005 -1.394059e-006
  9.063122e-007  2.417545e-005 -4.357231e-006  9.076985e-006
 -3.932660e-006  9.353206e-006  7.358773e-006  5.791606e-006
  3.093723e-006 -1.068372e-005  2.246067e-005  7.924036e-007
 -1.587945e-006 -1.404956e-005 -1.760641e-005 -3.344323e-006
 -1.831535e-006  1.169891e-005 -7.657007e-006  3.865821e-006
 -1.732297e-006  1.162249e-005 -6.598055e-007  5.115057e-006
 -1.371062e-006 -4.707102e-006  1.831073e-005 -2.173028e-006
 -3.072069e-006 -8.278562e-006 -8.296135e-006 -3.612219e-007
 -5.242195e-007  1.495071e-006 -3.950143e-006  1.073576e-006
 -4.552795e-007  4.973892e-006 -3.558539e-006  1.492478e-006
 -1.618313e-007 -4.983294e-007  6.351807e-006 -2.363899e-006
 -3.537862e-006 -5.554131e-007 -1.659634e-006 -2.306415e-007
 -6.949238e-007 -1.692606e-006  9.367796e-007 -1.495094e-007
  1.100765e-007

 -4.040807e-005  5.284983e-005  9.769417e-005  3.614527e-005
  2.064499e-005 -1.706804e-005  5.444979e-005  3.737630e-005
  3.075267e-005 -3.442710e-005  1.922056e-005 -6.471383e-006
  3.715505e-005 -5.401330e-006 -2.576674e-005  8.691311e-007
  1.829889e-005  2.066302e-005 -7.782682e-006  1.530843e-005
  3.080285e-006  1.271164e-005  1.762284e-005  1.795076e-005
  3.362025e-006 -1.006892e-005  1.074441e-005  3.916220e-006
  5.133801e-006 -2.996694e-006 -5.049121e-006  6.380673e-006
  1.015844e-005  4.031989e-006 -8.114448e-006  1.256280e-005
  4.882287e-006  3.887552e-006  3.493808e-006  4.212517e-006
 -1.791605e-006  1.606889e-006  5.804341e-007  1.101852e-006
 -2.788209e-006  1.036518e-006  1.472376e-007  5.216612e-006
  1.143007e-006 -1.945135e-008 -2.173028e-006  1.170861e-005
  8.375770e-007 -4.348944e-007  1.166703e-006  1.383605e-006
 -1.798604e-006  7.758328e-007 -8.021880e-007 -7.604541e-007
 -1.664510e-006  1.228873e-006 -1.513398e-006  1.105344e-006
 -2.605391e-006  9.555330e-008  3.134642e-007  7.213115e-006
 -1.329114e-006  4.313547e-008  5.999478e-007  4.082419e-007
 -2.393658e-006 -1.116750e-006 -8.546467e-007 -6.433446e-007
  9.858004e-008

 -1.300905e-005  1.041836e-005 -7.183933e-005  1.498341e-006
 -1.056853e-005  1.805786e-005  1.224333e-005  4.200884e-006
 -6.891496e-006 -1.266559e-005 -9.445211e-006 -1.547053e-005
 -8.741499e-006 -5.484206e-006 -8.633383e-006 -5.294403e-006
 -1.158300e-005  1.830657e-005 -4.808509e-006  1.496983e-007
  2.009281e-006 -7.615618e-006  1.881999e-005 -3.539812e-006
  8.177582e-007 -1.439651e-005 -5.505269e-006 -9.007639e-006
 -1.540928e-006 -2.069672e-006 -9.287730e-006 -6.077836e-006
 -3.402781e-006  1.315395e-005 -3.218405e-006 -3.093566e-008
  6.945046e-006 -2.050878e-006  1.232418e-005 -2.474685e-006
 -1.584201e-006 -5.981339e-006  4.394583e-007 -3.968599e-006
  5.374073e-008 -1.796109e-006 -1.871434e-006 -2.909747e-006
  1.297318e-006  3.399621e-006 -3.072069e-006  8.375770e-007
  9.275655e-006  7.762889e-007  2.967997e-006 -1.030837e-006
 -2.974876e-006 -6.300176e-007  1.021891e-006 -2.661710e-006
  7.136388e-007  2.708587e-007  1.780565e-006  1.237223e-006
  2.388299e-006 -8.098243e-007 -1.810317e-006  1.252983e-006
  4.779735e-006  7.271891e-007  6.706112e-007  4.273100e-008
 -2.612294e-007  6.012406e-007 -7.738513e-007 -6.721336e-007
  1.906280e-007

 -7.948148e-006 -2.472891e-006 -7.167123e-005  7.518153e-006
 -6.010814e-006  2.917403e-005  1.103460e-005 -1.325376e-005
 -1.119228e-005 -1.158281e-005  9.428425e-006  3.367709e-006
  9.849908e-006 -1.721743e-005 -6.427550e-006 -1.928192e-005
 -1.266972e-005  5.689937e-006 -1.665153e-005 -1.549387e-006
  2.740377e-006  1.508049e-005  7.078503e-006 -1.659652e-006
 -2.201063e-006 -1.330811e-005  1.029220e-005 -7.891223e-007
  7.649719e-006 -5.812877e-006 -8.467660e-006 -8.428132e-006
 -4.905697e-006  2.755006e-006 -7.086129e-006 -1.658559e-006
  3.834124e-006  1.445334e-005  4.243696e-006  3.257689e-006
  2.042260e-006 -9.737191e-006  1.062888e-005 -6.419917e-007
  4.267153e-006 -4.959446e-006 -2.954535e-006 -3.516732e-006
  4.872306e-007 -2.767676e-007 -8.278562e-006 -4.348944e-007
  7.762889e-007  1.167186e-005  2.161779e-006  3.072324e-006
  1.645418e-006 -4.400290e-006  5.497144e-006  1.147711e-006
  3.526017e-007 -1.524127e-006  5.285248e-007  1.804576e-007
  1.124474e-006 -9.283047e-007 -4.250679e-006  5.322227e-007
  7.238257e-007  3.373044e-006  6.547489e-007  1.091142e-006
  1.356452e-006 -7.010231e-007 -1.560907e-007  1.084731e-006
 -1.825324e-006

 -7.985094e-006 -1.305449e-005 -9.455274e-005  8.782542e-006
 -2.916011e-006  3.228933e-005  8.184569e-006  2.324962e-006
 -2.274698e-005 -2.540423e-005 -4.903673e-006 -1.350587e-005
  1.514673e-006 -5.664266e-006 -9.000267e-006 -5.627852e-006
 -1.460502e-005  1.275581e-005 -1.701883e-005  3.087957e-006
  4.130235e-007  6.414896e-007  3.257316e-005 -2.218009e-006
 -3.444048e-008 -3.034266e-005 -9.370116e-006 -1.304355e-005
  2.165624e-006 -1.995236e-007 -1.219615e-005 -3.067009e-006
 -5.612090e-006  1.726125e-005 -9.126992e-006  1.971751e-006
  2.980627e-006 -3.250111e-007  2.745136e-005 -1.668470e-006
  1.398105e-007 -1.767560e-005 -1.552147e-006 -5.368405e-006
  3.122176e-006 -3.643533e-006 -6.927028e-006 -2.855266e-006
  2.181636e-007  1.162822e-005 -8.296135e-006  1.166703e-006
  2.967997e-006  2.161779e-006  1.513466e-005 -2.760898e-007
 -4.597565e-008 -7.022278e-006  1.050763e-006 -1.448553e-006
  2.534268e-006 -2.510903e-006 -1.728050e-006 -7.422195e-007
  1.294994e-006  3.062470e-006 -3.962642e-006  1.218757e-006
  2.615976e-006  1.612338e-006  3.936379e-006  1.070819e-007
 -5.195754e-007  4.545184e-007  3.371185e-007  7.247099e-007
  8.560672e-007

 -1.066063e-005 -3.642412e-007  7.001456e-005 -1.767820e-005
  1.946593e-005 -5.244761e-006 -1.350031e-005  5.776840e-007
  1.587141e-005  3.527494e-006  1.737620e-005  7.100891e-006
  1.857853e-005 -7.332188e-006 -7.250217e-006 -1.665050e-006
  9.566115e-006  3.942492e-006  1.217833e-006  1.060242e-006
 -6.272739e-007  7.017579e-006 -1.085761e-006  6.505116e-006
  7.816401e-006 -2.550250e-006  9.935221e-006  5.298386e-006
  6.755010e-006 -1.269679e-006 -6.381768e-006  2.839346e-006
  6.127822e-007  3.387892e-006  2.217116e-006  1.460768e-006
  2.215535e-006  2.826395e-006 -1.964088e-006  6.188444e-006
  3.767611e-006 -6.332050e-007  4.472113e-006  3.754525e-006
  1.853816e-006 -5.564495e-007 -3.747719e-006  1.074526e-006
 -1.073101e-006  1.644614e-006 -3.612219e-007  1.383605e-006
 -1.030837e-006  3.072324e-006 -2.760898e-007  7.383662e-006
  1.834517e-006 -1.663112e-006  2.155214e-006  1.345519e-006
 -1.309231e-006 -2.200215e-007 -2.468017e-006 -2.914637e-008
 -8.894882e-007  8.790247e-007 -6.529172e-007  2.304019e-006
 -1.520908e-006  6.423605e-007 -7.808472e-008  2.965418e-006
 -6.367761e-008 -4.447675e-007  3.793351e-007  8.008969e-007
 -2.055827e-006

  2.792823e-005 -5.050570e-005  1.443711e-005 -2.214569e-005
  1.155764e-005 -1.160890e-005 -4.537726e-005 -2.998826e-005
 -3.277124e-006  1.786510e-005 -8.184326e-006  4.052346e-006
 -5.918015e-007  8.362351e-006  7.120133e-006 -7.054294e-007
 -7.695993e-007 -1.145482e-005  9.811105e-006 -6.896170e-006
 -6.423404e-006  4.894577e-007 -5.079966e-006 -4.723399e-006
  1.289998e-006 -2.752280e-006  2.909030e-006  1.956718e-006
  4.246692e-006 -3.142331e-007 -1.635037e-006  1.006257e-006
  7.062829e-008 -2.383131e-006  8.848089e-007 -6.185301e-006
 -2.313745e-006  5.608036e-006 -1.937801e-006 -7.772518e-007
  5.710740e-006 -7.327333e-007  3.747087e-006  8.193767e-007
  6.881072e-007 -2.127307e-006  1.449905e-006  1.345327e-006
 -1.080500e-006 -2.558399e-007 -5.242195e-007 -1.798604e-006
 -2.974876e-006  1.645418e-006 -4.597565e-008  1.834517e-006
  6.836117e-006 -5.155917e-007  8.531051e-007  1.194859e-006
 -4.020187e-007 -1.016522e-006 -7.267048e-007 -1.095325e-006
 -7.694949e-007  2.237023e-006 -1.453462e-007  2.234752e-007
 -1.000236e-006 -2.224870e-007  3.596221e-007  1.169902e-006
  2.063139e-006  5.047915e-007  1.033248e-006  1.476873e-006
 -8.497271e-007

  3.501253e-006  3.775512e-005  2.513371e-005  5.958892e-006
 -1.473351e-005 -1.387703e-005  1.655730e-005  2.270600e-005
  1.019397e-005 -3.340680e-006 -1.571709e-006 -2.482124e-006
 -5.317342e-006  5.781528e-006 -2.703617e-006  9.604127e-006
  6.718218e-006  4.277466e-006  1.118694e-005 -4.350770e-008
  1.414786e-006 -1.016602e-005 -7.160187e-006  2.864664e-006
 -3.977202e-007  1.304464e-005 -3.134198e-006  3.402562e-007
 -4.230627e-006  2.103057e-006  7.716796e-006  5.727839e-006
  5.205404e-006 -5.644587e-006  3.111830e-006 -1.273893e-006
 -1.230314e-006 -5.177222e-006 -9.438509e-006  5.641250e-007
 -2.408030e-007  1.273752e-005 -3.431636e-006 -1.316827e-007
 -3.238244e-006  2.652623e-009  8.001621e-006  2.947979e-006
  2.206835e-006 -5.309289e-006  1.495071e-006  7.758328e-007
 -6.300176e-007 -4.400290e-006 -7.022278e-006 -1.663112e-006
 -5.155917e-007  8.941309e-006 -2.076274e-006 -2.371682e-008
 -8.388816e-007 -1.116224e-006  4.296345e-006  7.377983e-007
 -7.210379e-007 -1.340326e-006  1.256800e-006  9.454080e-007
 -3.140134e-007 -2.835236e-006 -2.312518e-006 -7.520008e-007
  1.085770e-007  2.432650e-006 -1.029586e-006 -9.894852e-007
  1.086840e-006

  7.448457e-006 -1.327163e-005 -5.692753e-005 -1.955495e-005
 -9.286453e-006  1.882453e-005 -1.977437e-005 -1.993080e-005
 -7.418776e-006  1.044490e-005 -1.238174e-007 -1.573825e-007
 -6.974000e-006 -1.197902e-005  3.892875e-006 -2.349363e-006
 -4.332235e-006 -1.320384e-006 -6.654689e-006 -5.935750e-006
 -3.872894e-006 -1.741451e-006 -2.587129e-006 -5.770496e-006
  2.748721e-006  8.557063e-008  3.032272e-006 -1.675133e-006
  1.407873e-006 -7.265372e-006 -3.253107e-006 -5.860278e-006
 -1.640041e-006  4.209469e-006 -2.088528e-006 -2.414653e-006
  6.707315e-007  2.407014e-006  1.449906e-006  4.978108e-007
  4.146994e-006 -3.201706e-006  8.326314e-006 -1.974399e-007
  3.666372e-006 -7.030431e-006 -4.417798e-006 -5.241673e-006
  3.670378e-007  3.645150e-006 -3.950143e-006 -8.021880e-007
  1.021891e-006  5.497144e-006  1.050763e-006  2.155214e-006
  8.531051e-007 -2.076274e-006  7.312043e-006  7.973839e-007
  1.611585e-006 -3.214875e-006 -2.143363e-006 -8.571609e-007
  1.031625e-006  4.196904e-007 -2.154120e-006 -2.452011e-007
  1.768587e-006  2.739250e-006 -4.953473e-007  1.230029e-006
  7.126104e-007 -9.204769e-009  2.307986e-006  2.047731e-007
 -8.276326e-007

  3.632802e-006  1.069102e-005  3.447835e-005  1.076459e-005
  2.043094e-006 -8.022364e-006  1.265642e-005  3.803286e-006
  5.520099e-006 -3.890004e-006  7.104972e-006  1.295664e-005
  1.419230e-005 -6.810310e-007 -1.546502e-006  5.101930e-006
 -1.893894e-007 -4.159278e-006  6.560933e-006 -1.395077e-006
  3.519776e-006  2.926751e-006 -3.827256e-006  2.380890e-006
  2.109785e-006  3.173827e-006  2.677588e-006  6.032352e-006
  5.772766e-006  2.181955e-006  1.873893e-006  3.620506e-006
  1.345052e-006 -2.554146e-006  3.038268e-006 -1.638582e-006
 -1.452915e-006  2.631881e-006 -2.119496e-006  2.974265e-006
  3.036719e-006  2.426372e-008 -1.273177e-007  6.513360e-006
  1.962991e-006  1.130544e-006 -5.253424e-007  1.146979e-006
  1.115053e-006  9.717723e-007  1.073576e-006 -7.604541e-007
 -2.661710e-006  1.147711e-006 -1.448553e-006  1.345519e-006
  1.194859e-006 -2.371682e-008  7.973839e-007  6.781711e-006
 -1.842313e-007  1.865236e-008 -8.743055e-007 -2.905922e-007
 -6.001182e-007  1.459277e-007  5.061680e-007 -3.229656e-007
 -1.229387e-007  5.963534e-007 -2.312511e-006  7.000985e-007
 -9.162491e-007 -2.773106e-007  9.617242e-007  2.830920e-006
 -7.920340e-007

  6.107417e-006 -1.085661e-005 -8.541545e-005  6.749852e-006
 -9.430316e-006  1.802890e-005 -6.449380e-006 -7.154915e-006
 -1.116138e-005 -3.100800e-006 -1.352187e-005 -1.684918e-005
 -1.152293e-005  1.703189e-006  1.686031e-006 -9.120856e-006
 -7.744854e-006  4.304749e-006 -6.798799e-006 -9.673086e-007
 -1.231995e-008 -7.679444e-006  7.897435e-006 -7.935363e-006
  4.506492e-007 -6.069344e-006 -9.670397e-006 -8.370706e-006
 -7.880939e-007 -1.830925e-007 -4.466996e-006 -5.722488e-006
 -2.142945e-006  6.140215e-006  7.322641e-008 -1.165304e-006
  1.250048e-006 -3.623705e-006  6.988200e-006 -3.725475e-006
  3.705912e-007 -4.048776e-006 -9.979155e-007 -3.627254e-006
  4.211208e-006 -1.788224e-006 -2.387123e-006 -3.545595e-006
  1.248331e-006  3.058660e-006 -4.552795e-007 -1.664510e-006
  7.136388e-007  3.526017e-007  2.534268e-006 -1.309231e-006
 -4.020187e-007 -8.388816e-007  1.611585e-006 -1.842313e-007
  5.233645e-006 -1.613478e-006 -5.976914e-008 -2.423915e-007
  1.448413e-006 -4.401809e-008 -1.025880e-006 -1.553744e-006
  1.030942e-006  1.766423e-006 -3.866587e-008  1.882490e-007
  4.308571e-007  8.522672e-007  1.018966e-006  5.987778e-007
  2.302732e-006

 -1.825716e-005  1.458488e-006  4.953019e-005  1.483624e-005
  1.757871e-005 -1.518275e-005  1.468015e-005  8.673316e-006
  8.848822e-006 -4.919819e-006  2.424621e-006  2.490764e-006
  8.660028e-006  4.412490e-006 -2.114242e-007 -2.913512e-006
  3.402046e-006 -2.939169e-006  1.969413e-006  5.123319e-006
  2.363151e-006  6.773278e-006 -1.949583e-006  4.555306e-006
 -1.521141e-006  1.512735e-006  4.883498e-006  5.469282e-006
  7.113008e-007  2.170979e-006  2.378084e-006  6.807102e-007
  7.497896e-007 -4.949486e-006  1.158019e-006  3.108546e-006
  1.189528e-006  2.349652e-006 -4.471212e-006  1.870920e-007
 -2.643993e-006  1.049786e-006 -1.154940e-006  2.132866e-006
 -1.699708e-006  6.265230e-006  7.198753e-007  2.184979e-006
 -1.047647e-006 -3.809668e-006  4.973892e-006  1.228873e-006
  2.708587e-007 -1.524127e-006 -2.510903e-006 -2.200215e-007
 -1.016522e-006 -1.116224e-006 -3.214875e-006  1.865236e-008
 -1.613478e-006  5.212898e-006 -7.474795e-007  6.015984e-007
 -3.574143e-007 -1.316872e-006  2.973884e-006  3.188551e-007
 -1.181290e-006 -3.982190e-007  9.568539e-008 -3.474736e-007
 -6.503336e-007 -2.196175e-006 -1.172143e-006 -1.658900e-007
 -6.003223e-007

  1.385386e-005  2.664541e-005 -5.591002e-005  2.484742e-005
 -3.411653e-005  8.105411e-006  2.756613e-005  1.835215e-005
 -1.016716e-005 -1.757232e-005 -5.913434e-006  1.167033e-006
 -7.979531e-006 -1.889951e-007 -6.435990e-006 -4.101080e-006
 -1.135468e-005  9.226339e-006  4.835841e-007  1.741241e-006
  8.671539e-006 -3.430000e-006  5.242807e-006  3.867782e-007
 -5.665739e-006 -6.204018e-006 -4.071886e-006 -6.337895e-006
 -2.037194e-006  1.774141e-006 -6.010262e-007 -9.180760e-007
 -3.190536e-006 -1.492699e-006 -2.211262e-006 -2.462126e-006
  1.270263e-006  1.870817e-006  1.975023e-006  6.847187e-007
 -2.027990e-006 -1.016145e-006 -2.501929e-006 -3.989670e-006
 -1.477610e-006  5.573002e-007  6.698332e-006 -3.053438e-007
  2.244345e-006 -5.145056e-006 -3.558539e-006 -1.513398e-006
  1.780565e-006  5.285248e-007 -1.728050e-006 -2.468017e-006
 -7.267048e-007  4.296345e-006 -2.143363e-006 -8.743055e-007
 -5.976914e-008 -7.474795e-007  7.983187e-006 -2.140340e-007
  1.379498e-006 -3.222973e-006 -2.361407e-006 -1.802916e-007
  1.461372e-006 -9.183837e-007 -1.086690e-006 -1.035409e-006
  7.407270e-007  2.867785e-006 -1.591617e-006 -1.972622e-007
  1.102439e-006

 -1.451930e-005  2.481593e-005  3.443782e-005 -1.669833e-006
  1.300011e-005 -1.599907e-005  1.546315e-005  1.336714e-006
  1.751339e-005 -1.278873e-006 -2.979082e-006 -1.016768e-005
  8.516472e-006  3.059310e-006 -1.152953e-005  4.642584e-006
  8.874143e-006  1.135258e-005  8.368423e-006  6.028523e-006
 -2.589871e-007 -8.879268e-006  4.759771e-006 -1.204443e-007
  2.700074e-006  2.340991e-006 -1.138102e-006  6.457003e-007
  4.122728e-006  7.969987e-007 -5.838588e-006  4.590968e-006
  4.341807e-006  5.275950e-006  5.279136e-006  2.861630e-006
  1.631403e-006 -2.475669e-006  3.090688e-008 -5.306804e-007
 -2.345695e-006  2.037638e-006  4.785176e-007  6.914835e-007
  2.194784e-006 -1.489111e-007 -2.597273e-006  6.748857e-006
  1.529377e-006  6.083197e-007  1.492478e-006  1.105344e-006
  1.237223e-006  1.804576e-007 -7.422195e-007 -2.914637e-008
 -1.095325e-006  7.377983e-007 -8.571609e-007 -2.905922e-007
 -2.423915e-007  6.015984e-007 -2.140340e-007  5.692802e-006
 -1.144424e-007 -1.140658e-007  1.767737e-007  1.143449e-006
 -9.376874e-007 -6.799366e-007  4.395094e-007 -2.618446e-007
  6.929540e-007  1.142942e-007 -2.293777e-006  1.919856e-007
 -8.054454e-007

  2.533423e-006  4.513353e-006 -1.126539e-004  1.295915e-005
 -2.760047e-005  1.745640e-005  1.783774e-005 -4.635024e-006
 -1.798630e-005 -8.947727e-006 -1.552380e-005 -1.048994e-005
 -1.627101e-005 -2.191154e-007 -2.597298e-007 -1.118775e-005
 -1.499656e-005  7.034262e-006 -2.885654e-006 -2.676618e-006
  5.264663e-006 -1.107298e-005  6.824363e-006 -9.492002e-006
 -3.623942e-006 -5.436969e-006 -9.630092e-006 -8.454870e-006
 -3.058088e-006  3.633642e-006 -4.148878e-006 -6.313727e-006
 -3.906249e-006  3.426428e-006  3.004165e-006 -3.633986e-006
  3.946134e-006 -3.084296e-006  5.167419e-006 -2.374961e-006
  3.036746e-007 -4.835745e-006 -1.173703e-006 -5.250817e-006
  1.062218e-006  1.430946e-006 -1.577859e-006 -3.746008e-006
  3.590758e-006  3.107378e-007 -1.618313e-007 -2.605391e-006
  2.388299e-006  1.124474e-006  1.294994e-006 -8.894882e-007
 -7.694949e-007 -7.210379e-007  1.031625e-006 -6.001182e-007
  1.448413e-006 -3.574143e-007  1.379498e-006 -1.144424e-007
  4.924198e-006 -1.050508e-006 -1.538199e-006 -1.059619e-006
  1.558919e-006  1.457982e-006  2.495883e-007 -8.578214e-007
  3.671003e-007  9.247402e-007  5.088490e-007  3.988966e-007
  8.583426e-007

  5.609045e-006 -2.825134e-005  1.534594e-005 -2.420185e-005
  1.430031e-005 -4.560632e-006 -2.505387e-005 -1.327412e-005
 -2.545457e-006  1.084605e-005 -2.045349e-006 -9.642290e-007
  3.371727e-007  2.957032e-006  3.175818e-006  5.597594e-006
  1.420788e-006 -4.072658e-006  4.046454e-006 -3.996635e-006
 -6.353397e-006 -2.542649e-006  3.352474e-006 -2.202938e-006
  2.192995e-006 -1.756415e-006 -1.878337e-006 -8.056518e-007
  1.058521e-006  4.624400e-007 -1.083322e-006  2.418638e-006
  1.161489e-006  3.449764e-006  8.056798e-007 -1.590576e-006
 -1.248669e-006 -1.648022e-006  3.422470e-006 -1.335751e-006
  2.512425e-006  8.488576e-008 -1.572298e-007  4.235851e-007
  3.266086e-007 -2.215813e-006 -1.397547e-006  8.405843e-007
 -7.752101e-007  4.416500e-006 -4.983294e-007  9.555330e-008
 -8.098243e-007 -9.283047e-007  3.062470e-006  8.790247e-007
  2.237023e-006 -1.340326e-006  4.196904e-007  1.459277e-007
 -4.401809e-008 -1.316872e-006 -3.222973e-006 -1.140658e-007
 -1.050508e-006  3.866533e-006  1.900569e-007  3.106992e-007
  4.809469e-008 -6.987192e-007  1.674756e-006  4.943957e-007
  3.823519e-007 -5.816762e-007  5.502805e-007  3.371151e-007
 -3.901538e-007

 -1.192672e-005 -7.992613e-006  6.790102e-005 -7.726418e-006
  2.315418e-005 -2.099928e-005 -7.938491e-006  2.051723e-006
  1.050920e-005  9.607664e-006  7.876433e-007  2.546596e-006
  3.063709e-007  7.990337e-006  7.310734e-006  6.210235e-006
  9.857130e-006 -1.087854e-005  7.203913e-006  1.007432e-006
 -3.221032e-006  1.091884e-006 -1.037860e-005  2.505883e-006
  3.299771e-007  1.141926e-005  2.694164e-006  7.063501e-006
 -2.126144e-006  1.222186e-006  7.519437e-006  3.035019e-006
  3.313461e-006 -6.964011e-006  3.206420e-006  1.194118e-006
 -2.428527e-006 -1.931436e-006 -8.391799e-006 -9.132574e-007
 -1.095538e-006  6.728508e-006 -1.477992e-006  3.579682e-006
 -1.961093e-006  2.919408e-006  1.155399e-006  2.117310e-006
 -1.542789e-006 -2.132830e-006  6.351807e-006  3.134642e-007
 -1.810317e-006 -4.250679e-006 -3.962642e-006 -6.529172e-007
 -1.453462e-007  1.256800e-006 -2.154120e-006  5.061680e-007
 -1.025880e-006  2.973884e-006 -2.361407e-006  1.767737e-007
 -1.538199e-006  1.900569e-007  4.821204e-006 -6.154887e-007
 -1.584865e-006 -1.779975e-006 -1.071677e-006 -3.448582e-007
 -5.010845e-007 -1.537804e-006  1.824012e-008 -4.675554e-007
 -1.293520e-007

 -1.811711e-005  2.905885e-005  4.848986e-005  1.538847e-005
  9.752655e-006 -9.900364e-006  3.261564e-005  2.421314e-005
  1.740023e-005 -2.442658e-005  9.090948e-006 -5.048975e-006
  2.455498e-005 -4.534892e-006 -1.949966e-005  4.796520e-008
  8.543614e-006  1.773870e-005 -1.482864e-006  9.719774e-006
  1.981927e-006  3.263695e-006  1.731108e-005  1.009350e-005
  3.176052e-006 -1.196435e-005  5.049264e-006 -2.714538e-007
  5.041890e-006 -3.854364e-007 -6.987650e-006  4.985804e-006
  5.834179e-006  6.325907e-006 -3.283008e-006  6.616364e-006
  4.875144e-006  1.812444e-006  5.344689e-006  3.220482e-006
 -1.036959e-008 -3.282582e-007  8.366961e-007  2.672032e-007
 -8.974064e-007  2.450092e-007  3.024306e-007  4.232785e-006
  2.174616e-006  2.823946e-007 -2.363899e-006  7.213115e-006
  1.252983e-006  5.322227e-007  1.218757e-006  2.304019e-006
  2.234752e-007  9.454080e-007 -2.452011e-007 -3.229656e-007
 -1.553744e-006  3.188551e-007 -1.802916e-007  1.143449e-006
 -1.059619e-006  3.106992e-007 -6.154887e-007  6.674983e-006
 -4.247237e-007 -4.708749e-008  7.556219e-007  6.326796e-007
 -7.462504e-007 -4.563177e-007 -6.912028e-007 -4.717682e-007
 -3.058090e-007

  1.009659e-005 -8.939742e-006 -7.245096e-005 -1.152629e-005
 -1.643053e-005  2.087871e-005 -7.997428e-006 -6.920721e-006
 -1.777086e-005  1.490339e-006 -7.964615e-006 -2.427055e-006
 -1.287331e-005 -4.302773e-006  2.973115e-006  1.222914e-006
 -1.201000e-005  2.378244e-006 -2.311949e-006 -5.629189e-006
  7.648756e-007 -5.657516e-006  6.971682e-006 -6.391373e-006
 -1.604531e-006 -6.831783e-006 -6.044927e-006 -7.683961e-006
 -1.924326e-006 -1.395695e-006 -2.301463e-006 -4.225201e-006
 -4.096560e-006  6.584745e-006 -2.588385e-006 -2.974344e-006
  1.737988e-006 -1.145062e-006  8.710342e-006 -1.964845e-006
  9.603096e-007 -4.765580e-006  2.692464e-008 -2.595109e-006
  8.903469e-007 -3.194249e-006 -2.980313e-007 -4.387479e-006
  8.334782e-007  3.517323e-006 -3.537862e-006 -1.329114e-006
  4.779735e-006  7.238257e-007  2.615976e-006 -1.520908e-006
 -1.000236e-006 -3.140134e-007  1.768587e-006 -1.229387e-007
  1.030942e-006 -1.181290e-006  1.461372e-006 -9.376874e-007
  1.558919e-006  4.809469e-008 -1.584865e-006 -4.247237e-007
  4.669669e-006  5.112184e-007 -8.325456e-008 -1.514213e-007
 -2.074955e-007  6.473466e-007  4.044661e-007 -1.127906e-007
  3.259484e-007

 -1.155123e-006 -3.477738e-006 -4.396551e-005  1.228549e-005
 -7.018921e-006  8.728694e-006  6.234402e-006 -6.377924e-006
 -4.299510e-006 -5.361498e-006 -5.482163e-006 -3.184963e-006
  4.959703e-008 -2.307346e-006 -1.097563e-006 -8.171412e-006
 -7.109879e-006  2.561076e-006 -4.493529e-006  3.312739e-007
  2.902312e-006 -8.122533e-007  3.413357e-006 -2.698255e-006
 -1.962537e-007 -4.634128e-006 -9.503568e-007 -2.183778e-006
  1.778422e-006 -9.491947e-007 -3.573794e-006 -4.600838e-006
 -1.622332e-006  1.751649e-006 -2.921577e-007  1.197981e-007
  2.265983e-006  1.689364e-006  2.709376e-006 -3.295059e-007
  5.746745e-007 -4.568474e-006  2.359236e-006 -1.128459e-006
  2.351998e-006 -2.259741e-008 -2.762416e-006 -2.640991e-006
  7.242709e-007  7.863648e-007 -5.554131e-007  4.313547e-008
  7.271891e-007  3.373044e-006  1.612338e-006  6.423605e-007
 -2.224870e-007 -2.835236e-006  2.739250e-006  5.963534e-007
  1.766423e-006 -3.982190e-007 -9.183837e-007 -6.799366e-007
  1.457982e-006 -6.987192e-007 -1.779975e-006 -4.708749e-008
  5.112184e-007  3.532955e-006  2.467794e-007  5.772482e-007
 -2.062185e-007 -6.876055e-007  1.563247e-006  6.468952e-007
  3.823710e-007

 -4.999804e-006 -3.833476e-006 -3.506622e-005  2.747321e-006
 -3.692669e-007  1.115653e-006  6.251799e-006 -5.493240e-007
 -5.475404e-006 -4.386646e-006 -7.557976e-006 -6.176462e-006
 -1.546434e-006 -6.869079e-007 -1.946346e-006 -3.390701e-006
 -4.907810e-006  4.403481e-006 -2.639568e-006  2.080388e-007
  4.098141e-007 -2.922568e-006  6.890252e-006 -1.179834e-006
 -2.508919e-006 -5.493384e-006 -9.174133e-007 -3.822576e-006
 -1.086996e-006 -1.734780e-006 -2.600429e-006 -3.030462e-007
 -9.853692e-007  3.036975e-006 -2.548845e-006  3.406093e-007
  1.531722e-006  6.551293e-007  4.392866e-006 -1.237952e-006
 -4.502200e-007 -2.972943e-006  1.738357e-006 -3.379435e-006
 -4.185087e-007 -8.510755e-007 -1.184504e-006  3.527239e-007
 -6.201287e-007  1.149508e-006 -1.659634e-006  5.999478e-007
  6.706112e-007  6.547489e-007  3.936379e-006 -7.808472e-008
  3.596221e-007 -2.312518e-006 -4.953473e-007 -2.312511e-006
 -3.866587e-008  9.568539e-008 -1.086690e-006  4.395094e-007
  2.495883e-007  1.674756e-006 -1.071677e-006  7.556219e-007
 -8.325456e-008  2.467794e-007  3.785954e-006 -2.570528e-007
  5.315306e-007 -1.404314e-006 -8.746484e-007 -8.655774e-007
  5.613396e-008

  1.687662e-006 -7.723695e-006  4.500338e-005 -1.075048e-005
  1.367739e-005 -1.104674e-005 -1.705685e-005 -5.606042e-006
  7.006618e-006  8.871939e-006  1.471073e-006  6.912770e-007
  5.693215e-006  3.328719e-006 -1.771840e-006  3.981720e-006
  6.216083e-006 -6.247675e-007  6.292938e-006 -1.893622e-007
 -8.680538e-007 -4.600249e-007 -2.637356e-006  1.294842e-006
  4.423289e-006  1.001701e-007  2.797065e-006  1.588676e-006
  3.659754e-006 -1.473864e-006 -3.864003e-006  1.701605e-006
  1.858866e-006  2.674511e-006  4.623471e-007  5.336029e-007
 -6.580566e-008  1.502406e-006 -1.223728e-007  1.979982e-006
  1.711383e-006 -7.095081e-007  2.857964e-006  1.825306e-006
  1.695952e-006 -1.583358e-006 -2.582649e-006  6.868906e-007
 -3.805749e-007  1.654833e-006 -2.306415e-007  4.082419e-007
  4.273100e-008  1.091142e-006  1.070819e-007  2.965418e-006
  1.169902e-006 -7.520008e-007  1.230029e-006  7.000985e-007
  1.882490e-007 -3.474736e-007 -1.035409e-006 -2.618446e-007
 -8.578214e-007  4.943957e-007 -3.448582e-007  6.326796e-007
 -1.514213e-007  5.772482e-007 -2.570528e-007  2.555276e-006
  2.285753e-007  2.745684e-008  6.654434e-007  6.327901e-007
 -5.854045e-007

  1.533572e-005 -2.443050e-005 -3.243338e-005 -1.539205e-005
 -3.270448e-006  2.441719e-006 -2.039023e-005 -1.002842e-005
 -1.019943e-005  1.203439e-005 -5.925278e-006 -1.472170e-006
 -1.187353e-005  2.458698e-007  7.860443e-006 -2.416967e-006
 -4.839267e-006 -5.949161e-006  2.553452e-006 -3.518741e-006
 -3.655845e-006 -4.428776e-006 -3.040403e-006 -5.420566e-006
 -1.135296e-006  1.703405e-006 -1.452980e-006 -2.797794e-006
 -5.021137e-007 -1.473650e-007 -1.458565e-007 -2.923631e-006
 -1.767954e-006 -3.678767e-008  1.547095e-006 -3.501234e-006
 -7.373616e-007  5.935752e-007 -1.887381e-007 -1.440364e-006
  5.961983e-007 -3.366408e-007  2.094301e-006 -1.709189e-006
  1.382045e-006 -1.768633e-006  2.884703e-007 -5.544080e-007
  6.224986e-007 -7.137260e-007 -6.949238e-007 -2.393658e-006
 -2.612294e-007  1.356452e-006 -5.195754e-007 -6.367761e-008
  2.063139e-006  1.085770e-007  7.126104e-007 -9.162491e-007
  4.308571e-007 -6.503336e-007  7.407270e-007  6.929540e-007
  3.671003e-007  3.823519e-007 -5.010845e-007 -7.462504e-007
 -2.074955e-007 -2.062185e-007  5.315306e-007  2.285753e-007
  2.972822e-006  5.883205e-008  1.710029e-008  6.861825e-008
 -6.401797e-007

  1.229041e-005  2.459154e-006 -1.263041e-005 -1.034041e-006
 -1.277587e-005  7.962544e-006 -7.515084e-006  7.461064e-007
 -3.498752e-006 -2.056751e-006  1.509705e-006 -1.055573e-007
 -5.174583e-006 -1.652793e-007 -2.661691e-006  5.552523e-007
  2.867166e-007  4.420651e-006 -9.875376e-007 -7.164977e-007
 -5.641106e-008 -2.379284e-006  2.955423e-006 -1.821004e-006
  1.845675e-006 -3.856072e-006 -3.027764e-006 -2.267533e-006
 -2.541269e-007  5.295464e-007 -3.421414e-006 -3.845429e-007
 -7.370895e-007  3.246786e-006  1.833420e-007 -1.290887e-006
 -1.810916e-008 -2.181707e-006  3.070543e-006 -2.845280e-007
  9.023256e-007 -6.555123e-007 -1.990773e-006 -1.535054e-006
  5.979674e-007 -1.292379e-006  7.459302e-007 -2.227755e-007
  1.073905e-006  1.010260e-006 -1.692606e-006 -1.116750e-006
  6.012406e-007 -7.010231e-007  4.545184e-007 -4.447675e-007
  5.047915e-007  2.432650e-006 -9.204769e-009 -2.773106e-007
  8.522672e-007 -2.196175e-006  2.867785e-006  1.142942e-007
  9.247402e-007 -5.816762e-007 -1.537804e-006 -4.563177e-007
  6.473466e-007 -6.876055e-007 -1.404314e-006  2.745684e-008
  5.883205e-008  3.729589e-006 -5.688158e-008  5.424504e-007
  8.618456e-007

  1.453507e-005 -2.298668e-005 -1.373482e-005 -5.254388e-006
 -5.534186e-006  1.735888e-006 -1.599229e-005 -6.696040e-006
 -6.903778e-006  6.281180e-006 -2.311026e-006  5.864917e-006
 -7.109863e-006  2.490139e-007  7.017252e-006 -2.205171e-007
 -3.684069e-006 -7.737915e-006  1.072955e-006 -2.970022e-006
 -1.612943e-006 -1.471005e-006 -3.364614e-006 -2.673124e-006
  1.055099e-006  2.068314e-007 -1.789675e-006 -1.437055e-007
 -5.713801e-007  6.810806e-007  1.194326e-006 -2.917469e-006
 -1.256296e-006 -1.241232e-006  1.268602e-006 -1.616462e-006
 -9.589479e-007 -1.382959e-006  2.794926e-008 -5.372396e-007
  1.940531e-006 -1.331227e-006  2.181299e-007  2.790277e-007
  8.126436e-007 -1.589933e-007 -9.116400e-007 -3.292970e-006
 -4.652816e-008  1.205292e-006  9.367796e-007 -8.546467e-007
 -7.738513e-007 -1.560907e-007  3.371185e-007  3.793351e-007
  1.033248e-006 -1.029586e-006  2.307986e-006  9.617242e-007
  1.018966e-006 -1.172143e-006 -1.591617e-006 -2.293777e-006
  5.088490e-007  5.502805e-007  1.824012e-008 -6.912028e-007
  4.044661e-007  1.563247e-006 -8.746484e-007  6.654434e-007
  1.710029e-008 -5.688158e-008  3.172001e-006  4.959784e-007
  4.597367e-007

  6.735637e-006 -1.090392e-005  2.354795e-005 -2.499984e-006
  7.245765e-006 -7.503690e-006 -1.277344e-005 -1.150473e-005
  3.852875e-006  5.436217e-006 -1.194526e-006  2.833862e-006
  3.802513e-006  5.285354e-006 -1.082936e-006  2.300803e-006
  1.843295e-006 -2.548235e-006  6.279988e-006 -1.205003e-006
  1.003412e-006 -5.275736e-007 -1.413480e-006 -1.976311e-006
  2.306978e-006 -1.824217e-006 -3.534378e-008  1.552537e-006
  4.511485e-006  2.027594e-006 -3.440908e-006  1.083931e-006
  1.010668e-006  5.218922e-007  1.566135e-006 -1.521755e-006
  8.343772e-008  2.100230e-006  1.288301e-006  6.342019e-007
  1.644175e-006 -2.283205e-006 -3.567463e-008  1.821200e-006
  1.923475e-006  4.181335e-007 -1.233865e-006  1.087583e-006
  9.511740e-007  1.136741e-006 -1.495094e-007 -6.433446e-007
 -6.721336e-007  1.084731e-006  7.247099e-007  8.008969e-007
  1.476873e-006 -9.894852e-007  2.047731e-007  2.830920e-006
  5.987778e-007 -1.658900e-007 -1.972622e-007  1.919856e-007
  3.988966e-007  3.371151e-007 -4.675554e-007 -4.717682e-007
 -1.127906e-007  6.468952e-007 -8.655774e-007  6.327901e-007
  6.861825e-008  5.424504e-007  4.959784e-007  2.705484e-006
 -1.285345e-007

  5.197259e-006  4.909764e-006 -3.491902e-005  1.374666e-005
 -1.196965e-005  6.741814e-006  7.061730e-006  5.143186e-006
 -4.067681e-006 -8.772321e-006 -7.116482e-006 -6.872843e-006
 -7.083808e-006  3.970656e-006 -1.105384e-006 -3.160215e-006
 -3.441929e-006  4.460545e-006 -2.980119e-006  1.017085e-006
  1.860850e-006 -3.100164e-006  4.454202e-006 -2.076329e-006
 -6.721977e-007 -3.787756e-006 -5.394842e-006 -4.528787e-006
 -2.615278e-006  9.541377e-007 -9.962228e-007 -1.859977e-006
  5.577397e-008  1.436821e-006 -1.491821e-006  5.205725e-007
  2.960548e-007 -2.348721e-006  2.881751e-006 -2.124651e-006
 -6.359494e-007 -8.822424e-007 -2.531851e-006 -2.862763e-006
  1.067993e-007  4.056063e-007  8.222835e-007 -1.397487e-006
  1.030420e-006 -1.186859e-008  1.100765e-007  9.858004e-008
  1.906280e-007 -1.825324e-006  8.560672e-007 -2.055827e-006
 -8.497271e-007  1.086840e-006 -8.276326e-007 -7.920340e-007
  2.302732e-006 -6.003223e-007  1.102439e-006 -8.054454e-007
  8.583426e-007 -3.901538e-007 -1.293520e-007 -3.058090e-007
  3.259484e-007  3.823710e-007  5.613396e-008 -5.854045e-007
 -6.401797e-007  8.618456e-007  4.597367e-007 -1.285345e-007
  2.678858e-006


[EIGEN VALUE]
  1.029352e-002  4.851662e-003  1.475864e-003  7.632885e-004
  5.827872e-004  4.896543e-004  2.475866e-004  1.867454e-004
  1.594516e-004  1.415972e-004  8.281861e-005  5.151404e-005
  4.456189e-005  3.615184e-005  3.324196e-005  2.437808e-005
  2.200243e-005  1.698389e-005  1.522211e-005  1.333420e-005
  1.126797e-005  8.376329e-006  7.493021e-006  6.107058e-006
  5.907937e-006  5.334740e-006  4.391568e-006  3.433411e-006
  2.665369e-006  2.239934e-006  2.044004e-006  1.683268e-006
  1.455054e-006  1.234559e-006  1.005747e-006  8.739094e-007
  7.609503e-007  7.125499e-007  6.104043e-007  4.924352e-007
  4.396719e-007  2.855050e-007  2.665471e-007  2.074807e-007
  1.655856e-007  1.446552e-007  1.290120e-007  1.078329e-007
  9.206551e-008  6.569797e-008  4.015074e-008  3.459531e-008
  2.264983e-008  2.047197e-008  1.829782e-008  9.062644e-009
  3.476951e-009


[EIGEN VECTOR]
57 57

 -2.717665e-001  7.020853e-001 -2.906788e-001 -1.236245e-001
 -4.233342e-001 -1.919271e-001  2.339140e-001  3.215992e-002
  6.022561e-002  6.604308e-002  6.436651e-002  9.944615e-002
 -1.104279e-001  8.221298e-002 -2.595583e-002  1.362109e-002
 -1.057022e-001 -3.559946e-003  4.966922e-002  2.715575e-002
  3.854668e-002  4.700799e-003  5.763941e-003  2.619510e-002
 -1.957456e-002  1.574496e-002 -2.448011e-004  1.061837e-003
 -3.304722e-002  2.106025e-003  1.796892e-002  1.970235e-003
  2.255409e-002 -1.807918e-003 -2.483787e-003  1.359715e-002
 -2.129379e-003  9.005968e-003  6.325903e-005 -6.521489e-003
 -8.993694e-003  5.998984e-003 -1.153725e-004 -1.909831e-003
  1.552959e-003  2.398924e-003 -7.538932e-003  1.070188e-003
  4.161480e-003  6.458242e-003 -7.460729e-004 -3.931986e-003
 -3.068372e-003  4.877343e-003 -9.031253e-004  9.151334e-004
  3.073620e-003

  4.045639e-001  6.288113e-001  2.766370e-001 -1.680673e-001
  4.026073e-001  2.634066e-001 -1.846472e-001  8.809920e-002
  2.410131e-002 -5.331036e-003 -1.237338e-001  2.254823e-002
  9.120717e-002  8.355431e-003  7.667174e-002  5.276149e-002
  3.082499e-002  9.703950e-002  1.200759e-002  5.902553e-002
  5.195110e-002 -1.265315e-002  4.038733e-003  4.712170e-002
 -1.373838e-002 -1.899672e-002  4.544488e-002  2.145139e-002
 -2.748593e-002  3.124952e-002  2.637934e-002  5.057129e-004
  2.629572e-002  1.529577e-002  4.954316e-003  3.665036e-002
 -1.190866e-002  8.199292e-003  3.032598e-002 -9.026035e-003
 -1.251962e-002  8.108854e-003  1.028540e-002 -1.395186e-002
  8.093373e-003  1.033193e-002  1.467121e-004  8.966508e-003
 -5.187840e-003  7.551129e-003  1.658156e-002 -5.525937e-003
 -4.303744e-003  3.076356e-003 -2.309605e-003 -6.599508e-003
  2.765202e-004

  1.429210e-001 -6.351727e-002  9.241958e-002 -4.426586e-001
  5.815080e-002 -2.005788e-001  1.165953e-001 -4.658332e-001
 -2.312476e-001  3.079651e-001 -7.330200e-002  1.109155e-001
  8.487580e-002  3.364570e-001  1.161621e-002 -3.539829e-001
 -2.098166e-002 -8.966618e-002  7.349384e-002 -1.822207e-001
 -5.994447e-002  6.310238e-002 -3.519857e-002  7.739148e-002
  2.236027e-002  9.318526e-002 -3.287165e-002 -6.924190e-002
 -1.466031e-002 -3.506264e-002  2.956661e-002 -1.074754e-002
 -2.583266e-002 -2.328902e-003 -4.292694e-003  4.863609e-002
 -1.736704e-003  3.060833e-002 -9.707624e-003 -2.383583e-002
 -1.044539e-002 -1.401794e-002  1.485001e-002 -8.140135e-003
 -1.439924e-003 -9.597309e-005  4.680674e-003  1.619215e-002
  1.705007e-003  4.825788e-003 -3.487615e-003  3.947563e-004
  4.044375e-003  2.267468e-003 -1.333821e-003 -1.786121e-003
  4.333877e-003

 -3.524999e-001  1.419824e-001  5.861350e-002  2.697780e-002
 -8.421054e-002 -4.182817e-002 -2.763491e-001 -7.594910e-002
 -1.522248e-001  9.653417e-002 -2.370986e-001 -1.241524e-001
  2.526186e-001 -2.509133e-002  1.249934e-001  1.875685e-002
  4.255360e-001  3.683358e-003 -4.180799e-001 -7.996702e-002
 -7.878696e-002  5.933757e-002 -2.507580e-001 -1.255700e-002
  2.157233e-001 -2.499083e-002  6.011430e-002  1.183828e-002
  2.287146e-001 -2.625024e-002 -1.357517e-001 -2.529112e-002
 -1.980194e-002  1.847469e-003 -3.925313e-002  2.240461e-002
  5.782117e-002 -3.660151e-002  3.633820e-002  1.454113e-002
  7.168240e-002  1.402900e-002 -3.540442e-002 -7.761461e-003
 -1.089156e-002  2.165072e-003 -4.885580e-003  7.570030e-003
  1.635255e-002 -1.654757e-002  3.649477e-002  8.472680e-003
  1.287835e-002  9.615292e-003  7.515627e-003 -1.000806e-003
  1.030802e-002

 -5.581572e-001 -5.015218e-002  3.790932e-001 -3.087418e-001
  6.110023e-002  3.496230e-001 -8.147533e-002 -6.008282e-002
  3.546913e-001  7.359462e-002  1.517290e-001 -1.248784e-001
 -1.985802e-001  1.458617e-001  1.123978e-002 -8.473712e-003
 -5.473024e-002  3.751529e-002 -1.540149e-002 -8.810716e-003
  3.488511e-002  9.545700e-002  7.181946e-002 -3.787567e-002
 -1.497000e-001  6.167552e-002 -3.436363e-002  2.179548e-002
 -5.725707e-002 -6.137442e-003  5.964248e-004 -3.701348e-002
  7.117986e-003  8.637641e-002  6.186000e-002 -1.104522e-002
 -6.807294e-002  6.086247e-002 -2.136721e-002 -1.900382e-002
 -1.998659e-002 -1.944835e-002 -7.006644e-003 -2.813184e-002
  1.360679e-002  2.900316e-002  6.104743e-003 -3.090711e-002
 -6.734244e-004  2.279078e-002 -1.723376e-002  3.605176e-003
  1.570081e-005 -5.032348e-003 -1.128176e-002  2.199503e-002
  5.778257e-003

  5.885105e-002 -5.528073e-002 -5.319086e-001 -2.056193e-002
 -3.438000e-002  5.955323e-001 -3.238923e-002  7.864809e-002
  1.760569e-001 -9.052786e-002 -3.416936e-002  1.968303e-001
  6.973970e-002  1.670263e-001  4.509968e-002 -2.873357e-001
  1.285638e-001  2.987800e-002 -6.770237e-005 -1.347501e-001
 -9.956774e-002  9.479812e-002 -3.490041e-002  6.788000e-002
  9.169215e-002  1.432160e-001  2.729682e-002 -1.923250e-001
  7.395684e-002  1.041059e-002  4.333917e-002 -8.421197e-002
 -1.976768e-002  6.321917e-003 -2.284953e-003  1.878349e-002
  4.092655e-002  2.364306e-002  1.722822e-004 -4.702811e-002
  9.792152e-003  1.231617e-002  3.759767e-002 -6.169000e-003
 -5.464512e-003 -1.924642e-002  8.537752e-003  1.746066e-002
  1.339105e-002  7.951629e-004  1.936333e-002 -2.321976e-002
 -1.120364e-003  1.844744e-003  1.129358e-002 -2.754446e-003
 -1.211292e-002

  3.841615e-002 -7.354618e-002 -2.851562e-002 -1.328161e-001
  1.824068e-001 -4.017691e-001  1.271225e-001  1.392292e-001
  6.051705e-001 -2.977858e-001 -2.281910e-001  1.486206e-002
  1.692704e-001  2.113461e-001  1.213015e-002 -6.182929e-002
 -4.210485e-003 -4.097121e-002 -1.002430e-001  1.124727e-001
  5.012948e-002  3.065751e-002 -2.210603e-001  5.331133e-002
  7.135547e-002  1.862239e-001 -2.003241e-002  2.812577e-002
 -2.115247e-002  5.280076e-002 -9.997752e-002  5.577660e-002
  1.437543e-002  2.301635e-002 -6.484292e-002  3.980757e-002
 -8.071334e-003  3.804861e-003 -1.733788e-002  7.866640e-002
 -1.043237e-002  4.140759e-002 -3.915095e-002  4.399611e-002
  4.177112e-002 -1.456740e-002  3.281162e-003  1.995098e-002
 -9.735059e-004 -3.711957e-002  5.129757e-003  1.811809e-002
 -1.729602e-004  8.948719e-003  8.728331e-004  4.163467e-003
  2.214705e-002

 -3.014201e-001 -1.307743e-002 -4.114555e-001 -2.841956e-001
  5.339462e-001 -6.524187e-002 -9.959778e-004 -1.763450e-001
 -1.124106e-001 -1.176995e-001  6.592457e-002  1.431375e-001
 -1.006973e-001 -1.842668e-001  3.110353e-002  9.587346e-002
  1.707672e-001 -4.641450e-002  7.499505e-002  1.705965e-001
  4.773296e-002 -2.577870e-001  8.269437e-002  2.897268e-002
 -1.428131e-002 -1.452014e-001  3.521278e-002  1.314347e-001
  2.106134e-002 -4.784606e-002  2.991474e-002  1.350347e-001
  1.098221e-002 -1.020204e-001 -2.491402e-002  2.419628e-002
  4.159447e-002  3.776676e-003  1.874437e-002  2.774217e-002
  1.719061e-002 -4.218354e-003 -4.691872e-002  2.675213e-002
 -1.260396e-002  1.808460e-002 -5.496617e-002  1.654313e-002
  4.382984e-002  2.899101e-002  1.983758e-002 -3.108146e-003
  3.712153e-002  7.272388e-004 -4.936482e-002 -1.890081e-004
 -1.310667e-002

 -9.329716e-002  9.401190e-002 -6.528873e-002  3.198895e-001
  3.606761e-001 -2.967308e-001 -1.035315e-001  6.834463e-002
  4.166951e-002  1.431140e-001  8.113074e-002  1.563963e-001
 -2.071895e-001 -2.267724e-002  6.949569e-002  6.475091e-002
  1.084077e-001 -1.399177e-001  9.469145e-003 -2.938753e-001
  1.317708e-002  3.424155e-001  1.768127e-001  1.268254e-001
 -1.007064e-001  2.213011e-001  3.330373e-002 -1.828357e-001
  3.560512e-002 -7.759924e-002  1.832192e-002 -2.875830e-001
  2.830994e-002  1.799508e-001  5.302850e-002  4.459254e-002
  4.859840e-004  9.479402e-002 -2.016505e-002 -7.592064e-002
 -1.695621e-004 -5.298170e-002  4.467631e-003 -7.812328e-002
  3.830296e-002  3.669245e-002 -1.271455e-002  2.019256e-003
  6.102718e-003  3.820898e-002 -2.455920e-002 -1.604201e-002
 -2.799746e-002 -4.219900e-002 -9.035837e-003  8.110840e-004
  5.120229e-003

  9.322167e-002 -1.836617e-002  1.388263e-001  1.440425e-001
 -8.462344e-002  1.163909e-002 -1.323185e-001 -1.486906e-001
  2.847458e-001  1.639465e-001  5.239089e-002  6.050771e-001
 -1.693177e-001  1.274144e-001 -1.585409e-001  7.009135e-002
  2.451871e-002 -2.292097e-002 -1.564736e-001 -4.543406e-003
 -4.080936e-002 -1.219359e-001  8.192691e-002  1.378884e-001
  2.813051e-002 -2.895790e-001 -7.292056e-002  1.638982e-001
  2.215502e-001  1.444838e-002 -1.543673e-001  5.268782e-002
  1.948069e-002 -1.305783e-001  2.122164e-002 -3.416105e-002
  9.858246e-002 -1.724375e-001 -1.200817e-002  9.018330e-003
  1.270009e-001 -5.340991e-002 -9.344281e-003  1.273772e-002
  4.400602e-002 -4.802985e-002  5.474811e-002 -5.383309e-002
  1.019188e-002 -4.732460e-002 -8.502634e-003 -3.471470e-003
  7.065427e-003 -5.146106e-004  2.305636e-002  1.259849e-002
  1.960370e-002

  9.568881e-002 -2.026835e-002 -3.596714e-001  6.496117e-002
 -1.321327e-002 -3.319230e-002 -3.465933e-001 -1.520225e-001
  1.003237e-001  2.497104e-001 -1.643479e-001 -2.341181e-001
  3.113661e-002  1.842824e-001 -1.020183e-001  1.315633e-001
 -1.817097e-002  3.516054e-002 -1.635320e-001  7.995443e-002
  5.241784e-002  1.200990e-001  6.532192e-002  1.939161e-002
 -2.613694e-001 -4.611919e-002 -1.754338e-001  2.667599e-001
 -2.147327e-001  6.002232e-002  1.112236e-001  7.007127e-002
 -1.787337e-004 -4.969870e-003  2.705692e-001  3.362702e-002
 -2.396155e-001 -8.100821e-002 -2.784203e-002  1.016423e-001
 -1.420374e-001  3.542083e-002  1.020202e-001 -2.358343e-002
  3.566211e-003  8.042100e-003  1.147374e-001 -1.534909e-002
 -2.690559e-002 -4.290057e-004  2.333047e-002 -3.152683e-002
 -1.818711e-002 -1.624865e-002  4.798679e-003 -3.687006e-002
 -8.610423e-004

  6.405898e-002  1.066253e-001 -1.448814e-001  2.458512e-001
  1.616251e-001  1.089053e-001 -3.061090e-002 -2.323818e-001
  1.386735e-001  2.505122e-001  2.051932e-001 -2.968116e-001
 -6.330022e-002  8.174822e-002 -2.167377e-002 -2.822315e-002
 -1.771811e-001 -1.653457e-001  7.620340e-002 -8.694709e-002
  1.204354e-001  3.978908e-002 -1.450168e-001 -2.315287e-001
  1.747621e-001  3.751342e-002  1.487910e-002  9.985785e-002
  6.962326e-002  4.109954e-002 -2.430266e-001  1.602855e-001
  1.137911e-001 -5.338721e-002 -3.433082e-001 -1.273071e-001
  1.590228e-001  4.001211e-002 -1.272228e-001  1.101831e-001
  2.501735e-002  8.988759e-002 -1.589209e-001  7.783106e-002
  8.700158e-002  3.365390e-002 -1.046987e-001  3.518564e-003
 -2.349361e-002  1.340427e-002 -9.540083e-002  7.340734e-002
 -3.048043e-002  5.852583e-002 -4.240012e-002  4.166138e-002
  4.345416e-002

  8.036633e-002 -8.729118e-002 -9.596193e-002 -2.374413e-001
  5.714996e-002  1.309985e-002  1.082783e-001  3.150503e-001
 -2.679498e-001  3.392948e-002 -7.924667e-002 -6.545450e-002
 -3.709657e-001  1.530694e-001 -5.577259e-003  9.360138e-002
 -9.025296e-002  2.066913e-001 -1.172162e-001  3.714285e-002
 -1.836072e-001  2.806883e-001 -1.128629e-002  4.716743e-002
 -1.303450e-001  5.168813e-002 -2.064834e-002  1.652540e-001
  2.081235e-001  1.815874e-001 -2.788701e-001 -6.094775e-005
 -3.219407e-002  8.749048e-002 -8.686595e-002  3.606606e-002
  3.973108e-002 -1.433279e-001  7.017604e-002  1.688479e-001
  2.008951e-001  9.342979e-002 -1.510027e-001  6.249399e-003
  4.196052e-002  1.181486e-002 -2.923889e-002  1.712019e-002
  2.785214e-002 -6.234464e-002  6.436934e-002  3.101853e-002
  5.786041e-002  4.370469e-002 -6.553504e-002 -1.597165e-002
  5.126599e-002

 -6.060430e-002 -1.200339e-002  5.770024e-002 -3.791237e-002
 -4.796757e-002 -5.104531e-002 -2.336058e-001  1.405887e-001
 -1.812534e-001 -1.197106e-001  3.851529e-002  1.276164e-002
  2.271666e-002  1.855827e-001 -4.537123e-001 -2.625787e-002
  1.560606e-001  1.165109e-001  4.803906e-002  4.395866e-002
  2.307330e-001 -4.972391e-003  1.336565e-001  1.005171e-001
  1.225777e-001  1.625796e-001 -3.112698e-001 -5.989830e-002
 -2.690986e-002  4.704978e-002  1.492084e-001  4.553535e-002
  3.027982e-001 -4.625002e-002 -4.900155e-002  6.046846e-003
  2.296148e-001  1.016995e-001 -5.639714e-002 -2.332499e-002
 -1.126566e-002  1.603415e-001  8.257544e-003  9.054271e-002
  2.140392e-001 -5.161184e-002 -2.009336e-001  2.683570e-003
  1.589178e-001  6.055886e-002  9.364088e-003 -8.452965e-003
 -4.296103e-002  5.987149e-002 -1.485588e-002  6.061853e-002
  6.936798e-002

  1.902794e-002 -5.118810e-002  4.494074e-002  6.588272e-002
 -2.029174e-001 -4.415012e-002 -3.828939e-001  4.693882e-002
 -1.168562e-001 -7.609692e-002 -1.784763e-002  1.898146e-001
 -2.249083e-001  1.319147e-001  5.446210e-001 -1.664579e-001
 -2.691281e-002 -1.406235e-001  7.353379e-003  2.405813e-001
  1.599396e-001 -8.335765e-002  4.051858e-002  6.219582e-002
 -1.107547e-001  1.964499e-001  1.455928e-001  2.391184e-002
 -1.046015e-001 -5.177812e-002 -1.923289e-002  2.244559e-001
  5.658885e-002 -4.759749e-003 -1.065778e-001  8.756380e-002
 -2.693892e-002  1.357467e-001  3.122178e-002  8.468826e-002
 -2.541204e-002  3.450604e-002 -4.868002e-002  1.185177e-001
  3.630368e-002  3.666410e-002 -8.362873e-002  5.989392e-002
 -5.322921e-002  4.929271e-002  2.728598e-002  8.366636e-002
 -1.666742e-002  1.232188e-002 -3.257705e-002  3.860023e-002
  1.066533e-002

 -1.563651e-001  4.745600e-003  1.150765e-001  1.151880e-001
  1.274077e-001  1.617651e-001  2.324353e-001  2.818664e-001
 -2.092716e-001  6.661646e-002 -5.845075e-002  1.603106e-001
  1.686301e-002  2.308298e-001 -3.792191e-002  1.084020e-001
  6.524117e-002 -4.662524e-001  1.159466e-001  5.361771e-003
 -6.831431e-002  6.516471e-002 -1.985732e-001 -5.006834e-002
  1.227141e-001  5.564317e-002 -3.386797e-002  2.394049e-001
 -5.015732e-002 -5.606709e-002  1.099894e-001  1.098526e-001
  3.149255e-002 -1.095454e-001  5.130965e-002  8.634297e-002
 -8.454281e-002 -1.258441e-001 -6.897915e-002  1.473212e-001
 -2.326432e-001 -1.188942e-002  1.792579e-001  2.047702e-002
  8.169037e-002 -2.828821e-002  1.310071e-001  1.411034e-001
 -4.201567e-002 -4.900943e-002 -9.090730e-003 -3.742834e-002
 -1.034452e-001  4.521124e-002  7.753112e-002 -6.020054e-002
  6.858667e-002

  9.854561e-002 -8.766840e-002 -7.024277e-002 -1.497751e-001
 -7.096242e-002  8.451434e-002 -3.015484e-002  2.539462e-002
 -5.371029e-002  1.595221e-001 -9.058382e-002  1.929173e-001
 -6.265744e-002 -9.041452e-002 -2.325379e-001  2.264824e-001
 -6.384664e-002 -8.011245e-002 -1.410209e-001  2.455438e-001
  1.228096e-001 -9.018106e-002 -2.592855e-001 -4.897900e-002
  4.710079e-002  1.005272e-001 -4.238665e-002 -8.605676e-003
 -2.578489e-002 -1.553041e-001 -1.672832e-001 -1.168411e-001
 -1.303807e-002  3.229435e-001 -1.487044e-001  5.928887e-002
 -9.092400e-002  3.679511e-001 -1.382230e-001 -1.811931e-001
 -6.597715e-002 -8.350389e-002 -4.310111e-002 -2.191767e-001
 -3.299783e-002  2.071512e-001  3.061666e-002  7.959176e-002
 -7.013441e-002  1.276443e-001 -1.146110e-001 -6.388381e-002
  2.223008e-002 -4.270737e-002  5.949141e-003 -8.200747e-002
  2.157102e-002

  4.026016e-002  3.946347e-002  1.029423e-002  1.506504e-001
  5.248117e-002 -6.768471e-002  6.378150e-002 -7.434283e-002
 -5.603026e-002 -1.827275e-001  4.286040e-001 -1.254013e-001
  8.377643e-002  4.342605e-001  1.550138e-001  2.383362e-002
  9.074991e-002  1.819997e-001 -4.637939e-002  2.324890e-001
 -1.401302e-001 -4.386480e-002  1.892661e-001 -3.525239e-002
  2.224969e-001  7.391366e-003 -1.001007e-001  9.136930e-002
  1.924475e-001 -4.449306e-003 -5.750746e-002  1.305342e-002
  3.942489e-003  6.632116e-002  8.364846e-002  8.922024e-002
 -1.019099e-002  5.422501e-002 -2.881049e-002 -1.227804e-001
 -5.764106e-002 -7.641075e-002  6.147683e-002 -2.149157e-001
 -7.199424e-002  1.906290e-001  1.397885e-001  1.007790e-001
 -4.097192e-002  8.421025e-002  5.433040e-002 -1.265175e-001
  3.923707e-002 -5.036578e-002 -7.275681e-002 -1.552217e-001
 -8.016544e-002

 -1.056625e-001  3.096974e-002  1.972980e-002  1.485591e-001
  1.097532e-001  6.813246e-004  3.226781e-002 -1.103816e-001
 -1.261155e-001 -1.201734e-001 -6.356788e-002  2.654556e-001
  5.453531e-002  1.652321e-001 -1.858835e-001  1.988702e-002
 -1.192045e-001  1.616080e-001 -1.264605e-001  3.263537e-002
 -1.434586e-001  8.460932e-002 -2.159552e-002 -2.477228e-001
  3.484789e-002  1.856198e-003  1.993023e-001 -4.583868e-002
 -1.157510e-001  7.256176e-002  2.128408e-002  8.075858e-002
 -6.638336e-004  1.856853e-001  7.768211e-003 -3.612348e-001
 -1.504002e-001  9.740525e-002  2.645586e-001  2.562693e-002
 -2.234625e-001  8.773916e-002  1.060702e-002  1.724933e-001
 -2.418407e-002  1.352997e-001 -6.965075e-002 -1.827089e-001
 -1.080637e-001  4.393804e-002  1.904547e-001  1.620465e-001
 -6.575954e-002  5.815302e-002 -1.670911e-001  1.509013e-001
 -8.651106e-002

  8.646810e-002 -4.350960e-003 -6.455343e-002 -2.181001e-001
 -9.411250e-003 -9.867773e-002 -6.969800e-002  4.514227e-002
 -2.937188e-002 -9.373843e-002  4.481963e-002  1.823323e-002
 -1.548343e-001 -9.197789e-002  1.674623e-001 -4.002644e-002
  5.443423e-002  1.161384e-001 -7.888850e-002 -8.027387e-002
 -8.720952e-003 -6.871644e-002  4.682653e-003 -3.697607e-001
  1.738906e-002  1.610455e-002 -1.116134e-001 -4.530839e-002
  1.599746e-001  4.381183e-002 -9.212788e-002 -1.410326e-001
  2.303783e-001 -5.675073e-002  1.074095e-001 -2.169467e-001
 -2.084870e-002  7.413014e-003 -1.845011e-001 -2.149832e-002
 -1.591442e-001 -1.382496e-001  1.633902e-001  8.423363e-002
  2.373952e-001 -8.491615e-002  2.839863e-001 -7.370202e-002
 -1.921236e-001 -3.665879e-003 -1.406378e-001  1.296978e-002
 -3.285920e-001 -6.586289e-003  1.941909e-001  1.185593e-001
  1.180327e-001

  7.644011e-002 -3.345969e-002 -5.808335e-002 -1.718919e-001
 -2.157404e-003 -1.623178e-001 -2.555210e-001  3.257994e-001
  1.151775e-001  2.283175e-001  1.344469e-001 -5.139294e-002
 -5.013080e-002  9.364882e-002 -1.342971e-001 -9.915033e-002
  4.877534e-002 -7.636611e-002  9.318982e-002  1.142818e-001
 -2.285402e-002  1.159708e-001 -2.060319e-002 -3.892813e-001
  7.393548e-002 -1.309107e-001  1.443084e-001 -3.422619e-002
  9.907225e-002 -1.848506e-001  1.545120e-001  5.249412e-002
 -2.272028e-001 -9.844614e-002 -7.879640e-002 -3.787138e-002
  5.803157e-002 -3.187557e-002  2.610593e-001 -1.251924e-001
  3.353360e-002 -2.441883e-001  1.361288e-001  2.638472e-002
 -1.047307e-001 -8.292673e-002 -1.346227e-001  4.928644e-002
  1.339848e-001  8.198206e-002  8.243385e-002 -5.139334e-002
  4.397411e-002 -9.569465e-002  3.923095e-002  5.545680e-002
 -2.456189e-002

 -2.542585e-002  1.379223e-002 -1.437871e-002 -1.512286e-002
  5.388787e-002 -5.442757e-002 -1.142216e-001  7.374470e-002
  3.618556e-003  1.412996e-001  9.878121e-002 -4.355685e-002
  7.836900e-003  1.638200e-002  9.119286e-002  8.793439e-002
 -7.037361e-002 -1.449566e-001  2.615355e-002  2.003639e-001
 -3.648790e-001 -1.258430e-001 -4.637287e-002  1.973752e-001
  3.655734e-002  9.088394e-002 -1.209577e-001 -6.360967e-002
 -2.795612e-002  2.164114e-001  1.841052e-002 -2.529770e-002
 -3.086515e-001 -5.773764e-003 -4.905574e-002 -1.591857e-001
  1.324532e-001  1.501120e-001 -9.627477e-002 -2.105060e-001
 -1.901594e-002  3.305552e-001  1.438618e-001 -2.026333e-002
 -7.458650e-002 -1.495597e-001  6.326729e-002 -2.998079e-001
  8.239233e-002 -2.433206e-002 -8.960701e-003 -3.142176e-002
 -5.730030e-002  2.069048e-001  1.969780e-001  1.715021e-001
  2.467783e-002

 -4.299757e-002  7.500960e-002  2.000496e-002  4.856175e-002
  3.940332e-002 -3.612199e-002 -1.702063e-001 -9.060793e-002
 -2.067596e-002 -7.097744e-002  2.483674e-001  1.258457e-002
 -8.788647e-003 -2.400048e-001 -2.655681e-001 -3.355704e-001
 -6.991247e-002 -4.965679e-002  5.042856e-002  1.443270e-001
  6.075075e-002  8.740365e-003 -1.129958e-001  1.300748e-002
  3.933033e-003  8.093080e-002 -5.012082e-002 -2.709120e-002
  1.567765e-001  1.020223e-001 -3.161018e-002 -2.278570e-002
 -1.459635e-001  1.957549e-001  5.422512e-003  1.924196e-001
 -1.532622e-001 -2.299914e-002  1.220449e-001  1.623609e-001
  5.266872e-002  1.154971e-001  9.505048e-002  6.447436e-003
  6.547374e-002 -2.102848e-002  2.473067e-001  1.840953e-001
 -1.504884e-001 -2.572622e-001  2.843874e-001  1.916848e-001
  3.677805e-002 -1.014142e-003  1.837214e-001 -5.304478e-002
  1.286923e-001

  3.342364e-002 -5.902170e-002  8.376017e-003  2.640341e-002
 -3.721730e-002 -2.958694e-002  3.833111e-002 -3.050506e-003
  1.442519e-001  2.711761e-001  5.024401e-002 -8.841019e-002
 -1.349556e-001 -8.968092e-002 -4.109620e-002  9.574913e-002
  1.555317e-001  3.933217e-001  1.658180e-001 -2.750992e-002
 -2.471130e-001 -1.407964e-001 -1.487779e-001  3.093777e-001
  1.261364e-001  1.285608e-001  2.328318e-001  8.932731e-002
 -8.630941e-003 -7.770682e-002  6.652440e-002  1.038692e-004
  6.408457e-002 -1.346131e-001 -1.096759e-001  1.858177e-001
 -6.427005e-003  1.525190e-001  1.868094e-001  1.247523e-001
 -2.532388e-001 -8.895659e-002  9.311931e-002  5.259552e-002
  2.296815e-001 -1.789245e-002  4.978006e-003  2.620113e-002
 -9.023234e-002  6.925364e-002  5.693884e-002  8.001263e-002
 -1.711108e-001  2.440129e-002 -6.572197e-002 -3.646699e-002
 -1.120169e-002

  1.031367e-001 -3.869654e-002 -3.041336e-002 -1.107973e-001
 -4.623093e-002  4.814040e-002  1.092674e-001 -1.706415e-002
  2.072249e-002 -6.111111e-002  8.089538e-002 -1.884076e-001
 -5.410565e-002 -6.358721e-002  2.829620e-002 -2.332901e-002
 -6.010646e-002 -3.503581e-001 -1.816396e-001  1.575237e-002
  2.476852e-001  9.344456e-002 -7.958348e-003  3.003103e-001
  3.457682e-002 -1.793323e-001  1.442570e-001 -5.650838e-004
  1.524049e-001  4.955719e-002 -7.064433e-002 -1.474324e-002
  1.331088e-001 -8.715862e-003  8.288079e-002 -8.301881e-002
 -1.150740e-002 -3.351633e-002  2.897853e-001 -1.952871e-001
 -8.385179e-002  5.272969e-002  1.356077e-001 -6.236035e-002
  2.717403e-001  1.050620e-001 -5.250781e-002 -2.034951e-001
 -4.123678e-002  2.115856e-001  2.963060e-001 -1.681141e-001
 -9.323556e-002 -1.892502e-002 -4.629575e-002  2.504900e-002
  8.974839e-002

 -7.976053e-002 -1.169627e-002 -1.196895e-002  9.481088e-005
  1.052151e-001  3.320773e-003 -4.748646e-002 -3.016142e-002
 -1.026948e-001 -5.397897e-002 -2.230690e-003  9.131814e-003
 -1.255338e-001  3.801899e-002 -6.996406e-002  1.035247e-001
 -3.253811e-001  1.908988e-001 -2.406942e-001 -1.301235e-001
  2.597745e-001  3.201094e-002 -4.692617e-002  1.340284e-001
  1.452750e-001  1.607002e-001  9.863106e-002 -1.511045e-001
 -3.624121e-002 -8.217135e-002 -1.230205e-001  1.286679e-001
 -1.312119e-002 -2.423720e-001 -1.054800e-001  4.195345e-002
  4.552088e-003 -7.856413e-002 -3.883336e-003 -4.958809e-002
 -7.020129e-002  8.347169e-003  2.417267e-001  7.129867e-002
 -3.006893e-001 -2.099293e-001  1.370401e-001  1.062157e-001
 -5.311898e-002  2.182451e-002  6.181417e-002 -2.231909e-001
 -1.061826e-002  6.129538e-003  2.280613e-001 -3.085567e-002
 -2.899515e-001

 -3.113041e-002  5.567409e-002 -1.983964e-002  1.675241e-001
  2.774705e-002  8.876007e-002  2.516749e-002 -2.538451e-001
 -6.152614e-002 -2.393540e-001 -2.697184e-001 -1.485435e-001
 -1.163387e-001  2.220078e-001 -5.300846e-002  1.160863e-001
 -1.986840e-001 -6.372936e-002 -7.192021e-004  7.271683e-002
 -1.131484e-001 -1.495163e-001 -1.102756e-002 -4.964119e-002
 -1.265172e-001  7.734854e-002 -1.991340e-003  9.796416e-002
  4.036391e-002 -2.488196e-001 -3.647924e-002 -2.432918e-001
 -8.566173e-002 -2.393948e-002  7.164573e-002  1.153482e-001
  2.591704e-001  1.198383e-001  2.218328e-001 -1.389180e-001
  1.218371e-001 -2.129924e-001  8.330593e-003  3.888275e-002
  1.083824e-001 -1.758977e-001 -1.686293e-002  9.869681e-002
  1.127317e-001 -7.433974e-002  8.006258e-002  1.179666e-001
 -9.979169e-002 -6.276698e-002  1.460786e-001  1.363957e-001
  1.823274e-001

 -1.374364e-001  4.453557e-003 -1.021424e-002 -1.873947e-002
  1.738048e-002 -5.434791e-002 -2.668914e-001 -6.931230e-002
 -2.537680e-002 -1.352093e-001 -3.488969e-002  1.484237e-001
  1.338250e-001 -1.430845e-001  5.377294e-002 -1.703732e-002
 -4.268629e-001  6.202867e-002  6.447914e-002 -7.396749e-002
 -3.398246e-001  1.797881e-001 -1.278479e-001 -6.564276e-002
  7.905430e-002 -8.133171e-002  6.500895e-002  6.078351e-002
 -1.099489e-001  2.353646e-001  7.280400e-002  2.704465e-002
  1.298712e-001 -7.539020e-002 -8.017236e-002  9.728224e-002
  1.708800e-002 -5.383742e-002 -9.657505e-002 -1.239780e-001
  3.628308e-002 -3.557946e-002  7.349659e-002 -1.686350e-001
  2.719251e-001  1.856686e-002 -6.531073e-002  1.679724e-001
  1.051946e-001  1.622254e-001  8.215356e-003 -2.182441e-001
  5.319385e-002 -1.077641e-001 -7.426458e-002 -1.437813e-001
  1.546865e-001

 -1.455544e-001 -2.337707e-002  6.626791e-003  1.773707e-001
  9.208886e-002  1.096827e-002  1.287889e-001  2.601283e-002
 -3.352609e-002  1.127516e-001 -1.281030e-001  1.100049e-001
  1.330925e-001  1.969521e-002  1.700330e-001 -1.754102e-001
 -3.114975e-002  3.183732e-001  1.555174e-001  1.053563e-001
  2.802211e-001  1.261731e-001 -1.199142e-001  1.715188e-002
 -1.560935e-001 -1.848686e-001 -2.731462e-001  9.645759e-002
  6.872021e-002  2.000738e-002  7.536631e-002 -2.735232e-002
 -1.834947e-001  7.012136e-002 -2.138294e-001  1.839600e-002
  1.033870e-001 -4.621710e-002  1.535112e-001 -5.876647e-003
 -1.726976e-002  3.291423e-002  3.730753e-003 -1.328789e-002
 -5.895107e-002  1.349699e-001 -3.556057e-002 -1.029183e-001
 -5.614999e-002  1.933247e-001 -3.639001e-002 -1.545797e-001
 -3.012808e-001 -3.738953e-002  2.365107e-001 -6.239457e-002
  1.615230e-001

 -7.671436e-002 -3.827025e-002 -3.189586e-002  4.035148e-002
  5.639784e-002 -2.247108e-002 -3.181293e-002  8.807081e-002
 -9.162991e-002  8.500620e-002  4.280347e-002  2.614258e-002
  1.098882e-001  1.598144e-001 -6.959516e-003 -6.040430e-002
 -9.990740e-002  1.592666e-001  2.510431e-002  9.597645e-002
  2.647095e-001 -9.380003e-002 -7.663957e-002  4.727071e-002
 -1.696646e-002  7.579805e-002  4.312276e-001  5.561344e-002
  6.482143e-003 -7.347423e-002  8.344953e-002 -1.234985e-001
  2.626192e-002 -1.552710e-002  8.217004e-002 -2.488303e-001
  6.370170e-002 -6.075666e-002 -3.396486e-003  5.692291e-002
  6.778019e-002  1.754438e-002  2.133784e-002 -2.554290e-001
  2.015324e-001 -6.590307e-002  1.620694e-001 -2.675276e-001
  1.248701e-001 -2.508990e-001 -2.315106e-001  2.197079e-002
  2.313615e-001  3.901483e-002  5.104971e-002 -2.275505e-001
  1.647349e-001

  6.378505e-004  4.142274e-002  3.933134e-002  2.364700e-002
 -2.314805e-002 -3.453914e-002 -4.061144e-002  1.092625e-002
  1.871861e-002 -9.934750e-002 -1.116474e-001 -8.574197e-002
 -7.286836e-002  2.714545e-002 -2.786943e-001 -1.437530e-001
  8.883946e-002 -9.502506e-002 -2.897792e-002 -9.857449e-002
 -8.742336e-002 -1.172106e-001  1.542072e-001 -8.433546e-003
 -1.967676e-001  6.871067e-002  3.677205e-001  3.298403e-002
  1.105535e-001  1.595067e-001 -1.738405e-003  1.389084e-001
 -1.863672e-001 -9.449302e-002  1.426656e-001 -6.264607e-002
  1.548102e-001  9.867187e-002 -4.922585e-002  2.378417e-002
  7.050109e-002  1.207642e-001 -3.051412e-002  6.469871e-002
 -7.425443e-002  3.074709e-001  5.110004e-002  2.074960e-001
 -1.254858e-001  2.826008e-001 -2.445311e-001 -1.127787e-001
 -1.749393e-001  9.612845e-002  1.619865e-001 -1.909156e-001
  5.625338e-002

  4.703241e-003 -9.104948e-002 -4.895539e-002 -1.752577e-001
 -1.088796e-001 -1.515884e-002 -1.451809e-001 -8.878107e-003
  5.928631e-002  2.226014e-002 -1.751318e-002  6.014067e-002
  1.475558e-001  1.178255e-001  8.571106e-002  3.812448e-001
  1.722570e-002 -1.021598e-001  2.238085e-001 -1.978676e-001
  9.198022e-002 -6.871606e-002  1.490211e-001 -1.224138e-001
  1.032029e-001 -2.497382e-002  1.119870e-001  3.045544e-002
 -7.242408e-002  2.527200e-001  5.388930e-002 -1.692140e-001
  1.625632e-001  1.030416e-001 -1.248671e-001  5.470233e-002
  1.700041e-001  9.959575e-003  2.429158e-001  6.563071e-002
  7.210325e-002  1.131095e-001 -1.180919e-001 -1.623449e-001
 -1.821252e-001  2.474900e-002  5.461450e-002  4.889244e-002
 -1.866567e-001 -1.744210e-001  2.166564e-001  2.296262e-002
 -1.915688e-001  7.297534e-002  1.657400e-001 -1.540354e-001
 -4.430624e-002

 -1.400837e-002 -5.988036e-003 -2.079067e-002 -8.967425e-002
 -8.310601e-004  3.096761e-002 -2.572877e-002  3.010194e-002
 -5.180822e-002  5.208088e-002  2.633521e-001  2.957437e-002
  3.425374e-001 -1.328028e-002 -2.250511e-002  1.063677e-001
 -8.866832e-002 -1.113796e-001 -1.044646e-001  2.049476e-001
 -9.999406e-002  1.115706e-001 -7.025882e-003  2.650157e-001
 -2.196706e-001  1.040927e-001 -1.494406e-002 -3.965742e-002
  7.000220e-002  3.793360e-002 -3.686373e-002 -1.050113e-001
  8.274522e-002 -8.108606e-002 -4.084636e-002 -2.634639e-001
  1.048991e-001  5.034801e-003  6.973509e-002  1.311540e-001
 -2.753278e-002 -1.353596e-001 -6.341200e-002  2.168244e-001
 -1.023527e-001 -1.203162e-001 -8.087484e-002  1.404482e-001
 -1.246306e-001 -2.073462e-003 -1.762328e-001  1.324537e-001
 -1.444431e-001 -4.525352e-001 -8.848088e-003 -9.734913e-002
 -3.312279e-003

 -4.141802e-002 -3.561391e-002 -3.994197e-002  9.568297e-003
  4.463228e-002 -9.064346e-003  1.786549e-002  1.375546e-001
 -8.299261e-002  3.983904e-002  2.090503e-001  4.782863e-002
  2.352112e-001  1.693805e-001 -4.621305e-002  5.560359e-002
 -2.497356e-002  7.912415e-002 -7.719831e-002 -1.282021e-001
  1.906135e-001 -1.074592e-001 -2.499224e-002  2.211418e-003
 -1.188862e-001 -1.240210e-001  2.259453e-001 -5.754984e-002
 -7.112083e-002  2.398857e-001 -1.746345e-001  5.584269e-003
 -1.496889e-001 -5.409538e-002  6.549835e-002  3.626857e-001
 -1.356607e-001 -2.636687e-003 -1.077323e-001 -1.364440e-001
 -2.302216e-002 -5.206707e-002 -8.312733e-002 -9.479724e-002
  3.587561e-002 -1.376838e-001 -7.757548e-002  7.274341e-002
 -6.714831e-002  6.238623e-002 -8.996671e-002  1.463775e-001
 -1.293084e-001  2.683480e-002 -9.062976e-002  4.657214e-001
  1.858680e-001

  7.478583e-002  2.498184e-002  4.785167e-003 -1.355698e-001
 -1.217919e-001  8.870449e-003 -1.848724e-001 -1.408508e-001
 -3.095527e-002 -3.003004e-001  1.401720e-001  4.771680e-002
 -4.025203e-002 -6.426352e-002 -6.677500e-002  1.179409e-001
  5.656193e-002 -3.171877e-002  1.193112e-001 -1.229952e-001
  5.734182e-002  1.985624e-001  2.659560e-002  3.703998e-002
  2.434895e-001  1.004224e-001 -2.316753e-003  1.666803e-001
 -1.297977e-001 -1.895648e-001 -1.532991e-001 -8.515056e-002
 -4.254623e-001  2.760189e-004  4.339318e-003  6.241577e-002
  1.852035e-002 -1.230877e-001  5.842515e-002  1.924932e-001
 -1.979273e-001  6.255160e-002 -1.116522e-001  5.515579e-002
 -6.694694e-003  4.195429e-002  1.779287e-002 -2.370305e-001
  2.892948e-002 -3.519587e-002 -2.117645e-001 -1.993263e-001
 -1.028160e-001 -1.187193e-001 -1.176393e-001  5.099575e-002
  1.570450e-001

  2.643206e-003 -3.493045e-003  1.682281e-002  6.973230e-002
  9.251635e-003  2.218095e-002  9.948919e-002 -5.129439e-002
  6.219146e-003  1.083116e-001 -1.034114e-001 -2.140408e-002
 -1.994523e-001  5.047241e-002  6.277303e-002  6.861019e-002
  1.769280e-001  3.812954e-002  3.972560e-002 -4.654961e-002
  1.296858e-001 -2.052119e-001 -1.158311e-002 -4.212946e-002
  1.594430e-001  7.624596e-002 -2.047945e-002 -1.024838e-001
 -1.416437e-001  4.339171e-001 -5.731351e-002  1.208047e-001
 -2.007118e-001  2.025500e-001  7.220814e-002 -1.244511e-001
  2.412830e-004 -4.423133e-002  8.703730e-002 -9.550361e-002
 -2.061168e-002 -2.618072e-002  8.676551e-002  1.184553e-001
  1.879451e-001 -1.707165e-002 -3.354051e-002  1.662790e-001
  1.468453e-001 -1.247574e-001 -2.033779e-002 -1.517616e-001
  1.094450e-001 -5.077888e-001  6.227012e-002 -8.518655e-003
  5.316177e-003

  1.457217e-002 -3.612269e-002 -3.337224e-002 -7.196297e-002
  2.069026e-003  1.151434e-002  3.676007e-002 -3.448714e-002
  5.211046e-002  5.514504e-002 -1.618036e-003  9.003663e-003
  3.444175e-002 -4.624559e-002  1.573746e-001  1.839048e-001
 -1.638410e-001  2.308750e-002 -1.397463e-001 -3.556175e-002
  9.169314e-002  5.310598e-002  1.355943e-001  6.635178e-002
  2.235910e-001 -5.185835e-002 -1.584941e-001 -1.181995e-001
  1.297226e-001 -2.441844e-003  1.724341e-001  5.220934e-002
 -1.133103e-001  9.413234e-002  5.402538e-002 -7.732868e-002
 -2.103047e-002  2.224940e-002  2.988926e-001  4.569354e-002
 -1.050261e-002  4.252168e-002  2.050246e-001  1.067447e-001
  5.762523e-002  5.293680e-002 -3.806650e-002  3.598224e-001
 -2.392893e-002 -1.621951e-002 -3.822806e-001  1.585818e-001
  1.361404e-001  3.491855e-001 -9.680346e-002  2.045977e-002
  2.465301e-001

  5.703142e-002 -1.690357e-002  5.181767e-002  2.315613e-002
 -6.771746e-002  5.806645e-002  1.565938e-001 -2.490685e-001
  4.453096e-002  1.810578e-002 -6.092000e-002  1.220226e-001
  2.310467e-002 -1.445491e-001  2.303409e-002  1.207906e-001
  1.009023e-001  1.936647e-003  3.746225e-002  2.479368e-001
  1.775629e-001  2.501691e-001  5.776592e-002 -2.463294e-001
 -4.039392e-002  2.849181e-001  1.150858e-001  1.370485e-001
  3.290962e-001  2.669233e-001  1.304138e-001 -1.011765e-001
 -6.660732e-002 -1.933227e-001  6.829566e-002  9.961164e-002
 -6.152407e-002  1.523113e-001 -3.711098e-002  5.330604e-002
  9.271095e-004  1.216957e-001  8.885903e-002 -7.543380e-002
 -1.881586e-002 -3.028865e-001 -6.589847e-002 -1.445360e-002
  1.478468e-001  1.443170e-001  2.030513e-002 -1.512229e-002
 -2.597463e-002  2.983454e-002 -1.457735e-001 -2.072266e-002
 -9.606716e-002

 -3.042963e-002  3.234832e-002  2.054512e-002  3.621548e-002
  8.087205e-003 -4.215468e-002 -1.370112e-001  7.117559e-002
 -3.846702e-002 -1.360704e-001 -7.415893e-002 -5.602274e-002
 -1.833738e-001  1.316744e-001 -3.056363e-002 -6.201246e-002
  1.615285e-002 -4.484220e-002  1.357108e-001 -2.119689e-001
  6.770492e-002 -2.093300e-001 -2.142934e-001  6.676104e-002
 -5.335348e-002 -6.449250e-002 -2.116904e-001  1.847910e-002
  1.080831e-001  8.587653e-002  5.783476e-002 -2.185468e-001
 -1.030633e-001 -3.008098e-001 -1.517642e-001 -2.410781e-001
 -2.533965e-001  9.142992e-002  1.289740e-001 -5.827548e-002
 -6.076801e-003  1.217342e-001 -5.893742e-002 -2.105452e-001
 -1.218555e-001 -1.194411e-001  1.271349e-001  8.253367e-002
 -1.606499e-001  1.742600e-001 -3.049049e-002  1.282199e-001
  1.046483e-001 -1.193400e-001 -3.238509e-001 -7.515547e-002
  2.522813e-002

 -1.465236e-002 -4.725647e-003 -1.312277e-002 -2.901231e-002
 -2.974248e-002 -1.108172e-004 -3.092353e-002 -7.654873e-002
 -6.482670e-003 -1.495536e-001 -1.879736e-001 -9.486713e-002
 -8.695430e-002  1.296447e-001 -4.731758e-002  1.198352e-001
 -2.393554e-003 -1.212130e-002  1.023625e-001  5.201175e-002
 -5.797548e-003  1.990018e-001  1.382838e-001  1.403580e-001
  1.389412e-001 -2.747983e-001  1.410655e-001 -9.939571e-002
  1.803039e-001 -7.181109e-002  2.341845e-001  1.392616e-001
 -1.166996e-001  1.277145e-001 -2.235142e-001  6.395480e-003
 -1.055301e-001  2.091919e-002 -3.121755e-001  8.497953e-002
  8.133115e-002  3.176803e-002  1.782931e-001 -1.533694e-001
  1.407210e-001 -4.190648e-002 -1.046935e-001 -8.223387e-002
 -2.412281e-001 -2.537326e-003 -8.244736e-002  2.767337e-001
 -2.631953e-002 -2.400861e-001  1.684183e-001  9.273663e-002
 -1.406184e-001

  2.617679e-002 -1.088578e-002  1.874580e-002  2.518755e-002
 -1.797698e-002 -2.304706e-002  1.067776e-002 -7.439185e-002
  4.380303e-002 -1.190775e-002 -5.371112e-002 -3.697217e-002
 -1.556937e-001 -1.719632e-002 -2.067797e-002 -1.169530e-001
  1.027544e-001  5.585873e-002  4.962820e-002  1.803417e-001
 -5.669929e-002  1.624207e-001 -3.718358e-002  6.164052e-002
 -4.515152e-003 -1.689757e-001  1.755294e-001  3.040559e-002
  4.610361e-002 -9.905916e-002  6.458916e-002 -3.056229e-002
  2.163668e-001  4.410150e-002  4.585164e-004 -1.194876e-001
  9.205007e-004 -8.933618e-002 -1.012605e-003 -2.487586e-001
 -3.180312e-001  3.008736e-001 -2.275031e-001 -1.259101e-001
 -2.027042e-001 -1.361308e-001 -5.607824e-002  3.416373e-001
 -1.258302e-002 -2.992771e-001 -1.017004e-001 -2.189377e-001
 -7.306107e-002 -3.087120e-002  1.947177e-002  2.043818e-001
  1.336175e-001

  2.639904e-002 -2.054894e-002  4.705914e-003 -3.281325e-002
 -9.044952e-003  1.024735e-002  8.894624e-002  3.511367e-002
  5.762576e-002  1.108201e-001 -1.276077e-002  4.655064e-002
  9.906308e-002 -2.785025e-002  5.766757e-002  1.672423e-001
  5.208162e-003  1.118560e-001 -2.060268e-002 -1.327259e-001
 -2.491979e-002 -4.581560e-002  1.445600e-001 -7.816829e-002
 -2.049301e-002  1.709062e-001  1.985712e-002 -2.869276e-002
  5.551778e-002 -2.976889e-001  1.708253e-002  2.242541e-001
 -1.395907e-003 -5.727427e-002  2.486083e-002 -9.113582e-002
  1.260462e-002  4.121411e-002 -1.614439e-001  2.439726e-002
  8.594462e-002  2.786859e-001  5.909983e-002 -4.717959e-003
 -1.091526e-001 -5.538131e-003  8.184370e-002  2.563846e-002
 -7.095107e-002  1.457556e-001  3.566925e-001 -3.353558e-003
  1.375277e-001 -2.496996e-001 -1.221040e-002  4.214218e-002
  5.566853e-001

  2.957273e-002  1.821198e-002  1.022538e-002  2.566250e-002
 -3.678291e-002  1.463737e-002  3.061100e-003 -1.107007e-001
 -1.670378e-002 -1.275640e-001  4.632015e-002 -4.571206e-004
 -1.375761e-002  1.165538e-002 -4.810996e-002  9.298581e-002
  1.887901e-001 -1.259850e-002  1.668414e-001 -5.613669e-003
 -6.955221e-002  2.039626e-001 -5.367118e-002  1.075766e-001
 -2.080378e-002  6.449084e-003 -1.520721e-002 -8.708304e-002
 -5.294436e-002  1.200540e-001 -1.572581e-001  2.479627e-001
  1.988459e-001 -1.441980e-001 -6.281657e-002 -1.315015e-001
 -3.337399e-001  1.990804e-001  1.972873e-001  8.160344e-002
  1.111364e-001 -2.716618e-001 -3.571570e-002 -1.482738e-001
 -1.544068e-001  3.416534e-002  7.771549e-002 -6.688613e-002
  2.570352e-001  4.785218e-002 -9.439880e-002  4.128261e-003
  9.030830e-002  7.195436e-002  3.774339e-001  1.211732e-001
  2.169697e-001

 -4.284409e-002 -2.616287e-002 -1.199537e-002 -4.539943e-002
 -1.484055e-002 -1.280107e-002 -6.979243e-002  1.015391e-001
  4.980568e-003  5.260237e-002 -1.054944e-001  2.102200e-002
  7.186082e-002 -9.740020e-002  7.379400e-002 -4.896802e-002
 -1.761414e-001  4.573490e-002  1.979665e-001 -8.248631e-002
  1.199767e-001  9.820611e-002 -3.895351e-002  1.164643e-001
  1.258973e-001 -4.988492e-002 -3.053305e-002  1.543703e-001
  1.436694e-001  1.016605e-003 -1.266751e-001  3.799522e-002
 -3.377148e-002 -8.641804e-002  3.172728e-001 -1.384351e-001
  2.512397e-001  1.912664e-001 -8.498358e-002  7.214429e-002
 -1.332645e-001  2.650977e-003  2.850666e-002 -1.404847e-001
 -8.625195e-002  3.179355e-001  1.658677e-001  1.405005e-001
  3.003637e-001 -3.893059e-002  1.131170e-001  2.626717e-001
 -3.737042e-002 -1.246321e-001 -3.989068e-002  2.678613e-001
 -2.119774e-001

  9.401745e-002 -1.242795e-003  6.863526e-003 -5.750251e-002
 -3.281615e-002  4.287874e-003  9.084449e-002 -5.595889e-003
  7.265694e-003 -7.881620e-002  2.192293e-001  7.036289e-002
  5.448597e-002 -4.646233e-003  7.842747e-002  5.436518e-002
  7.639612e-002  3.717385e-002 -2.996500e-001 -1.882849e-001
  1.642912e-002  2.003399e-003  1.208653e-002 -5.326205e-002
 -1.789014e-001  9.091007e-003 -3.391166e-002  1.868127e-001
 -9.792023e-002 -9.597121e-002  1.812926e-001 -1.095425e-001
 -2.204272e-001 -1.527470e-001 -2.260261e-001 -1.583891e-001
 -6.997189e-002  1.012440e-001 -2.806791e-002  4.296326e-002
 -1.081805e-001  1.201801e-001 -1.756083e-001 -1.027260e-001
  3.332759e-001  9.327691e-002 -1.028980e-001  2.417949e-001
  1.566979e-001 -3.761767e-002  1.473262e-001  1.611700e-002
  1.056658e-001  4.733807e-002  3.429014e-001  5.530798e-002
 -1.879213e-001

 -1.143367e-002 -5.508522e-003 -9.037129e-003 -4.272457e-003
  1.394176e-002  1.217230e-002  1.406924e-002  3.008735e-002
  1.410714e-003  3.944190e-002 -2.706887e-003  4.113344e-002
  4.000199e-002 -9.720973e-002 -7.930356e-003 -2.085334e-002
 -3.899622e-002  1.794470e-002  3.659095e-002 -4.016162e-002
 -4.163005e-002  2.848293e-002  6.613691e-003 -7.037669e-002
  9.617543e-002  2.958316e-001 -6.896146e-002  2.826008e-001
  4.290993e-002 -5.774754e-002  3.316279e-002  8.747587e-002
  1.345803e-001 -1.372905e-001  9.599641e-002  1.503824e-001
 -1.048735e-001 -1.587505e-001  2.522544e-001 -4.224365e-001
  1.462846e-001  1.825995e-001 -6.851593e-002  3.208713e-003
  4.182898e-002  1.878779e-001 -6.475091e-002 -1.630428e-001
 -2.614321e-001 -1.532581e-002 -2.512495e-001  1.828019e-001
  1.459301e-001 -1.929255e-001  2.033714e-001  1.225946e-001
 -1.465096e-001

  9.462105e-003  8.942799e-003 -1.022669e-002 -2.302640e-003
 -2.527346e-002 -8.388446e-003 -4.589540e-002  5.167106e-003
  4.052790e-003 -3.120818e-002  9.429920e-002  1.234390e-002
  1.131685e-001  2.957764e-003  1.480902e-002  4.149493e-003
  2.899301e-003  8.823607e-003  1.563008e-001 -1.500519e-001
 -4.260021e-002 -1.625907e-001 -1.187651e-001  4.030880e-002
 -9.197550e-002  7.917471e-002  2.171057e-002  1.803323e-001
  1.059988e-001 -1.992119e-001 -3.634187e-002  1.341187e-001
  8.847163e-002  4.556914e-001  9.746763e-002 -1.554747e-001
 -8.161401e-002 -8.269586e-002  1.204155e-001  1.642030e-001
  2.515759e-001  1.372611e-001  9.467889e-002 -1.240325e-001
  7.801638e-002 -3.034209e-001  8.080802e-003  1.263271e-001
  6.766488e-002  2.534182e-001 -9.734972e-002 -2.137332e-001
 -1.041417e-001  2.585875e-002 -7.453865e-003  2.111088e-001
 -2.448774e-001

 -1.158441e-002 -2.260227e-002 -9.906899e-003 -1.183815e-002
 -3.372149e-002 -8.951376e-003 -7.105089e-002 -7.115105e-002
 -5.861914e-003 -2.181597e-002  3.039038e-002  2.472115e-002
  9.571036e-002  1.450272e-001  3.281678e-002  2.610901e-001
  8.377743e-002  4.887236e-002  3.521243e-001  8.024576e-002
  4.159608e-002  1.347220e-001 -2.253836e-001 -4.835926e-002
 -1.946848e-001 -1.788731e-001  4.489890e-002 -2.760138e-001
  9.119187e-002 -1.192697e-001 -2.073304e-001 -1.076345e-001
 -1.651142e-002 -9.464713e-002  1.158234e-001  5.811380e-002
 -3.301008e-002 -1.538450e-002 -3.188636e-002 -1.122920e-001
  8.835883e-003  2.357353e-001 -3.416503e-003  3.943128e-001
  2.296011e-001  9.382778e-002  1.353891e-001  8.692395e-002
 -3.507143e-002  6.910565e-002  1.936779e-002 -7.320067e-002
  2.553262e-001  7.378906e-002  6.390977e-002 -5.133625e-002
 -1.400732e-001

  9.534270e-002 -7.803096e-003  3.431967e-003 -1.148559e-002
  2.766673e-003 -1.965442e-002  3.004426e-002 -5.298674e-002
  9.426662e-003 -1.093730e-001  2.085205e-001  1.062280e-003
 -1.836420e-001  5.596984e-002  4.946654e-002  2.575141e-003
  2.311593e-002  4.584191e-003 -1.754429e-001 -1.216003e-001
 -2.284761e-002 -4.082729e-002 -3.413567e-001 -6.908367e-002
 -4.761355e-002 -1.858113e-001  7.788049e-002  7.837487e-002
 -3.725021e-002  7.871677e-002  2.404760e-001 -1.920253e-001
  2.231660e-001  1.079369e-001  5.028743e-002  2.323183e-001
  1.402888e-001  8.048516e-002  7.348763e-003  1.880752e-001
 -8.476305e-003  2.174982e-001  2.468261e-001  1.391291e-001
 -2.923122e-001  1.098646e-001 -7.413396e-002 -1.327010e-001
  1.789399e-001  1.102318e-001 -1.355358e-001  1.011985e-001
  1.361057e-001 -1.793464e-001  1.047568e-001  3.412403e-002
  8.621634e-002

  2.613494e-002 -4.006263e-003  9.114626e-003 -1.926576e-002
 -4.892601e-002  5.193750e-003  8.687254e-003 -9.950913e-002
  1.622064e-002 -4.421850e-002  2.478831e-002  9.792031e-003
 -1.761702e-002 -3.499589e-002 -1.414896e-002 -1.394299e-004
  2.104006e-001  3.567863e-002  7.884950e-002  1.121683e-001
  3.178420e-002  4.632153e-002  1.002915e-002  2.042395e-002
 -7.664708e-002  1.167211e-001  7.761118e-002  8.346145e-002
 -2.801884e-001 -1.941089e-002 -2.512233e-001 -1.923158e-001
  5.214877e-003 -1.294724e-002 -2.008095e-001 -1.667569e-001
  2.902272e-002 -4.095220e-001 -9.676748e-002 -1.542644e-001
  9.097826e-002  2.863673e-002  4.687654e-001 -1.129953e-001
 -6.941856e-002  1.490228e-001 -1.011537e-001  1.796330e-001
  1.040035e-001  8.596511e-002  4.759825e-002  2.719903e-001
 -9.390474e-002  1.069170e-001 -6.990737e-002 -5.847965e-003
  3.883304e-002

 -4.003017e-003  1.091559e-002 -1.702668e-003 -1.160740e-002
 -5.322545e-002 -2.320995e-003 -8.114986e-002 -4.538241e-002
 -3.057907e-003 -7.127007e-002 -4.031213e-002 -2.481112e-002
  8.504609e-002  1.041010e-003 -3.311215e-002  9.991076e-002
 -2.445646e-002 -2.554072e-002  9.777167e-002 -1.359719e-001
 -3.400540e-003 -1.437509e-001 -2.435067e-002  4.167095e-002
 -3.309593e-001  2.125428e-001 -1.676948e-002  5.005431e-002
  3.917031e-001  1.111536e-001  1.220480e-001  7.542532e-002
  1.385041e-002  9.910522e-002 -2.680033e-001  4.112621e-003
  6.775427e-002 -1.613933e-001 -5.959580e-002 -2.232376e-002
 -2.800137e-001 -2.525038e-001  1.739107e-001  2.479254e-002
 -7.679266e-002  2.297026e-001 -5.220410e-002 -9.064750e-002
 -4.194418e-002 -1.994146e-001  2.167870e-002 -2.067092e-001
  2.471955e-001  6.631111e-002 -8.365649e-002  2.220641e-001
  2.686291e-002

  1.957097e-002 -2.001144e-002 -5.380499e-003 -1.594932e-002
 -2.275281e-002  4.585204e-003  2.084203e-003 -2.760226e-002
 -1.057601e-002 -1.654218e-002  4.496520e-002 -2.296128e-002
 -3.332091e-002 -2.649444e-004 -7.261360e-003  3.308948e-002
  4.411979e-002  2.363337e-002 -2.904927e-003  2.438797e-002
  9.760544e-002  1.324569e-001 -6.133321e-002  1.532105e-001
  1.528682e-001  3.228660e-002  1.228565e-001  2.492761e-001
 -8.448526e-002  1.027234e-001  3.514653e-001 -6.060783e-002
 -1.373905e-002  1.393500e-001 -1.428537e-001 -1.045040e-001
  2.730802e-002 -7.103053e-002 -1.579841e-001 -2.323664e-001
  2.147820e-001 -2.180580e-001 -2.258667e-001  3.495123e-001
 -6.265385e-002 -1.354768e-002  4.507862e-001  5.995099e-002
  2.302487e-002  1.693792e-001  9.604258e-002  2.405857e-002
  2.881485e-002  8.655124e-002 -7.131304e-002  1.426724e-001
  4.748613e-002

 -1.089832e-002 -1.750143e-003  1.278535e-002  3.580595e-002
  2.295461e-002  4.276129e-003  7.724540e-003 -3.891853e-002
 -3.179230e-003  7.175847e-002 -1.017839e-002  5.029978e-003
 -6.521303e-002  1.721698e-003  1.464318e-003 -1.976199e-002
  4.781585e-003  2.079092e-002  2.965742e-002  2.138383e-001
  6.291799e-003 -1.800320e-003 -9.997342e-002  2.104738e-002
  1.630830e-001  7.792499e-002 -1.158878e-002 -6.256811e-002
 -1.373989e-001  6.756408e-002  8.218813e-002 -2.705365e-001
 -2.584920e-003 -1.707419e-001  1.984376e-001 -1.328152e-001
  9.558758e-002 -5.801756e-002 -4.654110e-002  3.328975e-001
  1.995959e-001 -1.202802e-001 -1.735722e-002 -1.194001e-001
  2.891768e-003  1.481708e-001 -1.922337e-001  7.472861e-002
 -4.057428e-001  8.709835e-002  9.089242e-002 -2.697938e-001
  2.087597e-001  5.619299e-002  9.132886e-002  3.675712e-001
  1.569104e-002

  5.070892e-002  1.164449e-002  1.598185e-002  2.599772e-003
 -7.284501e-003  8.194555e-003  6.533346e-002 -7.928289e-002
  2.612853e-004 -6.536427e-002  1.048307e-001  3.358940e-002
 -6.529084e-002 -3.752057e-002 -1.559318e-002  8.172993e-002
  1.630534e-001 -3.379555e-004 -1.062605e-001  3.279069e-003
 -1.832223e-003  2.074513e-001 -2.170822e-001 -7.617732e-002
 -2.422473e-001  2.418789e-003 -8.406223e-002 -1.755409e-001
 -2.023964e-001 -1.593572e-002  1.261719e-001  3.630829e-001
 -4.849072e-002 -8.102906e-002 -2.163268e-002  3.639685e-002
  4.136442e-001  6.675657e-002  1.503713e-001 -3.852944e-002
  1.348523e-001  1.692648e-003  7.419705e-002 -2.781031e-001
  1.096702e-001  3.909522e-004  2.883601e-001 -9.689453e-003
 -1.793666e-001 -1.407304e-001 -6.925484e-002 -5.094382e-003
 -5.670369e-002 -2.457115e-002 -2.429767e-001  7.561986e-002
 -7.702731e-002

  4.326849e-002  4.952487e-003 -9.394962e-003 -2.107969e-002
 -1.423430e-002 -1.455506e-002 -3.359012e-002 -3.019614e-002
 -1.319320e-002 -1.070838e-001  1.271509e-001  2.609431e-002
 -7.196824e-002 -1.111479e-002  4.557280e-002  4.519509e-002
  6.091054e-002  8.489054e-002  9.237615e-002 -1.656854e-001
  7.811830e-002  9.998902e-002 -2.917156e-001  7.268723e-002
 -8.039366e-003  8.350788e-003 -4.086936e-002  1.758640e-001
  2.175540e-002  5.309894e-002 -1.378553e-002  1.807477e-001
 -1.162290e-001  1.161410e-001  3.321853e-001 -1.534944e-001
  1.354438e-001  5.768551e-002 -1.661430e-001 -2.073952e-001
 -9.680907e-002 -2.025798e-001 -3.262892e-002  6.553263e-003
 -8.890386e-002 -2.125971e-001 -3.886126e-001  1.027817e-002
 -2.317989e-001 -1.429678e-002  1.374582e-001  1.524607e-001
  7.785314e-002  1.779900e-001  1.120121e-001 -2.706286e-001
  7.996338e-002

 -1.431446e-002  2.926441e-003  5.641313e-003 -1.878909e-003
 -1.145350e-002  7.069703e-003  7.721109e-003 -3.521059e-003
  7.228766e-003  1.339607e-002 -7.814805e-002  4.035536e-004
  7.752772e-004 -3.919433e-002 -1.687026e-002 -6.011360e-002
  3.240376e-002 -4.169462e-002 -7.175949e-003  6.694890e-002
 -3.647215e-002  7.111153e-003  1.457954e-001 -3.739367e-002
 -5.071483e-003 -1.070102e-002 -2.182282e-002 -6.318332e-002
 -6.678068e-002  6.748400e-002 -1.126902e-001 -4.489294e-003
  2.965607e-002  1.361222e-001 -5.245788e-002  6.397035e-002
  2.849145e-001 -2.144730e-001  1.011495e-001  8.559488e-002
 -4.281180e-001 -3.518768e-002 -1.710306e-001 -1.590272e-001
  1.553393e-002 -2.368877e-001  1.902400e-001 -1.713210e-002
 -5.740367e-002  4.486240e-001 -3.705681e-002  2.100511e-001
  3.794641e-001 -2.953709e-003  1.807949e-001  1.187807e-002
 -1.582262e-002

 -3.369257e-002  2.585552e-003 -5.937242e-005  7.449255e-003
 -1.308220e-002 -4.157794e-003  5.353883e-002  9.088809e-002
 -4.263360e-003 -1.965949e-002 -6.015900e-002  5.535080e-003
  1.227360e-001 -3.519974e-002 -7.600637e-003 -1.822929e-001
  9.618918e-002  5.806017e-003  2.876958e-002 -8.744660e-002
  6.924976e-003  1.239387e-001  2.468161e-001  8.316657e-003
 -3.119271e-002 -1.888441e-001  3.116869e-002  3.763631e-001
 -1.539034e-001  3.133116e-002 -2.542132e-001 -8.202040e-002
  3.773680e-002  1.479235e-002 -1.545534e-001 -5.226831e-003
  9.724469e-002  4.531433e-001  3.928397e-002 -3.024328e-002
  2.429454e-002  2.009384e-003  3.115255e-001  1.478946e-001
 -3.560727e-004 -1.650247e-001  5.583874e-002  1.566893e-002
 -2.217682e-001 -1.224676e-001 -5.213207e-002 -1.511795e-001
  2.781256e-001 -1.164296e-002 -5.000398e-002  4.090243e-002
 -8.453567e-003
