# Supplementary material for: An Expanded View on the Morphological Diversity of Long-Nosed Antlion Larvae Further Supports a Decline of Silky Lacewings in the Past 100 Million Years
Source: Insects. 2023 Feb 9;14(2):170. doi: 10.3390/insects14020170 (PMC9966087; doi:10.3390/insects14020170)
Supplement: Supplementary file 1 [file insects-14-00170-s001.zip › SupplFilesPsycho2/SupplFileS2_Psycho2/01_head_n_stylet.pcs]

DATA_NAME	PC1	PC2	PC3	PC4	PC5	PC6
0001_1	6.432060e-04	6.464252e-02	-3.295357e-02	1.599855e-02	-1.564814e-02	-2.805827e-02
0002_1	-6.675280e-02	3.909549e-02	-2.136366e-02	2.003693e-02	1.595079e-04	-2.327659e-02
0003_1	2.384061e-02	6.557178e-02	-4.614005e-03	4.029849e-03	-1.932136e-02	-4.633697e-02
0004_1	3.714692e-02	2.986287e-02	-8.063272e-03	-1.129966e-02	-1.101335e-02	-1.731716e-02
0005_1	4.049151e-02	5.734400e-02	-1.186662e-03	-9.076885e-03	-2.897006e-02	-4.574163e-02
0007_1	5.554843e-02	4.459942e-02	-1.599494e-02	-9.860303e-03	-2.537610e-03	-5.444439e-03
0008_1	1.057763e-01	2.827136e-02	1.720327e-03	-2.012960e-02	-5.616169e-02	2.518663e-04
0009_1	4.474986e-02	4.607308e-02	-3.477728e-02	-1.294431e-02	8.646389e-03	2.336745e-02
0010_1	5.274893e-02	6.937222e-02	1.244122e-03	-1.745342e-03	2.820513e-02	-1.470988e-02
0011_1	9.269226e-02	3.930856e-02	1.421125e-02	-3.135896e-02	-2.914897e-02	3.019892e-03
0013_1	9.181147e-02	-4.073803e-02	4.780658e-02	-8.397988e-03	-2.957317e-03	6.612747e-03
0014_1	8.295584e-02	5.075768e-02	9.765798e-03	-2.738021e-03	1.471147e-02	1.177444e-03
0015_1	5.917286e-02	-7.813726e-02	-6.943335e-03	-1.250696e-02	4.418486e-02	-1.401574e-05
0016_1	-9.089861e-02	1.068128e-01	-1.083254e-02	4.792493e-02	3.320201e-02	1.766663e-02
0018_1	5.117921e-02	-6.259321e-02	-4.278245e-03	-1.835646e-02	3.237377e-02	-3.002239e-03
0019_1	5.303276e-02	-2.227474e-02	5.568183e-03	-1.886078e-02	-1.184018e-02	-4.087481e-02
0020_1	4.230789e-02	-2.346847e-02	-2.192005e-02	-2.599042e-02	2.988351e-02	-9.356143e-04
0021_1	-2.032575e-01	5.490263e-03	7.937839e-03	4.964657e-04	1.107534e-02	4.121522e-02
0022_1	-1.432784e-01	-1.051164e-01	-3.109218e-02	2.199924e-02	-1.255697e-02	9.092849e-03
0023_1	3.921305e-02	-2.976763e-02	-1.735012e-03	-1.926563e-02	1.635206e-02	8.922480e-03
0024_1	2.381757e-02	9.914507e-03	-2.114481e-02	-2.812404e-02	1.439567e-02	3.735373e-03
0025_1	8.142713e-02	-4.599842e-02	2.806384e-02	-1.577592e-02	-1.228363e-03	-8.679949e-03
0027_1	4.499755e-02	1.771488e-03	-1.414771e-02	-2.964830e-02	1.139743e-02	1.512619e-02
0028_1	-7.628348e-02	-2.133556e-02	-5.007487e-02	-1.072054e-03	-2.634509e-03	-1.133724e-03
0029_1	7.887434e-02	-2.245809e-02	1.409710e-02	-1.017002e-02	9.236176e-03	4.898276e-03
0030_1	-5.391687e-02	1.689404e-02	-4.475445e-02	1.924929e-03	2.684946e-03	-1.166591e-02
0031_1	1.094602e-01	1.037195e-02	3.828417e-02	-7.143475e-03	2.397430e-03	2.363915e-02
0032_1	1.854608e-02	-2.171000e-02	-1.311295e-02	-2.550817e-02	8.932564e-03	-3.116236e-03
0033_1	-5.391762e-02	8.661511e-02	-1.392549e-02	3.961784e-02	1.217785e-03	1.512620e-02
0034_1	-3.425658e-02	1.753393e-02	-5.188116e-02	1.375678e-03	3.705628e-02	6.593539e-03
0035_1	6.772486e-02	1.539950e-02	1.902807e-03	-1.444026e-02	2.329385e-02	-2.154149e-03
0036_1	6.576207e-02	4.504734e-02	5.972567e-03	-8.791070e-03	2.641219e-02	8.157940e-03
0037_1	-2.029940e-02	1.225279e-01	1.835982e-02	4.827472e-02	-7.520637e-03	-1.267250e-02
0038_1	5.362933e-02	-1.945521e-03	1.525795e-02	-1.519820e-02	-6.265647e-03	-1.164491e-02
0039_1	-4.638355e-02	-1.004464e-02	-3.834561e-02	2.325007e-02	-9.058703e-03	-1.351801e-02
0040_1	-2.546918e-02	2.515360e-02	-3.581286e-02	7.060435e-03	-3.978709e-03	-1.288129e-02
0041_1	-3.682256e-01	6.825761e-02	1.418568e-01	-1.230716e-01	1.717818e-02	-2.398787e-02
0042_1	-6.512151e-02	1.251005e-01	-2.125815e-03	4.353304e-02	2.459767e-02	2.193939e-02
0043_1	6.272727e-02	-4.446318e-02	1.777513e-03	-1.957278e-02	2.128101e-02	2.478803e-02
0044_1	3.157764e-02	-1.536684e-02	9.640887e-03	-1.718007e-02	-5.836894e-03	-3.626100e-02
0045_1	4.089430e-02	1.023818e-01	-1.148343e-02	9.356518e-05	-4.324899e-03	-9.101714e-03
0046_1	-1.045228e-01	1.254835e-01	6.328020e-03	4.803042e-02	2.100929e-02	-9.884959e-03
0047_1	-2.331672e-02	1.950711e-02	-2.625432e-02	1.217248e-03	-1.856850e-02	-1.829231e-02
0049_1	-7.918136e-03	4.943528e-02	-2.265394e-02	1.441462e-02	-2.115098e-02	-2.290384e-02
0050_1	-3.485169e-02	1.355350e-02	-4.792338e-02	1.000333e-02	1.352142e-02	1.749927e-02
0056_1	-1.128968e-01	-3.501433e-02	4.182999e-03	1.677302e-02	-5.507210e-03	2.353463e-02
0057_1	-1.861304e-01	1.413852e-01	1.027958e-01	-2.032896e-02	-4.785613e-03	-1.023434e-02
0058_1	-3.436188e-01	-2.148886e-01	6.935794e-02	1.123523e-02	-5.301748e-02	4.136562e-02
0059_1	1.061408e-02	2.764752e-02	-1.905335e-02	7.609892e-04	-6.639692e-03	-1.919491e-02
0060_1	-2.076697e-01	7.984875e-02	3.938664e-02	-7.482212e-03	1.449992e-02	4.886524e-03
0061_1	-1.188729e-01	1.151211e-01	6.996381e-03	4.801728e-02	3.251562e-02	1.439040e-02
0063_1	1.101264e-01	-6.478417e-02	2.841030e-02	-1.994636e-02	-3.067482e-02	2.003836e-02
0065_1	-1.576079e-01	1.906648e-02	6.893924e-03	1.124988e-02	9.796508e-04	3.898623e-02
0066_1	-3.415857e-03	-7.787231e-03	-1.905261e-02	-8.435325e-03	-4.164556e-02	-3.548617e-02
0068_1	5.780276e-02	6.642892e-02	-1.696423e-02	-1.735807e-03	1.560418e-03	-1.392840e-03
0069_1	-1.289245e-01	-8.634387e-02	-3.350279e-02	2.733756e-02	4.671594e-03	5.354265e-03
0070_1	3.287308e-02	-3.581528e-02	-3.507491e-02	-2.123300e-02	3.988067e-02	1.809921e-02
0072_1	-1.313836e-01	-1.030937e-01	-2.464253e-02	2.233133e-02	-3.332344e-02	-2.278020e-02
0073_1	1.141777e-01	4.780001e-02	5.398106e-03	-9.900318e-03	-5.299111e-02	1.004409e-02
0074_1	-1.270158e-02	-1.198754e-01	-2.114028e-02	1.283844e-02	-6.139542e-03	-1.368683e-02
0075_1	1.223918e-02	-6.657097e-02	-1.410006e-02	-1.931011e-02	2.508142e-02	1.211573e-03
0076_1	1.550795e-01	8.152721e-03	7.151460e-02	2.195917e-02	-3.680738e-02	2.515369e-02
0077_1	6.387528e-02	2.196009e-02	-6.009577e-02	-2.933526e-02	-1.553375e-02	5.530489e-02
0078_1	1.291083e-01	-1.041497e-01	1.139751e-01	8.241125e-02	1.064167e-02	-3.368265e-02
0079_1	1.753761e-01	6.501044e-02	3.747644e-02	1.684377e-03	-2.761088e-02	7.715044e-02
0080_1	1.105493e-01	-7.138903e-02	8.594897e-02	4.996386e-02	1.153968e-02	-9.172876e-03
0081_1	3.535091e-02	1.219989e-02	-2.177754e-02	-1.148369e-02	3.042934e-02	1.904657e-02
0082_1	-3.217088e-02	7.922653e-02	-8.138764e-03	3.171483e-02	-3.303821e-02	-7.605454e-03
0083_1	6.344018e-02	-4.632052e-02	1.090586e-02	-8.521710e-03	1.899951e-02	-3.408169e-03
0084_1	-1.320033e-01	-1.172312e-01	-5.914403e-02	3.433460e-02	-3.835476e-02	2.508888e-02
0086_1	-7.036017e-02	-5.428005e-02	-1.968908e-02	2.257624e-02	-8.133580e-03	-2.311645e-02
0087_1	5.155130e-02	-3.569631e-02	-1.314576e-02	-1.998523e-02	8.135766e-03	9.230265e-03
0088_1	2.305425e-02	-4.559690e-02	5.558593e-03	-3.188865e-02	-4.501416e-02	1.199155e-02
0089_1	-4.390087e-02	-2.639680e-02	-3.284088e-02	-5.526737e-03	-2.924891e-02	-1.796897e-02
0090_1	9.871515e-02	-1.663815e-01	7.974162e-02	5.674361e-02	5.772352e-02	-2.056228e-02
0091_1	6.896277e-02	-3.205568e-02	4.311235e-03	-1.244866e-02	3.044120e-03	1.065635e-02
0092_1	-4.092929e-02	-1.567322e-01	-2.973420e-02	-1.990931e-02	1.959632e-02	-1.703442e-02
0093_1	6.828703e-02	-3.591814e-02	2.963199e-02	-3.620886e-03	2.665336e-02	5.834585e-04
0094_1	1.760617e-01	5.073464e-02	5.303074e-02	2.312631e-02	-3.535997e-02	2.838461e-02
0095_1	2.529173e-02	-4.131863e-03	-1.683895e-02	-1.511374e-02	3.121590e-03	-2.413030e-02
0097_1	-4.361919e-03	-9.087239e-03	-4.649406e-02	-1.680443e-02	-8.003879e-03	2.957269e-03
0098_1	1.033455e-02	-5.177245e-02	-4.448660e-02	-2.310194e-02	2.007426e-02	-1.322181e-02
