# Supplementary material for: An Expanded View on the Morphological Diversity of Long-Nosed Antlion Larvae Further Supports a Decline of Silky Lacewings in the Past 100 Million Years
Source: Insects. 2023 Feb 9;14(2):170. doi: 10.3390/insects14020170 (PMC9966087; doi:10.3390/insects14020170)
Supplement: Supplementary file 1 [file insects-14-00170-s001.zip › SupplFilesPsycho2/SupplFileS2_Psycho2/01_head_n_stylet.txt]

[Analysis Information]

Results File : \\Mac\Home\Desktop\Shape_psycho_2\01_head_n_stylet.pcr
Analyzed NEF File : \\Mac\Home\Desktop\Shape_psycho_2\01_head_n_stylet.nef
Title of NEF File Data : 
Analyzed Date : Fri Dec 16 16:17:17 2022
Method of Analysis : Covariance
Number of Data : 82
Number of Harmonics : 20
Number of Analyzed Harmonics : 20
Constant Coefficient(s) : a1 b1 c1 
Number of Principal Components : 57
( = Number of Analyzed Coefficients (NAC) )
Number of Effective Principal Components : 6
( = Number of Principal Components whose proportion is larger than 1 / NAC )
Analyzed Coefficients : a2 b2 c2 a3 b3 c3 a4 b4 c4 a5 b5 c5 a6 b6 c6 a7 b7 c7 a8 b8 c8 a9 b9 c9 a10 b10 c10 a11 b11 c11 a12 b12 c12 a13 b13 c13 a14 b14 c14 a15 b15 c15 a16 b16 c16 a17 b17 c17 a18 b18 c18 a19 b19 c19 a20 b20 c20 

[Mean of Coefficients]

		a             	b             	c             	d             
	1	 1,000000E+000	-1,114096E-018	 1,129140E-017	 2,338426E-001
	2	-4,057635E-002	-1,759786E-001	 2,129446E-002	-1,362682E-001
	3	 1,627098E-001	-3,427739E-002	 6,966534E-002	-3,998692E-003
	4	 5,309611E-003	 6,272633E-003	 8,538395E-002	-3,776507E-002
	5	-4,030264E-003	 1,265228E-002	 3,520427E-003	-1,015087E-002
	6	-1,177411E-002	-1,263963E-002	 1,145635E-002	-1,614333E-002
	7	 9,476595E-003	-1,146647E-002	 3,884738E-003	-6,855976E-003
	8	 1,694175E-003	 1,432387E-003	 1,360862E-002	-1,044058E-002
	9	 1,282905E-004	-4,302523E-006	-1,537883E-003	-8,629556E-003
	10	-3,173397E-003	 2,105267E-004	 1,404834E-003	-4,147906E-003
	11	 1,154254E-004	-4,471258E-003	 1,829934E-003	-3,546198E-003
	12	-1,389033E-003	 1,103347E-003	 1,306998E-003	-3,874125E-003
	13	 8,248059E-004	-1,068153E-003	-1,825300E-003	-2,593469E-003
	14	-1,462416E-003	 4,657342E-004	-9,464167E-004	-2,013627E-003
	15	 3,494002E-004	-1,225188E-003	 6,214411E-004	-1,823035E-003
	16	-6,886578E-004	 6,351551E-004	-1,827971E-004	-1,843568E-003
	17	 9,042387E-005	-1,370925E-004	-1,134423E-003	-4,042024E-004
	18	-8,728221E-004	-2,527279E-004	-6,322073E-004	-1,158335E-003
	19	 2,686117E-004	-2,952277E-004	-1,699418E-004	-5,701442E-004
	20	-6,918192E-006	 4,344115E-004	-3,388012E-004	-6,492714E-004

[Std of Coefficients]

		a             	b             	c             	d             
	1	Constant      	Constant      	Constant      	 3,939530E-002
	2	 4,342094E-002	 8,379025E-002	 3,907337E-002	 2,864190E-002
	3	 2,622306E-002	 5,226300E-002	 3,284055E-002	 2,063522E-002
	4	 2,898241E-002	 2,016146E-002	 1,839999E-002	 1,865955E-002
	5	 1,560272E-002	 1,437157E-002	 1,535212E-002	 1,458781E-002
	6	 1,673271E-002	 1,719323E-002	 8,664160E-003	 8,011146E-003
	7	 1,584478E-002	 1,676339E-002	 8,755716E-003	 7,108633E-003
	8	 1,341875E-002	 1,077495E-002	 7,406717E-003	 5,694539E-003
	9	 7,696380E-003	 8,882686E-003	 6,764999E-003	 5,897891E-003
	10	 8,504635E-003	 8,128190E-003	 5,141776E-003	 4,534489E-003
	11	 7,083277E-003	 8,686310E-003	 3,741196E-003	 3,631556E-003
	12	 6,255061E-003	 5,274273E-003	 4,185361E-003	 3,183132E-003
	13	 4,481357E-003	 4,434049E-003	 4,375803E-003	 2,860506E-003
	14	 4,269267E-003	 4,279104E-003	 3,421785E-003	 3,045596E-003
	15	 3,416410E-003	 3,890329E-003	 2,717289E-003	 2,614597E-003
	16	 2,990202E-003	 2,704079E-003	 2,604172E-003	 2,287716E-003
	17	 2,283177E-003	 2,825453E-003	 2,385959E-003	 2,219053E-003
	18	 1,966350E-003	 2,195724E-003	 2,583599E-003	 2,160942E-003
	19	 1,879616E-003	 1,945753E-003	 1,598523E-003	 1,724187E-003
	20	 1,931214E-003	 1,781011E-003	 1,644836E-003	 1,636722E-003

[Eigenvalue and Proportion]

		Eigenvalue	Proportion(%)	Cumulative(%)	> 1/57
	Prin1	 1,029352E-002	       52,5112	       52,5112	*
	Prin2	 4,851662E-003	       24,7502	       77,2614	*
	Prin3	 1,475864E-003	        7,5290	       84,7904	*
	Prin4	 7,632885E-004	        3,8938	       88,6842	*
	Prin5	 5,827872E-004	        2,9730	       91,6573	*
	Prin6	 4,896543E-004	        2,4979	       94,1552	*
	Prin7	 2,475866E-004	        1,2630	       95,4182	
	Prin8	 1,867454E-004	        0,9527	       96,3709	
	Prin9	 1,594516E-004	        0,8134	       97,1843	
	Prin10	 1,415972E-004	        0,7223	       97,9066	
	Prin11	 8,281861E-005	        0,4225	       98,3291	
	Prin12	 5,151404E-005	        0,2628	       98,5919	
	Prin13	 4,456189E-005	        0,2273	       98,8192	
	Prin14	 3,615184E-005	        0,1844	       99,0037	
	Prin15	 3,324196E-005	        0,1696	       99,1733	
	Prin16	 2,437808E-005	        0,1244	       99,2976	
	Prin17	 2,200243E-005	        0,1122	       99,4099	
	Prin18	 1,698389E-005	        0,0866	       99,4965	
	Prin19	 1,522211E-005	        0,0777	       99,5742	
	Prin20	 1,333420E-005	        0,0680	       99,6422	
	Prin21	 1,126797E-005	        0,0575	       99,6997	
	Prin22	 8,376329E-006	        0,0427	       99,7424	
	Prin23	 7,493021E-006	        0,0382	       99,7806	
	Prin24	 6,107058E-006	        0,0312	       99,8118	
	Prin25	 5,907937E-006	        0,0301	       99,8419	
	Prin26	 5,334740E-006	        0,0272	       99,8691	
	Prin27	 4,391568E-006	        0,0224	       99,8915	
	Prin28	 3,433411E-006	        0,0175	       99,9090	
	Prin29	 2,665369E-006	        0,0136	       99,9226	
	Prin30	 2,239934E-006	        0,0114	       99,9341	
	Prin31	 2,044004E-006	        0,0104	       99,9445	
	Prin32	 1,683268E-006	        0,0086	       99,9531	
	Prin33	 1,455054E-006	        0,0074	       99,9605	
	Prin34	 1,234559E-006	        0,0063	       99,9668	
	Prin35	 1,005747E-006	        0,0051	       99,9719	
	Prin36	 8,739094E-007	        0,0045	       99,9764	
	Prin37	 7,609503E-007	        0,0039	       99,9803	
	Prin38	 7,125499E-007	        0,0036	       99,9839	
	Prin39	 6,104043E-007	        0,0031	       99,9870	
	Prin40	 4,924352E-007	        0,0025	       99,9895	
	Prin41	 4,396719E-007	        0,0022	       99,9918	
	Prin42	 2,855050E-007	        0,0015	       99,9932	
	Prin43	 2,665471E-007	        0,0014	       99,9946	
	Prin44	 2,074807E-007	        0,0011	       99,9956	
	Prin45	 1,655856E-007	        0,0008	       99,9965	
	Prin46	 1,446552E-007	        0,0007	       99,9972	
	Prin47	 1,290120E-007	        0,0007	       99,9979	
	Prin48	 1,078329E-007	        0,0006	       99,9984	
	Prin49	 9,206551E-008	        0,0005	       99,9989	
	Prin50	 6,569797E-008	        0,0003	       99,9992	
	Prin51	 4,015074E-008	        0,0002	       99,9994	
	Prin52	 3,459531E-008	        0,0002	       99,9996	
	Prin53	 2,264983E-008	        0,0001	       99,9997	
	Prin54	 2,047197E-008	        0,0001	       99,9998	
	Prin55	 1,829782E-008	        0,0001	       99,9999	
	Prin56	 9,062644E-009	        0,0000	      100,0000	
	Prin57	 3,476951E-009	        0,0000	      100,0000	

	Total Variance :	1,960251E-002
