# Supplementary material for: An Expanded View on the Morphological Diversity of Long-Nosed Antlion Larvae Further Supports a Decline of Silky Lacewings in the Past 100 Million Years
Source: Insects. 2023 Feb 9;14(2):170. doi: 10.3390/insects14020170 (PMC9966087; doi:10.3390/insects14020170)
Supplement: Supplementary file 1 [file insects-14-00170-s001.zip › SupplFilesPsycho2/SupplFileS2_Psycho2/02_stylet.chc]

0001_1 196 10 0	000000E+00 33706 5 4 4 4 5 4 5 4 4 5 4 4 4 5 5 4 5 4 4 4 4 6 5 4 4 5 4 4 5 5 4 5 4 4 5 5 4 5 5 4 5 5 4 4 5 5 5 4 4 5 6 5 4 4 5 4 6 5 4 5 4 6 5 4 4 5 6 5 4 5 4 5 5 5 4 6 5 6 5 4 5 4 4 6 5 5 4 6 5 5 4 6 5 5 4 6 5 5 4 6 5 4 5 6 5 4 5 6 5 4 5 6 6 5 4 5 6 5 4 6 5 5 5 6 5 5 5 5 6 5 5 5 6 5 5 4 6 6 5 6 5 4 6 6 5 5 4 6 6 5 6 5 4 6 6 5 5 4 6 6 6 5 6 6 5 4 6 6 5 6 5 4 6 5 6 6 5 4 6 6 5 6 6 5 4 6 6 6 5 6 6 …
0002_1 201 34 0	000000E+00 35127 5 4 4 4 4 4 4 4 5 4 4 4 4 4 5 4 5 4 4 4 5 4 5 4 4 5 5 4 4 5 4 5 4 4 5 4 4 5 5 4 5 4 5 5 5 4 4 5 5 4 5 4 5 5 4 5 5 4 5 5 4 6 5 4 5 4 5 5 4 6 5 4 6 5 5 5 4 5 4 5 5 5 5 6 5 5 5 4 5 5 5 5 5 6 5 5 6 5 5 4 5 5 5 6 5 6 5 5 5 5 5 5 6 5 5 6 5 6 5 5 5 5 6 5 5 6 5 5 6 5 6 6 5 5 6 5 5 5 6 5 6 5 5 6 6 5 6 5 6 5 6 5 6 5 5 6 5 6 5 6 5 6 5 6 6 5 6 5 6 6 5 5 6 6 5 5 6 6 5 6 5 6 6 5 6 6 6 5 6 5 6 …
0003_1 178 28 0	000000E+00 38202 5 5 5 5 5 5 6 5 5 5 5 5 5 5 6 5 4 6 5 5 5 5 5 6 5 5 5 5 4 6 5 5 5 6 5 5 5 6 5 5 5 5 6 5 5 6 5 5 6 5 6 5 5 6 5 5 6 5 5 6 5 5 5 5 6 5 5 6 5 5 6 5 5 6 5 5 6 5 6 5 6 5 5 6 5 5 6 5 6 5 6 5 5 6 5 5 6 5 5 6 6 5 6 6 5 5 6 6 5 5 6 6 5 5 6 5 6 5 6 5 6 5 6 5 6 5 6 5 5 6 6 5 5 6 6 5 6 5 6 5 6 5 6 6 5 5 6 6 5 6 5 6 6 5 6 5 6 6 5 5 6 6 5 5 6 6 6 5 6 5 6 6 6 5 6 6 6 6 5 5 6 6 6 5 6 5 6 6 6 5 5 …
0004_1 216 36 0	000000E+00 33854 5 4 4 5 4 4 5 4 4 5 4 5 4 5 4 5 4 4 5 4 5 4 5 5 4 5 5 5 4 4 5 5 4 5 5 4 5 5 4 5 4 5 5 5 5 4 5 5 5 5 4 5 4 5 5 5 5 5 5 5 5 4 5 5 4 6 5 4 6 5 4 6 5 5 5 5 5 5 4 5 5 5 5 6 5 4 6 5 6 5 5 4 5 5 5 5 5 6 5 6 5 5 5 6 5 4 5 5 5 6 6 5 5 6 5 5 6 5 5 5 5 5 6 5 5 6 6 5 5 5 6 5 6 6 5 5 6 5 5 5 6 5 5 6 6 5 5 6 6 5 5 6 6 5 6 5 6 6 5 5 6 5 5 6 5 6 6 5 6 5 6 6 5 5 6 6 6 5 6 5 6 6 6 5 5 6 6 6 5 5 6 …
0005_1 176 15 0	000000E+00 34818 5 4 4 5 4 5 5 5 4 5 5 4 5 5 5 5 5 4 5 5 4 5 5 5 4 5 5 5 5 5 5 4 5 5 5 6 5 5 5 4 5 5 5 6 5 5 5 5 5 5 5 5 5 5 5 5 5 5 6 5 5 5 5 6 5 5 5 5 5 6 5 5 6 5 5 5 5 5 6 5 6 5 5 6 5 5 5 5 6 5 5 6 5 5 6 5 6 5 5 5 6 5 6 5 6 5 5 5 6 5 6 5 6 5 6 5 5 6 5 6 5 5 6 5 5 6 6 6 5 5 6 6 5 6 5 6 5 5 6 5 6 6 5 6 5 6 5 6 6 5 6 5 6 5 6 5 6 6 5 6 5 6 6 6 5 6 5 6 6 5 6 5 5 6 6 6 5 6 5 6 6 6 5 6 5 6 6 6 5 6 6 …
0006_1 212 14 0	000000E+00 39752 5 4 4 4 5 4 4 4 4 5 4 4 5 4 4 4 5 4 4 4 5 4 5 4 4 5 4 4 5 4 4 5 4 5 4 4 5 4 5 4 4 5 4 5 4 5 4 5 4 5 4 5 4 5 4 5 4 5 4 5 4 5 5 4 4 5 5 4 5 5 4 5 4 5 4 5 5 4 5 5 4 5 5 4 5 5 4 5 5 4 5 5 5 5 4 5 5 5 4 5 5 5 5 5 5 4 5 5 5 5 5 5 5 5 5 5 5 5 5 5 4 6 5 5 5 5 5 5 5 5 6 5 5 5 6 5 5 5 5 6 5 5 6 5 5 5 6 5 5 6 5 5 6 5 5 6 5 5 6 5 6 5 6 5 5 6 5 6 5 5 6 5 6 5 6 5 6 5 6 5 6 5 6 6 5 6 5 6 5 6 6 …
0007_1 203 18 0	000000E+00 35717 5 4 4 4 4 4 4 4 5 4 4 5 4 4 4 4 5 4 4 5 4 4 5 4 4 4 5 4 5 4 4 5 4 5 4 4 5 4 5 4 4 4 5 5 4 4 5 4 5 4 5 4 5 5 4 4 5 5 4 5 5 4 5 4 5 4 5 5 4 5 5 5 4 5 5 5 5 4 5 4 5 5 5 5 5 4 5 5 5 5 4 5 5 5 5 5 5 5 5 5 5 5 5 5 5 5 5 5 5 5 5 6 5 5 5 6 5 4 5 6 5 5 5 5 6 5 5 6 5 5 5 6 5 5 5 6 5 6 5 5 6 5 5 6 5 5 6 5 6 5 6 5 6 6 5 6 5 6 5 5 6 5 6 5 6 6 5 5 6 6 5 5 6 6 5 6 5 6 5 6 5 5 6 6 5 6 5 6 6 6 5 …
0008_1 161 19 0	000000E+00 40996 5 4 5 4 5 4 5 4 5 5 4 5 5 4 5 5 5 4 5 5 5 4 5 5 5 5 5 4 6 5 4 5 5 5 5 5 5 5 5 5 5 5 5 5 5 5 6 5 6 5 5 5 5 4 6 5 5 5 5 6 5 5 5 5 5 6 5 5 5 6 5 5 6 5 5 6 5 5 5 6 5 5 6 5 5 6 5 5 6 5 5 6 5 5 6 5 6 5 6 5 5 6 5 5 6 6 5 5 6 5 6 5 6 5 6 5 5 6 5 5 6 6 5 5 6 6 5 5 6 6 5 5 6 6 5 6 5 6 6 5 5 6 6 6 5 6 6 6 6 5 6 5 6 6 6 5 6 5 6 6 5 6 6 5 6 6 5 6 6 5 6 6 6 5 6 6 6 5 6 5 6 6 6 5 6 6 5 6 6 6 6 …
0009_1 219 14 0	000000E+00 34274 5 4 4 4 5 4 4 4 5 4 4 5 4 4 5 4 4 5 4 4 4 5 4 5 4 4 5 4 5 4 5 4 4 5 4 5 4 5 4 5 4 5 4 5 5 4 5 4 5 4 5 4 5 5 5 4 5 5 4 5 4 5 5 4 5 4 5 5 5 4 5 5 5 4 5 5 4 5 5 4 5 5 5 4 5 4 5 5 5 5 4 6 5 4 5 5 5 6 5 5 5 5 4 5 5 5 5 5 5 5 5 5 5 5 5 5 6 5 4 5 5 5 5 5 5 5 6 5 5 6 5 5 5 6 5 5 5 5 6 5 5 5 6 5 5 6 5 5 5 6 5 5 6 5 5 5 6 5 6 5 6 5 6 5 5 5 5 6 5 5 6 6 5 5 6 5 6 5 6 5 5 6 6 5 5 6 6 5 5 6 6 …
0010_1 228 16 0	000000E+00 47471 5 4 4 4 4 4 4 5 4 4 5 4 4 5 4 5 4 5 4 4 5 4 4 5 4 5 4 5 4 5 4 5 4 5 4 5 4 4 5 5 4 4 5 5 4 5 5 4 5 4 4 5 5 5 4 5 5 4 5 5 4 5 4 5 5 4 5 5 4 5 5 4 5 5 4 5 5 5 5 4 5 5 5 5 5 4 5 5 5 5 4 5 5 5 5 5 4 5 5 5 5 5 5 5 5 5 4 6 5 5 5 5 5 5 5 5 6 5 5 5 4 5 5 6 5 5 5 5 5 5 6 5 5 5 5 5 5 6 5 5 6 5 5 6 5 5 5 5 5 6 5 6 5 5 6 5 4 6 5 6 5 6 5 5 6 5 6 5 5 5 6 5 6 5 6 5 5 5 6 5 6 5 6 5 6 5 6 5 6 5 5 …
0011_1 204 15 0	000000E+00 38289 5 4 4 5 4 4 4 4 5 4 4 5 4 4 5 4 4 4 5 4 5 4 4 5 5 4 4 5 4 5 4 5 4 5 4 4 5 4 5 4 5 4 5 5 4 5 4 5 5 4 4 5 5 4 5 5 5 5 4 5 4 5 4 5 5 5 4 5 5 5 4 5 5 5 5 4 5 4 5 5 5 5 5 5 5 4 5 5 5 5 5 5 5 5 5 4 5 5 6 5 5 5 5 6 5 4 5 5 5 6 5 5 5 5 5 6 5 5 5 6 5 5 5 6 5 5 5 5 6 5 5 6 5 5 6 6 5 5 6 5 5 5 6 5 5 6 5 6 5 6 5 6 5 5 6 5 5 6 5 6 6 5 6 6 5 6 5 6 5 6 5 5 6 5 6 6 5 6 6 5 6 6 5 6 5 6 6 6 5 6 5 …
0013_1 205 21 0	000000E+00 43649 5 4 4 4 5 4 4 5 4 5 4 4 4 5 5 4 4 5 4 5 4 5 4 4 5 4 5 4 5 5 5 4 5 4 5 4 5 4 5 4 5 5 4 5 5 4 5 5 4 5 5 4 5 5 5 4 5 4 5 5 4 6 5 4 5 5 5 4 5 5 5 4 5 5 5 5 5 4 5 5 5 5 5 4 6 5 5 4 6 5 4 5 5 5 5 5 5 5 5 5 5 5 5 5 5 5 5 6 5 5 5 5 5 5 6 5 5 5 5 5 6 5 5 5 5 5 6 5 6 5 5 5 6 5 5 5 6 5 5 5 6 5 5 6 6 5 5 6 5 6 5 4 6 6 5 6 5 6 5 6 5 5 6 6 5 5 5 6 6 5 5 6 6 5 6 5 5 6 6 5 6 6 5 6 5 6 6 6 5 6 5 …
0014_1 239 20 0	000000E+00 52765 5 4 4 4 4 4 4 4 4 5 4 4 4 4 4 4 4 4 4 5 4 4 4 5 4 4 4 4 4 4 5 4 5 4 4 4 5 4 4 4 5 4 5 4 4 4 4 5 4 5 4 5 4 4 4 5 4 5 4 4 5 4 5 4 5 4 4 5 4 5 4 5 4 4 5 5 4 5 4 5 4 5 4 5 4 4 5 5 5 4 5 4 5 4 5 4 5 5 5 4 5 4 5 5 5 5 4 5 5 4 5 5 5 4 5 5 5 5 5 4 5 5 5 4 6 5 5 4 5 5 5 6 5 5 5 4 5 5 5 5 5 5 5 6 5 5 4 5 6 5 5 5 5 5 5 5 5 5 5 6 5 5 5 6 5 4 6 5 5 5 6 5 5 6 5 5 5 6 5 5 5 6 5 6 5 5 6 5 5 6 5 …
0015_1 236 21 0	000000E+00 44139 5 4 4 4 4 5 4 4 4 4 5 4 4 4 4 5 4 4 4 5 4 4 5 4 4 4 4 5 4 4 5 4 4 4 4 5 4 4 5 4 5 4 4 5 4 4 5 4 4 5 4 4 5 4 5 4 4 4 5 5 4 5 4 4 5 4 5 5 4 5 4 5 4 5 4 4 5 4 5 4 5 4 5 4 5 5 4 5 5 4 4 5 5 4 5 5 4 5 5 4 5 5 4 5 5 4 5 5 5 4 5 5 5 5 5 5 4 5 4 5 5 5 5 5 5 5 4 5 5 5 4 6 5 5 5 6 5 5 4 5 5 5 5 6 5 5 5 5 5 5 5 5 6 5 5 5 5 5 6 5 5 5 6 5 6 5 5 6 5 5 5 6 5 5 6 5 5 6 5 6 5 6 5 5 6 5 5 6 5 6 6 …
0016_1 228 21 0	000000E+00 43536 5 4 4 4 4 4 4 4 5 4 5 4 4 4 4 4 5 4 5 4 4 4 4 5 4 4 4 4 4 5 5 4 4 4 5 5 4 4 4 5 4 4 4 5 4 5 4 5 4 5 4 5 5 4 4 4 5 4 4 5 5 4 5 5 4 4 5 4 4 5 5 4 5 5 4 4 5 4 5 5 4 5 5 4 5 5 4 5 4 5 5 4 5 5 4 5 4 6 5 5 4 5 4 5 4 5 5 5 5 5 5 5 4 5 5 4 5 5 5 5 5 4 6 5 5 5 5 4 5 6 5 5 4 5 5 5 6 5 5 4 6 5 4 6 5 6 5 5 5 5 6 5 5 5 5 5 6 5 5 5 6 6 5 5 5 5 6 5 6 5 5 6 5 6 5 5 5 6 6 5 6 5 6 5 6 5 5 6 6 5 6 …
0017_1 178 17 0	000000E+00 44143 5 4 4 4 5 4 4 4 5 4 5 4 4 4 5 4 4 5 5 5 4 4 4 5 5 5 4 4 5 5 5 4 4 5 5 5 5 3 5 5 5 5 4 5 4 4 5 5 5 5 4 5 4 5 5 6 5 5 4 5 5 5 5 5 5 4 4 5 5 5 6 5 5 5 5 5 4 5 5 5 5 5 6 5 5 5 5 6 5 5 4 4 5 6 5 5 5 6 5 6 5 5 5 5 6 5 5 5 6 5 6 5 5 6 5 5 6 5 5 5 6 5 6 5 5 6 5 6 5 5 6 6 6 6 5 6 5 5 6 5 6 5 5 6 6 5 6 6 6 6 5 6 5 5 6 5 6 6 6 6 5 6 5 6 5 6 5 6 6 6 6 5 6 5 6 5 6 5 6 6 6 6 5 6 5 6 6 6 6 6 5 …
0018_1 242 19 0	000000E+00 48421 5 4 5 4 5 4 5 4 5 4 5 4 5 4 4 5 4 5 4 5 4 5 4 5 5 4 5 5 5 4 5 4 5 4 5 4 5 5 4 5 5 4 5 4 5 4 5 4 5 5 5 5 5 4 5 5 5 5 4 5 5 4 4 5 5 5 4 5 5 4 5 5 5 6 5 4 5 5 4 5 5 5 4 5 5 5 5 4 6 5 5 5 5 4 5 5 5 5 4 5 5 5 5 5 5 5 5 5 5 5 5 5 5 5 5 5 5 5 5 5 5 5 5 6 5 5 5 5 5 5 5 5 5 6 5 5 5 6 5 5 5 5 5 5 5 6 5 5 5 5 6 5 6 5 6 5 5 5 6 5 5 5 5 5 6 5 5 6 5 6 5 5 6 5 5 6 5 5 6 6 5 5 6 5 5 5 6 5 5 6 6 …
0019_1 166 21 0	000000E+00 43149 5 4 4 4 4 4 4 5 4 4 4 4 5 4 4 4 4 5 4 4 4 4 5 4 4 5 4 4 4 5 5 4 5 4 4 5 4 5 4 4 5 4 5 4 4 5 5 4 5 4 5 4 5 4 5 5 4 4 5 5 5 5 5 4 5 5 4 5 4 5 6 5 5 4 5 5 4 6 5 4 6 5 5 4 6 5 4 6 5 4 6 5 5 5 5 5 5 6 5 5 5 5 5 6 5 6 5 5 6 5 5 5 6 5 5 6 5 6 5 6 5 5 5 6 5 6 5 6 6 5 5 6 6 5 6 5 5 6 6 5 6 5 6 6 5 6 5 6 6 6 5 5 6 6 6 5 6 5 6 5 6 6 6 5 6 5 6 6 6 6 5 6 6 5 6 6 6 5 6 6 5 6 6 5 6 6 6 6 5 6 6 …
0020_1 221 23 0	000000E+00 37315 5 4 4 4 4 4 4 4 5 4 4 4 4 4 5 4 4 4 5 4 4 4 4 4 4 5 4 5 4 4 4 4 4 5 4 5 4 4 4 4 5 4 4 5 4 4 5 4 4 5 4 5 4 4 4 5 4 5 4 4 5 5 4 5 4 5 4 5 4 5 4 5 4 4 5 4 5 4 5 5 4 5 4 5 5 4 5 4 5 4 5 5 5 5 4 5 5 4 5 5 4 5 4 5 5 5 4 5 5 5 5 5 5 5 5 5 4 5 5 4 5 5 5 5 5 5 6 5 5 5 6 5 5 5 5 4 5 5 5 6 5 5 5 6 5 6 5 5 5 6 5 5 6 5 5 5 5 5 6 5 6 5 6 5 5 6 5 6 5 5 6 5 6 5 6 6 5 6 5 5 6 5 5 6 5 6 5 6 5 6 6 …
0021_1 211 18 0	000000E+00 26841 5 4 4 4 4 4 5 4 4 5 4 4 4 5 4 4 4 5 4 4 5 4 4 5 4 5 4 4 4 5 4 4 4 5 4 5 4 4 5 5 4 5 4 5 4 5 4 5 4 5 4 5 4 5 4 5 5 5 4 4 5 4 5 4 5 4 5 4 5 5 5 5 4 5 5 4 5 5 5 5 4 5 5 4 5 4 5 5 5 5 5 5 4 6 5 4 5 5 5 5 5 5 5 5 5 5 4 6 5 5 5 5 5 5 5 5 5 6 5 4 6 5 5 5 6 5 5 5 5 6 5 5 6 5 5 5 5 5 6 5 6 5 6 5 6 5 6 5 5 6 5 5 5 6 5 5 6 6 5 5 6 6 5 5 6 5 6 5 6 6 5 6 6 5 6 5 6 6 5 6 5 6 5 6 5 6 6 5 6 5 6 …
0022_1 193 15 0	000000E+00 24338 5 4 4 5 4 4 4 5 4 5 4 4 4 4 5 4 4 4 5 4 5 4 4 5 5 4 5 5 4 4 5 5 4 5 5 4 4 5 4 5 5 4 5 5 4 5 5 4 6 5 5 4 5 4 5 4 5 5 5 5 5 5 5 5 5 5 4 5 4 6 5 4 6 5 6 5 4 6 5 4 6 5 4 5 5 5 5 6 5 5 5 6 5 5 5 4 6 5 5 5 5 6 5 6 6 5 4 5 5 6 5 5 6 5 5 6 5 5 5 6 6 5 5 6 5 5 6 5 5 6 5 5 6 5 5 6 6 5 6 6 5 4 6 6 5 5 6 6 5 5 6 5 5 6 6 5 5 6 6 6 5 6 6 5 5 6 6 5 5 6 6 5 6 5 6 5 6 5 6 6 5 5 6 6 6 5 6 6 6 5 6 …
0023_1 200 17 0	000000E+00 30363 5 4 4 5 4 4 4 5 4 4 5 4 5 4 5 4 5 4 5 5 4 4 5 5 4 4 5 4 5 5 5 4 5 4 5 4 5 5 4 5 4 5 5 4 5 5 5 5 4 5 4 5 5 4 5 5 5 4 5 6 5 4 5 5 4 5 5 5 5 4 6 5 4 5 5 5 5 5 5 5 4 5 5 5 6 5 5 5 5 5 4 6 5 5 5 5 5 5 5 5 6 5 5 5 4 6 5 5 5 6 5 5 5 5 5 5 5 6 5 5 6 6 5 5 5 5 5 5 6 5 6 5 5 6 5 5 6 5 5 6 5 5 5 6 5 6 6 5 5 6 5 6 5 6 5 6 5 5 6 5 6 5 6 5 6 5 6 6 5 5 6 6 5 6 5 6 5 6 5 6 5 6 6 6 5 6 5 6 6 5 6 …
0024_1 224 13 0	000000E+00 50254 5 4 4 4 4 4 5 4 4 4 5 4 4 4 4 5 4 5 4 4 4 4 5 4 4 4 5 4 5 4 4 5 4 5 4 4 5 5 4 4 5 5 4 5 5 4 4 5 5 4 5 4 5 4 5 5 4 5 4 5 4 5 5 4 5 5 4 5 5 4 5 4 5 5 5 4 5 5 4 5 5 4 6 5 4 5 5 4 5 5 6 5 4 5 5 5 5 5 5 4 5 5 5 5 4 5 5 5 4 6 5 4 6 5 4 6 5 5 5 5 5 5 5 5 5 5 6 5 5 5 5 5 5 6 5 5 5 5 6 5 5 5 5 6 6 5 6 5 5 6 5 5 5 6 5 5 5 6 5 5 6 5 5 6 5 5 6 5 6 5 6 5 5 6 5 5 6 5 6 5 6 5 5 6 6 5 5 6 5 5 6 …
0025_1 204 19 0	000000E+00 39706 5 4 4 4 4 4 4 5 4 4 4 5 4 4 5 4 4 4 5 4 4 5 4 4 5 4 4 4 5 4 4 5 4 5 4 4 4 4 5 5 4 4 5 5 4 4 5 4 5 4 5 4 4 5 4 5 4 4 5 5 4 5 5 4 5 4 5 5 4 5 4 5 4 5 4 5 5 5 5 4 5 4 5 4 5 5 4 5 5 5 4 5 5 5 5 5 4 5 5 4 5 5 5 5 5 5 5 5 5 4 6 5 5 5 5 5 5 5 5 5 5 5 6 5 5 5 5 5 5 6 5 5 5 6 5 5 5 6 5 5 6 5 4 6 5 5 6 5 6 5 6 5 5 6 5 5 5 6 6 5 5 6 5 6 5 6 5 6 6 5 5 6 6 5 5 5 6 6 5 6 5 6 6 5 6 5 6 6 6 5 6 …
0026_1 211 25 0	000000E+00 45305 5 4 4 5 4 4 4 5 4 4 4 5 4 4 5 4 4 5 4 4 5 4 5 4 5 4 4 5 4 5 4 5 4 5 4 4 5 4 5 4 5 5 4 5 4 5 4 5 4 5 4 5 4 5 4 5 4 5 4 5 5 4 5 4 5 5 4 5 4 5 5 4 5 5 4 5 4 5 5 4 5 5 5 5 5 4 5 5 5 5 5 5 5 5 4 5 5 5 5 5 5 5 5 5 6 5 5 5 5 6 5 5 5 5 6 5 5 5 5 6 5 5 5 5 6 5 5 6 5 5 6 5 5 6 5 6 5 5 6 5 5 6 5 5 6 5 6 6 5 6 5 6 5 6 6 5 6 5 6 5 6 6 5 6 5 6 5 6 6 5 6 5 6 5 6 6 5 6 6 5 6 6 5 6 6 5 6 6 5 6 6 …
0027_1 219 20 0	000000E+00 34840 5 4 5 4 4 4 4 5 4 4 5 4 4 4 5 4 5 4 4 4 5 4 5 4 4 5 4 5 4 4 5 4 5 4 4 5 4 5 4 4 5 5 4 4 5 5 4 4 5 4 4 5 4 5 4 5 4 5 4 5 5 4 4 5 5 4 5 5 4 4 5 5 4 5 5 4 5 5 4 5 5 4 5 5 4 5 5 4 6 5 4 5 5 5 4 5 5 5 5 5 4 5 5 5 5 5 5 5 4 5 5 5 5 5 5 5 5 5 4 6 5 4 6 5 4 6 5 4 6 5 4 6 5 4 6 5 6 5 5 5 5 5 5 5 6 5 5 5 5 5 6 5 5 5 6 5 5 5 6 5 5 6 5 5 6 5 5 6 5 5 6 5 5 6 5 5 6 5 5 6 6 5 5 6 5 6 5 6 6 5 5 …
0028_1 173 24 0	000000E+00 29261 5 4 4 4 4 4 5 4 4 4 4 4 5 4 4 5 4 4 4 5 4 4 5 4 5 4 4 5 5 4 5 4 5 4 5 4 5 4 5 4 5 4 4 5 4 4 5 5 4 5 4 5 4 5 5 4 5 5 4 5 5 4 5 5 4 5 5 4 5 5 5 5 4 5 5 5 5 4 5 5 5 5 5 5 5 5 5 5 5 5 5 5 5 5 5 5 6 5 6 5 6 5 5 5 5 6 5 5 6 5 5 6 5 6 5 6 5 5 6 5 6 5 6 5 6 5 6 5 6 5 6 5 5 6 6 5 6 5 6 6 5 6 5 6 6 5 6 6 5 6 6 5 6 5 6 6 6 5 6 6 5 6 6 6 5 6 5 6 6 6 6 5 6 5 6 6 6 6 5 6 6 5 6 6 6 6 5 6 6 6 5 …
0029_1 214 18 0	000000E+00 35580 5 4 4 4 4 4 5 4 4 4 4 4 4 4 5 4 4 4 5 4 4 4 4 5 4 4 4 5 4 4 5 4 4 4 4 5 4 4 5 4 4 5 4 4 4 4 5 4 5 4 5 4 4 5 4 4 5 4 4 5 4 5 4 4 5 4 5 5 4 4 5 4 5 4 5 4 4 5 5 5 4 4 5 4 5 4 5 5 5 5 5 4 5 5 4 5 4 5 5 5 5 4 5 5 5 5 5 5 5 5 5 5 4 5 5 5 5 5 6 5 5 5 5 5 6 5 5 5 5 5 5 6 5 5 5 5 6 5 6 5 5 6 5 5 6 5 6 5 5 6 6 5 5 5 6 5 6 5 6 5 6 5 6 5 6 5 5 6 5 6 6 6 5 5 6 6 5 6 5 6 5 6 6 6 5 6 5 6 6 6 5 …
0030_1 207 18 0	000000E+00 39056 5 4 4 5 4 4 4 5 4 5 4 4 4 5 4 5 4 4 5 4 5 4 4 5 4 5 4 5 4 5 4 5 4 5 4 5 4 5 4 5 4 5 4 5 4 5 5 4 4 5 5 4 5 5 4 5 5 4 5 5 4 5 5 4 5 5 4 5 5 5 4 5 5 4 5 5 5 5 4 5 5 5 5 5 4 5 5 5 5 5 5 5 5 4 5 5 5 5 5 5 5 5 5 5 5 5 5 5 5 5 5 5 5 5 6 5 5 5 5 5 5 5 6 5 5 5 5 6 5 5 5 5 6 5 4 6 5 5 6 5 5 6 5 5 6 5 5 5 6 5 6 5 5 6 5 6 5 5 6 5 5 6 6 5 5 6 5 6 5 6 5 6 5 6 5 6 5 6 6 5 6 5 6 5 6 6 5 6 5 6 6 …
0031_1 218 27 0	000000E+00 49004 5 4 4 4 4 4 4 4 4 5 4 4 4 4 4 4 4 4 5 4 4 4 5 4 4 4 4 4 5 4 4 5 4 4 5 4 4 4 5 4 4 4 5 4 4 4 4 5 4 5 4 4 4 5 4 5 4 5 4 4 4 5 4 5 4 4 5 4 5 4 5 4 4 5 4 5 4 4 4 5 4 5 4 5 4 5 5 4 5 4 5 4 4 5 5 4 5 4 5 5 4 5 5 4 4 5 5 5 5 5 4 5 5 4 5 5 5 5 5 5 5 5 5 5 5 5 5 5 6 5 5 5 5 4 6 5 5 6 5 5 5 5 5 6 5 5 6 5 5 6 5 5 5 6 5 5 6 6 5 5 6 5 5 5 6 6 5 5 6 6 5 5 5 6 5 6 5 6 6 6 5 5 6 6 5 6 5 6 5 6 5 …
0032_1 194 14 0	000000E+00 36085 5 4 4 4 4 5 4 5 4 4 4 5 4 5 4 5 4 5 5 4 5 4 5 4 5 4 5 5 4 5 5 4 5 4 5 4 5 5 5 4 5 5 4 5 5 5 4 5 4 5 5 5 4 5 4 5 5 5 4 5 5 4 6 5 4 5 5 5 4 5 6 5 5 5 4 5 5 5 5 5 4 6 5 5 5 5 5 5 5 5 5 5 6 5 5 5 5 6 5 5 6 5 5 4 6 5 5 6 5 6 5 5 6 5 5 5 5 5 6 5 5 5 6 5 5 6 6 5 5 6 5 5 6 5 5 6 5 6 5 5 6 5 6 5 6 5 6 5 5 6 6 5 5 5 6 6 5 6 5 6 5 6 5 5 6 6 5 6 5 6 6 5 6 5 6 6 5 6 5 4 6 6 6 5 6 5 6 6 6 5 6 …
0033_1 190 27 0	000000E+00 33015 5 4 4 4 4 4 4 4 4 4 4 4 4 4 4 4 5 4 4 4 5 4 4 4 4 4 5 4 4 5 4 4 4 5 4 4 5 4 4 5 4 5 4 4 4 4 5 4 4 5 4 5 4 4 5 4 5 4 5 5 4 4 5 5 4 4 5 4 5 5 4 4 5 5 4 5 5 5 4 5 5 5 4 4 5 4 6 5 4 5 5 5 5 4 5 5 4 5 6 5 4 5 5 5 5 5 5 5 5 5 5 5 5 5 6 5 4 6 5 5 5 6 5 5 5 5 6 5 5 6 5 6 5 5 6 5 5 5 6 5 6 5 5 6 6 5 5 6 5 6 6 6 5 5 6 6 5 5 6 6 5 5 6 6 6 5 5 6 6 5 6 6 6 6 5 6 5 6 6 5 6 6 5 6 6 5 6 5 6 6 6 …
0034_1 224 21 0	000000E+00 41269 5 4 4 4 4 4 4 4 4 5 4 4 5 4 4 4 5 4 4 5 4 5 4 4 5 4 4 4 5 4 5 4 4 4 5 4 5 4 4 4 5 4 5 4 4 5 4 5 4 4 5 5 4 5 4 5 4 5 4 4 5 4 5 4 5 4 5 4 5 4 5 5 4 5 4 5 5 4 5 4 5 4 5 5 4 5 5 4 5 5 5 4 5 5 5 5 4 5 5 5 4 5 5 5 5 5 5 5 5 5 5 4 5 5 5 5 6 5 5 5 5 5 5 5 5 5 6 5 5 5 5 5 6 5 5 5 5 6 5 5 5 6 5 5 6 5 5 6 5 5 5 5 5 6 5 6 5 6 5 6 5 5 6 5 5 6 5 6 5 5 6 5 5 6 5 5 6 6 5 6 5 6 5 6 5 6 5 6 5 6 5 …
0035_1 221 14 0	000000E+00 37317 5 4 4 5 4 4 4 5 4 5 4 5 4 5 4 5 4 5 4 5 4 5 4 5 4 5 4 5 5 4 4 5 5 5 5 5 4 5 5 4 5 5 4 4 6 5 4 4 5 5 4 5 5 4 5 5 4 5 4 5 5 4 5 5 5 4 5 5 5 5 4 5 5 5 5 4 6 5 4 6 5 5 5 5 5 5 5 5 5 5 5 4 5 5 5 5 5 5 5 5 5 5 5 6 5 4 6 5 5 6 5 5 6 5 5 5 5 6 5 5 5 5 6 5 5 6 5 5 5 5 5 6 5 5 5 6 5 6 5 5 6 5 5 6 6 5 5 6 5 5 6 5 5 6 5 5 6 6 5 5 6 5 6 5 6 5 5 6 6 5 6 5 6 5 6 5 6 5 6 5 6 5 5 5 6 5 6 5 6 6 5 …
0036_1 218 23 0	000000E+00 45815 5 4 4 4 4 4 4 5 4 4 5 4 4 5 4 4 5 4 5 4 4 5 4 5 4 5 4 5 4 5 4 5 4 5 4 4 5 4 5 4 5 5 4 5 4 5 4 5 4 5 5 4 5 4 5 5 4 5 5 4 4 5 5 4 5 5 5 4 5 5 5 5 4 5 4 5 5 4 5 5 4 5 5 5 5 5 4 4 5 5 5 5 5 5 5 4 5 5 5 5 5 5 5 4 5 5 5 5 5 5 5 6 5 5 5 5 5 5 6 5 5 5 5 5 6 5 6 5 5 5 5 5 6 5 6 5 5 6 5 5 5 6 5 5 6 5 6 5 5 5 6 5 6 6 5 5 6 5 6 5 5 6 5 6 5 6 6 5 6 5 6 5 6 5 5 6 6 5 5 6 6 6 5 5 6 6 6 5 5 6 5 …
0037_1 172 13 0	000000E+00 30384 5 4 4 5 5 4 5 5 4 4 5 4 5 5 4 5 4 5 5 4 5 5 4 5 5 4 5 4 5 5 4 5 5 5 4 5 5 4 5 5 5 4 5 4 5 5 5 5 5 4 6 5 4 5 5 5 5 5 5 5 5 5 4 5 6 5 5 5 5 5 5 5 5 6 5 4 6 5 5 5 5 5 6 5 6 5 4 6 5 6 5 5 5 5 6 5 6 5 6 5 5 6 5 5 6 6 5 5 5 6 5 5 6 5 6 5 5 6 5 6 5 5 6 5 6 5 6 5 6 5 5 6 6 5 5 6 5 5 6 5 6 6 5 6 5 6 5 6 6 5 5 6 5 5 6 6 5 6 6 5 5 6 6 5 6 6 5 6 5 6 6 5 6 6 6 5 5 6 6 5 6 5 6 6 5 6 6 6 5 6 5 …
0038_1 156 21 0	000000E+00 28922 5 4 4 4 5 4 4 4 5 4 5 4 4 5 4 4 4 4 5 4 5 4 5 4 5 4 5 4 5 5 4 5 5 4 5 5 4 4 5 4 5 5 5 5 4 5 5 4 6 5 4 5 5 4 5 6 5 4 5 5 5 5 5 5 5 5 5 6 5 5 5 5 6 5 5 5 5 5 5 6 5 6 6 5 5 6 5 5 5 5 6 5 5 6 5 5 6 6 5 6 5 6 5 6 5 6 5 6 5 6 5 5 6 5 6 5 6 6 5 6 5 6 6 5 6 6 5 6 6 5 6 6 5 5 6 6 5 6 5 6 6 6 5 6 5 6 6 5 6 5 6 6 6 6 6 5 6 6 6 5 6 6 5 6 6 6 6 5 6 5 6 6 6 6 6 5 6 5 6 6 6 6 6 5 6 6 5 6 6 6 6 …
0039_1 216 20 0	000000E+00 38859 5 4 4 4 4 4 4 4 4 4 4 5 4 4 5 4 4 4 4 4 4 5 4 5 4 4 4 5 4 4 5 4 4 4 5 4 4 4 4 5 4 4 4 5 4 4 4 5 4 4 5 4 4 4 5 4 4 4 5 4 4 5 4 4 5 4 4 5 4 4 5 5 4 4 5 5 4 4 5 4 4 5 4 5 4 5 4 5 4 5 4 5 4 5 5 5 4 5 5 4 5 5 4 5 4 5 5 5 4 5 6 5 5 5 4 5 4 5 5 5 5 5 5 5 5 5 6 5 4 5 5 6 5 5 5 5 6 5 6 5 5 5 5 6 5 5 5 5 5 6 6 5 5 6 5 5 6 5 6 5 6 5 6 5 5 5 6 5 6 5 6 5 6 5 6 6 5 6 5 6 6 5 5 6 6 5 6 5 5 6 6 …
0040_1 191 18 0	000000E+00 26042 5 4 4 4 4 4 4 5 4 4 4 5 4 4 5 4 4 5 4 4 5 4 5 4 4 4 5 4 5 4 4 5 4 5 4 4 5 5 5 4 5 4 5 4 4 5 5 4 4 5 5 5 4 4 5 5 4 5 5 5 4 5 4 5 4 5 5 5 5 5 4 6 5 4 4 5 5 4 5 5 5 5 5 5 4 5 4 5 5 5 5 5 5 5 4 5 5 5 5 5 5 5 4 5 5 5 6 5 5 5 5 5 5 5 6 5 5 5 5 5 5 6 5 5 6 5 6 5 5 5 5 6 5 6 5 6 5 6 5 6 5 5 6 5 5 6 5 6 5 5 6 6 5 6 6 5 6 6 5 6 5 6 6 5 6 6 5 5 6 6 5 6 5 6 6 6 6 5 6 6 5 6 6 6 6 5 6 6 6 5 6 …
0041_1 177 22 0	000000E+00 17903 5 4 4 5 4 5 5 5 4 5 5 4 5 4 5 5 5 4 5 5 4 6 5 4 5 4 5 5 5 5 5 5 5 4 5 5 5 5 6 5 5 4 5 5 5 5 5 6 5 4 5 5 5 5 6 5 5 5 5 6 5 5 4 5 6 5 5 5 6 5 5 6 5 5 5 5 6 5 4 6 5 6 5 5 5 5 6 5 4 6 5 6 5 6 5 5 5 6 5 5 6 5 5 6 5 6 5 5 6 5 5 5 6 5 6 5 6 5 5 6 5 6 5 6 5 4 6 6 5 6 5 6 5 5 6 5 6 5 6 5 6 5 6 5 6 6 5 5 5 6 6 5 6 5 6 5 6 5 6 6 5 6 5 5 6 6 5 6 6 5 5 6 6 5 6 6 5 6 5 6 6 5 6 5 6 6 5 6 6 5 5 …
0042_1 230 15 0	000000E+00 34485 5 4 4 4 4 4 5 4 4 5 4 4 4 5 4 4 5 4 4 5 4 5 4 4 4 5 4 4 4 5 4 5 4 5 4 4 5 5 4 5 4 4 5 4 4 5 4 5 4 5 4 5 4 5 5 4 5 4 4 5 4 5 5 4 5 5 4 5 5 4 5 5 4 5 4 4 6 5 4 5 5 5 5 4 5 4 5 5 4 5 5 5 5 5 5 5 4 5 5 4 5 5 5 6 5 4 5 4 6 5 4 6 5 6 5 5 5 5 4 5 5 5 5 6 5 5 5 5 5 5 5 6 5 5 5 5 5 5 6 5 5 5 5 6 5 5 5 5 5 5 6 5 6 5 5 6 5 5 5 5 6 5 6 5 5 5 5 6 5 5 6 5 6 5 5 6 5 6 5 6 5 5 5 6 5 6 5 6 6 5 5 …
0043_1 209 28 0	000000E+00 30314 5 4 4 5 5 4 4 4 5 4 5 4 4 5 4 5 4 5 4 4 5 4 5 4 5 5 4 5 4 5 5 4 4 5 5 4 5 4 5 5 4 5 4 5 4 5 5 4 5 5 5 5 4 5 5 4 5 5 4 5 5 5 4 5 5 5 4 5 5 5 5 5 5 4 5 5 5 4 6 5 5 5 5 5 5 5 5 5 4 5 5 5 5 6 5 5 5 5 5 5 4 5 6 5 5 6 5 5 5 5 5 5 5 6 5 5 5 5 5 6 5 5 5 6 5 5 6 6 5 5 5 5 5 5 6 5 5 6 5 6 5 5 6 5 6 5 5 5 6 5 5 6 5 6 5 5 6 5 5 6 6 5 6 5 6 5 6 5 5 5 6 6 5 6 5 6 6 5 5 6 6 5 6 5 6 6 5 6 5 6 6 …
0044_1 169 22 0	000000E+00 40304 5 4 4 4 4 5 4 5 4 4 5 4 5 4 4 5 5 4 4 5 5 4 4 5 5 4 5 5 4 5 5 4 5 5 4 5 5 4 5 5 4 5 5 5 5 4 5 5 5 5 5 5 5 4 5 6 5 5 5 5 5 5 5 5 6 5 5 5 5 5 5 5 6 5 4 6 5 5 6 5 5 5 5 6 5 5 6 5 5 6 5 5 5 6 5 5 6 5 6 5 5 6 5 6 5 5 6 5 6 5 6 5 5 6 6 5 5 6 5 5 6 6 5 5 6 6 5 5 6 6 5 6 5 6 6 5 5 6 6 5 6 5 6 6 6 5 6 5 6 6 6 5 6 5 6 6 6 5 6 5 6 6 6 5 6 6 6 5 6 6 5 6 6 6 5 6 6 5 6 6 6 6 6 5 6 6 6 5 6 6 6 …
0045_1 206 23 0	000000E+00 36933 5 4 4 4 4 4 4 4 4 4 5 4 4 4 5 4 4 5 4 4 4 5 5 4 4 4 4 5 4 5 4 5 4 4 4 5 4 4 4 5 4 5 5 4 4 5 5 4 4 5 5 5 4 4 5 5 4 4 5 4 5 4 5 5 4 5 4 5 5 4 6 5 4 5 4 4 5 4 5 5 5 5 5 5 5 4 5 5 5 4 5 4 6 5 5 4 6 5 4 5 5 5 5 5 5 5 5 5 5 5 5 6 5 5 4 5 6 5 4 6 5 5 5 5 5 5 6 5 6 5 5 5 5 5 5 5 6 5 6 6 5 6 5 5 5 5 5 6 5 5 6 5 5 5 6 6 5 6 6 5 5 6 5 6 5 5 6 6 5 5 6 6 5 6 6 5 6 6 6 5 5 6 6 5 6 5 5 6 6 6 5 …
0046_1 220 15 0	000000E+00 33275 5 4 5 4 4 5 5 4 4 5 4 5 5 4 5 4 5 4 5 5 4 5 4 5 5 4 5 5 4 5 4 5 4 6 5 5 4 5 4 5 5 4 5 5 5 4 5 4 5 5 4 6 5 4 5 4 5 5 6 5 4 5 4 5 6 5 5 4 5 5 5 5 5 4 6 5 5 4 5 5 5 6 5 4 5 5 5 5 4 6 5 5 5 5 5 5 5 5 5 5 5 5 5 5 6 5 5 5 5 5 5 5 6 5 5 5 5 5 6 5 5 5 4 6 5 5 6 5 5 5 5 5 6 5 6 5 5 6 5 5 5 6 5 5 6 5 4 6 6 5 6 5 5 6 5 5 6 5 6 6 5 5 6 5 5 6 6 5 6 5 6 5 6 5 5 6 5 5 6 6 5 6 6 5 5 6 6 5 5 6 6 …
0047_1 167 20 0	000000E+00 38316 5 4 4 4 4 5 4 4 4 4 5 4 4 5 4 4 5 4 4 5 4 4 5 4 5 4 5 4 5 4 5 4 5 5 4 4 5 5 4 4 5 5 4 5 4 5 5 4 5 5 4 5 5 4 6 5 5 5 4 5 5 4 5 4 5 5 5 5 4 5 5 6 5 5 5 4 5 5 5 5 5 5 4 5 5 5 6 5 5 5 5 6 5 5 5 5 5 5 5 5 5 6 5 5 5 6 5 6 6 5 5 6 5 4 6 5 6 5 6 5 5 6 5 5 6 6 5 5 6 5 5 6 6 5 6 6 6 5 5 6 6 5 6 5 6 5 6 5 6 6 5 6 5 6 6 6 5 6 5 6 6 5 6 6 5 6 6 6 5 6 6 5 6 6 6 6 6 5 6 6 6 6 6 6 5 6 6 6 5 6 6 …
0049_1 167 22 0	000000E+00 26793 5 4 4 4 4 4 4 5 4 4 4 4 5 4 5 4 4 5 4 5 4 4 5 4 4 4 5 5 4 5 4 5 4 5 4 4 5 5 5 4 5 4 5 5 5 4 4 5 5 5 5 4 5 4 5 5 5 5 5 4 5 5 5 5 5 5 4 6 5 4 6 5 5 5 5 5 5 5 4 6 5 6 5 5 5 5 5 6 5 5 5 5 6 5 6 5 5 6 5 5 6 5 6 5 6 5 5 5 6 5 6 5 6 6 5 5 6 5 5 6 6 6 5 6 5 5 6 6 5 5 6 6 5 6 5 6 6 5 6 6 5 6 5 6 6 6 5 5 6 6 6 5 6 6 6 6 5 6 5 6 6 6 5 6 5 6 6 6 5 6 6 6 6 6 5 6 6 6 5 6 6 6 5 6 6 6 5 6 6 6 6 …
0050_1 205 25 0	000000E+00 23865 5 4 4 4 5 4 4 4 4 5 4 5 4 4 4 5 4 5 4 4 5 4 4 5 4 4 5 4 5 4 5 4 5 4 5 4 5 4 5 4 4 5 5 4 5 4 5 4 5 5 5 4 5 5 4 5 4 5 5 4 5 5 4 5 5 4 5 5 5 4 4 5 5 4 5 5 5 5 4 5 5 5 5 5 5 5 5 5 5 5 5 5 4 5 5 5 5 5 5 5 5 5 5 5 5 5 6 5 5 6 5 5 5 6 5 5 5 5 6 5 5 5 5 5 5 5 5 6 5 5 6 6 5 5 6 5 6 5 5 6 5 5 6 5 5 6 6 5 5 6 5 6 5 5 6 6 5 6 5 6 5 5 5 6 5 6 5 6 5 6 5 6 5 6 6 5 5 6 6 6 6 5 5 6 6 5 6 5 6 6 5 …
0052_1 274 27 0	000000E+00 34824 5 4 4 4 4 4 5 4 4 4 4 5 4 4 4 5 4 4 5 4 4 4 5 4 4 5 4 4 4 5 4 4 5 4 4 4 5 4 5 4 5 4 5 4 5 4 5 4 5 4 5 4 5 4 5 4 5 4 5 4 5 4 5 4 5 4 5 4 5 4 5 5 4 5 4 5 4 5 4 5 5 4 5 4 5 4 5 4 5 4 5 5 4 5 5 4 5 5 4 5 5 4 5 5 4 5 5 4 5 5 4 5 5 4 5 5 4 5 5 4 5 5 5 5 4 5 5 5 4 5 5 5 5 4 5 5 5 4 5 5 5 5 4 5 5 5 6 5 5 5 5 6 5 5 5 5 5 6 5 5 5 5 5 6 5 5 5 6 5 5 5 5 5 6 5 5 5 5 5 6 5 5 5 5 6 5 5 6 5 5 6 …
0056_1 191 13 0	000000E+00 32030 5 4 4 4 5 4 4 4 4 5 4 5 4 4 5 4 4 5 5 4 5 5 4 4 5 5 4 5 4 5 5 4 5 4 5 5 5 4 5 5 4 5 5 4 5 5 5 4 5 5 4 5 5 5 5 4 5 5 5 5 4 5 5 5 5 5 4 5 5 5 5 5 5 5 5 5 5 5 5 5 5 5 5 5 6 5 5 5 5 6 5 5 5 6 5 5 5 6 5 5 5 6 5 5 6 5 5 6 5 5 6 5 5 5 6 5 5 6 5 6 5 5 6 5 5 6 5 6 5 5 6 5 5 6 5 6 5 5 6 5 5 6 6 5 6 5 5 6 5 6 5 5 6 6 5 5 6 5 6 5 6 5 6 5 6 5 6 5 6 5 6 5 6 6 5 5 6 6 5 5 6 6 5 6 6 6 5 5 6 6 6 …
0057_1 156 14 0	000000E+00 19667 5 4 4 4 4 5 4 4 4 5 5 4 4 4 5 4 5 4 5 4 5 4 5 4 5 4 5 4 5 4 5 5 4 5 4 5 5 5 4 5 5 5 4 5 5 5 4 5 5 5 5 5 5 5 4 5 5 5 5 5 5 5 5 5 5 5 5 5 5 5 5 5 6 5 5 5 5 5 6 5 5 5 6 5 6 5 5 6 5 6 5 5 6 5 6 5 6 5 6 5 6 5 6 5 6 5 6 5 6 5 6 5 6 5 6 6 5 6 5 6 5 6 6 6 5 5 6 6 6 5 6 6 6 5 6 5 6 6 6 5 6 6 6 5 6 6 5 6 6 5 6 6 6 5 6 6 6 5 6 5 6 6 6 5 6 6 5 6 5 6 6 6 5 6 6 6 5 6 5 6 6 6 5 6 6 6 5 5 6 6 6 …
0058_1 131 21 0	000000E+00 17274 5 4 4 4 4 5 5 4 4 5 4 5 5 4 4 5 5 4 5 4 5 5 4 5 4 5 5 4 5 5 5 5 5 5 5 5 5 5 5 5 5 6 5 5 5 5 6 5 5 5 5 6 5 6 5 5 5 6 5 5 6 5 5 6 5 5 6 5 5 6 5 5 6 5 6 5 5 6 5 6 5 5 6 6 5 5 6 5 6 6 5 5 6 6 5 6 5 5 6 6 6 5 6 5 6 5 6 6 5 6 5 6 6 5 6 6 6 5 5 6 6 6 5 6 5 6 5 6 6 6 6 5 6 5 6 6 5 6 6 6 6 5 5 6 6 6 6 5 6 6 6 5 6 5 6 6 6 6 6 5 6 5 6 6 6 6 5 6 6 6 6 6 6 6 6 5 6 6 6 5 6 6 6 6 6 6 6 6 6 6 6 …
0059_1 170 18 0	000000E+00 26896 5 5 4 4 4 4 4 5 5 4 4 4 5 4 4 5 5 4 5 4 5 4 5 4 5 5 4 5 4 5 5 4 5 4 5 4 5 5 4 5 5 4 5 4 5 5 4 5 4 5 5 4 5 4 5 5 4 5 5 4 5 5 5 5 5 5 5 4 5 5 5 5 5 5 5 5 5 6 5 5 5 5 5 5 5 5 5 6 5 5 5 5 5 6 5 5 5 5 6 5 5 5 5 6 5 5 5 6 5 5 5 6 5 5 5 5 6 5 6 5 5 6 5 6 5 5 6 5 5 6 6 5 5 6 5 6 6 5 5 6 6 5 6 6 5 5 6 6 5 6 5 6 6 5 6 6 5 5 6 6 6 5 6 5 6 6 5 6 6 5 6 5 6 6 6 5 6 5 6 6 6 6 5 6 6 6 5 6 5 6 6 …
0060_1 188 17 0	000000E+00 25981 5 4 4 4 5 5 4 4 5 4 4 5 4 5 4 5 4 4 5 4 5 4 5 4 5 4 5 4 5 4 5 5 4 5 5 4 5 5 4 5 5 4 5 5 5 4 5 5 5 4 5 5 5 5 4 5 5 5 5 5 4 5 5 5 5 5 5 5 5 5 5 5 5 5 5 5 6 5 5 5 5 5 5 6 5 5 5 5 6 5 5 5 5 6 5 5 6 5 5 5 6 5 5 5 6 5 5 5 6 5 5 6 5 5 5 6 5 5 5 6 5 5 5 6 5 5 5 6 5 5 5 6 5 5 5 6 5 5 5 6 5 5 6 5 5 5 6 5 6 5 5 5 6 5 5 6 5 6 5 5 6 5 6 5 6 5 5 6 5 6 5 6 5 5 6 6 5 6 6 5 5 6 6 5 6 6 5 6 6 5 5 …
0061_1 200 10 0	000000E+00 30782 5 4 4 4 4 5 4 5 4 5 4 5 4 5 4 5 4 5 4 5 4 5 4 5 4 5 5 4 5 4 4 5 5 4 5 4 5 5 4 5 4 5 4 5 4 5 5 4 5 4 5 4 5 5 4 5 5 4 5 5 4 5 5 4 5 5 5 4 5 5 5 5 5 5 5 5 5 5 5 5 5 5 5 5 5 5 5 5 5 5 5 5 5 5 5 5 5 5 5 5 5 5 6 5 5 4 6 5 5 5 5 5 5 5 5 5 5 5 5 5 5 5 5 6 5 5 6 5 6 5 5 6 5 5 6 5 5 5 6 5 5 6 5 5 6 5 5 5 6 5 5 5 6 5 5 6 5 6 5 5 6 5 6 5 5 6 5 6 5 5 6 6 5 6 5 5 6 6 5 6 6 5 6 5 6 6 5 6 6 6 5 …
0063_1 184 15 0	000000E+00 43442 5 4 5 4 4 4 5 4 4 4 5 5 4 4 5 4 4 4 5 5 4 5 4 4 5 5 4 5 4 5 5 4 5 5 4 5 5 5 5 4 5 5 5 4 5 5 4 5 5 5 5 4 5 5 5 5 5 4 5 5 5 4 5 5 5 5 5 5 5 5 5 4 5 6 5 5 5 5 6 5 5 5 5 6 5 5 5 6 5 5 5 6 5 5 5 6 5 6 5 5 5 6 5 5 6 5 5 6 5 5 6 5 5 6 5 5 6 5 5 6 5 5 6 5 6 5 5 6 5 6 5 6 5 6 5 5 6 5 6 5 5 6 6 5 6 5 5 6 6 5 6 5 5 6 6 5 6 6 5 6 5 6 5 6 6 5 5 6 5 6 6 6 5 5 6 6 5 6 6 6 5 5 6 6 6 5 6 6 5 6 5 …
0065_1 182 15 0	000000E+00 27697 5 4 4 4 4 5 4 5 4 4 4 4 5 4 4 4 5 4 5 4 4 4 4 5 4 5 4 4 4 4 5 4 4 4 5 4 5 4 4 4 5 4 5 4 4 5 4 4 4 5 5 4 4 5 4 5 4 5 4 4 5 5 4 4 5 4 5 5 4 4 5 5 4 5 4 5 4 5 4 5 4 5 5 4 5 4 5 5 4 5 5 5 4 5 5 4 5 5 5 4 5 5 5 5 5 5 4 5 5 5 5 5 5 5 5 5 6 5 5 5 5 6 5 5 6 5 5 6 5 6 5 5 6 5 6 5 6 5 6 6 6 5 5 6 6 6 6 5 6 6 6 6 5 6 5 6 6 6 6 6 6 5 6 5 6 6 6 6 6 6 5 6 6 6 6 6 5 6 5 6 6 6 6 6 5 6 6 6 6 6 5 …
0066_1 127 16 0	000000E+00 31834 5 4 5 4 5 4 5 4 5 4 5 5 4 5 5 4 5 5 4 5 5 5 5 5 4 5 5 5 5 5 5 5 5 5 5 5 5 5 5 6 5 5 5 6 5 5 5 6 5 5 6 5 5 6 5 6 5 5 6 5 6 5 5 6 5 6 5 5 6 6 5 5 6 5 6 6 5 5 6 6 5 6 5 5 6 6 5 5 6 6 5 6 5 5 6 6 5 6 6 5 5 6 6 5 6 5 6 5 6 6 6 5 5 6 6 5 6 6 6 5 5 6 6 6 5 6 5 6 6 6 5 6 6 6 5 5 6 6 6 6 6 5 6 6 6 6 5 6 5 6 6 6 6 6 6 5 6 5 6 6 6 6 6 6 6 6 5 6 6 6 6 6 6 6 6 6 5 6 6 5 6 6 6 6 6 6 6 6 6 5 6 …
0068_1 214 14 0	000000E+00 36783 5 4 4 4 4 4 4 5 4 4 5 4 4 4 5 4 4 4 5 5 4 4 4 4 5 5 4 4 5 5 4 4 4 5 4 5 4 4 5 4 4 4 5 5 4 4 4 5 5 4 4 4 5 5 4 4 4 5 5 4 4 5 4 5 4 5 4 5 4 5 4 5 4 5 4 5 5 4 5 4 5 5 4 5 5 4 5 4 5 4 5 5 4 5 5 5 4 5 5 4 5 5 4 5 5 4 5 5 5 5 5 4 5 5 5 5 5 5 5 5 5 4 5 5 5 5 5 5 5 5 6 5 5 5 5 5 5 5 5 5 6 5 5 5 5 6 5 5 5 5 6 5 5 5 6 5 6 5 5 5 6 5 5 6 5 5 6 5 6 5 5 6 5 5 6 5 5 6 5 5 6 6 5 5 6 5 6 5 5 6 5 …
0069_1 189 10 0	000000E+00 31231 5 4 5 4 4 5 4 4 5 5 4 4 5 4 5 5 4 5 4 5 4 5 4 5 5 4 5 4 5 4 5 5 4 5 4 5 5 5 4 5 4 5 5 5 4 5 5 4 5 5 5 4 5 5 5 5 5 4 5 5 5 5 5 5 5 5 5 4 5 5 5 5 5 5 5 5 5 5 5 5 4 5 5 5 5 5 5 5 5 5 5 5 5 5 5 5 5 5 6 5 5 5 5 5 6 5 5 5 5 6 5 6 5 5 5 6 5 5 6 5 5 6 5 5 6 5 5 5 6 5 5 6 5 5 6 5 5 6 5 5 6 5 5 6 5 5 5 6 5 6 5 5 6 5 6 5 6 5 5 6 5 6 5 6 5 6 6 5 5 6 5 6 6 6 5 5 6 6 5 6 6 5 5 6 6 5 6 5 6 6 5 …
0070_1 235 13 0	000000E+00 40087 5 5 4 4 4 4 4 5 5 4 4 4 5 4 5 4 4 5 4 4 4 4 5 5 4 4 5 4 5 4 4 4 5 5 4 4 5 4 5 4 4 5 5 4 4 5 4 4 5 4 5 4 5 4 5 4 4 5 5 4 4 5 5 4 5 4 5 4 5 4 5 4 5 4 5 5 4 5 5 4 5 5 4 5 5 4 5 4 5 5 5 4 5 5 5 4 5 5 5 5 4 5 5 5 5 5 5 5 5 5 4 5 5 5 5 5 5 5 5 5 5 5 5 5 5 5 5 5 5 5 5 5 5 5 5 5 5 5 5 5 5 5 6 5 5 5 5 5 5 5 5 5 5 6 5 5 5 5 5 6 5 5 5 5 5 6 5 5 5 6 5 5 5 6 5 5 5 5 6 5 5 6 5 5 6 5 5 6 5 6 5 …
0072_1 136 11 0	000000E+00 26182 5 5 4 5 5 5 4 5 5 5 5 5 5 5 5 5 5 6 5 5 5 5 5 5 6 5 5 5 5 5 6 5 5 5 6 5 5 6 5 5 6 5 5 6 5 5 6 5 5 6 5 6 5 5 6 5 5 6 5 6 5 6 5 6 5 5 6 5 6 5 6 5 6 5 6 5 6 5 6 5 6 5 6 5 6 5 6 5 6 5 6 6 5 6 5 6 6 5 6 6 5 5 6 6 5 6 6 6 5 5 6 6 5 6 6 5 6 5 6 6 6 5 5 6 6 6 5 6 6 6 5 5 6 6 5 6 6 6 5 5 6 6 6 5 6 6 5 6 5 6 6 5 6 6 5 6 5 6 6 6 5 6 6 5 6 5 6 6 6 5 6 5 6 6 5 6 6 6 5 6 5 6 6 6 5 6 6 6 5 5 6 …
0073_1 139 13 0	000000E+00 24977 5 4 4 4 4 4 4 5 5 4 5 5 4 4 5 5 5 4 5 5 4 5 5 4 5 5 5 5 4 5 5 5 5 4 5 5 5 5 5 5 4 5 5 5 5 5 5 5 5 5 5 5 6 5 5 5 6 5 5 5 5 6 5 5 5 5 6 5 5 5 6 5 5 5 6 5 5 5 5 6 5 5 6 5 5 6 5 5 6 5 5 6 5 5 6 6 5 5 6 6 5 6 6 5 6 5 6 5 6 5 6 5 6 5 6 5 6 5 6 5 6 5 6 6 5 5 6 6 6 5 6 5 6 6 6 6 5 5 6 6 6 6 5 5 6 6 6 6 6 6 5 5 6 6 6 6 6 6 5 5 6 6 6 6 6 6 6 6 5 5 6 6 6 6 6 6 6 6 5 6 5 6 6 6 6 6 6 6 5 6 6 …
0074_1 163 12 0	000000E+00 29182 5 4 5 4 4 4 4 4 5 4 4 4 5 5 4 4 4 5 5 4 4 5 4 5 4 5 4 4 5 5 4 5 4 5 5 5 4 5 4 5 5 5 5 5 5 4 5 5 5 5 5 5 5 6 5 5 5 5 5 6 5 6 5 5 5 5 6 5 5 6 5 5 6 5 5 5 5 6 5 6 5 5 5 6 5 5 5 6 5 5 5 6 5 6 5 5 5 6 5 6 5 5 6 5 5 6 5 6 5 5 5 5 6 6 5 5 5 6 6 5 5 6 5 5 6 5 5 6 6 5 5 6 5 6 5 5 6 6 5 5 6 6 5 6 5 5 6 6 5 5 6 6 5 6 5 6 6 5 6 6 5 6 5 6 6 6 6 5 6 6 6 6 5 6 6 5 7 5 6 5 6 6 6 6 5 5 6 6 6 6 5 …
0075_1 189 9 0	000000E+00 38903 5 4 4 5 4 5 4 4 5 5 4 5 4 5 4 5 5 5 4 4 5 5 4 5 5 4 5 5 5 4 5 4 5 5 5 4 5 5 4 5 5 5 4 5 5 5 5 4 5 5 5 4 5 5 5 5 4 5 5 5 5 5 5 5 5 4 5 5 5 5 5 5 5 5 5 5 5 5 5 5 5 5 5 5 5 6 5 5 5 5 5 5 5 5 5 6 5 5 5 5 5 6 5 5 5 6 5 5 5 5 6 5 5 5 6 5 5 6 5 5 5 6 5 5 6 5 5 6 5 6 5 5 6 5 5 6 5 6 5 5 6 5 5 6 5 6 6 5 5 6 5 5 6 5 6 5 6 5 6 5 6 5 6 5 6 5 6 5 6 6 6 5 5 6 6 6 5 5 6 6 6 6 5 6 6 6 5 6 5 6 6 …
0076_1 179 17 0	000000E+00 41975 5 4 4 4 5 4 4 4 4 5 4 4 5 4 4 5 4 4 5 4 5 4 5 4 5 4 5 4 5 4 5 4 5 5 4 5 5 5 5 4 5 4 5 5 5 5 5 4 5 5 4 5 5 5 5 5 5 5 5 5 5 5 5 5 5 5 5 5 5 5 5 5 5 5 5 5 5 5 5 5 5 6 5 5 5 5 6 5 5 5 5 5 5 6 5 5 6 5 5 5 5 5 6 5 5 5 6 5 5 6 5 5 6 5 5 6 5 5 6 5 6 5 6 5 5 6 6 5 5 6 5 6 5 5 6 5 6 5 6 6 5 6 5 6 5 6 5 6 6 5 6 5 6 6 5 5 6 6 6 5 5 6 6 6 5 5 6 6 6 6 5 5 6 6 6 5 5 6 6 6 6 5 6 5 6 6 6 6 5 5 6 …
0077_1 229 21 0	000000E+00 32844 5 4 4 4 4 5 4 4 4 4 4 4 4 5 4 5 4 4 4 4 5 4 4 4 4 5 5 4 4 4 5 4 5 4 4 5 4 4 5 4 5 4 4 5 5 4 4 5 4 4 5 4 5 4 5 4 5 4 5 4 5 4 5 4 5 4 5 5 4 4 5 5 4 5 4 5 5 4 5 4 5 5 4 5 5 4 5 4 5 5 4 5 5 4 5 5 5 4 5 5 5 4 5 5 5 5 4 5 5 5 5 5 5 5 4 5 5 5 5 5 5 5 5 5 5 5 5 5 5 5 5 6 5 5 5 5 5 5 5 5 6 5 5 5 6 5 5 5 6 5 5 5 6 5 5 6 5 5 6 5 5 5 6 5 5 6 5 5 6 5 6 5 5 6 5 5 6 5 6 5 5 6 5 6 5 5 6 5 6 5 6 …
0078_1 127 13 0	000000E+00 42793 5 5 4 4 5 4 5 5 4 5 5 4 5 5 5 4 5 5 5 5 5 4 5 5 5 5 5 5 5 5 5 5 5 6 5 5 6 5 5 6 5 5 6 5 6 5 5 6 5 6 5 6 5 6 5 6 6 5 6 5 6 5 6 5 6 5 6 6 6 5 5 6 6 6 5 5 6 6 6 5 5 6 6 6 6 5 5 6 6 6 5 6 6 6 5 6 5 6 6 6 6 5 5 6 6 6 6 5 5 6 6 6 6 6 5 5 6 6 6 6 5 5 6 6 6 6 5 6 6 6 6 5 6 5 6 6 6 6 5 5 6 6 6 6 6 5 5 6 6 6 6 5 6 5 6 6 6 6 6 5 6 5 6 6 6 6 6 5 6 5 6 6 6 6 5 6 6 6 6 6 5 6 5 6 6 6 6 6 5 6 5 …
0079_1 262 19 0	000000E+00 46789 5 4 4 5 4 4 4 4 4 4 4 5 4 5 4 4 4 4 4 5 4 5 4 4 4 4 4 5 4 5 4 4 4 4 5 4 5 4 4 4 4 5 4 5 4 4 4 4 5 5 4 4 4 4 5 5 4 4 4 4 5 5 4 4 4 5 5 4 4 4 5 5 4 4 4 5 5 4 4 4 5 5 4 4 5 5 4 4 4 5 5 4 4 5 5 4 4 5 5 4 4 5 5 4 5 5 4 4 5 5 4 5 4 5 5 4 5 4 5 5 5 4 5 4 5 5 5 4 5 4 5 5 5 4 5 5 5 4 5 5 5 5 5 4 5 5 5 5 5 5 4 5 5 5 5 5 5 5 5 5 5 5 5 5 5 5 5 6 5 5 5 5 5 5 6 5 5 5 5 5 6 5 5 6 5 5 5 6 5 5 6 …
0080_1 181 26 0	000000E+00 45929 5 5 4 4 4 5 4 4 5 5 4 5 5 4 5 4 5 4 5 5 4 5 5 5 4 5 5 4 5 5 5 4 5 5 5 4 5 5 5 5 5 4 5 5 5 5 5 4 5 5 5 5 5 5 4 5 5 5 5 5 5 5 5 5 5 5 5 5 5 5 5 6 5 5 5 5 5 5 6 5 5 5 5 5 6 5 5 6 5 5 5 6 5 5 5 5 6 5 6 5 5 5 6 5 6 5 5 5 6 5 6 5 5 6 5 5 6 5 6 5 6 5 5 6 5 5 6 5 6 5 6 5 6 5 5 6 5 5 6 6 5 5 6 6 5 6 6 5 6 5 6 5 6 5 6 6 5 5 6 6 5 5 6 6 6 6 5 5 6 6 6 5 6 6 6 6 5 6 5 6 6 6 6 6 6 5 6 5 6 6 6 …
0081_1 215 25 0	000000E+00 35753 5 4 5 4 4 4 4 4 5 4 5 4 4 4 4 5 4 4 5 4 5 4 4 4 5 5 4 4 4 5 4 5 4 4 5 4 4 5 5 4 4 5 5 4 4 5 4 5 4 5 4 5 4 5 4 5 5 4 5 5 4 4 5 5 4 5 4 5 5 5 4 5 5 4 5 5 5 4 5 5 5 4 5 5 5 5 4 5 5 5 5 5 5 5 5 5 5 4 6 5 4 5 5 5 5 6 5 5 5 5 5 5 5 5 6 5 5 5 5 6 5 5 5 5 5 6 5 5 6 5 5 5 6 5 5 6 5 5 6 5 5 6 5 6 5 5 6 5 5 6 5 6 5 6 5 5 6 5 6 5 5 6 6 5 5 6 5 6 5 6 5 6 5 6 5 6 6 5 5 6 6 5 5 6 6 5 6 5 6 5 6 …
0082_1 161 13 0	000000E+00 29015 5 4 4 4 4 5 4 4 4 5 5 4 4 4 5 4 5 5 4 4 5 4 5 5 4 5 4 5 5 4 5 5 4 5 5 5 5 4 5 4 5 5 5 5 5 4 5 5 5 5 5 5 5 5 5 5 5 5 5 5 5 5 5 5 5 5 5 5 5 6 5 5 5 5 6 5 5 5 5 6 5 6 5 5 5 6 5 5 6 5 6 5 5 6 5 6 5 6 5 6 5 6 5 6 5 5 6 5 6 5 6 5 6 5 6 5 6 5 6 6 5 5 6 6 5 6 5 6 5 6 5 6 6 5 5 6 6 5 6 6 5 5 6 6 5 6 5 6 5 6 6 5 6 6 5 5 6 6 6 5 6 6 5 6 5 6 6 6 5 6 6 6 5 5 6 6 6 5 6 6 6 6 6 5 5 6 6 6 6 6 5 …
0083_1 209 19 0	000000E+00 41888 5 4 4 5 4 4 4 4 4 4 4 4 4 4 4 4 4 5 4 4 5 4 4 4 4 5 4 4 5 4 5 4 4 4 5 5 4 4 5 4 5 4 4 5 5 4 4 5 5 4 4 5 5 4 4 5 5 4 4 5 4 5 5 4 5 4 5 4 5 4 5 4 5 5 4 4 5 5 5 4 5 5 5 4 5 4 5 5 5 5 5 5 4 5 5 5 5 5 5 5 5 5 5 5 5 5 5 5 5 5 5 5 5 5 5 5 5 6 5 5 5 5 5 5 5 6 5 5 5 5 6 5 5 5 5 6 5 5 5 5 6 5 5 5 6 5 5 6 5 5 5 6 5 6 5 5 6 5 5 6 5 6 5 6 5 5 6 5 5 6 6 5 6 5 6 5 6 6 5 5 6 6 5 6 5 6 6 5 5 6 6 …
0084_1 181 12 0	000000E+00 19139 5 5 4 4 4 5 5 4 4 4 5 4 4 4 5 5 4 4 5 5 4 5 4 4 5 5 4 4 5 5 4 5 4 5 5 4 5 4 5 4 5 5 4 5 5 4 5 4 5 5 4 5 4 5 5 4 5 5 4 5 5 4 5 5 4 5 4 5 5 4 5 5 5 4 5 5 4 5 5 4 5 5 5 5 5 4 5 5 5 5 5 5 5 5 5 5 5 5 5 5 5 5 6 5 5 6 5 5 5 6 5 5 6 5 5 5 6 5 5 6 5 6 5 5 6 5 5 6 5 5 6 5 5 6 5 6 5 5 6 5 6 5 6 5 6 5 6 5 6 6 5 6 5 6 6 5 5 7 5 6 5 6 6 6 5 5 6 6 6 6 5 5 6 6 6 6 5 6 6 6 6 5 6 5 6 6 6 6 5 5 6 …
0086_1 196 15 0	000000E+00 37506 5 4 4 4 5 4 5 4 4 4 5 4 5 4 4 5 4 4 5 4 5 4 5 4 5 4 4 5 5 4 4 5 5 4 4 5 5 4 5 4 5 5 4 5 4 5 4 5 5 4 5 5 4 5 5 4 5 5 5 4 5 5 4 5 5 5 5 4 5 5 5 5 4 5 5 5 5 5 4 6 5 4 5 5 5 5 5 5 5 5 5 5 5 5 5 5 5 5 5 5 5 5 5 5 6 5 4 6 5 5 5 5 5 5 6 5 5 5 5 5 6 5 5 6 5 5 6 5 5 6 5 6 5 6 5 6 5 5 6 6 5 5 6 5 6 5 6 5 6 5 6 5 6 5 6 5 6 5 6 5 6 5 6 5 6 6 5 5 6 6 5 6 5 6 5 6 5 6 6 5 6 5 6 5 6 6 6 5 5 6 6 …
0087_1 195 16 0	000000E+00 26535 5 5 4 4 4 4 5 5 4 4 4 5 5 4 4 5 4 5 4 4 5 4 5 4 5 4 5 5 4 4 5 5 4 5 4 5 4 5 4 5 5 4 5 5 4 5 5 4 5 5 5 4 5 5 5 5 4 5 5 5 5 4 5 5 5 4 5 5 5 5 4 5 5 5 5 4 5 5 5 5 5 5 5 4 5 5 5 5 5 5 5 5 5 5 5 5 5 5 5 5 5 5 6 5 5 5 5 5 6 5 5 5 6 5 5 5 5 6 5 5 6 5 6 5 5 5 6 5 6 5 5 6 5 6 5 6 5 6 5 5 6 5 5 6 5 6 5 6 5 6 5 5 6 5 5 6 6 5 5 6 6 5 5 6 5 6 5 6 5 6 5 6 5 6 5 6 5 6 6 5 5 6 6 5 5 6 6 5 6 6 5 …
0088_1 152 19 0	000000E+00 27127 5 4 4 4 5 4 5 4 5 5 4 5 5 5 4 5 5 5 4 5 5 5 5 4 5 5 5 5 5 5 5 5 5 5 5 4 5 5 5 5 5 5 5 5 6 5 5 5 5 5 5 6 5 5 5 5 6 5 5 6 5 5 6 5 5 6 5 6 5 5 6 5 5 6 5 6 5 5 6 5 6 5 6 5 5 6 5 5 6 6 5 5 6 5 6 5 6 5 6 5 6 6 5 5 6 6 5 6 6 5 6 5 6 6 5 6 6 5 6 5 6 6 6 5 6 6 6 5 6 5 6 6 6 5 6 6 5 6 6 5 6 6 6 6 5 5 6 6 6 6 5 6 6 6 6 5 5 6 6 6 5 6 6 6 6 5 6 5 6 6 6 6 5 6 6 6 5 6 5 6 6 6 6 6 6 5 5 6 6 6 6 …
0089_1 132 25 0	000000E+00 21696 5 4 4 4 4 4 5 4 4 5 4 4 5 4 4 5 4 5 4 5 4 5 4 5 5 4 5 5 4 5 5 4 5 5 4 5 5 5 5 4 5 5 5 5 5 4 5 5 5 5 5 5 5 5 5 5 5 5 6 5 5 5 6 5 5 5 6 5 5 6 5 5 6 5 6 5 5 6 5 6 5 6 5 5 6 5 6 5 6 5 6 6 5 6 5 6 5 6 5 6 6 5 6 5 6 6 5 6 5 6 6 5 6 6 5 6 6 5 6 6 5 6 6 5 6 6 5 6 6 6 5 6 6 5 6 6 5 6 6 6 5 6 6 5 6 6 6 5 6 6 5 6 6 6 5 6 6 6 5 6 6 6 5 6 6 6 6 5 6 6 6 5 6 6 6 6 5 6 6 6 6 6 5 6 6 6 6 6 5 6 6 …
0090_1 211 24 0	000000E+00 47460 5 4 4 4 4 4 4 4 5 4 4 4 4 4 5 4 4 4 4 5 4 4 4 4 5 4 4 4 5 4 4 5 4 4 5 4 4 5 4 4 5 4 5 4 4 5 4 5 4 4 5 4 5 4 5 4 5 4 5 4 5 4 5 4 5 4 5 4 5 4 5 5 4 5 4 5 4 5 4 5 5 4 5 4 5 5 4 5 4 5 5 4 5 5 4 5 5 4 5 5 5 4 5 5 5 4 5 5 5 5 5 4 5 5 5 5 5 5 5 5 5 5 5 5 5 5 5 5 5 5 5 5 6 5 5 5 5 6 5 5 5 6 5 5 5 6 5 5 5 6 5 5 6 5 5 6 5 6 5 5 6 5 6 5 5 6 5 6 5 6 5 6 5 6 5 6 5 6 5 6 5 6 5 6 5 6 5 6 6 5 6 …
0091_1 194 17 0	000000E+00 23897 5 4 4 4 5 4 4 5 4 5 4 4 5 4 5 4 5 4 5 4 5 4 5 4 5 4 5 5 4 5 4 5 4 5 5 4 5 5 4 5 4 5 5 4 5 5 5 4 5 5 4 5 5 5 5 4 5 5 5 5 4 5 5 5 5 5 5 5 5 5 5 5 5 5 5 5 5 5 5 5 5 5 5 6 5 5 5 5 5 6 5 5 5 5 6 5 5 5 6 5 5 5 6 5 5 6 5 5 5 6 5 6 5 5 6 5 5 6 5 5 6 5 6 5 6 5 5 6 5 6 5 6 5 6 5 5 6 5 6 5 6 5 6 5 6 6 5 6 5 6 5 6 5 6 5 6 6 5 6 5 6 5 6 6 5 6 5 6 6 5 6 5 6 6 5 6 5 6 6 5 6 5 6 6 5 6 6 5 6 6 5 …
0092_1 190 27 0	000000E+00 31977 5 4 4 4 5 4 4 5 4 4 5 4 4 5 4 5 4 4 5 4 5 4 5 4 5 4 5 4 5 4 5 4 5 4 5 5 4 5 4 5 5 4 5 5 4 5 5 4 5 5 5 4 5 5 5 5 5 5 4 5 5 5 5 5 5 5 5 5 5 5 5 6 5 5 5 5 5 5 6 5 5 5 5 5 6 5 5 5 6 5 5 5 5 6 5 5 5 6 5 5 5 6 5 5 6 5 5 5 6 5 6 5 5 6 5 5 6 5 6 5 5 6 5 6 5 6 5 6 5 6 5 6 5 6 5 6 5 6 5 6 5 6 5 6 6 5 6 5 6 6 5 6 5 6 6 5 6 6 5 6 6 5 6 6 6 5 6 6 5 6 6 6 5 6 6 6 5 6 6 6 5 6 6 6 5 6 6 6 5 6 6 …
0093_1 215 18 0	000000E+00 49300 5 4 4 4 4 4 5 4 4 4 4 5 4 4 4 5 4 4 4 5 4 4 5 4 4 5 4 4 5 4 4 5 4 5 4 4 5 4 5 4 5 4 5 5 4 5 4 5 4 5 5 4 5 5 4 5 5 4 5 5 4 5 5 4 5 5 4 5 5 5 4 5 5 5 4 5 5 5 5 5 4 5 5 5 5 5 5 5 5 4 5 5 5 5 5 5 5 5 5 5 5 6 5 5 5 5 5 5 5 5 6 5 5 5 5 6 5 5 5 5 6 5 5 5 6 5 5 6 5 5 6 5 5 5 6 5 6 5 5 6 5 5 6 5 5 6 5 6 5 5 6 5 6 5 5 6 5 6 5 6 5 6 5 5 6 5 6 5 6 5 6 5 6 5 6 5 6 6 5 6 5 6 5 6 5 6 5 6 6 5 6 …
0094_1 223 20 0	000000E+00 43110 5 4 4 4 4 4 4 5 4 4 4 4 5 4 4 4 5 4 4 4 5 4 4 4 5 4 4 4 5 4 4 5 4 4 5 4 4 5 4 4 5 4 4 5 4 5 4 4 5 4 5 4 5 4 4 5 4 5 4 5 4 5 4 5 4 5 5 4 5 4 5 4 5 5 4 5 4 5 5 4 5 5 4 5 5 4 5 5 5 4 5 5 5 5 4 5 5 5 5 4 5 5 5 5 5 5 5 5 5 5 5 5 5 5 5 5 5 5 5 5 5 5 5 5 6 5 5 5 5 5 6 5 5 5 5 6 5 5 5 6 5 5 6 5 5 5 6 5 5 6 5 5 6 5 6 5 5 6 5 5 6 5 6 5 5 6 5 6 5 6 5 5 6 5 6 5 6 5 6 5 6 5 6 5 6 5 6 5 6 5 6 …
0095_1 201 12 0	000000E+00 43769 5 4 4 4 4 4 4 5 4 4 4 4 5 4 4 4 5 4 4 4 5 4 4 4 5 4 4 5 4 4 5 4 4 5 4 4 5 4 4 5 4 5 4 4 5 4 5 4 4 5 4 5 4 5 4 5 4 5 4 5 4 5 5 4 5 4 5 5 4 5 4 5 5 4 5 5 5 4 5 5 4 5 5 5 5 4 5 5 5 5 5 5 4 5 5 5 5 5 5 5 5 5 5 5 6 5 5 5 5 5 5 6 5 5 5 5 6 5 5 5 6 5 5 6 5 5 6 5 5 6 5 6 5 5 6 5 6 5 6 5 5 6 5 6 5 6 5 6 5 6 6 5 6 5 6 5 6 5 6 5 6 6 5 6 5 6 6 5 6 5 6 6 5 6 5 6 6 5 6 6 5 6 6 5 6 6 5 6 6 6 5 …
0097_1 198 13 0	000000E+00 28389 5 4 4 4 4 4 4 4 5 4 4 4 5 4 4 4 5 4 4 5 4 4 5 4 5 4 4 5 4 5 4 4 5 4 5 4 5 4 5 4 5 4 5 4 5 4 5 4 5 4 5 5 4 5 4 5 5 4 5 4 5 5 4 5 5 4 5 5 4 5 5 5 4 5 5 5 4 5 5 5 4 5 5 5 4 5 5 5 5 4 5 5 5 5 4 5 5 5 5 4 5 5 5 5 5 4 5 5 5 5 5 5 5 4 5 5 5 5 5 5 5 5 5 5 5 5 5 5 6 5 5 5 5 5 5 6 5 5 5 5 6 5 5 5 6 5 5 6 5 5 6 5 5 6 5 6 5 5 6 5 6 5 6 5 6 5 6 5 6 5 6 5 6 5 6 6 5 6 5 6 6 5 6 5 6 6 5 6 6 5 6 …
0098_1 227 17 0	000000E+00 35169 5 4 4 4 4 4 5 4 4 4 5 4 4 4 5 4 4 5 4 4 5 4 4 5 4 4 5 4 5 4 4 5 4 5 4 4 5 4 5 4 5 4 4 5 4 5 4 5 4 5 5 4 5 4 5 4 5 4 5 4 5 5 4 5 4 5 5 4 5 4 5 5 4 5 5 5 4 5 5 4 5 5 5 4 5 5 5 4 5 5 5 5 5 4 5 5 5 5 5 4 5 5 5 5 5 5 4 5 5 5 5 5 5 5 5 5 5 5 5 5 5 5 5 5 5 5 5 5 5 5 5 5 6 5 5 5 5 5 6 5 5 5 5 6 5 5 5 6 5 5 6 5 5 5 6 5 6 5 5 6 5 5 6 5 6 5 5 6 5 6 5 6 5 6 5 6 5 5 6 5 6 5 6 6 5 5 6 6 5 6 5 …
