# Supplementary material for: An Expanded View on the Morphological Diversity of Long-Nosed Antlion Larvae Further Supports a Decline of Silky Lacewings in the Past 100 Million Years
Source: Insects. 2023 Feb 9;14(2):170. doi: 10.3390/insects14020170 (PMC9966087; doi:10.3390/insects14020170)
Supplement: Supplementary file 1 [file insects-14-00170-s001.zip › SupplFilesPsycho2/SupplFileS2_Psycho2/02_stylet.nef]

#CONST 1 1 1 0
#HARMO 20
0001_1
  1.0000000e+00  2.7797090e-18 -1.0885095e-17  1.4350103e-01
 -8.5451761e-03 -1.4917759e-03 -2.2080422e-01 -2.2977287e-02
  6.2511151e-02 -7.5267917e-03 -2.0498523e-02  4.4262610e-02
 -1.0961096e-02 -1.2542083e-03 -3.8970803e-02 -9.9375572e-03
  2.9144939e-02 -1.9902354e-03 -1.1602498e-02  2.7541614e-02
 -3.8772102e-03 -4.7721879e-04 -1.4884034e-02 -5.2997107e-03
  1.1764902e-02 -2.1529854e-03 -6.2156550e-03  1.5288412e-02
 -1.5371650e-03 -1.1764854e-03 -4.1137364e-03 -3.3696619e-03
  6.2833936e-03 -2.3111339e-03 -4.6137987e-03  1.0049785e-02
 -1.5952905e-03 -1.4930734e-03 -1.6371439e-03 -1.1012315e-03
  4.0072875e-03 -6.8681953e-04 -3.5981011e-03  7.2106934e-03
 -3.5814977e-04 -1.6962388e-03 -2.0191731e-04 -2.4633173e-04
  2.6130824e-03 -2.1239668e-04 -2.6345674e-03  4.7793591e-03
  2.5244493e-04 -1.3996864e-03  1.2663267e-04  2.6330243e-04
  1.2622008e-03 -2.9941390e-04 -1.9972780e-03  3.2446557e-03
  2.4539706e-04 -1.1592220e-03  4.7950746e-04  1.0005385e-03
  6.7381091e-04 -4.7002377e-04 -1.2023540e-03  2.1166088e-03
  2.7729174e-04 -9.9916989e-04  5.5062977e-04  1.3299702e-03
 -2.0323727e-05 -4.4408636e-04 -4.1882065e-04  1.2871631e-03
  3.5615785e-04 -6.9468488e-04  6.5386108e-04  1.5023399e-03
0002_1
  1.0000000e+00  1.7377001e-17 -9.7649304e-17  1.4756845e-01
  1.5302897e-02  2.0077731e-02 -2.3025087e-01 -5.7220480e-02
  5.3990994e-02 -1.9219349e-02 -1.5090495e-02  7.3649793e-02
  4.2697406e-03  1.6205407e-02 -4.4302095e-02 -2.5831398e-02
  2.0630028e-02 -6.7696721e-03 -1.6906010e-02  3.3737212e-02
  2.2334136e-04  3.0015945e-03 -9.6528469e-03 -7.0056809e-03
  8.1553524e-03 -5.3566252e-04 -1.0687936e-02  1.1923367e-02
  1.3769511e-03 -3.0995678e-03 -3.6125372e-03  1.6969235e-04
  3.0386298e-03  2.0139723e-03 -6.4494157e-03  5.3445737e-03
  2.6208997e-03 -3.1760832e-03 -2.5771531e-03  2.5639205e-03
  4.0776653e-04  9.0213400e-04 -3.5851434e-03  3.2347091e-03
  2.8316431e-03 -1.9262300e-03 -1.6453602e-03  2.8432993e-03
  2.7244488e-04 -1.4340582e-05 -1.9051798e-03  1.8718850e-03
  1.8747825e-03 -1.0747046e-03 -1.4880014e-03  2.6529551e-03
  7.5581738e-05 -4.1973311e-04 -1.0427709e-03  1.5061546e-03
  1.4638669e-03 -8.4678250e-04 -1.0440097e-03  2.5029314e-03
 -7.0056213e-05 -2.6444105e-04 -4.1028468e-04  1.1447692e-03
  8.6964976e-04 -6.9696534e-04 -4.2599776e-04  1.7112240e-03
  2.8808492e-05 -5.9193996e-04 -1.7090398e-04  1.1456050e-03
  4.3385806e-04 -2.7274562e-04 -2.7866317e-04  1.1674365e-03
0003_1
  1.0000000e+00 -1.1033807e-17  6.3032977e-17  1.9725787e-01
  1.3273682e-02 -4.3795064e-03 -1.3832483e-01 -5.7631212e-02
  8.0869294e-02 -1.4045260e-02 -4.1056653e-03  5.3418940e-02
  1.2004445e-02 -9.1132401e-04 -2.0507912e-02 -2.4255251e-02
  2.6161949e-02 -6.5982206e-03 -9.8563655e-03  2.5017295e-02
  7.8384270e-03 -1.7196145e-03 -4.0861580e-03 -1.0971276e-02
  9.5684742e-03 -5.1461028e-03 -7.8287464e-03  1.2352259e-02
  6.5836321e-03 -1.2278476e-03  2.9027352e-04 -2.9355558e-03
  3.9989745e-03 -3.2246395e-03 -4.8684583e-03  4.7553261e-03
  5.3046272e-03 -1.8710524e-03 -9.1768955e-05  6.4571272e-04
  1.2595980e-03 -2.3976490e-03 -2.4310598e-03  1.3320368e-03
  4.0049930e-03 -1.8458906e-03 -8.5109899e-04  1.8465630e-03
  5.2521986e-04 -1.6267050e-03 -6.5620749e-04 -8.1510995e-05
  2.8752880e-03 -1.8026881e-03 -1.2687215e-03  2.3335936e-03
  1.2495201e-04 -1.1551774e-03  1.1788930e-04  8.4930390e-05
  1.9636252e-03 -1.5954789e-03 -1.3691405e-03  2.0195316e-03
  1.6874635e-04 -8.3402515e-04  7.1133695e-04  2.1642691e-04
  1.1340015e-03 -1.5067561e-03 -1.3539996e-03  1.1244914e-03
  2.7995158e-04 -9.9341544e-04  2.9829937e-04  4.6862238e-04
  3.7730061e-04 -1.1637617e-03 -5.9847038e-04  3.3827572e-04
0004_1
  1.0000000e+00  2.0498749e-17 -1.0572464e-16  1.6582758e-01
 -1.8206051e-03 -8.6565024e-04 -2.0119529e-01 -4.4324817e-02
  7.2493405e-02 -1.1411964e-02 -2.0470917e-02  5.1405899e-02
 -4.3023274e-03 -1.9326600e-03 -3.8076280e-02 -1.6941839e-02
  2.6713231e-02 -3.8159713e-03 -1.4936780e-02  2.5803628e-02
 -7.1812282e-04 -2.5950541e-03 -1.1631064e-02 -5.6901334e-03
  9.5947499e-03 -3.6307600e-03 -8.7990806e-03  1.5325444e-02
  6.2011260e-04 -1.8824419e-03 -3.5633388e-03 -1.6262625e-03
  4.5868960e-03 -2.3339286e-03 -5.9566019e-03  9.3675838e-03
  1.5520472e-03 -1.5143821e-03 -6.0643120e-04  5.9258818e-04
  1.8297168e-03 -2.0548963e-03 -3.6924481e-03  5.5988479e-03
  1.3964966e-03 -9.0862854e-04  3.5301046e-04  1.6527667e-03
  5.1297284e-04 -1.5095288e-03 -2.2884220e-03  3.2411897e-03
  1.5051141e-03 -6.9733582e-04  3.2329281e-04  1.8883218e-03
 -1.2692865e-04 -1.3087143e-03 -6.5908204e-04  1.6960217e-03
  1.0175457e-03 -5.2192262e-04  2.4773460e-04  2.1400165e-03
 -4.6025880e-04 -9.8452097e-04 -1.7016914e-04  9.5513153e-04
  9.2064291e-04 -4.2796469e-04 -1.8544337e-04  1.7349931e-03
 -4.7863067e-04 -8.7212989e-04  1.0142574e-03  7.5237682e-04
  6.0342072e-04 -4.0173861e-04 -1.5080188e-04  1.4504107e-03
0005_1
  1.0000000e+00  1.5040914e-17 -7.6455114e-17  1.5658459e-01
  3.4740448e-03  1.7787969e-03 -1.5839803e-01 -5.1449115e-02
  7.8535599e-02 -1.1924011e-02 -1.9060297e-02  4.6781404e-02
  4.0228921e-03 -1.9583423e-04 -3.6603571e-02 -2.3718836e-02
  2.5788509e-02 -4.3273124e-03 -1.0293833e-02  2.7773059e-02
  4.8243108e-03  3.2474177e-04 -1.2112709e-02 -1.1660648e-02
  1.0031915e-02 -2.9811632e-03 -7.4901128e-03  1.5873276e-02
  4.4874778e-03 -1.4342986e-03 -3.2403129e-03 -5.4701959e-03
  4.5927272e-03 -1.1125939e-03 -6.2491387e-03  7.9815292e-03
  3.8083761e-03 -2.1086176e-03 -9.7380708e-04 -1.0267660e-03
  1.5043609e-03 -3.8138386e-04 -4.2100626e-03  3.4537483e-03
  3.6942685e-03 -2.3348891e-03 -6.6484735e-04  1.5730633e-03
  1.8211771e-05  6.9689595e-05 -2.3121720e-03  1.4375649e-03
  3.1804700e-03 -1.7763234e-03 -8.6893495e-04  2.1580089e-03
 -3.5879794e-04 -4.5742065e-04 -1.1999116e-03  8.3896158e-04
  2.5073596e-03 -1.3986876e-03 -4.3217361e-04  1.7817521e-03
 -3.0861515e-04 -6.2966021e-04 -8.7695936e-04  3.9040308e-04
  1.5347204e-03 -9.8580930e-04 -7.6181185e-05  1.7180439e-03
  2.5151511e-05 -6.8584506e-04 -7.0886655e-04  2.3457852e-04
  1.1386672e-03 -8.0151704e-04 -1.8390475e-04  1.4952917e-03
0006_1
  1.0000000e+00  5.1254585e-18 -2.2264024e-17  1.6222750e-01
 -1.3442926e-02  1.1276281e-02 -2.5187054e-01 -5.0326861e-02
  5.6722133e-02 -1.1259075e-02 -3.7556161e-02  5.9397380e-02
 -1.3826759e-02  5.6285842e-03 -5.3256246e-02 -1.5379691e-02
  2.0540320e-02 -5.1420497e-03 -1.3536136e-02  3.2065343e-02
 -4.8430275e-03  4.0840651e-03 -1.2979781e-02 -8.6021319e-03
  1.0403675e-02 -3.2032342e-03 -1.0426918e-02  1.5959184e-02
 -4.4799301e-03 -8.3325675e-04 -2.7851421e-03 -2.6832916e-04
  6.2861744e-03  4.2055927e-04 -7.5256475e-03  8.1339990e-03
 -1.2174826e-03 -2.1622253e-03 -2.3526459e-04  4.0877516e-03
  3.4689800e-03  1.7859357e-03 -3.1034004e-03  3.1755944e-03
  9.7602058e-04 -3.1887762e-03 -6.0058363e-04  4.2058562e-03
  1.0034187e-03  6.4553190e-04 -1.1018181e-03  1.9553079e-03
  1.2964700e-03 -1.7837753e-03 -1.0236561e-03  2.8338727e-03
  6.3739201e-05 -2.1749630e-04 -4.9530444e-04  2.2153846e-03
  7.8708548e-04 -5.8842652e-04 -2.0376950e-04  1.9702837e-03
  4.4355335e-04 -1.0177769e-03 -1.5043637e-04  2.1411305e-03
 -3.1971906e-05 -1.3640563e-04  4.4346586e-04  1.2416495e-03
  6.2561218e-04 -8.7886147e-04  5.1301100e-05  1.6024325e-03
 -5.5992574e-04 -1.9350647e-04  5.7264000e-04  9.5297364e-04
0007_1
  1.0000000e+00  1.2715432e-17 -8.2368409e-17  1.5209343e-01
 -1.3755939e-02  8.9674568e-03 -2.1639706e-01 -4.3333884e-02
  6.9290019e-02 -8.9220515e-03 -4.2184046e-02  5.7323914e-02
 -1.3836180e-02  3.4382382e-03 -4.3544235e-02 -1.5345688e-02
  2.4538689e-02 -3.0920291e-03 -1.6757828e-02  2.9786029e-02
 -3.7027045e-03  1.6291320e-03 -1.2172746e-02 -5.9264275e-03
  9.7083443e-03 -2.0582404e-03 -9.8781846e-03  1.4691708e-02
 -2.1652562e-03 -4.9664130e-04 -4.8270977e-03 -2.1717812e-04
  4.7350668e-03 -1.3131855e-03 -6.2338462e-03  8.9809814e-03
 -5.3567060e-04 -6.6015223e-04  2.3139527e-04  2.4160022e-03
  2.7187784e-03 -6.7093083e-04 -3.1700377e-03  3.8110650e-03
  7.3269222e-04 -1.1893914e-03 -7.7054508e-04  2.8970723e-03
  6.1374162e-04 -1.1955307e-03 -7.2462415e-04  3.3197410e-03
  8.2296831e-04 -4.9063966e-04 -8.9913702e-04  2.1312017e-03
  2.0641521e-04 -9.8866793e-04 -1.9295690e-04  2.4244600e-03
  8.6758425e-04 -6.0326341e-04 -3.6868664e-04  1.8919727e-03
  6.7586236e-05 -1.1612390e-03  1.4477483e-04  1.4780644e-03
  4.7543925e-04 -5.8715733e-04  2.7020413e-05  1.2977267e-03
 -1.2202793e-04 -9.0427954e-04  2.4330450e-04  1.1060058e-03
  1.3403849e-04 -3.8948149e-04  2.6065385e-04  1.4472147e-03
0008_1
  1.0000000e+00 -2.1017950e-17  8.6740169e-17  1.9787388e-01
 -3.4207767e-03  1.0491566e-03 -1.2296033e-01 -5.2988617e-02
  8.6900281e-02 -1.0243079e-02 -3.8204860e-02  4.7965395e-02
 -3.9966843e-03 -4.6597741e-03 -2.3413862e-02 -1.6985099e-02
  2.8510931e-02 -3.0332552e-03 -1.6595143e-02  2.3790455e-02
  1.9815812e-03 -2.0316123e-03 -7.2804294e-03 -4.3168501e-03
  1.1710027e-02 -1.7797073e-03 -7.8851028e-03  1.0878686e-02
  2.4323289e-03 -2.9996028e-03 -2.3758148e-03  4.8049037e-04
  5.6195723e-03 -1.5168126e-03 -4.6332679e-03  5.7231626e-03
  1.9981680e-03 -1.6547485e-03 -1.2460277e-03  1.8324439e-03
  2.6231653e-03 -1.2620085e-03 -2.3099696e-03  3.7104343e-03
  1.9078763e-03 -1.3025931e-03 -1.2465624e-03  1.7663310e-03
  1.6249359e-03 -1.5582410e-03 -9.2430670e-04  2.6710357e-03
  1.2157950e-03 -1.1557304e-03 -7.2421743e-04  1.5512343e-03
  7.1957924e-04 -1.3425377e-03  6.9605080e-06  1.6602081e-03
  7.5765024e-04 -8.7317402e-04 -5.6228108e-04  1.0626693e-03
  7.8395913e-04 -9.5530958e-04  2.0179847e-04  1.3511036e-03
  4.9124751e-04 -7.7904979e-04 -8.0745261e-05  1.4326485e-03
  5.5816111e-04 -7.3907163e-04  2.5713648e-04  1.1556037e-03
 -1.5428612e-05 -9.0625596e-04  1.6831573e-04  9.9113017e-04
0009_1
  1.0000000e+00  1.2738844e-18 -2.4675597e-17  1.3501066e-01
  1.0991705e-03  1.9485527e-02 -2.8893552e-01 -5.6012375e-02
  5.0402661e-02 -1.9519554e-02 -2.5451235e-02  6.2679448e-02
 -8.3394221e-03  1.3284769e-02 -5.0474768e-02 -2.3860059e-02
  2.5228363e-02 -7.6107250e-03 -1.6650517e-02  2.7168709e-02
 -6.2710552e-03  3.2196131e-03 -1.1999910e-02 -4.8258757e-03
  1.2924690e-02  1.3410646e-04 -1.4555294e-02  9.5227247e-03
 -5.7159587e-03 -3.3961029e-03 -3.6629463e-03  3.3577688e-03
  7.3563192e-03  3.0600658e-03 -7.6881458e-03  4.4927419e-03
 -9.8182989e-04 -2.4647573e-03 -1.8541958e-03  3.3484362e-03
  4.2086284e-03  1.5417246e-03 -4.5954029e-03  3.0501543e-03
 -1.5753141e-04 -1.1501694e-03 -1.4940643e-03  3.1546396e-03
  2.5601741e-03 -5.2818415e-04 -2.4423353e-03  2.4193135e-03
  6.5897210e-04  7.0878107e-04 -1.3726163e-03  1.6717184e-03
  1.7483906e-03 -1.7908731e-03 -8.9236377e-04  2.6794120e-03
  6.6071117e-04  1.0225314e-03 -1.4211892e-03  1.2570973e-03
  5.4238082e-04 -2.0381381e-03 -6.8593165e-05  2.4011438e-03
  7.5993237e-04  1.0011297e-03 -1.1645687e-03  6.7932581e-04
  1.4423442e-04 -1.4360539e-03  3.1233135e-05  2.0260312e-03
  9.9187162e-04  1.7125373e-04 -5.7407121e-04  8.5568416e-04
0010_1
  1.0000000e+00  7.9781844e-18 -2.8898489e-17  1.9695259e-01
 -1.1163756e-02  1.1303035e-02 -2.2263795e-01 -9.5813213e-02
  6.4937267e-02 -1.8640302e-02 -5.4373468e-02  6.0060595e-02
 -1.2773744e-02  2.6329202e-03 -3.5857738e-02 -2.6267228e-02
  2.1925815e-02 -1.5034502e-03 -2.8830786e-02  2.8973770e-02
 -2.8914943e-03  1.4033871e-03 -7.8493821e-03 -3.5474552e-03
  6.8585688e-03  4.3276709e-04 -1.2290972e-02  1.0823811e-02
  1.9461177e-03 -1.0690677e-03 -4.5517070e-03  1.4004704e-03
  1.9122927e-03  8.6149717e-04 -5.7113389e-03  5.3824545e-03
  3.0573625e-03 -6.2227775e-04 -3.8934621e-03  2.9761196e-03
 -6.1471718e-05  1.6427747e-04 -2.1738610e-03  3.2718202e-03
  3.1976562e-03 -6.1745865e-04 -3.0977168e-03  2.5576074e-03
 -8.2104484e-05  7.4370476e-05 -9.7228717e-04  2.0933400e-03
  2.2463228e-03 -4.9979215e-04 -2.0494793e-03  2.6960843e-03
  3.0223317e-05  1.1046674e-04 -7.9331319e-04  1.6506938e-03
  1.4608306e-03 -4.4829015e-04 -1.3228187e-03  2.0308880e-03
  3.2204765e-04  2.1630124e-06 -4.2178091e-04  1.6081293e-03
  9.5442051e-04 -5.1697877e-04 -4.6038631e-04  1.4323551e-03
  5.0893081e-04  9.8480931e-05 -3.4461558e-04  1.5135249e-03
  6.4398017e-04 -6.3316930e-04 -1.2089110e-04  1.0848459e-03
0011_1
  1.0000000e+00  3.9772945e-18  7.2314445e-18  1.5919634e-01
 -4.9243449e-03  7.3327967e-03 -2.1873831e-01 -3.9087730e-02
  6.2709943e-02 -1.1066802e-02 -2.9123500e-02  5.9030397e-02
 -5.9046843e-03  3.5210417e-03 -5.2646426e-02 -1.8191551e-02
  2.0135632e-02 -5.7029400e-03 -9.6835508e-03  3.1503384e-02
 -4.0639527e-04  1.3854349e-03 -1.4191797e-02 -6.9045278e-03
  8.8567952e-03 -3.1366361e-03 -9.7501150e-03  1.6105824e-02
 -1.3792885e-03 -1.3968611e-03 -2.8705593e-03 -6.8453162e-04
  4.3429673e-03 -1.3466761e-03 -6.5951546e-03  8.9856928e-03
 -3.7945154e-05 -1.7853198e-03  5.6978966e-04  1.9900447e-03
  2.4448178e-03 -1.6225042e-04 -4.4554104e-03  4.6274232e-03
  2.3401100e-04 -2.2593744e-03  1.0157628e-03  3.3014546e-03
  8.7671511e-04  9.3991304e-05 -2.3123010e-03  2.4832871e-03
  5.4770454e-04 -1.8543440e-03  7.9559535e-04  3.1002369e-03
  1.5491562e-04  9.8530877e-05 -6.6489356e-04  1.6446582e-03
  7.5629474e-04 -1.3457265e-03  4.1075319e-04  2.5513221e-03
 -3.7831360e-04 -2.0323252e-04  3.6778615e-04  1.3185443e-03
  6.1609987e-04 -7.2883789e-04  1.7629386e-04  1.9349847e-03
 -5.0381260e-04 -5.7325434e-04  7.0753375e-04  1.1413113e-03
  4.3113948e-04 -2.8642893e-04  1.1501808e-05  1.1668889e-03
0013_1
  1.0000000e+00  1.8660451e-17 -9.5579150e-17  1.9148468e-01
  8.5053131e-03  1.4460787e-02 -2.1898869e-01 -6.3350840e-02
  5.5309330e-02 -2.2182362e-02 -2.8868815e-02  6.9098411e-02
 -1.7921994e-03  1.0779820e-02 -5.0962661e-02 -2.6808578e-02
  2.1802878e-02 -1.0088389e-02 -1.7429080e-02  3.6702174e-02
 -6.5234541e-04  3.9118182e-03 -4.9335457e-03 -5.8383500e-03
  1.2553532e-02 -1.6456183e-03 -1.2247066e-02  1.3394839e-02
  8.4506242e-04 -4.9455274e-03  1.2161201e-03  3.8404532e-03
  3.2827826e-03  1.2342889e-03 -6.0533939e-03  2.7028341e-03
  3.8661383e-03 -4.9226088e-03 -2.2484623e-03  5.2024020e-03
 -1.1627689e-03 -3.6984733e-04 -1.3062029e-03  2.3617636e-03
  3.7235520e-03 -1.7482902e-03 -2.2552828e-03  3.8480822e-03
 -4.1331521e-04 -1.9606594e-03 -2.1997501e-04  3.0499260e-03
  1.2069452e-03 -5.3027802e-04 -3.5524784e-04  3.0034515e-03
  1.0340274e-03 -1.3492420e-03 -2.5502801e-04  1.4580697e-03
 -2.3378438e-04 -1.1803604e-03  3.8839833e-04  2.4485530e-03
  7.0007988e-04 -3.3838668e-04  4.1633203e-04  5.6158851e-04
 -6.3647965e-05 -1.1598254e-03 -3.0043174e-04  1.5560931e-03
 -1.3004807e-04 -4.8180515e-04  8.2355691e-04  1.4110699e-03
  9.6137729e-05 -3.8149925e-04  1.1615951e-04  7.5793793e-04
0014_1
  1.0000000e+00  2.0639426e-17 -8.8941600e-17  2.1098715e-01
 -1.9986999e-02  1.4900867e-02 -2.7177784e-01 -6.2216824e-02
  5.1518425e-02 -1.4969636e-02 -5.0098756e-02  8.4301702e-02
 -1.8850161e-02  5.1780817e-03 -3.9698811e-02 -1.6467354e-02
  1.7661749e-02 -1.6160646e-03 -1.8982744e-02  3.1521886e-02
 -2.9283850e-03  3.9244017e-04 -7.9094402e-03  1.2008440e-03
  5.2367039e-03 -7.6691171e-04 -1.0236837e-02  1.6098263e-02
 -1.7909410e-03 -6.2233005e-04 -2.7426812e-04  4.0267750e-03
  1.5146432e-03  2.9716349e-04 -5.8893471e-03  7.3918363e-03
  1.4801155e-03 -1.4186478e-03  1.7406852e-05  5.9356148e-03
  3.0796356e-04  3.1849623e-04 -1.0691571e-03  3.7907831e-03
  1.5442011e-03 -1.0825580e-03 -7.9652214e-05  4.3695988e-03
 -5.8773603e-04 -1.2923749e-04  7.1216823e-04  2.3085633e-03
  1.2479672e-03 -1.1250024e-03 -1.0491521e-04  3.5074453e-03
 -1.8704622e-04 -7.0006178e-05  1.8047575e-03  2.0835242e-03
  6.9023294e-04 -6.1618668e-04  3.2399810e-04  1.8123153e-03
 -2.2390938e-04 -2.2507454e-04  1.5331020e-03  1.9352906e-03
  2.0708104e-04 -6.0052488e-04  9.8495443e-04  1.1927686e-03
  1.0769596e-04 -3.1543960e-07  1.4894027e-03  1.0394246e-03
 -2.4754659e-04 -3.4297774e-04  1.0236386e-03  4.2714200e-04
0015_1
  1.0000000e+00  2.5465545e-18 -1.0691547e-17  1.8400924e-01
 -1.4433956e-02  1.5063731e-02 -2.8482243e-01 -6.6161973e-02
  4.3280981e-02 -1.6331790e-02 -3.5588913e-02  7.3532134e-02
 -1.4483672e-02  1.1591654e-02 -5.8821804e-02 -1.9717569e-02
  1.8660933e-02 -3.9698513e-03 -1.7338130e-02  3.8515293e-02
 -5.7044502e-03  3.6917680e-03 -5.8498211e-03 -2.3969638e-03
  1.0305824e-02 -8.9014135e-04 -9.9701828e-03  1.3820178e-02
 -1.4312140e-03 -2.3730744e-03 -1.5525772e-03  1.0818780e-03
  4.1849973e-03  2.9918141e-04 -7.1733761e-03  7.1888886e-03
  6.1644341e-04 -2.6998994e-03 -2.0467319e-04  3.5860323e-03
  1.1381636e-03  8.7239160e-04 -4.5857142e-03  3.8344025e-03
  1.8287128e-03 -1.9401148e-03 -2.1041651e-04  4.5636919e-03
 -3.3058263e-04 -3.8545416e-05 -1.1419655e-03  2.8774256e-03
  1.6771927e-03 -8.0157462e-04 -2.0128625e-04  3.2802604e-03
 -3.5307176e-04 -7.0439791e-04  1.8021899e-04  2.0566076e-03
  1.0464762e-03 -5.2116341e-04  7.6953601e-05  2.3142375e-03
  3.0718347e-05 -8.4181865e-04  6.7644503e-04  1.5224867e-03
  4.9838147e-04 -2.6685874e-04  7.0105885e-06  1.6965760e-03
  7.8970649e-05 -7.1068490e-04  7.4873352e-04  1.2143776e-03
 -1.3637961e-05 -4.6527836e-04  2.6452762e-04  1.3013090e-03
0016_1
  1.0000000e+00  5.8202310e-19  1.1491105e-17  1.8857117e-01
 -1.3911905e-02  1.4126025e-02 -2.8180244e-01 -6.5151899e-02
  4.7438929e-02 -1.4742138e-02 -3.7295986e-02  7.0069424e-02
 -1.4656314e-02  5.2487399e-03 -4.8421745e-02 -1.6078207e-02
  1.8218536e-02 -3.8346809e-03 -1.8493812e-02  3.2736494e-02
 -5.8373536e-03  9.1339473e-04 -1.0822852e-02 -4.4170689e-03
  8.0676593e-03 -8.5769833e-04 -1.2569358e-02  1.3577274e-02
 -2.7219133e-03 -3.2832198e-03 -1.7662112e-03  3.3835682e-03
  3.8455397e-03  1.8346954e-03 -6.9051724e-03  6.6796482e-03
  4.1384339e-04 -1.9190195e-03 -9.6336359e-04  5.1334951e-03
  5.4702124e-04  9.9316124e-04 -2.9672018e-03  3.8587328e-03
  1.2888474e-03 -8.8252303e-04 -1.1602268e-03  4.0686096e-03
 -1.2753447e-04 -4.6826500e-04 -7.5175419e-04  3.3181058e-03
  9.4052793e-04  1.5020459e-04 -4.8272315e-04  2.6484509e-03
  1.2692096e-04 -8.4714925e-04 -1.2396011e-04  2.7000645e-03
  4.5135859e-04 -4.9693348e-05  3.2820086e-04  2.1650944e-03
  3.2971408e-04 -4.4760131e-04  3.9926101e-04  1.9928200e-03
  4.1388692e-04 -1.2439724e-04  5.6153432e-05  1.5979916e-03
 -6.3631534e-05 -2.1522590e-04  8.6295868e-04  1.3690553e-03
  4.3179210e-04 -2.7609452e-04  1.3027952e-04  1.2192436e-03
0017_1
  1.0000000e+00 -2.4638482e-17  9.0929831e-17  2.0536784e-01
 -1.1038789e-02  1.2366858e-02 -2.0651424e-01 -8.0548652e-02
  8.1062193e-02 -9.2277302e-03 -6.1251270e-02  8.7506115e-02
 -1.0608526e-02  6.8260691e-03 -2.6105630e-02 -2.1724955e-02
  2.6591301e-02 -7.9843401e-05 -2.6885698e-02  3.2717977e-02
 -3.2350881e-03 -1.6084105e-03 -4.9425092e-03  2.0858100e-03
  9.0092368e-03 -4.5257114e-04 -9.8907294e-03  1.0105988e-02
  3.0723403e-03 -1.8631361e-03 -4.5839309e-03  5.1030917e-03
  3.1019237e-03 -4.7996782e-04 -1.6986433e-03  4.4024053e-03
  3.8008947e-03 -9.3853398e-04 -3.4443110e-03  4.7293523e-03
  9.7963536e-04 -2.2860620e-03  4.5723174e-04  3.7295407e-03
  1.8472900e-03 -1.6521307e-05 -1.3845222e-03  3.4584584e-03
  1.3396985e-03 -1.1263414e-03  2.6414191e-04  2.7478202e-03
  1.3517134e-03 -1.0081093e-03  4.8591742e-04  2.5202899e-03
  8.5112270e-04 -8.6827868e-04 -4.1979345e-04  1.8960985e-03
  4.7807191e-04 -1.1584559e-03  5.9704775e-04  2.1537555e-03
  6.2084510e-04 -4.8846266e-04  1.8561339e-04  1.1680854e-03
  4.3977086e-04 -1.0631237e-03  7.9196410e-04  1.3040630e-03
  1.9406003e-04 -8.5558498e-04  7.2457718e-04  1.3557232e-03
  2.0055670e-04 -7.5570549e-04  6.7240665e-04  7.9061938e-04
0018_1
  1.0000000e+00  7.2997941e-18 -4.7418159e-17  2.2841027e-01
 -4.2648134e-04  4.3067532e-03 -2.4093532e-01 -9.1659770e-02
  6.5191842e-02 -1.8464733e-02 -3.4740255e-02  6.2695324e-02
 -3.7461637e-03 -6.2961714e-04 -3.8515403e-02 -1.9446396e-02
  2.6616243e-02 -8.2085915e-04 -1.8900459e-02  2.9462463e-02
 -5.5010047e-04 -2.4763837e-03 -3.1138446e-03 -1.2977848e-03
  1.2024788e-02 -2.1996935e-03 -1.1872865e-02  9.5638037e-03
  1.1834382e-03 -5.4644463e-03  2.8416031e-04  2.6714488e-03
  4.1868365e-03 -8.3529422e-04 -6.4445104e-03  2.6809017e-03
  2.0581352e-03 -3.5823659e-03 -1.9532687e-03  5.0355128e-03
  1.0963624e-03 -1.3036073e-03 -2.4862037e-03  2.3698870e-03
  2.5341585e-03 -1.7795651e-03 -1.9600321e-03  3.6445561e-03
  1.5164763e-04 -1.9261781e-03  1.3446279e-04  2.5446148e-03
  1.5605404e-03 -5.9403118e-04 -1.3602051e-03  1.5448837e-03
  2.9884405e-04 -1.9999970e-03  1.5535171e-05  2.3270095e-03
  3.9555933e-04 -4.1071485e-04 -4.7751305e-04  8.2222161e-04
  4.5726222e-04 -1.4189198e-03 -2.9649630e-04  1.8305932e-03
 -2.3842418e-04 -7.6083843e-04  1.7303365e-04  9.9952137e-04
  2.3087172e-04 -6.8274272e-04  1.2704843e-04  1.3512146e-03
 -1.0582998e-04 -9.4434121e-04  3.4598775e-04  9.6019736e-04
0019_1
  1.0000000e+00 -6.5872294e-18  3.5147619e-17  1.8316226e-01
 -1.3348239e-02  6.5162996e-03 -1.6743529e-01 -4.4527542e-02
  6.6455203e-02 -9.2436111e-03 -3.8105728e-02  6.1715824e-02
 -1.4978381e-02  6.3764791e-04 -4.7122714e-02 -1.4624391e-02
  1.5889398e-02 -1.5160080e-03 -1.8422608e-02  3.2033995e-02
 -5.3240480e-03  1.0582705e-03 -1.4160780e-02 -1.8461894e-03
  5.3809566e-03 -1.1672072e-04 -9.4086731e-03  1.9081579e-02
 -1.6727591e-03 -2.3054302e-04 -2.7142454e-03  1.7267221e-03
  1.9303949e-03 -1.0705335e-04 -4.3344088e-03  1.0991180e-02
  5.1124409e-04 -4.2497410e-04  1.2233144e-03  2.7994766e-03
  7.2631298e-04  6.4570090e-05 -1.9859707e-03  5.6040406e-03
  1.4110442e-03 -7.5039152e-04  1.3090113e-03  2.6988277e-03
 -1.6885052e-04 -2.4411862e-04 -8.7557132e-04  2.6786914e-03
  1.2182243e-03 -7.1469275e-04  9.0216297e-04  2.5742430e-03
 -7.5305273e-04 -1.3242831e-04  1.6784379e-04  1.4994780e-03
  1.0786574e-03 -4.3008258e-04  5.3262119e-04  2.4312182e-03
 -7.0608795e-04 -9.3419911e-05  9.6626438e-04  9.0792561e-04
  6.9767889e-04 -4.0011118e-04  8.0674261e-04  1.9445787e-03
 -6.9151800e-04 -3.9163968e-04  1.4410165e-03  8.5471918e-04
  3.6893441e-04 -3.0264410e-04  7.5263879e-04  1.0391600e-03
0020_1
  1.0000000e+00 -6.9343638e-18  3.5945759e-17  1.6270317e-01
 -1.8202439e-02  8.0181285e-03 -2.8577869e-01 -3.4095130e-02
  4.5447109e-02 -1.1677274e-02 -3.0324605e-02  5.8670241e-02
 -2.1236883e-02  9.1111114e-03 -5.7352820e-02 -1.2696859e-02
  1.8635880e-02 -5.8277577e-03 -1.8073701e-02  3.5463106e-02
 -8.6782632e-03  6.8223278e-03 -1.1169820e-02 -2.8460057e-03
  1.0938800e-02 -2.6170786e-03 -9.3374336e-03  1.7963813e-02
 -5.9152357e-03  4.1699004e-04 -3.3988755e-04  3.8930984e-04
  6.2696953e-03 -9.5772405e-04 -6.1403078e-03  9.2720825e-03
 -1.8775523e-03 -1.2174772e-03  3.1030272e-04  1.6602798e-03
  2.5976537e-03  2.1919157e-04 -3.5094077e-03  5.6692150e-03
 -2.5519981e-04 -1.3466037e-03  1.9995202e-04  3.0744094e-03
  3.5830515e-04 -2.5081925e-04 -1.2661126e-03  3.8834892e-03
  8.2950253e-04 -6.7633968e-04 -1.2518500e-04  2.7167134e-03
 -3.5782839e-04 -4.1504284e-04  8.7234642e-04  2.5105968e-03
  8.6293024e-04 -2.8947519e-04  3.9533743e-05  2.1972315e-03
 -6.4941974e-04 -7.1895373e-04  1.1710914e-03  1.7981970e-03
  6.0441918e-04 -1.4560673e-04 -3.0337356e-05  1.3832288e-03
 -6.1938967e-04 -6.1840932e-04  1.2786809e-03  1.1554786e-03
  2.6294139e-04 -9.1850875e-05  3.8008821e-04  1.1031169e-03
0021_1
  1.0000000e+00  1.2743443e-17 -1.1399599e-16  1.1039188e-01
 -9.0888845e-03  6.4447058e-03 -2.5787067e-01 -2.2039235e-02
  5.1745089e-02 -7.4632040e-03 -2.3145261e-02  4.0415771e-02
 -1.0083967e-02  7.9610953e-03 -6.4786513e-02 -1.0774866e-02
  1.6684335e-02 -6.3578157e-03 -8.1570528e-03  2.7796771e-02
 -2.0054815e-03  8.3403515e-03 -2.0401952e-02 -7.7402585e-03
  9.9470606e-03 -5.4745296e-03 -6.9291165e-03  1.8380611e-02
 -2.9701974e-03  3.9604888e-03 -5.4710893e-03 -3.6279602e-03
  7.4585768e-03 -3.4094207e-03 -5.2095506e-03  1.0350283e-02
 -1.9851488e-03  5.9740166e-04 -1.5385870e-03 -1.0432504e-03
  5.0927333e-03 -1.4031766e-03 -4.0750952e-03  5.9255587e-03
 -1.4805006e-03 -1.2597576e-03 -1.0047122e-03  3.4373448e-04
  2.5008512e-03 -1.7627587e-04 -2.6838500e-03  3.8827816e-03
 -4.9978706e-04 -1.4837859e-03 -5.8910538e-04  1.3072692e-03
  1.0834646e-03  3.2556322e-04 -1.6185803e-03  2.8356809e-03
  2.5646502e-04 -1.0838852e-03 -4.4259269e-04  1.3735805e-03
  3.3779078e-04  4.2895088e-05 -7.1333395e-04  2.0833234e-03
  5.3572491e-04 -7.9647324e-04 -1.4217876e-04  1.3541005e-03
  2.2830267e-04 -1.6105832e-04 -3.2660004e-04  1.4549307e-03
  4.3785104e-04 -6.2808382e-04  2.6649360e-05  1.3861624e-03
0022_1
  1.0000000e+00 -5.4644524e-18  3.7327910e-17  1.0094150e-01
  4.6880270e-03  5.4759094e-03 -2.2875485e-01 -3.1033794e-02
  6.2416905e-02 -1.3453474e-02 -1.4986929e-02  3.9146365e-02
 -5.3001149e-04  9.1807099e-03 -4.8810456e-02 -1.5785335e-02
  2.4058835e-02 -1.0724377e-02 -1.0069002e-02  3.0128482e-02
 -2.6283368e-03  6.6257096e-03 -1.5255389e-02 -1.0460353e-02
  1.1737812e-02 -6.6534689e-03 -1.1999494e-02  1.4430027e-02
 -3.3690930e-03  9.2167464e-04 -4.9540843e-03 -2.1423219e-03
  6.9011757e-03 -1.8992781e-03 -6.5793958e-03  8.1956056e-03
 -8.4242639e-04 -5.2733613e-04 -2.5839311e-03  9.1051023e-04
  2.9785849e-03 -5.7994707e-04 -3.9511154e-03  4.0488013e-03
  4.2533034e-04 -1.2630131e-03 -2.3973286e-03  1.5952660e-03
  1.0511294e-03 -5.2528597e-04 -1.7456297e-03  2.9712728e-03
  9.4011534e-04 -4.5786139e-04 -1.9833390e-03  1.6620304e-03
  5.3953932e-04 -4.2025544e-04 -1.0379582e-03  2.0347440e-03
  6.3679105e-04 -5.9205175e-04 -1.3863027e-03  1.4263224e-03
  3.3041449e-04 -2.4435334e-04 -4.9402583e-04  1.6198874e-03
  4.7795511e-04 -6.2961588e-04 -8.9668021e-04  1.4211346e-03
  6.2559797e-05  5.8900763e-06 -2.0255768e-04  1.0529800e-03
  4.0367751e-04 -7.3188202e-04 -4.8473398e-04  1.3451396e-03
0023_1
  1.0000000e+00  1.1771576e-17 -9.6816002e-17  1.2187956e-01
  1.3516453e-02  1.8205160e-02 -2.6531362e-01 -4.3632091e-02
  5.0939915e-02 -2.2970805e-02 -1.4415111e-02  5.3197289e-02
 -1.4520476e-05  1.8133941e-02 -5.5285343e-02 -2.2975262e-02
  2.3824352e-02 -1.6861137e-02 -1.1563086e-02  3.0459657e-02
 -3.6582658e-03  1.0622268e-02 -1.4190932e-02 -1.3407313e-02
  1.4579636e-02 -7.6336982e-03 -1.2835077e-02  1.6125751e-02
 -4.9749469e-03 -9.4640372e-06 -3.1300484e-03 -1.7692622e-03
  7.2316042e-03  9.4427072e-04 -6.9150939e-03  5.4182460e-03
  9.8798298e-04 -3.5557973e-03 -3.9639989e-03  2.8810689e-03
  1.0337954e-03  1.6356049e-03 -2.1635393e-03  2.2747194e-03
  2.8800612e-03 -2.4715795e-03 -3.6790333e-03  3.1010412e-03
 -5.5505264e-04 -4.2625423e-05 -1.3296942e-03  1.6884416e-03
  1.9294450e-03 -2.7418320e-04 -1.7741500e-03  2.1210423e-03
  7.7435292e-04 -9.9964924e-04 -2.0611981e-03  1.7161262e-03
  3.5633768e-04 -3.0595645e-04 -8.4385702e-05  1.7570986e-03
  9.9117831e-04 -4.0344164e-04 -1.3667596e-03  1.0072047e-03
  3.9146799e-04 -6.3010790e-04 -5.8050927e-04  1.7824063e-03
  3.9451666e-04 -5.7014204e-05 -5.8326309e-04  9.4233735e-04
  8.8357977e-04 -5.3994431e-04 -6.1663020e-04  1.2675441e-03
0024_1
  1.0000000e+00 -1.6198160e-17  6.2631048e-17  2.0839530e-01
 -7.6964255e-04  1.6596828e-02 -2.6834264e-01 -7.1078133e-02
  5.2541012e-02 -1.6163107e-02 -4.2104356e-02  7.9338287e-02
 -4.4912355e-03  7.6588837e-03 -3.6898193e-02 -1.5795704e-02
  1.8096237e-02 -3.9979722e-03 -1.7832192e-02  3.6354150e-02
  2.0959658e-03  2.9249609e-03 -7.3477264e-03 -1.7352489e-03
  5.8226248e-03 -1.1839003e-03 -1.1900623e-02  1.4606006e-02
  2.1958485e-03 -2.8997534e-03 -1.0808506e-03  6.4055047e-03
  2.2614615e-03  8.2128084e-04 -3.6118735e-03  5.9769997e-03
  3.6060271e-03 -2.5246539e-03  5.0497156e-04  5.4035560e-03
  1.2369827e-03  1.4720236e-04 -1.3748835e-03  2.5032616e-03
  2.3477266e-03 -2.6321976e-03 -2.2530904e-04  4.6016360e-03
  2.0801842e-04 -4.4326158e-04  3.7655842e-04  1.8963185e-03
  1.2372549e-03 -1.0857289e-03 -4.1820330e-04  3.1004199e-03
  2.4382642e-05 -8.4734527e-04  1.0493064e-03  2.1545975e-03
  3.4589779e-04 -5.8660307e-04 -5.1134369e-05  2.0015439e-03
 -1.6755610e-05 -1.3359580e-03  1.0529499e-03  1.2753319e-03
 -2.4345132e-04 -2.2624517e-04  6.1731430e-04  1.3053599e-03
  1.0103596e-04 -1.2112775e-03  1.5276051e-03  1.2303743e-03
 -3.2032487e-04  7.7258896e-05  5.9373233e-04  5.3703563e-04
0025_1
  1.0000000e+00  1.2072912e-17 -6.2287972e-17  1.7125338e-01
 -1.3867518e-02  9.6861172e-03 -2.4786495e-01 -3.7757809e-02
  6.1098725e-02 -5.8269453e-03 -3.5739669e-02  6.2935624e-02
 -1.2262677e-02  2.6320429e-03 -4.8964122e-02 -5.0209638e-03
  2.1674141e-02 -2.9171541e-03 -1.1113549e-02  3.2695602e-02
 -2.0356920e-03  1.2303678e-03 -1.1965992e-02 -6.6092345e-03
  8.5860464e-03 -4.4888478e-03 -6.7000123e-03  1.7591352e-02
 -1.8187061e-03 -9.8603239e-04 -3.2595162e-03 -1.8635827e-03
  3.7894403e-03 -2.4864928e-03 -5.1781143e-03  1.1630792e-02
 -6.0405050e-04 -9.7305087e-04  5.8976514e-04  1.1771276e-03
  2.0690522e-03 -1.3357365e-03 -2.9631107e-03  6.3084430e-03
  1.9901185e-04 -1.9777767e-03  1.6446613e-03  2.2100016e-03
  4.6358322e-04 -5.3906451e-04 -1.6027838e-03  3.5326309e-03
  4.9497169e-04 -1.8238950e-03  1.2497636e-03  3.2045890e-03
 -4.8447016e-04  1.6041777e-04 -3.4627432e-04  1.5574433e-03
  1.0017140e-03 -1.5019823e-03  1.2255956e-03  2.6540356e-03
 -9.7988115e-04  2.0857493e-05  8.2043028e-04  7.2547719e-04
  8.9947233e-04 -9.8346693e-04  6.4833369e-04  2.1858028e-03
 -1.2533391e-03 -1.7294807e-04  1.0585680e-03  3.2668105e-04
  6.1167221e-04 -4.3971581e-04  6.4504282e-04  1.2855935e-03
0026_1
  1.0000000e+00  1.3562630e-17 -5.1689990e-17  2.1074176e-01
 -9.2265455e-03  1.4948431e-02 -2.2790115e-01 -8.1677796e-02
  6.5922529e-02 -1.4870792e-02 -4.6868477e-02  7.6010327e-02
 -1.4554071e-02  5.3440501e-03 -3.5123072e-02 -1.5549060e-02
  2.2704970e-02 -1.8284183e-03 -2.6215826e-02  3.3389339e-02
 -4.9800840e-03  1.1386673e-03 -7.1849309e-03 -1.8505604e-03
  9.0656236e-03 -4.0281191e-04 -1.2712685e-02  9.7445298e-03
 -5.1316973e-04 -3.6735912e-03 -1.7413565e-03  6.6049525e-03
  2.7429099e-03  6.4339801e-04 -3.6652541e-03  4.4019424e-03
  2.4004996e-03 -1.2908197e-03 -2.4362112e-03  5.4661203e-03
  7.7910195e-04 -8.3718396e-04  3.4996757e-04  4.1354047e-03
  2.6187716e-03 -7.8081608e-04 -1.2751108e-03  3.5342093e-03
  1.0663588e-03 -1.9599507e-03  3.8042515e-04  3.0953449e-03
  1.1444250e-03 -4.6205232e-04  1.5555822e-04  1.3165101e-03
  1.2222675e-03 -1.5516718e-03 -4.9919711e-05  2.5585562e-03
  4.5935214e-04 -8.6898910e-04  6.3453520e-04  1.9190020e-03
  8.6554834e-04 -6.3615886e-04  1.9216698e-04  1.6350002e-03
  3.0652506e-04 -1.0114083e-03  9.3845607e-04  1.5559324e-03
  2.0389314e-04 -4.9065079e-04  1.0539520e-03  1.1359411e-03
  3.9420111e-04 -8.2083927e-04  3.6273014e-04  9.6741115e-04
0027_1
  1.0000000e+00 -1.4562684e-17  1.1352639e-16  1.4354096e-01
 -1.1692535e-02  1.2952549e-02 -2.7440920e-01 -5.3546465e-02
  4.9971968e-02 -1.5267421e-02 -3.7785824e-02  5.7718543e-02
 -1.1974753e-02  6.7225673e-03 -5.4681661e-02 -1.9158016e-02
  1.9176733e-02 -8.0125463e-03 -1.3185286e-02  3.0862238e-02
 -3.0778911e-03  2.5402571e-03 -1.2332009e-02 -7.3912742e-03
  9.0730538e-03 -3.1780143e-03 -1.1011231e-02  1.2945883e-02
 -2.8515998e-03 -1.8985663e-03 -5.2728765e-03 -4.3374995e-04
  3.6661195e-03 -4.4564874e-04 -8.1018778e-03  7.6052793e-03
 -8.4967187e-04 -1.3377268e-03 -1.9151033e-03  2.4554804e-03
  1.6834921e-03  5.2886807e-04 -5.0177567e-03  3.7271326e-03
 -2.7282626e-05 -1.2018700e-03 -1.0274629e-03  3.0019269e-03
  6.2024757e-04 -1.1028391e-04 -2.0216571e-03  2.2020935e-03
  5.2055917e-04 -9.2202635e-04 -1.1745918e-03  3.0650924e-03
  5.5417290e-05 -1.7756478e-04 -2.8812437e-04  1.8703066e-03
  9.0152823e-04 -5.9012725e-04 -1.3350246e-03  2.1526472e-03
 -9.4107007e-05 -5.1525870e-04 -3.8039625e-04  1.5999450e-03
  9.8477221e-04 -2.5745319e-04 -7.7354174e-04  2.0273160e-03
  1.9265515e-05 -5.2098451e-04 -7.9171614e-05  1.3735735e-03
  6.7857926e-04  1.1927974e-04 -1.8467795e-04  1.5828673e-03
0028_1
  1.0000000e+00  1.2911115e-17 -1.0192207e-16  1.2666868e-01
 -1.7348981e-02  6.4012504e-03 -2.1416856e-01 -3.8428471e-02
  6.7452077e-02 -6.3559551e-03 -3.7976890e-02  4.9145056e-02
 -2.0061488e-02  2.4057773e-03 -5.2289674e-02 -1.0687122e-02
  2.0597557e-02 -1.5866811e-04 -1.7580926e-02  2.6790703e-02
 -7.9975411e-03  1.5778793e-03 -1.9001515e-02 -3.5586237e-03
  9.2151089e-03 -4.8038542e-04 -8.6564862e-03  1.5218802e-02
 -4.9926108e-03 -3.5880490e-04 -4.5885943e-03 -1.7610235e-03
  5.1575735e-03 -3.6215889e-04 -5.4316082e-03  9.0865751e-03
 -2.7687029e-03 -4.8450759e-04 -1.0499542e-03  1.5899891e-05
  3.0907792e-03  1.7387106e-04 -4.6756666e-03  5.5466533e-03
 -1.5764864e-03 -4.4222499e-04 -2.1784659e-04  1.4495333e-03
  1.9274938e-03  5.9522243e-04 -3.0007561e-03  4.1764062e-03
 -2.9815182e-04 -2.0302783e-04 -9.4777590e-05  2.7209781e-03
  1.2425924e-03  6.6847613e-04 -8.6390144e-04  2.7609439e-03
  4.6780326e-04 -2.1161437e-04 -2.1294862e-04  1.8863812e-03
  7.6665184e-04  2.8988911e-04 -2.9310873e-04  1.7202039e-03
  4.3364611e-04 -2.3816227e-04 -3.2706617e-04  1.9125242e-03
  2.8634259e-04  1.9208491e-04  2.1017147e-05  1.5263802e-03
  4.4718589e-04  2.5752214e-06 -3.2916584e-05  1.4129406e-03
0029_1
  1.0000000e+00 -1.0539553e-17  4.5468343e-17  1.4653561e-01
 -1.8394272e-02  1.0008829e-02 -2.4309114e-01 -3.6215226e-02
  5.8974032e-02 -8.1146904e-03 -3.6471652e-02  6.1160058e-02
 -2.0622681e-02  5.4211382e-03 -4.9869869e-02 -1.4757542e-02
  2.0164079e-02 -2.7388622e-03 -1.9931811e-02  3.1079906e-02
 -8.4692499e-03  2.7502904e-03 -1.3684672e-02 -4.7670710e-03
  8.0283949e-03 -1.4439661e-03 -1.0468095e-02  1.6709300e-02
 -4.9913216e-03  1.3011563e-04 -3.0107681e-03  1.6549213e-04
  4.5562118e-03 -4.0770496e-04 -5.7310793e-03  8.9277848e-03
 -1.4099169e-03 -8.3794869e-04 -3.3255622e-04  2.4284074e-03
  2.4954623e-03  8.7577957e-05 -3.0605903e-03  4.6208379e-03
  1.6069722e-05 -1.3381804e-03 -4.2385318e-04  3.2118858e-03
  9.9198296e-04 -4.0679955e-05 -1.1534908e-03  2.9987711e-03
  8.2511731e-04 -1.0288366e-03 -4.0379778e-04  3.1142322e-03
  2.8454206e-04 -1.4308266e-04 -1.6095217e-04  1.8431190e-03
  7.3710806e-04 -6.6153655e-04 -3.1194785e-04  2.4225053e-03
 -1.5248632e-05 -4.8876133e-04  4.4825156e-04  1.6400852e-03
  5.2256171e-04 -2.9491460e-04  2.3792694e-04  1.8845801e-03
  1.1518974e-04 -4.3136972e-04  9.5816371e-04  1.1974912e-03
  1.9240939e-04 -1.3822879e-04  4.8218216e-04  1.0717496e-03
0030_1
  1.0000000e+00  1.3715729e-17 -6.9927139e-17  1.7044342e-01
 -1.1412226e-02  1.0401381e-02 -2.3159271e-01 -6.6682711e-02
  6.5682640e-02 -1.3390415e-02 -4.2279115e-02  6.1066902e-02
 -1.0757119e-02  2.1009966e-03 -4.6361884e-02 -2.0719739e-02
  2.4624967e-02 -2.1656372e-03 -1.7028562e-02  2.9679024e-02
 -1.9030619e-03  2.7489060e-04 -8.5237246e-03 -3.9348190e-03
  1.0346621e-02 -8.5263017e-04 -1.1253555e-02  1.0705212e-02
 -6.0737108e-04 -2.8981170e-03 -3.1332499e-03  1.4352348e-03
  4.2520936e-03 -5.9710559e-04 -6.5506568e-03  5.0467303e-03
  6.9368621e-04 -1.5336840e-03 -1.1234786e-03  3.8680013e-03
  1.9035764e-03 -3.1143953e-04 -3.6013789e-03  3.0905214e-03
  1.2130936e-03 -1.5684737e-03 -1.4547801e-03  3.5147848e-03
  6.5157727e-04 -1.2092500e-03 -1.3087427e-03  2.0530881e-03
  1.2018947e-03 -8.2649382e-04 -1.5069062e-03  2.0869369e-03
  2.6063657e-04 -1.1093190e-03 -2.7829546e-04  2.5421782e-03
  7.7719976e-04 -2.3307958e-04 -8.9781026e-04  1.4431347e-03
  3.6692371e-04 -9.8070941e-04 -9.5673858e-05  2.1866497e-03
  3.5663789e-04 -2.9967282e-04 -3.0956693e-04  1.0509169e-03
  2.4510798e-04 -7.5685354e-04  7.8275469e-05  1.6901399e-03
  5.6946463e-07 -3.1422920e-04  6.4847879e-05  8.0524730e-04
0031_1
  1.0000000e+00 -9.2921205e-18  2.3752074e-17  2.0216430e-01
 -3.5460540e-02  2.0697315e-02 -2.8319259e-01 -6.1866654e-02
  3.8386832e-02 -1.2842905e-02 -5.4746124e-02  8.0601201e-02
 -3.1163131e-02  1.3024210e-02 -5.3280978e-02 -1.5981229e-02
  1.3270621e-02 -2.5479653e-03 -2.1992012e-02  3.7235232e-02
 -1.1574899e-02  6.0346226e-03 -5.7871765e-03 -4.3412545e-04
  8.7751646e-03  1.3032796e-03 -1.2936712e-02  1.3144269e-02
 -4.1257329e-03 -1.2919524e-03 -2.8365086e-05  6.2977142e-03
  2.8204716e-03  1.7135353e-03 -5.0792724e-03  6.9209921e-03
  1.4348968e-03 -4.8843765e-04 -1.3524501e-03  4.8231870e-03
  4.8226430e-04  5.5574667e-04 -1.0570049e-03  5.5522376e-03
  2.5517628e-03  3.6730746e-04 -7.6224319e-04  3.5723634e-03
  2.8325553e-05 -6.1332306e-04  6.3645260e-04  3.8291705e-03
  1.1898853e-03  4.8908113e-04 -9.8557196e-05  3.1634434e-03
  6.5896719e-05 -4.6503124e-05  8.8876554e-04  1.9942274e-03
  1.7331454e-04 -1.1833343e-04  3.0303722e-04  2.3234224e-03
  6.7141420e-05  7.7620237e-05  9.8471202e-04  1.6194060e-03
  1.3955554e-04 -4.7992141e-04  7.7463135e-04  1.5155772e-03
 -1.1464126e-04  2.1525434e-04  1.1409889e-03  1.1427733e-03
  1.6434345e-04 -3.0648169e-04  9.8984797e-04  1.0572676e-03
0032_1
  1.0000000e+00 -4.1829077e-18  5.3009052e-17  1.5708790e-01
 -1.1957452e-04  9.4449158e-03 -2.2210236e-01 -4.8773586e-02
  6.6072402e-02 -1.3524251e-02 -2.3290696e-02  5.6794159e-02
 -3.3593283e-03  4.5608975e-03 -4.5481812e-02 -1.9562129e-02
  2.6009832e-02 -8.2305075e-03 -1.1947804e-02  3.1944288e-02
 -1.3050131e-03  3.2885553e-03 -9.8092053e-03 -1.1168572e-02
  1.1787802e-02 -4.8176588e-03 -1.2621527e-02  1.5874888e-02
 -2.3996803e-03 -1.7073446e-03 -3.6245133e-03 -1.8035953e-03
  5.5549618e-03 -1.1702101e-03 -7.8461828e-03  7.9004517e-03
  5.0790424e-04 -2.6640662e-03 -1.0627834e-03  2.6961916e-03
  1.8991503e-03  2.7560543e-04 -2.9703942e-03  3.5872842e-03
  2.2340411e-03 -2.8652399e-03 -1.7378471e-03  3.3254703e-03
 -2.2815594e-04 -4.6092209e-04 -8.0297091e-04  2.0832216e-03
  2.3664991e-03 -1.4088566e-03 -1.3444980e-03  2.6209817e-03
 -4.8593903e-04 -7.8964978e-04  1.7109034e-04  1.8798900e-03
  1.5071364e-03 -8.3104729e-04 -4.9304052e-04  2.3169416e-03
  1.5808944e-04 -1.0322244e-03 -2.4398597e-05  1.3589699e-03
  6.7722582e-04 -8.0756866e-04  2.3832379e-04  1.6857893e-03
  4.2965441e-04 -4.0476386e-04  1.0258855e-04  1.0414228e-03
  2.4765479e-04 -8.9345276e-04  3.7878382e-04  1.6709218e-03
0033_1
  1.0000000e+00  7.5474716e-18 -2.9888072e-17  1.3559260e-01
 -3.3578016e-02  7.8646900e-03 -2.5722254e-01 -2.6978949e-02
  4.8971058e-02 -3.3487808e-03 -5.0480260e-02  5.3476748e-02
 -3.0648022e-02  5.9598948e-03 -5.4890777e-02 -1.1212186e-02
  1.2661514e-02 -7.9573986e-04 -1.9459840e-02  3.6056310e-02
 -1.0074065e-02  5.6586310e-03 -1.4808523e-02 -7.6658507e-03
  5.4961118e-03 -3.3548121e-04 -1.0013519e-02  2.0707274e-02
 -4.8682047e-03  1.8979678e-03 -2.9899477e-03 -3.0751905e-03
  2.1646210e-03  5.3931670e-04 -5.6402813e-03  1.1766854e-02
 -3.1366468e-04  1.3924026e-04 -1.7187980e-03  1.7170042e-03
  6.0699168e-04  1.6989157e-03 -2.9148775e-03  5.7313816e-03
  6.3436697e-04 -2.2750867e-04 -1.2883473e-03  2.7274164e-03
 -3.9509385e-04  7.5875038e-04 -1.6222105e-03  4.3124610e-03
  9.2371463e-04 -2.9917850e-04 -2.8046974e-04  2.5364214e-03
 -4.7501447e-04  7.3544695e-04 -5.8471092e-04  2.4091143e-03
  7.4496540e-04 -9.5596796e-05  6.8295404e-04  2.5269396e-03
 -3.5766111e-04  5.6103042e-04 -3.0124788e-04  1.4033615e-03
  4.4558989e-04 -5.4655021e-04  5.5090698e-04  2.6686029e-03
 -1.3716603e-04  5.9865641e-04  4.7072546e-04  5.9410958e-04
  5.7115471e-04 -2.2593014e-04  6.5062884e-04  1.9973688e-03
0034_1
  1.0000000e+00 -1.3324390e-17  9.1149765e-17  1.8375667e-01
 -1.4620760e-02  5.6479397e-03 -2.6299226e-01 -4.2180293e-02
  5.5307625e-02 -1.0464509e-02 -3.2567682e-02  6.3116528e-02
 -1.7449376e-02  3.0339113e-03 -4.8291003e-02 -1.5150606e-02
  2.2759381e-02 -1.0457907e-03 -1.7749204e-02  3.1408776e-02
 -8.1369331e-03  1.4300106e-03 -1.0249691e-02  1.1994292e-04
  1.0456873e-02  3.3967985e-04 -1.0482897e-02  1.6451344e-02
 -5.1367583e-03 -1.4081744e-03 -7.0574556e-04  2.6543670e-03
  6.5665213e-03  4.8398406e-04 -5.1216768e-03  7.1974125e-03
 -1.1140729e-03 -2.0438341e-03  4.1459943e-04  3.9258321e-03
  3.4358432e-03  3.7247313e-05 -2.5678391e-03  4.0997095e-03
 -1.4196768e-04 -1.6743622e-03  1.0137051e-04  3.5104575e-03
  1.7223657e-03 -3.9563508e-04 -4.3113141e-04  3.3401154e-03
  6.5453410e-04 -8.4500566e-04  1.5727254e-04  2.8932394e-03
  1.0889133e-03 -6.3496431e-04  5.3404738e-04  2.8073351e-03
  2.0285333e-04 -4.5545831e-04  8.7348988e-04  1.5706676e-03
  7.0664987e-04 -1.0776493e-03  9.5739730e-04  2.0291751e-03
  1.4161035e-04 -1.4691868e-04  8.8041884e-04  9.0947892e-04
  5.1831518e-04 -9.3314217e-04  1.0281736e-03  1.3491414e-03
 -2.4544878e-04 -5.3635473e-05  9.4646767e-04  6.5688200e-04
0035_1
  1.0000000e+00 -3.6148331e-18 -9.0064273e-18  1.4918853e-01
  3.1769393e-02  2.3658652e-02 -2.9680120e-01 -7.2338754e-02
  4.3543526e-02 -3.2735912e-02 -4.4606553e-03  6.9187238e-02
  7.1324028e-03  2.3293747e-02 -4.9990399e-02 -3.0518237e-02
  2.3217448e-02 -1.4213872e-02 -1.9442250e-02  3.4062335e-02
 -1.6454488e-03  4.8325033e-03 -1.3548249e-02 -7.4833943e-03
  9.7510973e-03 -1.5407884e-03 -1.1569817e-02  7.8736796e-03
  1.1522224e-03 -5.1338048e-03 -5.6915620e-03  3.2760849e-03
  3.0622616e-03  3.0672981e-03 -6.8589439e-03  4.7719195e-03
  2.7517050e-03 -3.4224591e-03 -2.9617901e-03  3.1155214e-03
  9.4807000e-04  6.7073540e-04 -4.3719419e-03  2.4412657e-03
  2.2350698e-03 -2.5305315e-03 -1.1144312e-03  3.5899619e-03
  1.2963493e-03  3.2250426e-04 -2.5338714e-03  1.1686025e-03
  1.3201675e-03 -1.1552280e-03 -6.7341463e-04  3.2099153e-03
  7.6194148e-04 -6.0485662e-04 -1.5089036e-03  1.5649911e-03
  1.4558582e-03 -5.2060644e-04 -9.6537411e-04  1.6786806e-03
  4.0568164e-04 -1.2603800e-03 -6.1580144e-04  1.3274195e-03
  9.4920201e-04 -3.5898650e-05 -6.3165457e-04  1.6509249e-03
  5.5187456e-04 -9.7469654e-04 -2.0928800e-04  9.5199624e-04
  8.7432782e-04 -3.3043301e-04 -5.1085574e-04  1.5652696e-03
0036_1
  1.0000000e+00  1.0423848e-17 -5.5765307e-17  2.0009907e-01
 -1.2197319e-02  1.4049290e-02 -2.6081735e-01 -7.0585431e-02
  5.8384242e-02 -1.3602507e-02 -3.8552220e-02  7.5462635e-02
 -1.3958291e-02  2.9464980e-03 -4.0867651e-02 -1.8333449e-02
  2.1233294e-02 -2.1085611e-03 -2.0918099e-02  3.0551802e-02
 -3.9794149e-03  6.2413300e-04 -8.7315533e-03 -4.5022121e-03
  7.0321013e-03 -9.0302428e-04 -1.3469697e-02  1.4145469e-02
 -1.5840235e-03 -1.9586182e-03 -1.1767642e-03  3.3016862e-03
  2.9875924e-03  1.1210502e-03 -6.6617678e-03  6.8605862e-03
  1.6170741e-03 -8.6730257e-04  4.1548588e-04  4.9279713e-03
  1.1294886e-03  9.0797370e-04 -2.6345559e-03  3.7363627e-03
  2.2125183e-03 -9.7239169e-04 -2.4323153e-04  4.6870624e-03
  3.4997105e-04  3.2581681e-04 -5.3344974e-04  2.4351664e-03
  1.9083073e-03 -1.7165001e-04 -3.6872557e-04  3.5077742e-03
  1.5579197e-04 -8.3739032e-05  5.2408403e-04  1.9905493e-03
  1.2234526e-03 -2.5032656e-04 -3.3755381e-04  2.3261848e-03
  3.2528593e-04 -5.8178303e-04  8.2705824e-04  1.7862041e-03
  5.5731534e-04 -3.3150167e-05  2.6618492e-04  1.4124788e-03
  3.9443200e-04 -5.5514437e-04  1.0336637e-03  1.7449610e-03
  1.1398897e-04 -2.1635231e-04  6.1824103e-04  9.0327758e-04
0037_1
  1.0000000e+00  7.1679361e-18 -1.5153690e-17  1.3080945e-01
 -4.1406314e-03  3.9851698e-03 -2.0617622e-01 -3.1637343e-02
  7.5961418e-02 -8.0244113e-03 -2.2920514e-02  4.7177733e-02
 -8.0756428e-03  2.1881076e-04 -3.6141488e-02 -1.3869302e-02
  3.0748899e-02 -2.9497447e-03 -1.3853313e-02  2.3351399e-02
 -2.1016650e-03 -6.5682304e-04 -1.1835040e-02 -6.3174645e-03
  1.2421373e-02 -2.6752095e-03 -8.8674192e-03  1.4700723e-02
 -1.8942425e-03 -1.4407443e-03 -5.3430220e-03 -3.5828892e-03
  6.4301768e-03 -1.7899656e-03 -6.6232878e-03  9.2022888e-03
 -1.9327475e-04 -1.0801090e-03 -2.3924500e-03 -1.3892896e-03
  3.4405645e-03 -1.4850001e-03 -4.2862787e-03  6.4767999e-03
  2.0320780e-04 -1.1773795e-03 -3.9082282e-04  2.1140789e-05
  1.9688188e-03 -1.0228147e-03 -2.6537894e-03  3.6333122e-03
  7.3614648e-04 -1.1534995e-03 -1.7962737e-04  9.8343114e-04
  9.3675522e-04 -6.6764790e-04 -1.2863946e-03  2.4422479e-03
  7.5727721e-04 -1.1496193e-03 -7.0115797e-05  1.4977183e-03
  3.4401365e-04 -4.6433486e-04 -5.1235522e-04  1.4881281e-03
  7.4727476e-04 -1.0329924e-03 -1.8431183e-04  1.6656925e-03
  1.4903044e-05 -3.8749685e-04 -3.2579053e-05  9.4660324e-04
  6.1605186e-04 -8.7522679e-04 -2.7852307e-04  1.9083139e-03
0038_1
  1.0000000e+00 -6.6543001e-18  5.1256892e-17  1.2466794e-01
 -5.0257443e-03  8.8749557e-03 -1.6732968e-01 -4.1479254e-02
  7.4764435e-02 -1.1143493e-02 -3.2731615e-02  4.9540871e-02
 -1.2032615e-02  6.7694249e-03 -4.1537680e-02 -2.1221371e-02
  2.5500758e-02 -5.6282386e-03 -2.1220342e-02  3.0746872e-02
 -6.1598961e-03  3.9455609e-03 -9.7719090e-03 -6.8954094e-03
  1.1673066e-02 -1.2527576e-03 -1.3008167e-02  1.2168998e-02
 -3.0270534e-03 -5.1917966e-04 -4.9799564e-03  5.0491119e-04
  4.0474955e-03 -3.5570628e-04 -5.9385622e-03  4.8808329e-03
 -2.7028644e-04 -4.0656445e-04 -5.0994962e-03  2.4205723e-03
  1.0653155e-03 -5.5727459e-04 -1.7255936e-03  4.3616781e-03
  6.1587068e-04  5.2796017e-04 -3.3176905e-03  1.4172229e-03
  8.5990459e-04 -9.8433098e-04 -8.8348807e-04  3.4830339e-03
  4.9768597e-04  2.0371450e-04 -1.5614146e-03  1.6990621e-03
  7.1227394e-04 -7.1388765e-04 -8.5464543e-04  2.3299035e-03
  3.5269365e-04 -1.5950489e-04 -1.0405380e-03  1.8393790e-03
  3.6983464e-04 -2.6238111e-04 -1.6825246e-04  9.2289431e-04
  5.8535895e-04 -3.0850262e-04 -8.9770462e-04  1.9797429e-03
  3.1800377e-04 -3.0652581e-04 -4.0106729e-05  1.3995247e-03
  2.6403603e-04  1.6376382e-05 -4.4350885e-04  1.2277442e-03
0039_1
  1.0000000e+00  7.2754106e-18 -3.9218681e-17  1.5783475e-01
 -2.7326052e-02  1.2722476e-02 -2.7166756e-01 -4.6058015e-02
  4.4694480e-02 -1.2737584e-02 -4.6683390e-02  6.4753790e-02
 -2.6713889e-02  1.2859796e-02 -5.4150539e-02 -2.0345810e-02
  1.5101386e-02 -4.2702789e-03 -1.9708609e-02  3.8880413e-02
 -1.0182835e-02  6.9753497e-03 -1.2577092e-02 -5.1869284e-03
  8.6797109e-03 -4.6091458e-04 -1.2597290e-02  1.6424843e-02
 -4.7069884e-03 -1.3214787e-03 -1.6053513e-03  6.1929195e-04
  3.5642590e-03  5.7084262e-04 -6.2202115e-03  7.1031509e-03
  9.3708427e-04 -2.0130005e-03 -1.9761867e-03  3.1527235e-03
  3.7784782e-04  4.5005357e-04 -2.5022800e-03  5.0730324e-03
  1.9008242e-03 -6.8657739e-04 -1.8775736e-03  3.1096579e-03
 -3.4171406e-04 -4.8365127e-04 -8.0333904e-04  3.9162394e-03
  1.1142552e-03 -9.7722178e-05 -1.6439433e-04  3.0297346e-03
  3.8763010e-04  1.7441501e-04 -3.6885217e-04  1.8705008e-03
  7.1367092e-04 -5.7846521e-04  1.0451810e-04  2.7982148e-03
  1.7494090e-04  3.7623882e-04  2.8027534e-04  8.5430814e-04
  8.9566957e-04 -7.8823604e-04 -3.7301589e-05  2.4121543e-03
 -1.7153102e-04  1.2412695e-04  7.7072926e-04  1.2334297e-03
  8.9723941e-04 -7.0108031e-05  2.6355241e-05  1.5958459e-03
0040_1
  1.0000000e+00  2.1198908e-18 -2.0126435e-17  1.0543150e-01
 -1.1746626e-02  8.4718697e-03 -2.3493990e-01 -3.5489492e-02
  5.7381412e-02 -7.7878848e-03 -2.8352276e-02  4.2122870e-02
 -1.3829762e-02  5.3625975e-03 -6.2724147e-02 -1.5569020e-02
  1.7596205e-02 -5.1126525e-03 -1.2195420e-02  2.6956280e-02
 -4.1152636e-03  5.0533474e-03 -2.0520324e-02 -1.2095733e-02
  8.5013509e-03 -3.6175374e-03 -6.8244480e-03  1.5983877e-02
 -2.4964631e-03  1.9082911e-03 -7.3519792e-03 -5.2332970e-03
  5.1036506e-03 -1.5637388e-03 -4.9866014e-03  1.0612504e-02
 -9.3619849e-04  1.1196313e-03 -2.8041819e-03 -1.5902727e-03
  3.4395748e-03 -2.1367518e-05 -4.3876958e-03  6.0938093e-03
 -4.0005922e-04 -3.5534375e-04 -1.4830194e-03  4.3068638e-04
  2.0222218e-03  4.1590922e-04 -3.5386011e-03  3.6065588e-03
  5.3942528e-05 -8.3433377e-04 -7.8910431e-04  1.4176857e-03
  1.0449605e-03  1.0828836e-03 -2.4500638e-03  1.9663241e-03
  4.1536193e-04 -1.1245277e-03 -3.9227655e-04  1.8072081e-03
  3.9955869e-04  9.2196700e-04 -1.8211647e-03  1.0589368e-03
  6.4193289e-04 -1.1356495e-03 -3.3807293e-04  1.9091509e-03
 -4.3929750e-05  7.5135413e-04 -1.0635380e-03  8.3341026e-04
  6.6890090e-04 -8.0239844e-04 -2.5349212e-04  1.6580416e-03
0041_1
  1.0000000e+00 -2.6568597e-18  1.3943130e-17  7.9170185e-02
  5.8120609e-03  4.9380411e-03 -2.4786776e-01 -2.8936959e-02
  6.8090782e-02 -8.9520183e-03  6.9249233e-03  3.0133865e-02
  2.8161532e-03  5.5080887e-03 -5.2456713e-02 -1.0802104e-02
  3.0918204e-02 -4.8263132e-03 -2.4526505e-03  1.8499948e-02
 -2.5572505e-03  2.9847253e-03 -1.9401911e-02 -7.9770092e-03
  1.5965643e-02 -3.0799764e-03 -6.7383241e-03  1.1305065e-02
 -2.7433163e-03 -1.6694876e-04 -7.1107488e-03 -2.6638625e-03
  1.0232307e-02  2.4334667e-04 -4.0423316e-03  5.9147989e-03
 -1.1398689e-03 -1.1641570e-03 -4.9511237e-03 -1.3252195e-03
  5.2163167e-03 -2.1901163e-05 -2.4188155e-03  4.6751018e-03
 -1.6308201e-04 -4.4013686e-04 -3.3362567e-03 -1.4414954e-03
  3.5871825e-03 -3.7418380e-04 -2.0897650e-03  3.9658325e-03
 -4.9574427e-05  2.9485774e-06 -1.5738944e-03 -1.2388943e-03
  2.8356163e-03 -7.5243156e-04 -2.2284431e-03  2.9488965e-03
 -4.3105277e-04  1.4095600e-06 -5.2057165e-04 -3.0551939e-04
  2.4134906e-03 -3.8018054e-04 -1.9776460e-03  1.9119210e-03
 -4.9072508e-04 -3.7219207e-04 -3.4501625e-04 -1.6054493e-04
  1.8410981e-03 -1.5528350e-04 -1.3286822e-03  1.5315260e-03
 -2.4605458e-04 -6.4358573e-04 -2.8521160e-04  3.3008766e-04
0042_1
  1.0000000e+00 -6.9925847e-19 -9.1450957e-18  1.3947217e-01
 -4.7233443e-03  1.4146288e-02 -2.9122736e-01 -5.0696190e-02
  5.2316749e-02 -1.5304937e-02 -2.0588477e-02  6.1460638e-02
 -9.9130904e-03  8.3466599e-03 -5.1250168e-02 -2.1351905e-02
  2.4675344e-02 -4.3176231e-03 -1.3310671e-02  2.7778737e-02
 -6.3509855e-03  1.4901369e-03 -1.5383792e-02 -5.0388172e-03
  1.0941155e-02 -3.9700665e-04 -1.0587746e-02  1.4471251e-02
 -4.7899138e-03 -2.2912514e-03 -4.4915128e-03 -1.2770995e-04
  6.7516521e-03  1.6712310e-03 -7.7070626e-03  7.8078444e-03
 -6.4639079e-04 -2.3072336e-03 -2.3554668e-03  1.6674840e-03
  2.6271536e-03  6.2838525e-04 -3.9523645e-03  5.3213082e-03
  2.8492200e-04 -1.0993279e-03 -1.0679382e-03  1.3052514e-03
  1.9990185e-03 -7.8370731e-05 -3.1458877e-03  3.7746118e-03
  1.4517364e-04 -5.1893762e-04  3.8773488e-04  1.6176282e-03
  1.4971547e-03 -1.0288616e-05 -1.9897635e-03  2.4921679e-03
  1.0117244e-04 -8.7597704e-04  4.2078981e-04  2.1289676e-03
  8.4102349e-04  5.9237914e-05 -1.0622049e-03  1.3850582e-03
  5.3367785e-04 -8.0698780e-04  1.3578404e-05  1.9974604e-03
  1.7325151e-04 -3.6713624e-04 -1.3932169e-04  1.3258410e-03
  6.7313109e-04 -2.5983761e-04 -1.7750887e-04  1.5035184e-03
0043_1
  1.0000000e+00 -3.1038360e-18  1.1209647e-17  1.3176447e-01
  7.9593121e-03  1.5132131e-02 -2.9001937e-01 -5.0332956e-02
  5.3295153e-02 -2.1484328e-02 -1.0208709e-02  5.7326920e-02
 -3.5001044e-03  1.4799885e-02 -5.3529769e-02 -2.5448884e-02
  2.6690094e-02 -1.1272387e-02 -1.5017215e-02  2.9513223e-02
 -5.3584717e-03  5.7434267e-03 -1.4747477e-02 -7.9860221e-03
  1.3178582e-02 -4.2387702e-03 -1.1958615e-02  1.2403610e-02
 -3.3843518e-03 -6.9140402e-04 -3.7931278e-03 -1.9330968e-04
  6.2955743e-03 -2.6820140e-04 -7.1341101e-03  6.6975099e-03
  4.2628361e-04 -1.3455797e-03 -3.1812109e-03  1.0344678e-03
  1.7426889e-03 -5.5942935e-04 -4.3195836e-03  4.7205765e-03
  1.1212422e-03 -1.0610149e-03 -1.0416215e-03  9.3576377e-04
  1.0495465e-03 -1.5375389e-04 -3.3581081e-03  2.7448228e-03
  1.0366114e-03 -1.0738741e-03 -9.2810502e-04  2.4074556e-03
  5.1409208e-04  2.0019848e-04 -1.5064506e-03  1.5357456e-03
  9.6508113e-04 -1.1127382e-03 -1.0350817e-03  2.0710471e-03
  1.6754737e-05 -5.5933355e-06 -6.3807720e-04  1.5248649e-03
  9.4715235e-04 -6.7752652e-04 -1.0753059e-03  1.7250809e-03
 -1.2830181e-04 -3.4568100e-04 -3.0909371e-04  1.0582057e-03
  7.3817619e-04 -2.2609830e-04 -2.0421691e-04  1.5263312e-03
0044_1
  1.0000000e+00 -7.1507007e-18  6.6094081e-17  1.8569383e-01
  1.4437863e-03  1.1306686e-02 -1.3696800e-01 -6.2743885e-02
  7.6543256e-02 -1.5430991e-02 -3.5752394e-02  6.4863077e-02
 -2.0827617e-03  2.7705343e-03 -3.5089345e-02 -2.6350788e-02
  2.1977853e-02 -5.4975964e-03 -1.9219356e-02  2.7857028e-02
  2.4454985e-03  3.9154718e-04 -9.6093376e-03 -3.4071199e-03
  8.0898578e-03 -1.5191261e-03 -9.7959309e-03  1.0977386e-02
  3.5210224e-03 -1.1662492e-03 -4.7781951e-03  3.5757163e-03
  2.6469218e-03 -1.0796320e-03 -3.5937351e-03  4.9454090e-03
  3.2255551e-03 -1.3249311e-03 -3.2495026e-03  4.8215068e-03
  8.3137547e-04 -9.3203913e-04 -9.4460564e-04  2.1982924e-03
  2.3271255e-03 -1.2169180e-03 -2.2530371e-03  3.5010503e-03
  3.3134953e-04 -1.0010309e-03 -6.7826227e-05  1.6977904e-03
  1.2438216e-03 -1.0400412e-03 -1.3079982e-03  2.6711446e-03
  4.4008582e-04 -8.6006721e-04 -4.0145261e-04  1.6834995e-03
  5.0401906e-04 -8.7856118e-04 -1.3816180e-04  1.7070075e-03
  4.1241373e-04 -8.0370141e-04  2.5165964e-04  1.7654738e-03
  1.1106500e-04 -6.4053806e-04  3.1250458e-04  1.0797077e-03
  4.5493809e-04 -6.7590358e-04 -2.9207507e-04  1.6113776e-03
 -1.8152533e-04 -5.7700774e-04  5.5068379e-04  7.8847065e-04
0045_1
  1.0000000e+00 -1.0422953e-17  6.8227360e-17  1.5581122e-01
 -1.7486892e-02  1.5146049e-02 -2.6276328e-01 -5.0323011e-02
  4.8405397e-02 -1.1238150e-02 -3.3670804e-02  6.1234044e-02
 -1.5330111e-02  6.5056595e-03 -5.9972715e-02 -1.7185315e-02
  1.5123672e-02 -5.4871274e-03 -9.9232599e-03  3.0720648e-02
 -5.6686363e-03  4.7247262e-03 -1.6281854e-02 -9.3115291e-03
  7.4121115e-03 -2.3870042e-03 -1.1767850e-02  1.7021437e-02
 -5.3576654e-03  2.6638682e-04 -3.2499516e-03  1.4111658e-04
  4.0726882e-03  6.1156276e-04 -9.0256569e-03  8.7915506e-03
 -1.3411102e-03 -5.8105575e-04 -8.1635745e-04  2.8977151e-03
  1.0122579e-03  1.4111035e-03 -4.2856827e-03  4.8282507e-03
  3.1762660e-04 -6.3840598e-04 -1.3823014e-03  2.9691754e-03
 -4.6472614e-04  6.4344722e-04 -2.5705291e-03  3.7083753e-03
  9.0312220e-04  1.7783750e-04  1.2467748e-04  2.6106488e-03
 -4.1836979e-04  7.0784855e-04 -9.1852384e-04  2.1367697e-03
  9.2834713e-04  2.5334882e-04 -4.7319251e-05  2.9820893e-03
 -3.9985132e-04  3.7352171e-04 -4.5985532e-04  1.2298982e-03
  7.4733281e-04  2.0752233e-04 -4.7549929e-04  2.4017092e-03
 -1.5020353e-04  2.5513667e-04  6.1053990e-04  1.1071149e-03
  6.2384698e-04  2.4054038e-04 -2.9080786e-05  1.9215411e-03
0046_1
  1.0000000e+00 -1.4086160e-17  1.1092339e-16  1.4342719e-01
  1.0327815e-02  6.9688559e-03 -2.5498427e-01 -5.2893862e-02
  5.5761139e-02 -1.3806625e-02 -6.9112237e-03  5.4972006e-02
  6.1035934e-03  6.1823681e-03 -5.5249266e-02 -1.8296817e-02
  2.1848330e-02 -6.7974474e-03 -6.9090007e-03  3.0563570e-02
  2.2934257e-03  3.0731041e-03 -1.3020185e-02 -1.1170713e-02
  1.0630741e-02 -5.3432454e-03 -8.0100661e-03  1.5440084e-02
  9.8196800e-04 -1.0051689e-04 -3.2824299e-03 -3.6159626e-03
  5.8311603e-03 -1.6136714e-03 -6.6583385e-03  8.8992047e-03
  1.0001196e-03 -1.7161469e-03 -3.3561317e-04 -9.1339453e-05
  3.1928745e-03 -3.2483634e-04 -5.1291993e-03  4.8315296e-03
  1.4865199e-03 -2.5667291e-03  6.4013404e-04  2.2413120e-03
  1.7085336e-03  8.7130782e-05 -3.8032466e-03  2.4661387e-03
  1.4360925e-03 -2.3827946e-03  6.8260201e-04  2.5312454e-03
  8.1898243e-04 -2.1136488e-04 -2.3849362e-03  9.4347260e-04
  1.5433512e-03 -1.6806211e-03  1.9529143e-04  2.6713844e-03
  1.6615340e-04 -3.7070423e-04 -9.1830410e-04  4.4706931e-04
  1.3293653e-03 -1.1472195e-03 -4.2066776e-05  2.3195404e-03
 -2.3271507e-04 -5.9537074e-04  6.4053557e-05  2.3861295e-04
  1.0030255e-03 -6.5810975e-04 -4.2567218e-04  1.8080174e-03
0047_1
  1.0000000e+00  9.4217678e-18 -9.1641308e-17  1.6027918e-01
 -1.8791255e-02  8.9569145e-03 -1.9048030e-01 -5.8474781e-02
  6.1546277e-02 -1.1481950e-02 -4.5233487e-02  5.3079497e-02
 -2.0444644e-02  1.4478081e-03 -5.4233406e-02 -2.4176501e-02
  1.5407434e-02 -4.1213198e-03 -2.4162013e-02  2.9744556e-02
 -9.0549332e-03  2.6799777e-03 -1.2726013e-02 -7.3309007e-03
  6.1364814e-03  2.7352141e-04 -1.2011467e-02  1.6087113e-02
 -3.8210060e-03  8.7611239e-04 -4.3933156e-03 -5.0613880e-04
  1.7235144e-03  9.5008323e-04 -6.8148815e-03  7.5361447e-03
 -1.5230450e-03 -6.1829708e-05 -2.1423075e-03  2.9208619e-03
  1.6199076e-04  1.6026499e-03 -4.5109185e-03  3.3992885e-03
 -2.3583145e-04  2.8996815e-04 -1.6941702e-03  3.6055930e-03
 -3.4258624e-04  1.2868016e-03 -2.3452095e-03  2.0871826e-03
  5.3395299e-04  2.8194466e-04 -1.8053597e-03  3.7145434e-03
 -2.9064211e-04  8.9845870e-04 -1.0930059e-03  1.6771267e-03
  3.2189919e-04  5.1274249e-04 -1.0263935e-03  2.7073565e-03
 -1.1048822e-04  4.9596987e-04 -6.6868764e-04  1.6389361e-03
  2.2964506e-04  4.1477057e-04 -6.6098399e-04  1.9226080e-03
 -3.3042398e-05  2.7170922e-04  2.9025123e-04  1.4495832e-03
  1.1605353e-04  4.0117863e-04 -1.7364803e-04  1.3944803e-03
0049_1
  1.0000000e+00  1.2109023e-17 -1.0507260e-16  1.1423666e-01
 -9.8123901e-03  1.0639222e-02 -1.9475371e-01 -4.0540742e-02
  6.9020863e-02 -7.8398126e-03 -3.1011408e-02  4.6497719e-02
 -1.4357503e-02  5.7726866e-03 -4.9616586e-02 -1.6827141e-02
  2.2095633e-02 -4.5532097e-03 -1.7893690e-02  2.8333727e-02
 -6.7092868e-03  5.4557531e-03 -1.4844147e-02 -1.1283846e-02
  1.0625188e-02 -2.5440975e-03 -1.2981893e-02  1.6536841e-02
 -4.6547295e-03  1.7825559e-03 -4.3653321e-03 -3.2271606e-03
  5.4352845e-03 -3.9078015e-04 -8.1544997e-03  7.8795174e-03
 -1.4591895e-03  2.0991736e-04 -2.8390015e-03  1.0299686e-03
  2.3645688e-03  5.0236232e-04 -3.5449574e-03  3.9740090e-03
  3.7723334e-04 -3.3533690e-04 -2.9036103e-03  2.1910181e-03
  7.7209167e-04  3.1112432e-04 -1.4042452e-03  2.4589813e-03
  1.0915512e-03 -2.6226195e-04 -2.2316684e-03  2.3349750e-03
  2.1372520e-04  8.8705105e-05 -4.2603658e-04  1.7411946e-03
  1.0520321e-03 -1.6174638e-04 -1.6837117e-03  2.0317917e-03
 -7.6576224e-05 -1.4557645e-04 -1.1656285e-04  1.4460639e-03
  6.4284947e-04 -9.3107996e-05 -9.6151332e-04  1.5716881e-03
 -1.0980587e-06 -1.1372856e-04 -3.0842022e-04  1.2785311e-03
  4.0026621e-04 -9.4213197e-05 -3.6746549e-04  1.2471439e-03
0050_1
  1.0000000e+00 -7.0513049e-18  5.5547075e-17  9.8069817e-02
 -6.7425792e-03  1.5261969e-02 -2.9006210e-01 -3.5699054e-02
  5.6874113e-02 -9.7692509e-03 -1.8193776e-02  5.1246307e-02
 -9.5837546e-03  8.8224831e-03 -5.5919366e-02 -1.5525226e-02
  2.5459678e-02 -4.8768719e-03 -1.1287368e-02  2.4252660e-02
 -4.7614310e-03  4.3453604e-03 -1.8322953e-02 -7.7012283e-03
  1.0525885e-02 -3.4844408e-03 -8.7052352e-03  1.3051215e-02
 -4.5422052e-03  1.2201594e-03 -6.9468013e-03 -2.3808477e-03
  7.5176443e-03 -1.7840556e-03 -6.5333327e-03  8.0767931e-03
 -2.2457139e-03  4.9890770e-04 -2.2458975e-03 -1.2257728e-03
  4.3980309e-03 -8.8131901e-04 -4.8996088e-03  5.9171281e-03
 -1.1635550e-03 -6.8332401e-04 -1.2499207e-03  9.0363680e-04
  2.8940241e-03 -3.3653133e-04 -3.2942155e-03  3.0762002e-03
 -4.1737276e-04 -6.7379889e-04 -4.8599201e-04  8.7034285e-04
  1.6974898e-03 -3.8240415e-05 -2.6359322e-03  2.4252858e-03
 -2.7098229e-04 -7.8061725e-04 -1.0625334e-03  1.8524911e-03
  7.0239897e-04  2.9809646e-04 -1.3925512e-03  1.6854008e-03
  3.9216072e-04 -4.8734350e-04 -4.4349604e-04  1.3872699e-03
  3.0761733e-04 -6.4834472e-05 -5.8803470e-04  1.3208683e-03
  4.4402244e-04 -3.8103265e-04 -6.0928636e-04  1.2338395e-03
0052_1
  1.0000000e+00  5.7192066e-18 -3.6542219e-17  1.4394513e-01
  1.8279932e-02  2.0646285e-02 -3.1861300e-01 -4.5916848e-02
  4.3936661e-02 -2.5235865e-02 -9.0611630e-03  6.4267940e-02
  3.0517870e-03  1.8604454e-02 -5.0643150e-02 -2.0275313e-02
  2.4272174e-02 -1.5809082e-02 -1.1040866e-02  3.0986335e-02
 -9.1051136e-03  5.6482536e-03 -1.5419402e-02 -8.6676905e-03
  1.6001172e-02 -4.5996654e-03 -1.2233216e-02  1.4182793e-02
 -5.6059683e-03 -2.5801362e-03 -1.1163154e-03  1.9979978e-03
  1.0865676e-02  2.8025059e-03 -6.4078196e-03  5.7553441e-03
 -1.6268368e-03 -4.8953767e-03 -1.0460630e-03  3.1538311e-03
  3.1085462e-03  1.8067722e-03 -4.9322492e-03  3.7654173e-03
  9.6833782e-04 -1.8972483e-03 -1.6784794e-03  2.8837346e-03
  6.8932234e-04 -1.0185113e-03 -1.9415577e-03  3.0063126e-03
  3.4334182e-04  5.7237212e-04 -1.0370676e-03  2.0124948e-03
  6.1312751e-04 -2.6400351e-03 -1.6268078e-03  3.2570368e-03
 -2.4814268e-04  1.2527330e-03 -8.3285405e-04  1.0729906e-03
  7.4701720e-04 -1.5834121e-03  2.6696657e-04  2.4039069e-03
  3.1229462e-04  8.3009500e-05 -5.7667750e-04  1.6873990e-03
 -2.9226532e-04 -3.6915070e-04  2.6786123e-04  1.3517773e-03
  9.8789539e-04 -3.3446158e-04 -6.8488253e-04  1.2469220e-03
0056_1
  1.0000000e+00 -1.8898424e-17  1.0492622e-16  1.2810675e-01
  7.2821677e-03  1.5441209e-02 -2.4540399e-01 -6.4546180e-02
  6.2432932e-02 -1.7215945e-02 -1.9776803e-02  5.9485640e-02
 -7.3431820e-04  1.0996161e-02 -5.1554955e-02 -2.5698778e-02
  2.3692462e-02 -6.5869966e-03 -1.5065236e-02  3.1987946e-02
  5.9000461e-04  5.4093777e-03 -1.3738195e-02 -1.2636944e-02
  1.1916318e-02 -3.2068933e-03 -1.1350102e-02  1.3756405e-02
 -2.0155359e-03 -2.6317122e-03 -4.2099263e-03 -6.7688217e-04
  5.5830452e-03  3.2057196e-03 -7.8310422e-03  4.1366382e-03
  3.8862612e-04 -4.4077296e-03 -4.6197981e-03  3.1142047e-03
  2.1776040e-03  3.1739515e-03 -4.3882758e-03  7.0848237e-04
  1.3517907e-03 -4.2927946e-03 -1.4691931e-03  2.9763850e-03
  7.9654361e-04  1.9484606e-03 -2.9053206e-03  1.1684267e-03
  1.2609554e-03 -2.1689950e-03 -9.2466040e-04  2.8490507e-03
  1.0739376e-03  5.5031173e-04 -1.8048320e-03  1.0911172e-03
  4.3690006e-04 -6.4945747e-04 -7.0161768e-04  2.1139920e-03
  1.1579139e-03 -2.3307362e-04 -1.3311290e-03  1.5224751e-03
 -2.1276088e-04 -1.9411558e-04 -6.0091946e-04  1.0662300e-03
  1.5139581e-03 -4.9643979e-04 -9.3634997e-04  1.5931709e-03
 -4.3531214e-04  1.4354783e-05  2.6896897e-05  8.9430440e-04
0057_1
  1.0000000e+00  1.3154638e-18 -3.2730648e-17  7.6651904e-02
 -5.7946358e-04  5.3072084e-03 -2.1836910e-01 -1.9776078e-02
  6.1666637e-02 -5.9321530e-03 -4.2258338e-03  3.3872842e-02
 -5.8959728e-03  6.3879079e-03 -6.2132193e-02 -1.1540878e-02
  2.0526616e-02 -2.5822447e-03 -1.0024947e-02  2.2442153e-02
 -4.3678907e-03  6.2150847e-03 -2.4173063e-02 -5.0071120e-03
  7.1632237e-03 -2.1358544e-03 -6.1666274e-03  1.5046871e-02
 -3.3537689e-03  4.0529866e-03 -1.2839014e-02 -4.5142442e-03
  5.0594290e-03 -1.4810482e-03 -3.0262841e-03  8.9096014e-03
 -2.4235259e-03  2.4964531e-03 -4.5320547e-03 -1.7327622e-03
  4.5138467e-03  1.8303570e-04 -2.8793543e-03  6.2857100e-03
 -2.6742643e-03  1.1193212e-03 -9.3212848e-04  5.8015188e-04
  3.6973815e-03  8.5276900e-04 -3.1291349e-03  3.6640760e-03
 -2.0658438e-03 -4.4292521e-05 -6.9658573e-04  6.2644727e-04
  2.4745250e-03  1.1128429e-03 -2.5473666e-03  2.4462777e-03
 -1.5871412e-03 -3.4148532e-04 -3.3883064e-04  1.3268246e-03
  1.8795079e-03  1.3774400e-03 -2.1110713e-03  2.1443884e-03
 -6.8300234e-04 -1.4937877e-04  1.6857651e-04  1.4571772e-03
  1.2038633e-03  1.1084236e-03 -9.6000789e-04  1.9866118e-03
 -1.4753623e-04 -8.3106513e-06 -2.8387818e-05  1.1000962e-03
0058_1
  1.0000000e+00  2.7375455e-18 -2.7968923e-17  7.9678184e-02
 -6.1451111e-03  4.2921996e-03 -1.5803177e-01 -1.7366256e-02
  8.5949316e-02 -1.9885243e-03 -3.5390568e-02  3.0127965e-02
 -1.4575646e-02  1.1387087e-03 -3.1590155e-02 -5.1452334e-03
  3.3107364e-02 -4.7978126e-04 -2.0888023e-02  1.4911859e-02
 -5.2403547e-03  6.4225933e-04 -7.2046310e-03  3.7265675e-04
  1.7291501e-02  8.0815739e-04 -1.2624640e-02  6.4069055e-03
 -3.9774261e-03 -5.4209904e-04 -2.8584748e-03  2.5173672e-03
  8.6325484e-03  2.6730555e-04 -7.8567828e-03  3.8970066e-03
 -2.4662308e-03 -6.3908235e-04 -3.9680376e-03  1.6675394e-03
  5.2466437e-03  9.1241289e-05 -3.8410276e-03  2.8418901e-03
 -1.3011781e-03  3.3343470e-04 -2.6424728e-03  7.2715175e-04
  3.4299141e-03 -2.8592059e-04 -2.0572234e-03  4.4224083e-03
 -9.0833487e-04  2.0216590e-04 -1.6747959e-03  8.3591291e-04
  2.3389128e-03 -3.2221766e-05 -1.4576655e-03  2.7553797e-03
 -8.4766778e-04 -7.0557543e-05 -1.2667004e-03  3.7518392e-06
  1.7424337e-03 -3.3497589e-04 -1.2815945e-03  2.7725041e-03
 -6.3232282e-04 -9.8773497e-06 -8.7304272e-04  1.9199439e-04
  1.1942932e-03 -2.0989369e-04 -6.6488708e-04  2.7233299e-03
 -2.5206124e-04  4.8464730e-05 -8.5474474e-05 -3.4408618e-04
0059_1
  1.0000000e+00 -7.4598504e-18  4.4164955e-17  1.0718456e-01
 -9.7305028e-03  1.7590231e-02 -2.0100925e-01 -4.7470114e-02
  6.9158472e-02 -1.5207327e-02 -4.4253534e-02  6.0892198e-02
 -1.2308736e-02  1.1133416e-02 -5.1997154e-02 -2.9243837e-02
  2.3545315e-02 -7.4241659e-03 -1.6714255e-02  2.8505405e-02
 -3.6499655e-03  4.8606496e-03 -1.0485711e-02 -8.6420331e-03
  1.2918028e-02 -2.6021516e-03 -1.2446964e-02  1.3320415e-02
 -2.9214656e-03  8.3282510e-04 -3.9584208e-03 -6.2025571e-04
  5.2692570e-03 -3.9295391e-04 -7.6123966e-03  4.8768768e-03
 -1.1382580e-04 -1.2085103e-03 -3.2632380e-03  1.5579087e-03
  1.7427825e-03 -2.8800032e-04 -2.5536275e-03  3.1190096e-03
  1.9352412e-03 -2.9961341e-04 -3.6212099e-03  1.9651418e-03
  3.8304568e-04 -3.8720992e-04 -7.2718571e-04  2.6531356e-03
  1.8927499e-03 -2.6048583e-04 -2.9442291e-03  2.1207268e-03
  2.6993602e-04 -9.1850079e-04 -1.3414845e-04  1.3817338e-03
  1.4268045e-03 -3.1550216e-04 -1.3925919e-03  1.2233482e-03
  9.4812263e-04 -6.3337729e-04 -6.7290843e-04  5.7615783e-04
  5.8844476e-04 -4.2134480e-04 -4.5869790e-04  1.9672089e-03
  8.7551736e-04  6.2545474e-05 -1.0346100e-03  1.1437233e-03
  3.1349349e-04 -3.9103425e-04  1.3909499e-04  1.6771359e-03
0060_1
  1.0000000e+00  5.7856668e-19  7.6555839e-19  1.0618278e-01
 -8.4662570e-05  1.2649186e-02 -2.6388207e-01 -3.8804307e-02
  6.4141129e-02 -1.3329699e-02 -1.6601096e-02  4.6631142e-02
 -3.2699900e-03  1.0141191e-02 -5.0500226e-02 -2.1583483e-02
  3.0696451e-02 -9.6322634e-03 -9.3147131e-03  2.6122102e-02
 -3.2214828e-03  6.3343563e-03 -1.2891499e-02 -1.1210446e-02
  1.4760135e-02 -4.8898931e-03 -1.1224547e-02  1.3780583e-02
 -5.3746573e-03  1.3568858e-03 -5.4259764e-03 -2.0764550e-03
  8.5482376e-03 -2.5833985e-04 -8.5973194e-03  5.9594686e-03
 -2.1023087e-03 -1.2964406e-03 -3.6570688e-03  7.2756055e-04
  3.3738914e-03  4.6471296e-06 -5.3594285e-03  3.3910039e-03
 -4.4520893e-04 -1.4458137e-03 -2.3238005e-03  5.4376865e-04
  1.3273878e-03 -2.0126962e-04 -3.2235998e-03  2.8457341e-03
  1.1965220e-03  7.8461341e-05 -6.9432725e-04  1.2850723e-03
  6.9299070e-04 -9.6011716e-04 -1.2017146e-03  2.5977592e-03
  9.7495743e-04  2.7728015e-04 -1.5851721e-03  9.4113061e-04
  3.4225823e-04 -1.2080648e-03 -7.0115685e-04  1.6407521e-03
  4.1417329e-04  2.3108890e-04 -1.1109605e-03  1.1217138e-03
  6.8105988e-04 -3.9314165e-04 -3.9724285e-04  1.5018164e-03
  4.6261686e-04 -3.2577954e-04 -7.8732181e-04  1.3243706e-03
0061_1
  1.0000000e+00 -3.0131204e-18  3.9922980e-17  1.3311831e-01
 -1.1688449e-02  6.0293401e-03 -2.8276490e-01 -4.8086272e-02
  6.5198502e-02 -9.0982207e-03 -2.5326920e-02  4.9682237e-02
 -1.3622761e-02  1.3811137e-03 -4.7284573e-02 -1.0413549e-02
  2.8421364e-02 -1.2860416e-03 -1.7248172e-02  2.0738081e-02
 -5.0459106e-03  9.7130613e-04 -1.4131288e-02 -6.7583521e-03
  1.3249065e-02 -3.5333364e-03 -1.0778978e-02  1.5790307e-02
 -4.6322770e-03  4.4204762e-04 -1.6155492e-03 -3.2815199e-03
  7.6076242e-03 -2.3144138e-04 -9.0615140e-03  9.2490717e-03
 -2.7364469e-03 -1.9703384e-04 -1.6058594e-03  7.2043533e-04
  4.1029570e-03 -8.5196057e-04 -5.8906265e-03  6.6323893e-03
 -8.3170531e-04 -9.2703435e-04  1.8010291e-04 -4.6438832e-04
  2.3382316e-03 -2.5396138e-04 -1.8886067e-03  3.2853455e-03
  5.1613986e-04 -1.2025927e-03 -1.1750317e-03  2.4129634e-03
  1.0496117e-03 -2.0223907e-04 -1.5749063e-03  2.1685125e-03
  6.9453143e-04 -8.9067488e-04 -6.9750495e-04  1.3220384e-03
  5.9836154e-04 -8.3542276e-04 -1.4347804e-04  2.1564548e-03
  1.1739840e-03 -5.4077942e-04 -1.1065242e-03  7.6859372e-04
  4.8919487e-04 -8.1594344e-04  1.7297965e-04  1.5377269e-03
  9.2130918e-04 -5.6108641e-04 -1.5998332e-04  1.3649682e-03
0063_1
  1.0000000e+00  2.9343905e-18 -3.8128045e-17  1.9473141e-01
  9.3278353e-04  8.7736960e-03 -1.9024995e-01 -7.0107125e-02
  7.4250693e-02 -1.6601311e-02 -3.0250987e-02  6.5986864e-02
 -7.6366880e-03  1.4580364e-03 -3.3611617e-02 -2.2861173e-02
  2.8200505e-02 -3.2888915e-03 -2.4827640e-02  2.7735268e-02
 -2.8033935e-03 -6.9007029e-04 -4.8165037e-03 -1.4055113e-03
  1.1585407e-02 -5.0128346e-05 -1.3392593e-02  1.1803397e-02
  1.0471202e-03 -2.4936337e-03 -3.2439639e-03  4.9639678e-03
  3.3910639e-03 -5.0786699e-04 -3.6895803e-03  5.9049718e-03
  2.7105841e-03 -1.2647662e-03 -3.4440881e-03  3.4429862e-03
  1.2600198e-03 -1.5923074e-03 -4.9722195e-04  3.7195600e-03
  1.9232348e-03 -7.6163988e-04 -1.3008478e-03  2.5858481e-03
  1.1486182e-03 -1.6914241e-03 -8.2432477e-04  2.8632359e-03
  9.0285206e-04 -1.0204191e-03 -1.2316963e-04  2.0264494e-03
  3.6104530e-04 -1.0171495e-03  2.9059796e-04  1.3453637e-03
  1.1164774e-03 -8.5063372e-04 -8.2729071e-04  1.9033478e-03
  1.7718785e-04 -8.2696169e-04  8.2788889e-04  2.0168891e-03
  6.2501860e-04 -4.4902658e-04  7.3726178e-04  1.4556513e-03
  6.2297941e-04 -6.6089141e-04  5.8888627e-04  1.2517675e-03
  1.0263314e-04 -7.7977228e-04  1.2135332e-03  9.7837566e-04
0065_1
  1.0000000e+00  2.8759359e-18 -2.1650021e-17  1.1605903e-01
 -1.9386520e-02  3.4380436e-03 -2.2710355e-01 -2.4185962e-02
  5.9233087e-02 -4.2544692e-03 -2.5269877e-02  4.6930717e-02
 -2.2749261e-02  3.7013940e-03 -6.1700358e-02 -8.0976717e-03
  1.7534342e-02  2.1792573e-04 -1.7433222e-02  2.9611972e-02
 -1.0438355e-02  2.0812196e-03 -2.1037264e-02 -2.4844891e-03
  8.8064418e-03 -8.2218395e-04 -7.9563755e-03  1.4697376e-02
 -4.8745758e-03 -1.8810842e-03 -5.2517564e-03 -1.0098274e-03
  6.8276073e-03 -9.0996183e-04 -2.9811538e-03  6.7203908e-03
 -1.5363886e-03 -1.5230100e-03  2.3758082e-04  7.9362731e-04
  4.9394063e-03 -7.3803101e-04 -2.7008276e-03  6.7695245e-03
 -1.5211455e-03 -1.0669394e-03  6.5258190e-04  8.5219673e-04
  2.8265845e-03 -1.0740325e-03 -3.8275738e-03  4.9693374e-03
 -1.4794882e-03 -1.0252443e-03  3.2693441e-04  7.4191580e-04
  1.3331567e-03 -8.1768204e-04 -2.1625408e-03  3.5493392e-03
 -1.0481055e-03 -6.8475588e-04  3.7992447e-04  9.9432135e-04
  6.8880288e-04 -6.3789642e-04 -1.1878034e-03  2.3089357e-03
 -7.1621268e-04 -6.7604105e-04  8.2747733e-04  1.2912882e-03
  1.0841467e-04 -3.0816648e-04  2.5478904e-04  1.2103153e-03
 -2.5654538e-04 -2.7137958e-04  3.3824659e-04  1.2696418e-03
0066_1
  1.0000000e+00 -1.5062271e-17  1.1036822e-16  1.3772659e-01
 -1.7405390e-03  9.5561748e-03 -1.2313774e-01 -4.8587881e-02
  8.5928889e-02 -8.6679715e-03 -2.5049468e-02  5.3558784e-02
 -3.2216113e-03  4.9802347e-03 -3.3553907e-02 -1.6913502e-02
  2.7701824e-02 -2.7983256e-03 -1.3632394e-02  3.0124527e-02
  7.3656312e-04  3.7070469e-03 -1.0618318e-02 -9.1848009e-03
  1.3692202e-02 -1.3812815e-03 -8.7875451e-03  1.5890994e-02
  1.5545378e-03  8.3835324e-05 -1.7351707e-03  4.8163309e-04
  6.9545371e-03  4.0150241e-04 -4.6396987e-03  5.6375744e-03
  2.2542732e-03 -1.0086012e-03 -1.5853385e-03  2.9407879e-03
  2.7215643e-03 -7.7244957e-05 -2.0342727e-03  2.2649354e-03
  1.9475162e-03 -9.4518165e-04 -2.8438352e-03  1.6788460e-03
  1.0908101e-03 -7.9471904e-04 -1.2974565e-03  1.2861047e-03
  1.5142257e-03 -3.8983782e-04 -1.2816444e-03  1.2664298e-03
  8.1416023e-04 -5.2233890e-04 -1.0546359e-03  1.4529576e-03
  9.1135987e-04 -3.5526730e-04 -8.2229220e-04  1.7066611e-03
  5.5127219e-04 -4.3957289e-04 -8.9991278e-04  5.0231678e-04
  7.8669944e-04 -3.9257861e-04 -6.9965661e-04  1.5927495e-03
  2.7154349e-04 -4.0948804e-04 -1.4828656e-04  1.2027048e-03
  5.5096332e-04 -1.8345308e-04 -6.3954238e-04  1.1326223e-03
0068_1
  1.0000000e+00 -1.7356683e-17  3.9103170e-17  1.4769342e-01
 -1.4591860e-02  1.4235520e-02 -2.6585527e-01 -3.8726645e-02
  5.3281194e-02 -1.5342141e-02 -3.6452699e-02  6.8434793e-02
 -1.4969589e-02  9.7537560e-03 -5.8389319e-02 -2.1311719e-02
  2.1655280e-02 -8.3956514e-03 -1.0190306e-02  3.0064746e-02
 -7.0798680e-03  3.8550812e-03 -1.0311816e-02 -4.5220058e-03
  1.2893264e-02 -3.2860915e-03 -1.2921035e-02  1.5569715e-02
 -7.1461882e-03 -6.3692194e-04 -1.4687505e-03  2.3787546e-03
  5.7996855e-03 -2.8853278e-04 -6.9047617e-03  6.7005781e-03
 -5.9941825e-04 -2.3098291e-03 -1.4182255e-03  3.0839624e-03
  3.4845055e-03  3.8406596e-04 -2.4688507e-03  4.9068485e-03
  1.0308086e-03 -1.6120939e-03  3.9824369e-04  3.2269218e-03
  5.1766131e-04 -6.1957437e-04 -5.9897730e-04  2.8351757e-03
  1.4850344e-03 -5.4772702e-04 -1.6760016e-03  1.9316962e-03
  3.1112471e-04 -1.4368618e-03 -4.9198294e-04  2.8783525e-03
  6.2880010e-04  1.1552698e-05  2.9964452e-04  2.1910557e-03
  5.9308205e-04 -1.0978215e-03  4.7752868e-04  1.8058807e-03
  2.9133316e-04 -4.2519698e-04  3.4529977e-04  1.2086367e-03
  4.0987390e-04 -8.0560857e-04  5.7185355e-04  1.2590974e-03
 -7.7433401e-05 -7.6471545e-04  4.2578304e-04  1.1959134e-03
0069_1
  1.0000000e+00 -3.9176714e-18  2.2140650e-17  1.2671080e-01
  9.2457554e-03  1.5782090e-02 -2.5071246e-01 -4.5160629e-02
  6.2191447e-02 -1.9908990e-02 -1.3146874e-02  5.3149390e-02
  1.0183562e-03  1.3420489e-02 -5.1446502e-02 -2.6542170e-02
  2.7540598e-02 -1.3329792e-02 -1.1245114e-02  2.8471579e-02
 -2.8013704e-03  8.2656115e-03 -1.4397377e-02 -1.1669664e-02
  1.5325269e-02 -6.6746934e-03 -1.1988029e-02  1.3465534e-02
 -3.6523076e-03  7.7084058e-04 -3.8590504e-03 -1.8090373e-03
  9.1673626e-03 -1.0538772e-03 -7.1514436e-03  4.6937865e-03
 -1.2078519e-03 -2.6158802e-03 -2.6800268e-03  2.0840745e-03
  3.7220073e-03  1.0908077e-03 -4.9144716e-03  1.8694000e-03
  1.6595291e-03 -2.8871939e-03 -1.8131284e-03  3.2414177e-03
  4.5576647e-04 -1.0232723e-04 -9.5900200e-04  1.9019252e-03
  2.4251268e-03 -6.9138991e-04 -2.2942324e-03  1.4583225e-03
  2.4105536e-06 -1.3356947e-03 -9.4001035e-04  2.2949056e-03
  1.3353053e-03 -2.6611008e-04 -8.2055953e-04  1.3891633e-03
  4.6547319e-04 -1.2381697e-03 -5.0828410e-04  1.2141972e-03
  5.0760569e-04 -3.6241078e-04 -1.1134978e-03  1.0533575e-03
  1.0015364e-04 -9.7517996e-04 -8.9703624e-04  1.2086708e-03
  1.5891542e-04 -5.7255339e-04 -1.3523519e-03  4.7767015e-04
0070_1
  1.0000000e+00 -1.8681055e-17  1.0529199e-16  1.6722602e-01
 -4.6979287e-03  6.4044766e-03 -3.1603895e-01 -2.0432320e-02
  5.3296333e-02 -1.2307438e-02 -1.9205563e-02  6.1026767e-02
 -7.3282079e-03  1.0075515e-02 -4.8708142e-02 -1.4194611e-02
  2.5694110e-02 -1.0032029e-02 -9.3230558e-03  3.7261783e-02
 -5.7432731e-03  6.3822600e-03 -1.1762417e-02 -4.6925800e-03
  1.2230180e-02 -5.8106884e-03 -8.0637576e-03  1.8464285e-02
 -5.2049225e-03  5.0855841e-04 -4.5578235e-04  1.3230805e-03
  8.0745697e-03 -2.2666018e-03 -4.6374279e-03  9.4812174e-03
 -2.7581842e-03 -1.4317973e-03  5.5891897e-04  2.0348131e-03
  3.9706808e-03 -1.1107611e-03 -4.0918473e-03  6.5547036e-03
 -5.1840517e-04 -2.3559863e-03  1.9727939e-03  2.6521537e-03
  1.6247804e-03 -4.1973082e-04 -5.1859327e-04  2.2608748e-03
  1.0111016e-03 -1.6986822e-03  8.1594946e-04  2.7343167e-03
  2.4779960e-04 -7.8714149e-04  9.4954573e-05  2.6539166e-03
  1.0267425e-03 -5.6294761e-04  1.2200363e-03  2.2701378e-03
  2.6097459e-04 -7.3295425e-04  1.7062974e-03  1.1369268e-03
  9.3612187e-04 -8.9138114e-04  9.8474631e-04  1.3713865e-03
 -1.9165993e-04 -9.5615015e-04  1.4125974e-03  4.1671023e-04
  5.6309171e-04 -6.5414566e-04  2.4177945e-04  7.8523924e-04
0072_1
  1.0000000e+00 -7.6009353e-18  6.7323704e-17  1.1309182e-01
  8.5957983e-03  4.9794831e-03 -1.5410909e-01 -4.1155432e-02
  8.3375320e-02 -1.1713184e-02 -1.0402723e-03  4.2160292e-02
  5.8235366e-03  5.9131247e-03 -3.1305569e-02 -1.9297773e-02
  3.1523591e-02 -7.7746986e-03 -3.9320092e-03  2.4620092e-02
  1.6380293e-03  4.5967179e-03 -1.1869700e-02 -1.4847338e-02
  1.5226596e-02 -5.7525261e-03 -9.1789621e-03  1.5047722e-02
 -1.1141042e-03  1.5527043e-03 -4.3020552e-03 -3.8422123e-03
  9.5095195e-03 -7.3269341e-04 -8.0771070e-03  6.5041626e-03
  5.3995451e-04 -8.5959637e-04 -6.7477829e-04  5.0518232e-04
  5.6893624e-03  1.3649532e-04 -3.1647405e-03  3.0123771e-03
  1.9654476e-03 -1.5985597e-03 -1.0679441e-03  1.9315403e-03
  2.0399945e-03  5.9458926e-04 -1.6268846e-03  4.6230721e-04
  2.5426200e-03 -1.1704882e-03 -2.6503107e-03  2.1677944e-03
  7.7078716e-04 -2.8233785e-04 -2.8964316e-04  1.5319057e-03
  2.3138220e-03  2.2256475e-04 -1.5469944e-03  1.3462198e-03
  8.7460078e-04 -9.6064111e-04 -6.6112962e-05  1.7586069e-03
  1.3647348e-03  2.2119139e-04 -5.7449404e-04  4.6062518e-04
  1.2695701e-03 -9.5280138e-04 -7.0588175e-04  1.0706537e-03
  5.2096203e-04 -6.2004891e-05 -1.9176046e-04  7.5986948e-04
0073_1
  1.0000000e+00  6.0147258e-18 -6.5823764e-17  1.0910177e-01
 -5.5950269e-03  1.8252290e-03 -1.6255363e-01 -2.5023186e-02
  8.1556186e-02 -5.2932048e-03 -2.4460226e-02  3.5775950e-02
 -9.1139768e-03 -6.1613378e-04 -4.3557488e-02 -8.2311573e-03
  2.9374619e-02 -1.5418741e-03 -1.3010826e-02  1.8725985e-02
 -4.2377250e-03  4.7527638e-04 -1.3411188e-02 -6.5605114e-03
  1.4636615e-02 -2.0241958e-03 -9.8345069e-03  1.3932144e-02
 -2.9925505e-03 -4.4694993e-04 -6.7034204e-03 -4.5781169e-03
  7.2542838e-03 -1.1512137e-03 -5.1423956e-03  8.7818819e-03
 -1.4696107e-03 -2.7364777e-04 -2.6770882e-03 -1.4817991e-03
  4.6952524e-03  4.7794488e-05 -5.0566029e-03  6.5489522e-03
 -1.2220838e-03 -3.3369098e-04 -1.3931085e-03  7.7346539e-04
  2.2933039e-03  3.2973886e-05 -2.7446423e-03  3.4370541e-03
 -3.3730829e-04 -7.6475284e-04 -5.1450892e-04  1.5089311e-03
  1.8555776e-03  2.1042592e-04 -1.6603256e-03  2.3884301e-03
 -8.9606354e-05 -2.4818423e-04 -2.6357905e-04  1.3548559e-03
  9.3954667e-04  3.8321985e-06 -1.1746268e-03  2.3569879e-03
  3.2657210e-06 -1.4876369e-04 -7.7724163e-05  7.6110444e-04
  5.4184130e-04 -1.9186766e-04 -5.3050219e-04  2.1161353e-03
  4.0417610e-04  1.9053894e-05 -1.3085103e-04  2.9887891e-04
0074_1
  1.0000000e+00 -2.1904011e-18  1.1606668e-17  1.2644790e-01
 -2.9875158e-04  1.0012096e-02 -1.9589414e-01 -3.3584083e-02
  7.6051554e-02 -1.2458802e-02 -2.6605514e-02  5.0862469e-02
 -4.7355276e-03  7.9377133e-03 -4.0102766e-02 -1.9946163e-02
  2.9147839e-02 -8.8402581e-03 -8.8350743e-03  3.0319182e-02
 -1.7178976e-03  5.8975808e-03 -1.1664733e-02 -1.0763249e-02
  1.4869988e-02 -4.2095115e-03 -1.1821280e-02  1.4814236e-02
 -3.5032556e-03  6.3667022e-04 -1.2744545e-03 -1.6378079e-03
  7.9532079e-03 -8.4476345e-04 -7.5319224e-03  6.4312946e-03
 -1.5266137e-03 -1.5078611e-03 -1.5874822e-03  2.5686465e-03
  2.4627438e-03  8.7958307e-04 -5.3291249e-03  2.4858089e-03
  4.8983954e-04 -1.0611596e-03 -4.2679097e-03  3.2979958e-03
 -6.9776983e-04 -4.2606141e-04 -1.1089348e-03  3.1919205e-03
  1.5103101e-03  2.0038458e-04 -2.5706430e-03  1.2243752e-03
 -5.1673949e-04 -1.0609907e-03 -1.6273473e-04  2.7597913e-03
  9.0866524e-04  6.0926658e-04 -1.3989165e-03  1.2718652e-03
 -9.3099803e-05 -1.3902772e-03 -2.8202450e-04  2.4548181e-03
  7.7997852e-05  4.7631770e-04 -4.0722404e-04  1.2739570e-03
  3.2537647e-04 -6.6621869e-04 -4.9569922e-04  1.0872884e-03
 -4.8700966e-05 -3.7992937e-04 -4.7924243e-04  1.2788140e-03
0075_1
  1.0000000e+00  4.1247680e-18  8.8549291e-18  1.5579884e-01
 -6.7019431e-03  1.9607110e-02 -2.5459938e-01 -8.9879943e-02
  6.5800898e-02 -1.8936827e-02 -4.1572869e-02  6.0132642e-02
 -1.4253398e-02  8.6865282e-03 -4.0511906e-02 -2.3581622e-02
  2.8512699e-02 -4.0212910e-03 -2.6973231e-02  2.5803646e-02
 -7.1211728e-03  2.6218196e-03 -6.4346732e-03 -9.9753707e-03
  1.1572307e-02 -1.3114052e-04 -1.6541141e-02  8.5915004e-03
 -1.3026457e-03 -1.1610763e-03 -5.0300081e-03  7.9558460e-04
  1.9254831e-03  1.6390359e-03 -6.0990456e-03  5.3654127e-03
  2.2938250e-03  1.0953610e-03 -7.1060835e-03  2.6470717e-03
  2.6675068e-04 -5.1426056e-04 -1.1812276e-03  2.9504752e-03
  1.5875460e-03  4.8582438e-04 -2.6951737e-03  1.2728032e-03
  1.1910907e-03 -1.2515518e-04 -2.6759607e-03  8.4608564e-04
  4.9662635e-04  1.3173078e-04 -2.7061170e-03  2.3786131e-03
 -4.9085198e-05  5.4473114e-04 -1.7489751e-03  1.6947915e-03
  9.0186425e-04  3.0503546e-04 -2.3299922e-03  1.9075936e-03
  1.0466609e-04  4.1964792e-04 -8.7331477e-04  1.6118156e-03
  5.4135089e-04  5.3831904e-04 -1.0064680e-03  1.1720300e-03
  4.9612027e-04  2.0183428e-04 -1.5129111e-03  1.1241936e-03
  5.1987112e-05  1.4960349e-04 -2.5201633e-04  1.5031590e-03
0076_1
  1.0000000e+00  1.2374317e-17 -6.1763022e-17  1.8332436e-01
  4.4600343e-05  1.0116885e-02 -2.2038230e-01 -4.0783614e-02
  6.8991454e-02 -9.8992740e-03 -2.0279140e-02  7.0085019e-02
 -5.1650446e-03  7.2683560e-03 -4.4475030e-02 -1.1074687e-02
  2.9382774e-02 -2.2070668e-03 -1.2888378e-02  3.6945460e-02
 -1.6443288e-03  3.2238493e-03 -4.7839016e-03 -1.9200097e-03
  1.5536822e-02 -1.1810050e-03 -9.9784196e-03  1.5980667e-02
 -1.2780000e-03 -1.8506077e-03  2.7261686e-03  3.6491044e-03
  7.9337295e-03  6.1345072e-04 -3.9348212e-03  5.3887832e-03
  9.5797390e-04 -2.2353857e-03  1.7229890e-03  4.2492012e-03
  3.4130409e-03  1.0338914e-07 -3.0726491e-04  4.3352597e-03
  1.7485967e-03 -1.6247979e-03  8.6787889e-04  2.3639586e-03
  6.5528651e-04 -9.2489614e-04  1.1501038e-03  2.8590627e-03
  1.6316167e-03 -8.6526637e-04  5.4033716e-04  1.4481216e-03
  3.5452146e-04 -1.5329836e-03  1.2855397e-03  1.5121482e-03
  8.4441433e-04 -5.1685047e-04  8.8699360e-04  8.7480197e-04
  2.0230848e-04 -1.3498196e-03  1.2702714e-03  9.3195232e-04
  2.1799230e-04 -6.1418579e-04  4.6572840e-04  4.7811400e-04
  2.3144522e-04 -1.0376736e-03  7.5176244e-04  4.3738003e-04
 -1.3004866e-05 -6.5700178e-04  9.8500731e-04  1.7013479e-04
0077_1
  1.0000000e+00 -1.9070202e-17  1.0700714e-16  1.3801132e-01
 -1.6354550e-02  1.3558518e-02 -3.0961580e-01 -4.7355500e-02
  5.1988385e-02 -1.3707996e-02 -3.2409713e-02  5.3208012e-02
 -1.9273172e-02  9.8444668e-03 -5.2753409e-02 -1.4013860e-02
  2.6734309e-02 -5.2260348e-03 -1.8864374e-02  3.0048701e-02
 -1.1266754e-02  3.9267081e-03 -9.0413681e-03 -4.9047306e-03
  1.3526700e-02 -1.3741410e-03 -1.3264485e-02  1.2076440e-02
 -6.5623138e-03 -2.0950075e-03 -3.2727508e-03  1.6390742e-05
  5.9275395e-03 -3.3865212e-05 -6.7550690e-03  8.5166262e-03
 -1.1906351e-03  8.5339232e-05 -2.7667069e-03 -1.0103294e-03
  2.9591916e-03 -1.4098966e-03 -4.2568941e-03  7.6219889e-03
 -1.1572995e-04  3.9154149e-04 -1.4776167e-03  4.6408924e-04
  1.7940334e-03 -1.3732281e-03 -2.1754993e-03  4.7488738e-03
 -1.8811617e-04  5.4610381e-04 -6.7774913e-04  1.2900667e-03
  1.1078907e-03 -5.5576120e-04 -1.3170674e-03  2.6248264e-03
  1.4782779e-04 -3.7838036e-04 -1.4951347e-03  1.8206878e-03
 -1.6834615e-04  1.0241041e-05  5.9703051e-05  1.7092558e-03
  6.9962879e-04 -4.3701594e-04 -9.7229938e-04  2.2093323e-03
 -4.1879022e-04  1.5889015e-04  7.3901123e-04  9.2252829e-04
  8.8900993e-04 -3.6663968e-04 -6.5159095e-04  2.0097842e-03
0078_1
  1.0000000e+00  3.1785995e-18 -6.2347418e-18  1.9837924e-01
  2.1017709e-03  3.7339773e-03 -9.1603672e-02 -4.0998543e-02
  9.6099339e-02 -1.0018701e-02 -1.4035336e-02  6.0381527e-02
  7.2091283e-04 -3.1982225e-04 -3.8236919e-03 -1.2518477e-02
  3.3905261e-02 -9.6538032e-04 -1.1449888e-02  2.4459399e-02
  2.5603724e-03 -2.1521003e-03 -5.2484034e-03  1.0716695e-04
  1.2352739e-02 -1.8157654e-03 -2.5281362e-03  1.4120968e-02
  3.8615397e-03 -1.3297253e-03 -1.9302133e-03 -1.0740142e-03
  6.1023232e-03 -1.7588245e-03 -7.1917668e-04  7.9441437e-03
  2.9162307e-03 -1.4243606e-03 -9.4737240e-04  2.0131358e-04
  2.8673897e-03 -1.6882627e-03 -1.1429453e-03  3.5919628e-03
  2.1473989e-03 -1.2936006e-03  8.3429845e-05  1.1455622e-03
  1.7924029e-03 -1.3610892e-03 -9.1322395e-04  1.1303348e-03
  1.4134577e-03 -1.3471715e-03 -1.7861215e-04  2.3441805e-03
  9.1997279e-04 -1.0157688e-03  3.1307649e-04  2.1117600e-04
  9.2924737e-04 -1.1225534e-03 -6.3449898e-05  1.7193919e-03
  7.2428387e-04 -9.1194862e-04  3.8786044e-04  1.6005216e-04
  4.7852863e-04 -9.0276053e-04 -4.9874810e-05  5.1777704e-04
  3.7200480e-04 -8.6018618e-04  1.9955069e-04  7.3742911e-04
  4.0708835e-04 -7.5969114e-04  1.3341840e-05  1.6822648e-04
0079_1
  1.0000000e+00 -4.9284298e-18  3.5001683e-17  1.8069426e-01
 -1.7818215e-02  2.6912857e-02 -3.6752262e-01 -6.7928654e-02
  2.9611170e-02 -2.6517399e-02 -3.7966142e-02  7.6299085e-02
 -2.3383689e-02  2.2442031e-02 -5.0202249e-02 -1.8525597e-02
  2.4232528e-02 -9.4242806e-03 -2.0538237e-02  3.5217620e-02
 -1.4110282e-02  6.9206388e-03 -6.8854293e-03 -2.3347304e-03
  1.3021596e-02 -2.2027261e-03 -1.4520763e-02  1.1809959e-02
 -4.9473279e-03 -1.8947109e-03 -3.4235313e-03  1.4747909e-03
  5.0055751e-03  1.4161055e-03 -6.1791958e-03  8.4290401e-03
  1.0944713e-03 -2.7851649e-04 -2.4682540e-03  4.9314828e-03
  9.2313208e-04  4.2979672e-04 -4.4166801e-03  4.2982853e-03
  1.5194220e-03  9.5668756e-05 -2.3243793e-03  3.8708477e-03
  1.1967968e-04 -2.4982017e-04  2.3865586e-04  3.1129725e-03
  1.3500764e-03  2.7212669e-04 -1.3178802e-03  3.2356356e-03
  2.4363647e-04  5.5636610e-04 -3.7508869e-04  2.3867859e-03
  1.5654505e-03 -3.3000822e-04 -6.9002805e-04  2.7050671e-03
 -1.5878105e-04 -3.9983989e-04  1.3640323e-03  2.2841636e-03
  1.6006349e-03  3.0765960e-04 -5.6995582e-04  1.3022677e-03
  4.9076975e-04 -9.3642906e-04  3.6355187e-04  2.0531368e-03
 -1.1508851e-04  9.6917912e-05  6.2162035e-04  1.0675630e-03
0080_1
  1.0000000e+00 -1.8136060e-17  7.5806541e-17  2.2551701e-01
 -1.9187249e-03  2.5197755e-03 -1.7393616e-01 -5.2067729e-02
  8.0038569e-02 -1.4706173e-02 -4.7354731e-02  6.9070264e-02
 -1.2101075e-02 -1.0149168e-03 -1.7699383e-02 -2.1053600e-02
  2.8029549e-02 -4.2378399e-03 -2.5532843e-02  3.1429503e-02
  2.0288056e-03 -1.1996955e-03 -8.5358989e-03 -1.8063780e-03
  7.7685395e-03 -2.5816707e-03 -4.6032132e-03  1.4222918e-02
  2.0142693e-03 -2.0598006e-03 -2.4497853e-03  4.5280758e-03
  3.9097497e-03 -9.3254558e-04 -3.6643944e-03  5.6674350e-03
  2.0264569e-03 -1.8536426e-03 -2.5133497e-03  6.0289074e-03
  3.2095977e-04 -1.4348585e-03  2.0775258e-03  3.8076626e-03
  2.3689345e-03 -8.6963131e-04 -2.6930664e-04  2.9546669e-03
  1.2869246e-03 -1.7049977e-03  7.3824818e-04  2.6983718e-03
  4.4896127e-04 -1.2662224e-03  2.3445431e-03  2.8906962e-03
  5.0250289e-04 -6.9613149e-04  1.0280757e-03  7.1514857e-04
  7.7647446e-04 -1.1137665e-03  2.3792824e-05  1.7604253e-03
 -2.3476629e-04 -9.7961044e-04  1.7236266e-03  2.0174991e-03
  2.7325843e-04 -2.3228625e-04  1.5559276e-03  2.4314258e-04
  4.3401889e-04 -6.2559451e-04  3.4172564e-04  1.2972856e-03
 -1.8328121e-04 -9.1842880e-04  1.7599784e-03  6.1726041e-04
0081_1
  1.0000000e+00 -9.9373050e-18  6.9379197e-17  1.5004755e-01
 -4.8886334e-03  1.5697530e-02 -2.8896130e-01 -5.9759947e-02
  5.2636406e-02 -1.3329542e-02 -2.7152915e-02  6.0965285e-02
 -7.8244528e-03  1.3442369e-02 -5.3745789e-02 -8.7290849e-03
  2.3827466e-02 -7.0782879e-03 -1.4528645e-02  3.6109905e-02
 -6.6718706e-03  8.5356841e-03 -7.3840917e-03 -7.9520148e-03
  1.2974374e-02 -6.1317048e-03 -1.3980682e-02  1.2679185e-02
 -6.2043271e-03  2.3875509e-04 -3.0733138e-03  3.2315658e-04
  6.9543229e-03 -7.8922155e-04 -8.4755168e-03  6.4192108e-03
 -2.2650479e-03 -7.9788327e-04 -7.2920395e-04  3.5166636e-03
  3.2818409e-03  1.0014637e-03 -3.2992236e-03  4.7208289e-03
  1.2181678e-03 -1.8078795e-03 -1.7870179e-03  3.5811869e-03
  1.8164061e-04  2.5860385e-04 -9.7421519e-04  2.1343455e-03
  2.0627468e-03 -1.0087260e-03 -1.3562783e-03  3.1456092e-03
 -4.2160600e-04 -6.6077836e-04  1.4366753e-05  2.0976354e-03
  1.5928368e-03  2.8325687e-04 -8.5035072e-04  2.0667210e-03
 -7.6461949e-05 -1.5205060e-03  4.0996259e-04  2.1528626e-03
  5.1471601e-04  3.3028252e-04 -4.3283524e-04  1.1303898e-03
  5.0143331e-04 -1.0800224e-03  2.0108441e-04  1.8581670e-03
 -3.3431231e-04 -4.2878710e-05  3.7613032e-04  1.1387235e-03
0082_1
  1.0000000e+00  7.0354097e-18 -6.2624825e-17  1.2270126e-01
 -5.1314585e-03  7.9522112e-03 -1.8412604e-01 -5.0336993e-02
  7.7617467e-02 -8.5388903e-03 -2.9412236e-02  4.5455885e-02
 -7.4038833e-03  3.9262325e-03 -4.4920011e-02 -1.7546599e-02
  2.7666691e-02 -3.1540706e-03 -1.6330153e-02  3.0907541e-02
 -3.0099607e-03  3.9304571e-03 -1.1666494e-02 -9.2755300e-03
  1.3659642e-02 -1.3322002e-03 -1.2865266e-02  1.4483637e-02
 -1.4932648e-03  4.6079569e-05 -3.4312740e-03 -1.6196240e-03
  6.8515648e-03 -5.9892619e-04 -7.8708068e-03  7.7245423e-03
 -3.2172684e-04 -5.5234287e-04 -1.9817375e-03  1.0951658e-03
  3.0269040e-03 -6.0202723e-05 -3.8932700e-03  2.4682855e-03
  9.8077912e-04 -1.1538293e-03 -1.8489619e-03  1.8701222e-03
  1.6021119e-03 -4.6752236e-04 -1.3190676e-03  2.0339192e-03
  1.1390012e-03 -5.1269575e-04 -1.4144787e-03  1.9911854e-03
  3.2124757e-04 -5.2070546e-04 -5.5212805e-04  1.8177390e-03
  8.0893725e-04 -2.9124283e-04 -1.6372996e-03  1.4642953e-03
  2.4177813e-04 -6.5337563e-04 -5.3314490e-04  1.7437711e-03
  6.4378317e-04 -5.2432320e-05 -7.2801753e-04  1.5495790e-03
  2.4708907e-04 -4.6538834e-04 -1.5164422e-04  1.6267719e-03
  3.6912801e-04 -2.6342560e-04 -2.6281779e-04  1.2950476e-03
0083_1
  1.0000000e+00 -9.9143944e-19  9.2166520e-18  1.6878277e-01
 -6.5933299e-03  2.0658773e-02 -2.6552054e-01 -6.7473643e-02
  6.0491282e-02 -1.6565268e-02 -3.6950409e-02  7.8779935e-02
 -1.4895741e-02  1.1282472e-02 -4.2128829e-02 -2.0246049e-02
  2.6147141e-02 -2.9494653e-03 -2.4129484e-02  3.1737343e-02
 -6.6204467e-03  1.2335991e-03 -7.7454304e-03 -2.0040751e-03
  9.1914217e-03  2.2386957e-04 -1.1780746e-02  1.0881573e-02
 -1.1597438e-03 -1.7260127e-03 -2.5014600e-03  4.1162862e-03
  2.4162437e-03 -1.7245943e-04 -5.0258185e-03  7.7444626e-03
  1.1801903e-03  1.8480118e-04 -1.6582797e-03  1.7836119e-03
  1.1316956e-03 -1.7409988e-03 -3.3362375e-03  4.6759133e-03
  6.2828049e-04 -3.2107850e-04 -1.1855722e-03  3.3773481e-03
  9.3249097e-04 -9.4612931e-04 -1.5248441e-03  2.4536495e-03
  9.3942470e-04 -5.8992227e-04 -8.2706204e-04  3.1671423e-03
  3.9657011e-04 -5.0375424e-05  3.9515727e-04  1.8304835e-03
  1.3688178e-03 -8.3008505e-04 -9.2532720e-04  3.2098371e-03
 -1.5453287e-04 -1.4705547e-04  1.0674695e-03  1.4596231e-03
  6.8964354e-04 -3.4867991e-04 -2.6418077e-04  1.8250862e-03
  1.9753034e-05 -3.7615756e-04  7.1827744e-04  9.4811323e-04
 -5.4701333e-05 -1.7606116e-04 -8.6250231e-05  1.4782219e-03
0084_1
  1.0000000e+00 -9.9660409e-19  1.7264197e-17  7.3966693e-02
 -5.3021540e-03  7.7750526e-03 -2.5644944e-01 -2.1015665e-02
  6.1399584e-02 -5.5996941e-03 -1.2470062e-02  3.3249007e-02
 -6.1833399e-03  6.9926695e-03 -6.4081424e-02 -6.2363800e-03
  2.1339870e-02 -6.5529676e-03 -6.4355286e-03  2.3126871e-02
 -3.2435299e-03  6.2151772e-03 -2.6377117e-02 -9.7940250e-03
  1.0175979e-02 -6.6581065e-03 -5.5731393e-03  1.2176528e-02
 -4.2031847e-03  3.2870343e-03 -8.3400356e-03 -3.9433120e-03
  8.0029588e-03 -4.0423987e-03 -4.2112276e-03  9.4292751e-03
 -2.8656232e-03  1.6599026e-03 -3.5707425e-03 -2.4903742e-03
  5.7652355e-03 -1.5203039e-03 -3.2534662e-03  4.9468193e-03
 -2.1788429e-03  4.0987765e-05 -2.4842372e-03  9.4774924e-04
  4.2565025e-03 -3.6085275e-04 -3.1247974e-03  3.8666779e-03
 -7.2820887e-04  1.4939748e-04 -1.2476120e-03 -2.5165161e-04
  2.8994221e-03  4.6580582e-05 -1.1634252e-03  3.0819637e-03
  1.5153008e-04 -5.2045033e-04 -5.9916743e-04  1.4376317e-03
  1.8819488e-03  2.9888082e-04 -1.6388553e-03  1.9533289e-03
 -1.8407457e-04  5.8805866e-05  1.2422162e-04  4.6077021e-04
  1.3422932e-03 -1.4645670e-04 -1.1126642e-03  1.9107621e-03
  2.3016500e-04 -2.3126624e-04 -8.8749454e-04  6.9320899e-04
0086_1
  1.0000000e+00  2.3216387e-18 -3.8386802e-17  1.6236932e-01
  3.8471493e-03  2.5389519e-03 -2.1464165e-01 -4.5618963e-02
  6.5551329e-02 -1.4725450e-02 -1.9834931e-02  5.3531559e-02
 -2.6592436e-03  6.6888020e-03 -4.4428572e-02 -1.8870949e-02
  2.5486415e-02 -8.6363625e-03 -1.8766635e-02  3.4349090e-02
 -4.3413828e-03  4.2639169e-03 -9.7050071e-03 -9.1566798e-03
  1.2688863e-02 -5.2788739e-03 -1.3340084e-02  1.5580551e-02
 -3.1078799e-03 -1.1447914e-03 -4.0934007e-04  8.3189602e-04
  7.1616683e-03 -2.3858179e-04 -6.9862104e-03  5.3490522e-03
 -5.3296002e-04 -2.8830814e-03 -3.2188240e-04  4.0968970e-03
  2.6704154e-03  4.4669884e-04 -2.2900521e-03  3.2572687e-03
  1.4011565e-03 -2.2366745e-03 -1.3281471e-03  3.7192142e-03
  3.3295922e-04  8.6802076e-05 -3.6588420e-05  3.0559964e-03
  1.9680098e-03 -1.1960526e-03 -1.2276897e-03  2.4315955e-03
 -2.1850356e-04 -9.6129692e-04  6.3058390e-04  2.3265293e-03
  1.4868320e-03 -5.4192380e-04 -7.7935415e-04  1.4362097e-03
 -5.4509967e-05 -1.4907617e-03  7.2067225e-04  1.7789853e-03
  6.8291739e-04 -1.9862936e-04 -1.7356416e-04  6.7595976e-04
  4.6013871e-04 -1.4456257e-03  5.4993134e-04  1.4491159e-03
 -9.7921250e-05 -3.0080314e-04  4.2740311e-04  6.6577911e-04
0087_1
  1.0000000e+00 -1.4686859e-19  5.8006612e-18  1.0829606e-01
 -4.3721752e-03  1.1714137e-02 -2.5964630e-01 -3.8306418e-02
  6.1751979e-02 -1.2179879e-02 -2.1588362e-02  4.9753932e-02
 -6.3045400e-03  7.5306620e-03 -5.5575450e-02 -1.9926265e-02
  2.6223067e-02 -6.8977584e-03 -9.5064607e-03  2.5674737e-02
 -3.5305230e-03  4.6474473e-03 -1.5692791e-02 -7.9639128e-03
  1.2651259e-02 -4.1233931e-03 -1.1047111e-02  1.4545066e-02
 -4.6408054e-03  1.1108923e-03 -5.5532326e-03 -3.1077771e-03
  8.4357163e-03 -2.1645733e-03 -6.8963845e-03  7.0658996e-03
 -2.4181333e-03 -7.3889020e-04 -2.3950631e-04 -5.0871380e-04
  5.3611505e-03 -4.0086767e-04 -5.7588530e-03  3.8417729e-03
 -1.2566524e-03 -7.6315841e-04 -1.2281345e-03  1.5634186e-03
  2.2369725e-03 -2.0609320e-04 -2.6470197e-03  4.1155284e-03
  4.4793220e-04 -1.3286132e-04 -1.2462569e-03  1.1061813e-03
  1.2367280e-03 -3.8417510e-04 -1.6140786e-03  2.4819943e-03
  6.2122190e-04 -3.5964129e-04 -1.2612580e-03  1.3776650e-03
  8.7002019e-05 -4.7846376e-04 -7.7444124e-04  1.5098938e-03
  9.3752257e-04 -2.8556433e-04 -1.4606843e-03  1.5040663e-03
 -4.1486151e-05 -3.1789807e-04  2.2530370e-04  1.1069920e-03
  9.1404965e-04 -3.9592789e-04 -9.5594080e-04  1.2918433e-03
0088_1
  1.0000000e+00 -1.3582527e-18  1.2627391e-17  1.1235748e-01
  6.2025566e-03  1.6566483e-02 -1.8853330e-01 -5.3512490e-02
  7.7380912e-02 -1.5929766e-02 -1.9678040e-02  6.7946253e-02
 -5.0742493e-03  1.2745315e-02 -3.0883551e-02 -3.0509142e-02
  3.2493108e-02 -4.7231565e-03 -2.1313842e-02  3.1151325e-02
 -1.8447893e-03  3.3846081e-03 -7.0442173e-03 -4.5195707e-03
  1.3288486e-02 -4.1948545e-04 -1.1886129e-02  1.0335215e-02
  1.7787685e-03 -3.4715788e-04 -5.4712916e-03 -1.1474401e-03
  5.1083206e-03 -5.5321857e-04 -2.5963149e-03  4.9889415e-03
  3.9127243e-03 -3.3773522e-04 -3.8407476e-03  7.2721494e-04
  2.5680145e-03 -3.9237553e-04 -2.2031120e-03  1.7470009e-03
  2.0054246e-03 -6.7526990e-04 -2.1069505e-03  2.1587379e-03
  1.4814184e-03 -5.7608355e-04 -1.6442603e-03 -6.5213054e-06
  1.4631924e-03 -6.8924848e-04 -2.6452135e-03  1.4006417e-03
  7.2977027e-04 -3.9963412e-04 -1.3498533e-03  8.2388752e-04
  9.6994470e-04 -4.6974727e-04 -1.6667523e-03  1.0052636e-03
  2.3029583e-04 -2.7929076e-04 -1.3904782e-03  9.3370480e-04
  9.5420456e-04 -3.2294128e-04 -1.0366016e-03  1.1648376e-03
  4.8611730e-04 -3.3967554e-04 -7.5307783e-04  9.6618957e-04
  3.4042667e-04  1.2655506e-04 -3.7336595e-04  8.2121628e-04
0089_1
  1.0000000e+00  6.3132553e-18 -4.0425055e-17  9.8796340e-02
 -5.4928848e-03  7.8037863e-04 -1.4422014e-01 -2.0263035e-02
  8.3702477e-02 -6.1559895e-03 -2.9430225e-02  3.6031840e-02
 -7.5194402e-03  2.2165993e-03 -4.5855054e-02 -1.5440827e-02
  2.4949707e-02 -3.9082211e-03 -7.6321459e-03  2.6583455e-02
 -2.0955666e-03  2.9355727e-03 -1.6877979e-02 -7.1982552e-03
  1.2588161e-02 -2.3950464e-03 -8.6673059e-03  1.7184275e-02
 -1.6522959e-03  1.3480027e-03 -7.0830585e-03 -5.0426750e-03
  6.6114573e-03 -2.3410419e-03 -6.8174249e-03  9.3556147e-03
 -1.3612762e-03 -1.4173430e-04 -1.4148660e-03 -1.8894512e-03
  3.9359770e-03 -1.5533852e-03 -4.7289261e-03  5.3894633e-03
 -5.8726677e-04 -2.3705111e-04 -1.0513067e-03 -3.1192966e-04
  2.1917708e-03 -9.8496426e-04 -3.7590918e-03  3.1574391e-03
 -4.0621511e-04 -5.0271293e-04 -5.8523179e-04  9.9345470e-04
  1.0174269e-03 -6.5530345e-04 -1.8297460e-03  2.2616430e-03
  1.0009181e-05 -3.9568602e-04 -4.6513902e-04  1.7296471e-03
  5.6659497e-04 -2.7250194e-04 -1.1027193e-03  1.4652817e-03
  2.6836706e-04 -4.1280884e-04 -6.1217261e-04  1.8535909e-03
  1.5815643e-04 -2.5744145e-04 -1.1498488e-04  8.5906403e-04
  3.9635984e-04 -4.4571079e-04 -3.3764096e-04  1.8063577e-03
0090_1
  1.0000000e+00 -1.5707136e-17  5.8516529e-17  2.0932913e-01
 -3.1198043e-02  7.3270731e-03 -2.4407606e-01 -6.6596533e-02
  5.8421641e-02 -9.5845854e-03 -6.1510457e-02  6.3077306e-02
 -2.8013868e-02  5.0160731e-05 -4.3645814e-02 -1.4319709e-02
  1.9434830e-02 -2.1637134e-04 -2.7863964e-02  3.3341628e-02
 -9.7912885e-03  1.3837004e-03 -3.4341185e-03  2.3027143e-03
  9.1458786e-03  1.3780594e-03 -1.1530399e-02  1.2442993e-02
 -3.4302647e-03 -1.3722528e-03 -2.9806818e-04  3.8678578e-03
  3.7247238e-03 -5.7989385e-04 -5.3395570e-03  6.1615129e-03
 -6.4896043e-04 -6.2453007e-04 -1.4810927e-03  4.6879211e-03
  1.2438740e-03 -2.2099309e-04 -1.4890850e-03  4.8605502e-03
  6.3545146e-04  7.4780750e-04 -1.5152724e-03  3.1858171e-03
  8.4733002e-04 -8.6062612e-04 -4.1237558e-05  4.3707718e-03
  7.8158269e-04  7.3143693e-04 -4.4175923e-04  2.2603648e-03
  4.3676949e-04 -1.0882090e-03  4.3673839e-04  3.4600182e-03
  6.6412331e-05  6.0749207e-04  5.6585256e-04  1.3977550e-03
  1.7849613e-04 -7.8522664e-04  6.0411131e-04  2.0258877e-03
  3.1767302e-05  2.5620846e-04  7.3701116e-04  1.2604492e-03
  8.8377329e-05 -4.9374581e-04  8.7467535e-04  1.4732691e-03
  6.1561317e-05 -6.1864770e-05  6.9312160e-04  1.2919053e-03
0091_1
  1.0000000e+00 -8.7939499e-18  9.4496814e-17  1.0097436e-01
 -1.4110380e-03  6.6945463e-03 -2.3089103e-01 -2.7005099e-02
  7.2589812e-02 -9.4003788e-03 -1.7548022e-02  4.3545144e-02
 -4.7509066e-03  6.8860841e-03 -4.5551847e-02 -1.5949603e-02
  2.9768631e-02 -6.2312193e-03 -1.1834750e-02  2.7148172e-02
 -3.8379808e-03  4.4185441e-03 -1.6849875e-02 -8.9237912e-03
  1.4315209e-02 -4.1368598e-03 -1.2111755e-02  1.5024025e-02
 -4.1971970e-03  7.5002088e-04 -2.3437197e-03 -2.8391838e-03
  9.5451813e-03 -1.4879151e-03 -7.4363651e-03  7.8138161e-03
 -1.6181279e-03 -7.0159974e-04 -1.4529998e-03 -4.1886165e-04
  4.3626611e-03 -8.5797265e-04 -4.6891550e-03  5.1486047e-03
 -4.7412672e-04 -1.1502412e-03 -9.4660110e-04  6.7165076e-04
  2.1711881e-03 -5.7623306e-04 -1.9475662e-03  3.5946100e-03
  1.1813239e-03 -6.7408190e-04 -1.5370384e-03  8.4028271e-04
  4.9093616e-04 -1.1375291e-03 -3.5887427e-04  2.8744624e-03
  1.0328356e-03 -3.5936161e-04 -1.4155289e-03  7.2271298e-04
  4.3839761e-04 -1.0837572e-03 -1.5090367e-04  2.0373157e-03
  9.6542042e-04 -2.1148825e-04 -8.2310370e-04  1.2064983e-03
  3.6485095e-04 -8.4088925e-04  1.8703745e-04  1.3475320e-03
  5.5271055e-04 -4.9648761e-04 -6.5092794e-04  1.2338301e-03
0092_1
  1.0000000e+00 -1.0800250e-17  9.6238645e-17  1.4968529e-01
  4.4824359e-03  1.2209802e-02 -1.8726159e-01 -5.7771994e-02
  6.9806439e-02 -1.7797107e-02 -3.5797105e-02  6.0229114e-02
 -4.5006407e-03  1.1277087e-02 -3.5408459e-02 -2.5885650e-02
  2.4635022e-02 -1.0643567e-02 -2.6516667e-02  3.3676286e-02
 -1.9711705e-03  7.1877199e-03 -5.9829827e-03 -1.0507660e-02
  1.1198737e-02 -5.8381605e-03 -1.6175270e-02  1.1926266e-02
 -7.3623748e-04  1.1213974e-03 -7.7473477e-04  3.0640932e-03
  4.2742221e-03 -1.4984064e-03 -7.8558074e-03  3.4002901e-03
  1.4063465e-03  1.2850619e-04 -3.0835079e-03  5.5537462e-03
  1.9289626e-04 -1.2187371e-03 -1.7475941e-03  1.7164680e-03
  2.6928780e-03 -1.7687459e-05 -4.0891089e-03  4.1300301e-03
 -9.7540046e-04 -1.8032995e-03  5.3774596e-04  1.6189087e-03
  2.2002481e-03  4.3988347e-04 -2.8450043e-03  2.3938036e-03
 -5.3930054e-04 -1.8940579e-03  8.7476739e-04  1.7520793e-03
  1.3268883e-03  3.8127771e-04 -1.8182651e-03  1.6189478e-03
  1.8586044e-05 -1.3487642e-03  4.5709902e-04  1.8004498e-03
  5.6803641e-04 -2.1998738e-04 -8.3271912e-04  1.2026040e-03
  3.0679445e-04 -5.6550371e-04  1.0704970e-04  1.3987483e-03
  3.7031721e-04 -7.1271231e-04  9.7609201e-05  1.1086293e-03
0093_1
  1.0000000e+00 -6.8134748e-18  3.6173582e-17  2.0370780e-01
 -1.4101316e-03  1.7215703e-02 -2.4298767e-01 -7.7012419e-02
  6.0643276e-02 -2.1647917e-02 -4.0897167e-02  7.5442309e-02
 -1.2686481e-02  1.1299644e-02 -3.7334300e-02 -2.1602523e-02
  2.6227358e-02 -4.2951400e-03 -2.7130298e-02  3.5791316e-02
 -7.0734088e-03  2.4403392e-03 -4.2152853e-03 -1.0881739e-04
  9.2420616e-03  1.1936348e-03 -1.3052722e-02  1.0476592e-02
 -3.7884178e-04 -3.6017790e-03 -4.0900325e-03  5.9685440e-03
  2.7531060e-04  1.8951851e-03 -2.5102834e-03  4.7719643e-03
  3.2226162e-03 -5.5872682e-04 -4.2554384e-03  5.8008133e-03
 -7.7080215e-04 -5.2094789e-04  7.9378562e-05  4.1238380e-03
  1.6929350e-03  5.5879318e-04 -1.1464354e-03  3.8187488e-03
  1.1901288e-03 -1.0367107e-03 -8.1121560e-04  2.9181421e-03
 -1.2467861e-04 -1.3766651e-04  2.8340924e-04  2.9132925e-03
  1.2488939e-03  1.5923244e-04 -3.9614515e-04  2.3089642e-03
  2.9038058e-04 -9.2432763e-04  2.6648967e-04  2.3941695e-03
  2.7908385e-04  1.9881745e-04  5.1635748e-04  2.0205845e-03
  5.7974556e-04 -5.4121013e-04  2.7743817e-04  1.3281109e-03
  4.2550402e-05 -4.9435390e-04  6.3204804e-04  1.5488006e-03
  7.0459440e-05 -2.1354130e-04  6.9538214e-04  1.0122462e-03
0094_1
  1.0000000e+00  1.2605817e-17 -8.3975814e-17  1.7903786e-01
 -1.3050830e-03  1.7825964e-02 -2.9487147e-01 -4.9672908e-02
  4.4321029e-02 -1.8262158e-02 -2.2880806e-02  7.2593613e-02
 -8.7522420e-03  1.5047167e-02 -5.4913450e-02 -1.5758436e-02
  1.9934703e-02 -9.8843572e-03 -1.4482487e-02  3.5698995e-02
 -7.1346867e-03  8.6858911e-03 -1.0771279e-02 -4.4329533e-03
  1.0722165e-02 -5.0695284e-03 -1.2669258e-02  1.7552591e-02
 -7.2482266e-03  2.7184331e-04  1.0974452e-05  1.8971907e-03
  6.3694883e-03  8.9272892e-04 -6.9662601e-03  7.5347310e-03
 -1.5992679e-03 -2.7302505e-03  8.7362448e-04  5.0287964e-03
  1.6670860e-03  1.8920370e-03 -2.7410860e-03  3.8863893e-03
  1.3757234e-03 -2.6222354e-03 -3.9110740e-04  4.4728986e-03
 -7.6522717e-04  3.3268191e-04 -4.3326406e-05  2.8178363e-03
  2.3102220e-03 -4.7530284e-04 -6.8972116e-04  3.1211293e-03
 -5.6503474e-04 -1.0202126e-03  7.4133061e-04  2.4925938e-03
  1.0987659e-03  1.6880841e-04  4.9554600e-05  2.0771514e-03
 -1.4958318e-05 -1.2668404e-03  1.0783514e-03  1.7539600e-03
  3.0012568e-04  1.2305924e-04  3.6140372e-04  1.5443662e-03
  2.1033495e-04 -6.4322180e-04  1.2691300e-03  1.3310135e-03
 -4.2782168e-05 -2.7996231e-04  7.8056786e-04  1.0087438e-03
0095_1
  1.0000000e+00 -1.0106516e-17  4.6542174e-17  1.8244639e-01
 -1.6179321e-02  1.1451402e-02 -1.8988906e-01 -7.0104728e-02
  6.4705336e-02 -1.2364940e-02 -5.6297103e-02  6.0514496e-02
 -1.6301477e-02  4.8907121e-03 -4.4884795e-02 -2.5675233e-02
  1.6612197e-02 -4.9149484e-03 -2.8502598e-02  3.8569753e-02
 -6.4969791e-03  4.3378798e-03 -7.2804229e-03 -5.4368850e-03
  6.1712326e-03 -5.1644925e-05 -1.4944047e-02  1.2584135e-02
 -9.7160192e-04 -6.9189538e-04 -2.6149631e-03  3.6826044e-03
  1.4353284e-03 -2.2719246e-04 -4.3718858e-03  3.7957473e-03
  1.3835703e-03 -9.7836067e-04 -3.7138938e-03  5.5866420e-03
 -4.3331380e-04 -1.9182821e-05 -3.6355308e-04  2.1403185e-03
  1.5483866e-03 -4.2677029e-04 -3.7037202e-03  3.7370500e-03
 -1.0176196e-04 -4.2576201e-04  2.9369876e-04  2.1690624e-03
  1.2379030e-03 -5.0686762e-04 -2.3418461e-03  3.1975682e-03
  2.2796128e-04 -1.9363252e-04  8.5443481e-05  2.0753238e-03
  4.0545314e-04 -4.1036597e-04 -8.5068340e-04  2.0710515e-03
  4.4691800e-04 -3.1683120e-04 -3.7864949e-04  2.1188221e-03
 -2.5693177e-05 -4.1903092e-04  4.7391487e-04  1.2899896e-03
  5.6921885e-04 -1.1440410e-04 -6.6669852e-04  1.6469233e-03
 -2.2749607e-04 -4.0016431e-04  9.6696884e-04  1.2743094e-03
0097_1
  1.0000000e+00 -2.9881325e-18  3.5291873e-17  1.0679125e-01
 -2.7824447e-02  1.5309722e-02 -2.5665351e-01 -4.4728874e-02
  6.0046352e-02 -7.0960531e-03 -5.0126681e-02  5.2121093e-02
 -2.0942116e-02  6.9062810e-03 -5.9129441e-02 -1.8305465e-02
  2.2344141e-02 -3.3348165e-03 -1.3618350e-02  2.6388499e-02
 -6.1775358e-03  4.1368844e-03 -1.0940053e-02 -9.6499045e-03
  1.2407946e-02 -1.2520376e-03 -1.0446770e-02  1.3831255e-02
 -3.5489336e-03  2.2819644e-03 -5.5032946e-03 -2.6514407e-03
  6.2147020e-03 -2.4771634e-04 -7.2402696e-03  9.2601036e-03
 -1.2703493e-03  1.3138801e-03 -1.5331495e-03  5.3836475e-04
  4.2534315e-03  6.8529487e-05 -4.5476711e-03  4.6211305e-03
 -3.8947579e-05  1.5946103e-04 -1.8962928e-03  9.0159816e-04
  1.8212393e-03 -1.5724517e-04 -3.4018601e-03  2.3168661e-03
  2.1073055e-05 -1.1488786e-04 -2.0969260e-03  1.7756243e-03
  7.2261721e-04  1.1523333e-05 -1.6309024e-03  2.1555730e-03
  5.7769787e-04  8.2937077e-06 -1.2655912e-03  1.9650248e-03
  4.3047593e-04 -9.0721987e-05 -5.0853534e-04  1.3298427e-03
  6.8846818e-04 -4.3584994e-05 -1.1325216e-03  1.3584192e-03
  1.9330410e-04 -2.4303883e-04 -3.0949838e-04  1.3202804e-03
  6.2362477e-04  1.7098038e-04 -8.6521462e-04  1.2820414e-03
0098_1
  1.0000000e+00 -8.7628119e-18  7.0866534e-17  1.4261666e-01
 -9.0450247e-03  1.9240191e-02 -2.8348119e-01 -6.3803078e-02
  5.9304538e-02 -1.6242130e-02 -3.7486732e-02  6.6899963e-02
 -1.3275357e-02  1.0941251e-02 -4.2160569e-02 -2.2896420e-02
  2.6460691e-02 -7.0865190e-03 -2.2742016e-02  2.9805470e-02
 -6.6591313e-03  4.2955822e-03 -9.3905570e-03 -9.7901475e-03
  1.0941815e-02 -3.1871894e-03 -1.3984208e-02  1.2323691e-02
 -2.9279254e-03 -2.8371621e-04 -3.4267562e-03  2.0110602e-03
  5.3690125e-03  2.9624837e-04 -5.7952149e-03  6.9163391e-03
  5.3147989e-04 -1.0389554e-03 -2.1678935e-03  2.3117864e-03
  1.8528685e-03 -2.3606357e-04 -4.0382644e-03  2.2827692e-03
  1.3543178e-03 -1.7550777e-03 -2.6178010e-03  3.3019108e-03
  2.4528857e-05 -1.7987136e-04 -1.9355911e-03  1.6414975e-03
  1.5775811e-03 -3.8451016e-04 -2.5684438e-03  2.8296350e-03
 -2.1886920e-04 -7.2770044e-04 -5.5179982e-04  1.6404549e-03
  1.0297399e-03 -3.2883462e-04 -1.6311359e-03  1.9221324e-03
  2.2684654e-05 -6.8548649e-04 -4.4668506e-04  1.5995931e-03
  3.8672134e-04  2.5558045e-05 -6.7498456e-04  1.6342955e-03
  3.0435994e-04 -4.8897808e-04 -3.3029175e-04  1.7027488e-03
  1.7463239e-04 -9.3033010e-05  3.2943471e-05  1.2827763e-03
