# Supplementary material for: An Expanded View on the Morphological Diversity of Long-Nosed Antlion Larvae Further Supports a Decline of Silky Lacewings in the Past 100 Million Years
Source: Insects. 2023 Feb 9;14(2):170. doi: 10.3390/insects14020170 (PMC9966087; doi:10.3390/insects14020170)
Supplement: Supplementary file 1 [file insects-14-00170-s001.zip › SupplFilesPsycho2/SupplFileS2_Psycho2/02_stylet.pcc]

4 20
Prin1
-2StD
  1.000000e+000 -8.542661e-019  4.416534e-018  1.511794e-001
 -1.227088e-003  3.056186e-003 -1.310726e-001 -4.941774e-002
  8.550727e-002 -8.795797e-003 -2.878200e-002  5.789426e-002
 -4.132981e-003 -2.069701e-004 -3.168866e-002 -1.806039e-002
  2.719976e-002 -2.843817e-003 -1.621386e-002  2.996048e-002
  6.502647e-004  5.020168e-004 -9.995474e-003 -6.143299e-003
  1.110396e-002 -1.968328e-003 -9.053898e-003  1.395787e-002
  1.332823e-003 -5.199038e-004 -3.670309e-003  1.680439e-004
  5.032038e-003 -1.383986e-003 -4.883487e-003  7.018563e-003
  1.484357e-003 -9.425506e-004 -2.096670e-003  2.199396e-003
  2.361215e-003 -9.208075e-004 -2.105996e-003  4.118655e-003
  1.491589e-003 -8.748233e-004 -1.594582e-003  2.408083e-003
  1.227132e-003 -8.162317e-004 -1.282458e-003  2.765022e-003
  1.175494e-003 -9.163252e-004 -1.035967e-003  2.156537e-003
  6.186421e-004 -6.476346e-004 -4.987068e-004  2.070569e-003
  8.123125e-004 -7.052003e-004 -6.720598e-004  1.805090e-003
  4.811853e-004 -5.490192e-004 -3.783566e-004  1.562627e-003
  4.172003e-004 -5.925176e-004 -1.740715e-004  1.412642e-003
  4.144844e-004 -4.742372e-004 -1.850612e-004  1.255839e-003
  2.123017e-004 -5.295129e-004  6.191966e-005  1.132198e-003
MEAN
  1.000000e+000 -8.542661e-019  4.416534e-018  1.511794e-001
 -5.828997e-003  1.067090e-002 -2.329517e-001 -4.941774e-002
  6.269396e-002 -1.302065e-002 -2.967900e-002  5.789426e-002
 -9.611053e-003  6.810291e-003 -4.598362e-002 -1.806039e-002
  2.377069e-002 -5.208470e-003 -1.618398e-002  2.996048e-002
 -3.987804e-003  3.221584e-003 -1.143987e-002 -6.143299e-003
  1.087540e-002 -2.379220e-003 -1.077926e-002  1.395787e-002
 -2.222515e-003 -7.722492e-004 -3.316240e-003  1.680439e-004
  5.324977e-003 -3.036796e-004 -5.972964e-003  7.018563e-003
  1.738207e-004 -1.220631e-003 -1.798761e-003  2.199396e-003
  2.319187e-003 -1.100106e-004 -3.097269e-003  4.118655e-003
  9.349744e-004 -1.101796e-003 -1.261635e-003  2.408083e-003
  1.008523e-003 -4.139357e-004 -1.466858e-003  2.765022e-003
  9.735706e-004 -6.339611e-004 -8.438159e-004  2.156537e-003
  5.302452e-004 -4.894564e-004 -6.227197e-004  2.070569e-003
  7.141324e-004 -4.611382e-004 -4.816106e-004  1.805090e-003
  3.293027e-004 -5.175027e-004 -1.191675e-004  1.562627e-003
  4.895306e-004 -3.770091e-004 -1.745943e-004  1.412642e-003
  2.387206e-004 -4.383308e-004  1.380143e-004  1.255839e-003
  2.924700e-004 -3.486086e-004  5.438385e-005  1.132198e-003
+2StD
  1.000000e+000 -8.542661e-019  4.416534e-018  1.511794e-001
 -1.043091e-002  1.828561e-002 -3.348308e-001 -4.941774e-002
  3.988065e-002 -1.724550e-002 -3.057600e-002  5.789426e-002
 -1.508912e-002  1.382755e-002 -6.027858e-002 -1.806039e-002
  2.034162e-002 -7.573123e-003 -1.615410e-002  2.996048e-002
 -8.625873e-003  5.941151e-003 -1.288427e-002 -6.143299e-003
  1.064684e-002 -2.790112e-003 -1.250462e-002  1.395787e-002
 -5.777853e-003 -1.024595e-003 -2.962171e-003  1.680439e-004
  5.617916e-003  7.766268e-004 -7.062441e-003  7.018563e-003
 -1.136716e-003 -1.498711e-003 -1.500852e-003  2.199396e-003
  2.277159e-003  7.007863e-004 -4.088542e-003  4.118655e-003
  3.783594e-004 -1.328769e-003 -9.286879e-004  2.408083e-003
  7.899144e-004 -1.163967e-005 -1.651258e-003  2.765022e-003
  7.716475e-004 -3.515970e-004 -6.516647e-004  2.156537e-003
  4.418483e-004 -3.312782e-004 -7.467326e-004  2.070569e-003
  6.159523e-004 -2.170761e-004 -2.911614e-004  1.805090e-003
  1.774201e-004 -4.859862e-004  1.400216e-004  1.562627e-003
  5.618609e-004 -1.615006e-004 -1.751171e-004  1.412642e-003
  6.295682e-005 -4.024244e-004  4.610898e-004  1.255839e-003
  3.726383e-004 -1.677043e-004  4.684804e-005  1.132198e-003
Prin2
-2StD
  1.000000e+000 -8.542661e-019  4.416534e-018  1.511794e-001
 -2.632435e-002  1.121494e-002 -2.307285e-001 -4.941774e-002
  6.053409e-002 -9.435976e-003 -5.642047e-002  5.789426e-002
 -2.473970e-002  3.407293e-003 -4.561799e-002 -1.806039e-002
  1.920339e-002 -7.034693e-004 -2.380288e-002  2.996048e-002
 -7.692666e-003  1.915606e-003 -8.541904e-003 -6.143299e-003
  7.987920e-003  3.303314e-004 -1.176052e-002  1.395787e-002
 -2.833544e-003 -8.623909e-004 -2.434399e-003  1.680439e-004
  2.739017e-003 -4.548072e-005 -5.476077e-003  7.018563e-003
  2.637520e-004 -3.115813e-004 -1.514172e-003  2.199396e-003
  1.053763e-003 -1.540298e-004 -1.991152e-003  4.118655e-003
  8.769829e-004 -1.426532e-004 -1.186208e-003  2.408083e-003
  3.927073e-004 -5.175277e-004 -6.278569e-004  2.765022e-003
  7.193585e-004 -2.557554e-004 -5.275263e-004  2.156537e-003
  1.159633e-004 -1.214874e-004  1.262640e-004  2.070569e-003
  5.122592e-004 -3.531694e-004 -9.112529e-005  1.805090e-003
 -7.913411e-006 -1.925883e-004  4.463161e-004  1.562627e-003
  3.455699e-004 -3.114476e-004  3.521603e-004  1.412642e-003
  4.251210e-007 -1.853875e-004  6.745997e-004  1.255839e-003
  9.726944e-005 -1.984666e-004  6.410805e-004  1.132198e-003
MEAN
  1.000000e+000 -8.542661e-019  4.416534e-018  1.511794e-001
 -5.828997e-003  1.067090e-002 -2.329517e-001 -4.941774e-002
  6.269396e-002 -1.302065e-002 -2.967900e-002  5.789426e-002
 -9.611053e-003  6.810291e-003 -4.598362e-002 -1.806039e-002
  2.377069e-002 -5.208470e-003 -1.618398e-002  2.996048e-002
 -3.987804e-003  3.221584e-003 -1.143987e-002 -6.143299e-003
  1.087540e-002 -2.379220e-003 -1.077926e-002  1.395787e-002
 -2.222515e-003 -7.722492e-004 -3.316240e-003  1.680439e-004
  5.324977e-003 -3.036796e-004 -5.972964e-003  7.018563e-003
  1.738207e-004 -1.220631e-003 -1.798761e-003  2.199396e-003
  2.319187e-003 -1.100106e-004 -3.097269e-003  4.118655e-003
  9.349744e-004 -1.101796e-003 -1.261635e-003  2.408083e-003
  1.008523e-003 -4.139357e-004 -1.466858e-003  2.765022e-003
  9.735706e-004 -6.339611e-004 -8.438159e-004  2.156537e-003
  5.302452e-004 -4.894564e-004 -6.227197e-004  2.070569e-003
  7.141324e-004 -4.611382e-004 -4.816106e-004  1.805090e-003
  3.293027e-004 -5.175027e-004 -1.191675e-004  1.562627e-003
  4.895306e-004 -3.770091e-004 -1.745943e-004  1.412642e-003
  2.387206e-004 -4.383308e-004  1.380143e-004  1.255839e-003
  2.924700e-004 -3.486086e-004  5.438385e-005  1.132198e-003
+2StD
  1.000000e+000 -8.542661e-019  4.416534e-018  1.511794e-001
  1.466636e-002  1.012686e-002 -2.351749e-001 -4.941774e-002
  6.485383e-002 -1.660532e-002 -2.937532e-003  5.789426e-002
  5.517595e-003  1.021329e-002 -4.634925e-002 -1.806039e-002
  2.833799e-002 -9.713471e-003 -8.565075e-003  2.996048e-002
 -2.829420e-004  4.527562e-003 -1.433784e-002 -6.143299e-003
  1.376288e-002 -5.088771e-003 -9.797998e-003  1.395787e-002
 -1.611486e-003 -6.821075e-004 -4.198081e-003  1.680439e-004
  7.910937e-003 -5.618785e-004 -6.469851e-003  7.018563e-003
  8.388939e-005 -2.129681e-003 -2.083350e-003  2.199396e-003
  3.584611e-003 -6.599135e-005 -4.203386e-003  4.118655e-003
  9.929659e-004 -2.060939e-003 -1.337062e-003  2.408083e-003
  1.624339e-003 -3.103437e-004 -2.305859e-003  2.765022e-003
  1.227783e-003 -1.012167e-003 -1.160106e-003  2.156537e-003
  9.445271e-004 -8.574254e-004 -1.371703e-003  2.070569e-003
  9.160056e-004 -5.691070e-004 -8.720959e-004  1.805090e-003
  6.665188e-004 -8.424171e-004 -6.846511e-004  1.562627e-003
  6.334913e-004 -4.425706e-004 -7.013489e-004  1.412642e-003
  4.770161e-004 -6.912741e-004 -3.985711e-004  1.255839e-003
  4.876706e-004 -4.987506e-004 -5.323128e-004  1.132198e-003
Prin3
-2StD
  1.000000e+000 -8.542661e-019  4.416534e-018  1.511794e-001
  2.010940e-003  1.598416e-002 -2.350958e-001 -4.941774e-002
  6.384209e-002 -2.064949e-002 -3.653304e-002  5.789426e-002
 -5.999714e-003  9.525226e-003 -3.241461e-002 -1.806039e-002
  2.654365e-002 -6.388443e-003 -2.310478e-002  2.996048e-002
 -2.466377e-003  1.787187e-003 -4.045834e-003 -6.143299e-003
  1.088166e-002 -1.417216e-003 -1.299875e-002  1.395787e-002
  6.011911e-004 -3.206432e-003 -1.270695e-003  1.680439e-004
  3.544883e-003  9.705160e-004 -5.468271e-003  7.018563e-003
  2.974518e-003 -2.319594e-003 -2.399209e-003  2.199396e-003
  3.153273e-004 -2.964323e-004 -1.625991e-003  4.118655e-003
  2.963723e-003 -1.367470e-003 -1.745935e-003  2.408083e-003
  5.134224e-005 -1.003741e-003 -6.898015e-005  2.765022e-003
  1.910153e-003 -6.329401e-004 -1.016950e-003  2.156537e-003
  8.797600e-005 -1.082588e-003  2.226511e-004  2.070569e-003
  1.180907e-003 -4.919245e-004 -6.983150e-004  1.805090e-003
  1.055077e-004 -1.030892e-003  6.627202e-004  1.562627e-003
  6.651459e-004 -3.715339e-004 -1.300152e-004  1.412642e-003
  2.371760e-004 -8.357005e-004  4.201434e-004  1.255839e-003
  2.037581e-004 -4.515757e-004  3.219654e-004  1.132198e-003
MEAN
  1.000000e+000 -8.542661e-019  4.416534e-018  1.511794e-001
 -5.828997e-003  1.067090e-002 -2.329517e-001 -4.941774e-002
  6.269396e-002 -1.302065e-002 -2.967900e-002  5.789426e-002
 -9.611053e-003  6.810291e-003 -4.598362e-002 -1.806039e-002
  2.377069e-002 -5.208470e-003 -1.618398e-002  2.996048e-002
 -3.987804e-003  3.221584e-003 -1.143987e-002 -6.143299e-003
  1.087540e-002 -2.379220e-003 -1.077926e-002  1.395787e-002
 -2.222515e-003 -7.722492e-004 -3.316240e-003  1.680439e-004
  5.324977e-003 -3.036796e-004 -5.972964e-003  7.018563e-003
  1.738207e-004 -1.220631e-003 -1.798761e-003  2.199396e-003
  2.319187e-003 -1.100106e-004 -3.097269e-003  4.118655e-003
  9.349744e-004 -1.101796e-003 -1.261635e-003  2.408083e-003
  1.008523e-003 -4.139357e-004 -1.466858e-003  2.765022e-003
  9.735706e-004 -6.339611e-004 -8.438159e-004  2.156537e-003
  5.302452e-004 -4.894564e-004 -6.227197e-004  2.070569e-003
  7.141324e-004 -4.611382e-004 -4.816106e-004  1.805090e-003
  3.293027e-004 -5.175027e-004 -1.191675e-004  1.562627e-003
  4.895306e-004 -3.770091e-004 -1.745943e-004  1.412642e-003
  2.387206e-004 -4.383308e-004  1.380143e-004  1.255839e-003
  2.924700e-004 -3.486086e-004  5.438385e-005  1.132198e-003
+2StD
  1.000000e+000 -8.542661e-019  4.416534e-018  1.511794e-001
 -1.366893e-002  5.357637e-003 -2.308076e-001 -4.941774e-002
  6.154583e-002 -5.391810e-003 -2.282496e-002  5.789426e-002
 -1.322239e-002  4.095356e-003 -5.955263e-002 -1.806039e-002
  2.099773e-002 -4.028497e-003 -9.263175e-003  2.996048e-002
 -5.509231e-003  4.655981e-003 -1.883391e-002 -6.143299e-003
  1.086914e-002 -3.341224e-003 -8.559766e-003  1.395787e-002
 -5.046221e-003  1.661934e-003 -5.361785e-003  1.680439e-004
  7.105071e-003 -1.577875e-003 -6.477657e-003  7.018563e-003
 -2.626877e-003 -1.216682e-004 -1.198313e-003  2.199396e-003
  4.323047e-003  7.641113e-005 -4.568547e-003  4.118655e-003
 -1.093774e-003 -8.361217e-004 -7.773354e-004  2.408083e-003
  1.965704e-003  1.758693e-004 -2.864736e-003  2.765022e-003
  3.698842e-005 -6.349821e-004 -6.706814e-004  2.156537e-003
  9.725144e-004  1.036757e-004 -1.468091e-003  2.070569e-003
  2.473580e-004 -4.303519e-004 -2.649062e-004  1.805090e-003
  5.530977e-004 -4.113510e-006 -9.010552e-004  1.562627e-003
  3.139153e-004 -3.824843e-004 -2.191734e-004  1.412642e-003
  2.402652e-004 -4.096112e-005 -1.441148e-004  1.255839e-003
  3.811819e-004 -2.456415e-004 -2.131977e-004  1.132198e-003
Prin4
-2StD
  1.000000e+000 -8.542661e-019  4.416534e-018  1.511794e-001
 -2.540824e-003  1.584587e-002 -2.290981e-001 -4.941774e-002
  5.521958e-002 -1.710047e-002 -3.176468e-002  5.789426e-002
 -8.847610e-003  1.172357e-002 -5.370876e-002 -1.806039e-002
  1.856409e-002 -8.205315e-003 -1.772756e-002  2.996048e-002
 -4.364226e-003  5.877660e-003 -1.206168e-002 -6.143299e-003
  9.447175e-003 -2.261618e-003 -1.246683e-002  1.395787e-002
 -2.177690e-003 -7.326463e-004 -3.583008e-003  1.680439e-004
  3.785055e-003  6.814073e-004 -6.416400e-003  7.018563e-003
  9.129518e-004 -1.689598e-003 -2.336467e-003  2.199396e-003
  9.190658e-004  8.439719e-004 -2.865459e-003  4.118655e-003
  1.737694e-003 -1.210423e-003 -2.131138e-003  2.408083e-003
 -7.338142e-006 -5.263408e-005 -1.350905e-003  2.765022e-003
  1.281330e-003 -4.200716e-004 -1.388122e-003  2.156537e-003
  1.503514e-004 -3.326154e-004 -6.709958e-004  2.070569e-003
  7.749189e-004 -2.872124e-004 -6.665262e-004  1.805090e-003
  2.087140e-004 -3.119691e-004 -2.942447e-004  1.562627e-003
  4.503336e-004 -2.869627e-004 -3.245955e-004  1.412642e-003
  1.739542e-004 -2.258141e-004 -1.187510e-005  1.255839e-003
  2.893149e-004 -1.939661e-004 -1.564911e-005  1.132198e-003
MEAN
  1.000000e+000 -8.542661e-019  4.416534e-018  1.511794e-001
 -5.828997e-003  1.067090e-002 -2.329517e-001 -4.941774e-002
  6.269396e-002 -1.302065e-002 -2.967900e-002  5.789426e-002
 -9.611053e-003  6.810291e-003 -4.598362e-002 -1.806039e-002
  2.377069e-002 -5.208470e-003 -1.618398e-002  2.996048e-002
 -3.987804e-003  3.221584e-003 -1.143987e-002 -6.143299e-003
  1.087540e-002 -2.379220e-003 -1.077926e-002  1.395787e-002
 -2.222515e-003 -7.722492e-004 -3.316240e-003  1.680439e-004
  5.324977e-003 -3.036796e-004 -5.972964e-003  7.018563e-003
  1.738207e-004 -1.220631e-003 -1.798761e-003  2.199396e-003
  2.319187e-003 -1.100106e-004 -3.097269e-003  4.118655e-003
  9.349744e-004 -1.101796e-003 -1.261635e-003  2.408083e-003
  1.008523e-003 -4.139357e-004 -1.466858e-003  2.765022e-003
  9.735706e-004 -6.339611e-004 -8.438159e-004  2.156537e-003
  5.302452e-004 -4.894564e-004 -6.227197e-004  2.070569e-003
  7.141324e-004 -4.611382e-004 -4.816106e-004  1.805090e-003
  3.293027e-004 -5.175027e-004 -1.191675e-004  1.562627e-003
  4.895306e-004 -3.770091e-004 -1.745943e-004  1.412642e-003
  2.387206e-004 -4.383308e-004  1.380143e-004  1.255839e-003
  2.924700e-004 -3.486086e-004  5.438385e-005  1.132198e-003
+2StD
  1.000000e+000 -8.542661e-019  4.416534e-018  1.511794e-001
 -9.117170e-003  5.495930e-003 -2.368053e-001 -4.941774e-002
  7.016834e-002 -8.940828e-003 -2.759332e-002  5.789426e-002
 -1.037450e-002  1.897015e-003 -3.825848e-002 -1.806039e-002
  2.897729e-002 -2.211625e-003 -1.464040e-002  2.996048e-002
 -3.611382e-003  5.655079e-004 -1.081806e-002 -6.143299e-003
  1.230362e-002 -2.496822e-003 -9.091693e-003  1.395787e-002
 -2.267340e-003 -8.118521e-004 -3.049472e-003  1.680439e-004
  6.864899e-003 -1.288766e-003 -5.529528e-003  7.018563e-003
 -5.653104e-004 -7.516642e-004 -1.261055e-003  2.199396e-003
  3.719308e-003 -1.063993e-003 -3.329079e-003  4.118655e-003
  1.322543e-004 -9.931688e-004 -3.921316e-004  2.408083e-003
  2.024384e-003 -7.752373e-004 -1.582811e-003  2.765022e-003
  6.658112e-004 -8.478506e-004 -2.995093e-004  2.156537e-003
  9.101390e-004 -6.462974e-004 -5.744436e-004  2.070569e-003
  6.533459e-004 -6.350640e-004 -2.966950e-004  1.805090e-003
  4.498914e-004 -7.230363e-004  5.590971e-005  1.562627e-003
  5.287276e-004 -4.670555e-004 -2.459308e-005  1.412642e-003
  3.034870e-004 -6.508475e-004  2.879037e-004  1.255839e-003
  2.956251e-004 -5.032511e-004  1.244168e-004  1.132198e-003
