# Supplementary material for: An Expanded View on the Morphological Diversity of Long-Nosed Antlion Larvae Further Supports a Decline of Silky Lacewings in the Past 100 Million Years
Source: Insects. 2023 Feb 9;14(2):170. doi: 10.3390/insects14020170 (PMC9966087; doi:10.3390/insects14020170)
Supplement: Supplementary file 1 [file insects-14-00170-s001.zip › SupplFilesPsycho2/SupplFileS2_Psycho2/02_stylet.pcr]

[DATA INFORMATION]
DataFile
\\Mac\Home\Desktop\Shape_psycho_2\02_stylet.nef
DataAnalyzedTime
Fri Dec 16 16:22:50 2022
FileHeaderSize
2
Method
Covariance
DataNum
86
NumHarm
20
NumAnalHarm
20
Size
77
AnalSize
57
Const_a1
1
Const_b1
1
Const_c1
1
Const_d1
0

[ANALYZED COEFFICIENTS]
 -1 -1 -1 0
 1 1 1 0
 1 1 1 0
 1 1 1 0
 1 1 1 0
 1 1 1 0
 1 1 1 0
 1 1 1 0
 1 1 1 0
 1 1 1 0
 1 1 1 0
 1 1 1 0
 1 1 1 0
 1 1 1 0
 1 1 1 0
 1 1 1 0
 1 1 1 0
 1 1 1 0
 1 1 1 0
 1 1 1 0

[COEFFICIENTS MEAN]
  1.000000e+000 -8.542661e-019  4.416534e-018  1.511794e-001
 -5.828997e-003  1.067090e-002 -2.329517e-001 -4.941774e-002
  6.269396e-002 -1.302065e-002 -2.967900e-002  5.789426e-002
 -9.611053e-003  6.810291e-003 -4.598362e-002 -1.806039e-002
  2.377069e-002 -5.208470e-003 -1.618398e-002  2.996048e-002
 -3.987804e-003  3.221584e-003 -1.143987e-002 -6.143299e-003
  1.087540e-002 -2.379220e-003 -1.077926e-002  1.395787e-002
 -2.222515e-003 -7.722492e-004 -3.316240e-003  1.680439e-004
  5.324977e-003 -3.036796e-004 -5.972964e-003  7.018563e-003
  1.738207e-004 -1.220631e-003 -1.798761e-003  2.199396e-003
  2.319187e-003 -1.100106e-004 -3.097269e-003  4.118655e-003
  9.349744e-004 -1.101796e-003 -1.261635e-003  2.408083e-003
  1.008523e-003 -4.139357e-004 -1.466858e-003  2.765022e-003
  9.735706e-004 -6.339611e-004 -8.438159e-004  2.156537e-003
  5.302452e-004 -4.894564e-004 -6.227197e-004  2.070569e-003
  7.141324e-004 -4.611382e-004 -4.816106e-004  1.805090e-003
  3.293027e-004 -5.175027e-004 -1.191675e-004  1.562627e-003
  4.895306e-004 -3.770091e-004 -1.745943e-004  1.412642e-003
  2.387206e-004 -4.383308e-004  1.380143e-004  1.255839e-003
  2.924700e-004 -3.486086e-004  5.438385e-005  1.132198e-003

[COVARIANCE MATRIX]
77 77

  1.390749e-003 -6.529197e-005  2.199229e-005  6.798461e-006
 -4.495868e-004 -4.713659e-005 -6.968559e-005 -2.680001e-004
  3.568986e-004 -5.025677e-005 -3.467740e-005  1.855995e-004
 -4.298188e-005 -3.660825e-005  3.183858e-005 -1.211718e-004
  9.470144e-005  1.229097e-005 -4.801181e-005  1.287426e-004
  8.408607e-005 -4.626295e-005  2.988620e-005 -1.101705e-005
 -9.592146e-006  4.699005e-005 -4.429112e-005  5.744538e-005
  8.053408e-005 -5.266888e-005  1.306852e-005  2.036740e-005
 -2.060631e-005  4.510779e-005 -1.823610e-005  1.962494e-005
  6.163719e-005 -4.224204e-005 -4.277083e-006  3.559798e-005
 -1.123865e-005  3.321868e-005 -5.343089e-006  1.369408e-005
  3.383851e-005 -2.355474e-005 -1.051615e-005  3.295453e-005
 -7.753736e-006  1.458540e-005 -4.199782e-006  1.543412e-005
  2.098560e-005 -1.384655e-005 -7.175459e-006  2.558325e-005
 -6.728719e-006  6.240145e-006 -4.111761e-006  1.279567e-005
  9.223790e-006 -9.121500e-006 -6.395818e-006  2.415435e-005
 -2.681177e-006  1.109204e-006 -3.326203e-006  1.359544e-005
  5.302193e-007 -5.725062e-006 -5.915959e-006  1.736496e-005
 -2.933008e-006 -3.745006e-006 -2.987943e-006  1.397007e-005
 -3.242298e-006

 -6.529197e-005  1.322275e-004  1.407454e-006  1.042030e-004
 -7.718015e-006  3.532092e-005 -3.113704e-005  1.202832e-004
 -1.707127e-005  9.219735e-005  1.695817e-005  3.256576e-005
 -2.658155e-005  2.833156e-005 -2.459602e-005  2.173501e-005
 -9.509487e-006  2.724622e-005  2.015318e-006 -1.230578e-006
 -1.729103e-005  1.318508e-005 -1.115743e-005  1.301848e-006
 -8.737963e-006  1.273895e-005 -4.413358e-006 -2.134013e-006
 -3.509042e-006  7.879681e-006  7.280226e-007 -5.813430e-007
 -9.789817e-006  6.447802e-006 -6.976819e-006 -3.895181e-006
 -2.446567e-006  1.608652e-006 -4.625106e-007 -1.412115e-006
 -7.594488e-006  4.764271e-006 -5.274018e-006 -2.291362e-006
 -1.144863e-006  1.255201e-006 -8.216320e-007 -1.683031e-006
 -5.837528e-006  2.878396e-006 -2.200218e-006 -2.182390e-006
 -1.905764e-006  1.418380e-006 -3.115474e-006 -2.466027e-006
 -2.577094e-006  1.638772e-006 -8.406427e-007 -2.661889e-006
 -1.973462e-006  1.517964e-006 -2.516566e-006 -2.100674e-006
 -1.235862e-006  6.648398e-007 -5.047460e-007 -2.518108e-006
 -1.481308e-006  1.362122e-006 -1.890938e-006 -2.762987e-006
 -5.823620e-007  6.809775e-007 -1.076646e-006 -2.445796e-006
 -1.088613e-006

  2.199229e-005  1.407454e-006  3.744971e-005 -1.914431e-004
 -5.099482e-005 -4.677125e-005 -2.183585e-005 -1.679636e-005
  4.673217e-005 -8.481054e-006  2.736675e-005 -1.940083e-005
 -1.534528e-005 -6.428468e-006 -8.836175e-006 -1.087750e-005
  1.255286e-005 -9.353060e-006  7.888875e-006  5.509560e-006
  6.018153e-007 -3.854149e-007  1.973530e-006 -9.447257e-006
 -4.881515e-006 -4.445465e-006 -2.459928e-006  1.018167e-006
  8.383086e-006 -2.902464e-006  5.933196e-006 -2.000174e-006
 -3.485902e-006  1.585971e-006 -1.244837e-006 -2.139426e-006
  5.886250e-006 -3.600642e-006  2.931648e-006 -7.095768e-009
 -2.489020e-006  2.003187e-006 -8.414694e-008 -2.116958e-006
  3.978609e-006 -2.367079e-006  7.768209e-007  1.066898e-006
 -1.289452e-006  8.920725e-007  1.467753e-006 -1.514798e-006
  2.126358e-006 -8.122874e-007  1.155306e-007  3.217785e-007
  1.008884e-007  3.965600e-007  1.075862e-006 -8.881521e-007
  1.255259e-006 -4.332535e-007 -2.238637e-008  7.277012e-007
  2.069509e-007  3.015806e-007  9.723080e-007 -6.664302e-007
  6.720222e-007 -1.121674e-007  7.171850e-008  1.781913e-007
  4.430022e-007  1.777333e-008  7.852805e-007 -1.825831e-007
  3.825711e-007

  6.798461e-006  1.042030e-004 -1.914431e-004  2.601169e-003
  1.108222e-004  5.711165e-004  1.095541e-004  1.061381e-005
 -2.115299e-004  1.292061e-004 -1.769771e-004  3.502177e-004
 -1.302751e-005  7.841989e-005  6.046171e-005 -2.681988e-006
 -8.465988e-005  1.143461e-004 -6.660617e-005  3.434105e-005
 -7.681985e-006  3.124076e-006  1.176173e-005  4.296755e-005
 -5.645210e-006  8.850650e-005  7.583436e-006 -9.506470e-006
 -2.697514e-005 -9.296580e-006 -2.697232e-005  2.738439e-005
 -1.682759e-005  3.264590e-005  7.625129e-006 -7.447567e-006
 -1.707466e-005  9.626732e-008 -1.957399e-005  2.532964e-005
 -1.929662e-005  1.389440e-005  6.381623e-006 -8.933694e-006
 -1.598645e-005  4.712459e-006 -9.672318e-006  4.632614e-006
 -1.421560e-005  4.827703e-006 -6.715417e-006 -5.110459e-006
 -9.312583e-006  1.875575e-006 -3.385826e-006  3.168815e-006
 -1.477735e-005  2.200760e-006 -5.929438e-006 -4.641521e-006
 -7.364767e-006  3.664192e-006 -1.830773e-007 -6.757861e-006
 -8.132711e-006 -2.035469e-006 -5.351239e-006  1.463369e-007
 -5.200266e-006  4.258342e-006 -3.809277e-007 -8.140544e-006
 -2.015628e-006 -2.110716e-006 -4.299172e-006  3.501098e-007
 -5.994592e-006

 -4.495868e-004 -7.718015e-006 -5.099482e-005  1.108222e-004
  3.011911e-004  3.133139e-005  5.779767e-005  1.092214e-004
 -1.517871e-004  3.730537e-006 -1.315491e-005 -5.738502e-005
  5.652979e-005  8.150402e-006 -3.757076e-006  6.810176e-005
 -3.185234e-005 -3.371326e-006  1.255473e-005 -5.505688e-005
 -1.793622e-005  1.449417e-005 -1.444424e-005  2.225278e-005
  2.407750e-005 -2.152121e-005  1.974985e-005 -1.284828e-005
 -3.366638e-005  2.474499e-005 -1.272759e-005 -1.735505e-006
  1.978316e-005 -2.291712e-005  5.898346e-006  5.200542e-006
 -2.589569e-005  2.026725e-005 -1.029907e-006 -1.133323e-005
  1.294295e-005 -1.635617e-005  5.573754e-007  4.384117e-006
 -1.408537e-005  9.640827e-006  2.285952e-006 -9.500819e-006
  8.050345e-006 -7.177362e-006 -6.663427e-007  1.906347e-006
 -8.345866e-006  4.593540e-006  1.816312e-006 -5.771239e-006
  3.653728e-006 -3.510502e-006 -6.402607e-008  1.498729e-006
 -3.465046e-006  2.243531e-006  1.692795e-006 -4.690537e-006
  6.205069e-007 -1.110081e-006 -4.699190e-007 -7.319492e-007
 -4.623262e-007  1.776977e-007  1.543306e-006 -2.158703e-006
 -4.718852e-007  1.045278e-006  2.209739e-008 -2.524096e-006
  1.728298e-007

 -4.713659e-005  3.532092e-005 -4.677125e-005  5.711165e-004
  3.133139e-005  1.555284e-004  2.835994e-005  1.730357e-005
 -6.092123e-005  3.923603e-005 -4.356040e-005  9.483493e-005
  1.500604e-006  3.723225e-005  1.504750e-005  3.334632e-006
 -3.097858e-005  2.830860e-005 -1.808563e-005  7.786155e-006
 -3.085785e-006  8.554321e-006  2.646381e-007  1.017458e-005
 -5.384575e-006  1.940208e-005  2.354164e-006 -4.029798e-006
 -8.490289e-006  3.667421e-006 -7.717475e-006  5.730036e-006
 -4.370079e-006  5.397773e-006  2.829692e-006 -3.340775e-006
 -7.308711e-006  4.016756e-006 -6.533123e-006  4.276078e-006
 -3.912183e-006  1.249363e-006  1.526457e-006 -2.171591e-006
 -6.587910e-006  3.875540e-006 -2.890916e-006 -6.230228e-008
 -3.380408e-006  6.237842e-007 -1.703942e-006 -1.724355e-006
 -4.081545e-006  1.714097e-006 -1.511336e-006 -2.052522e-007
 -2.898153e-006  5.801586e-007 -1.341437e-006 -2.178240e-006
 -3.095095e-006  1.604393e-006 -8.025680e-007 -2.194928e-006
 -1.311286e-006 -2.965110e-007 -1.008542e-006 -7.767908e-007
 -2.334127e-006  1.688367e-006 -6.913590e-007 -2.762958e-006
 -2.591499e-007 -3.663920e-007 -1.249452e-006 -7.250656e-007
 -1.716660e-006

 -6.968559e-005 -3.113704e-005 -2.183585e-005  1.095541e-004
  5.779767e-005  2.835994e-005  2.896352e-005 -8.450053e-006
 -3.693122e-005 -1.467208e-005 -1.963953e-005 -2.577824e-006
  2.203226e-005 -9.493870e-007  1.246823e-005  7.804802e-006
 -1.004598e-005 -3.652417e-007 -3.303925e-006 -9.276380e-006
  8.345511e-007 -1.237728e-006  8.412994e-007  6.870648e-006
  5.645117e-006 -2.087070e-006  5.266500e-006 -3.147052e-006
 -7.341598e-006  2.418260e-006 -4.347509e-006  1.364864e-006
  5.782730e-006 -4.720176e-006  3.891880e-006  1.782376e-006
 -5.943241e-006  4.396344e-006 -1.448218e-006 -7.038353e-007
  3.883966e-006 -4.312955e-006  1.626495e-006  1.511126e-006
 -3.721963e-006  2.663676e-006  3.615653e-007 -1.693835e-006
  2.444546e-006 -2.180601e-006 -2.802494e-007  1.060070e-006
 -1.933688e-006  1.002487e-006  1.183603e-006 -6.840329e-007
  7.728775e-007 -1.135544e-006 -3.323703e-007  8.393605e-007
 -6.766687e-007  4.385946e-007  1.066526e-006 -1.114933e-006
  1.360010e-007 -6.411799e-007 -3.211001e-007  6.506740e-007
 -1.433700e-007  4.098138e-008  7.433432e-007 -1.772989e-007
  1.563941e-008 -1.449278e-007  2.854230e-008  1.359689e-007
 -5.588288e-008

 -2.680001e-004  1.202832e-004 -1.679636e-005  1.061381e-005
  1.092214e-004  1.730357e-005 -8.450053e-006  1.985940e-004
 -8.401866e-005  9.168812e-005  1.525222e-005 -1.520558e-005
  3.047635e-006  2.875512e-005 -2.439418e-005  6.082063e-005
 -2.487963e-005  2.054257e-005  8.998886e-006 -2.990705e-005
 -2.777351e-005  1.943532e-005 -1.799769e-005  1.168374e-005
  2.657697e-006 -1.440127e-007  4.359388e-006 -8.537751e-006
 -2.226188e-005  2.026651e-005 -3.896626e-006 -2.592097e-006
  1.631073e-006 -4.712676e-006 -3.587284e-006 -5.423298e-007
 -1.670405e-005  1.207865e-005  7.711582e-008 -9.151016e-006
  1.931480e-007 -3.059065e-006 -5.295353e-006  1.142106e-006
 -8.417333e-006  6.292325e-006  1.457769e-006 -7.788071e-006
 -2.241146e-006 -1.579421e-008 -2.459327e-006 -1.348523e-006
 -5.861399e-006  3.756915e-006 -1.249943e-006 -6.131096e-006
 -7.444442e-007  5.510177e-007 -7.901627e-007 -2.050430e-006
 -3.037783e-006  2.636594e-006 -1.128911e-006 -4.767389e-006
 -1.018320e-006  7.629526e-007 -5.142306e-007 -3.447679e-006
 -1.613231e-006  1.651648e-006 -1.015201e-006 -3.744241e-006
 -1.003028e-006  1.402394e-006 -7.964460e-007 -4.114070e-006
 -6.267306e-007

  3.568986e-004 -1.707127e-005  4.673217e-005 -2.115299e-004
 -1.517871e-004 -6.092123e-005 -3.693122e-005 -8.401866e-005
  1.544619e-004 -2.339172e-005  2.328005e-005  2.524036e-005
 -2.762828e-005 -1.627780e-005  5.222862e-007 -4.056375e-005
  4.057211e-005 -6.620271e-006 -4.377084e-006  3.709972e-005
  2.423066e-005 -1.307131e-005  9.995356e-006 -1.129849e-005
 -5.196555e-006  6.893633e-006 -1.310673e-005  1.582452e-005
  2.948466e-005 -1.622088e-005  9.158421e-006  4.097233e-006
 -7.832002e-006  1.310295e-005 -6.069022e-006  4.416810e-006
  2.136694e-005 -1.368180e-005  1.605807e-006  9.201595e-006
 -4.670759e-006  9.974530e-006 -1.813322e-006  3.029939e-006
  1.302945e-005 -8.207012e-006 -1.746593e-006  9.439293e-006
 -3.326036e-006  4.626728e-006 -2.113766e-007  3.206444e-006
  7.747212e-006 -4.415080e-006 -1.737171e-006  7.141974e-006
 -1.805889e-006  2.111254e-006 -3.806602e-007  3.018810e-006
  3.989315e-006 -2.988693e-006 -1.684914e-006  7.269115e-006
 -8.957231e-007  7.414522e-007 -1.779083e-007  3.224979e-006
  1.067789e-006 -1.798506e-006 -1.634417e-006  5.244652e-006
 -6.803299e-007 -9.187537e-007  1.195725e-007  3.629032e-006
 -4.187994e-007

 -5.025677e-005  9.219735e-005 -8.481054e-006  1.292061e-004
  3.730537e-006  3.923603e-005 -1.467208e-005  9.168812e-005
 -2.339172e-005  7.351441e-005  3.494382e-006  2.735009e-005
 -1.545727e-005  2.109789e-005 -1.527354e-005  2.537050e-005
 -1.040315e-005  2.576305e-005 -6.316226e-007 -1.989137e-006
 -1.540583e-005  9.347589e-006 -9.978853e-006  4.391452e-006
 -4.000207e-006  1.171177e-005 -1.614355e-006 -1.658012e-006
 -6.396556e-006  6.868579e-006 -1.887660e-006 -5.006111e-007
 -5.542868e-006  4.704234e-006 -4.589098e-006 -1.169992e-006
 -3.882125e-006  2.544724e-006 -1.101176e-006 -1.680027e-006
 -5.379217e-006  3.516978e-006 -4.360746e-006 -1.056002e-006
 -1.744809e-006  1.104958e-006 -5.979530e-007 -1.436565e-006
 -4.634484e-006  2.709261e-006 -2.305007e-006 -1.621086e-006
 -1.916038e-006  8.385283e-007 -2.339710e-006 -1.710454e-006
 -2.183821e-006  1.617363e-006 -9.998774e-007 -1.751765e-006
 -1.553162e-006  1.138683e-006 -1.889768e-006 -1.769693e-006
 -1.427732e-006  6.339345e-007 -7.731043e-007 -1.809609e-006
 -1.181530e-006  1.012554e-006 -1.493070e-006 -2.121027e-006
 -7.615266e-007  5.657712e-007 -1.092032e-006 -2.006823e-006
 -8.665909e-007

 -3.467740e-005  1.695817e-005  2.736675e-005 -1.769771e-004
 -1.315491e-005 -4.356040e-005 -1.963953e-005  1.525222e-005
  2.328005e-005  3.494382e-006  2.968907e-005 -2.456821e-005
 -1.172053e-005 -3.289814e-006 -1.366659e-005 -2.500054e-008
  1.110861e-005 -7.470741e-006  1.135415e-005 -8.494647e-007
 -4.041531e-006  3.271343e-006 -2.325477e-006 -6.473004e-006
 -2.145114e-006 -5.641646e-006 -3.863199e-007  1.625283e-007
  3.169623e-006  1.400226e-006  3.910126e-006 -2.164277e-006
 -2.421481e-006 -2.620374e-007 -1.668094e-006 -1.777693e-006
  2.467199e-006 -1.124074e-006  2.487009e-006 -1.400217e-006
 -1.532663e-006  9.468520e-007 -7.706343e-007 -1.800677e-006
  2.183461e-006 -1.295993e-006  8.658105e-007  7.596632e-008
 -8.125734e-007  7.172462e-007  9.603216e-007 -1.442443e-006
  9.683390e-007 -2.624877e-007 -1.466818e-007 -4.916458e-007
  2.834861e-007  3.741236e-007  8.660083e-007 -8.684843e-007
  5.997129e-007 -6.907207e-008 -2.315548e-007  1.411767e-007
  9.108516e-008  4.072780e-007  6.691888e-007 -1.029862e-006
  4.265284e-007  4.490561e-008 -1.035782e-007 -2.369086e-007
  1.734289e-007  2.577801e-007  5.066817e-007 -6.925099e-007
  3.364443e-007

  1.855995e-004  3.256576e-005 -1.940083e-005  3.502177e-004
 -5.738502e-005  9.483493e-005 -2.577824e-006 -1.520558e-005
  2.524036e-005  2.735009e-005 -2.456821e-005  1.174478e-004
 -1.101857e-005  2.882764e-005  1.031545e-005 -1.993329e-005
 -7.693937e-006  2.168379e-005 -1.931761e-005  3.087119e-005
  1.163847e-005  1.471694e-006  4.638986e-006  3.521042e-006
 -9.951406e-006  2.227226e-005 -7.004234e-006  6.815590e-006
  8.911877e-006 -4.748777e-006 -1.343118e-006  7.427197e-006
 -8.193329e-006  1.319372e-005 -1.678476e-006 -1.177078e-006
  5.265049e-006 -4.428141e-006 -5.087821e-006  8.591922e-006
 -5.908298e-006  7.646604e-006  2.077667e-007 -6.409726e-007
  7.640696e-007 -8.637667e-007 -3.961898e-006  5.645688e-006
 -4.777472e-006  3.453431e-006 -1.388973e-006  2.608646e-007
  5.612545e-007 -7.034864e-007 -2.587653e-006  3.883639e-006
 -3.463636e-006  1.942468e-006 -1.315979e-006 -6.680765e-007
 -1.047976e-006 -1.991431e-007 -2.073206e-006  2.588012e-006
 -1.166456e-006  5.492739e-007 -9.675139e-007  7.809058e-007
 -1.968818e-006  5.875374e-007 -1.785279e-006  5.217571e-007
 -4.964515e-007 -5.140849e-007 -1.254978e-006  1.325788e-006
 -2.025264e-006

 -4.298188e-005 -2.658155e-005 -1.534528e-005 -1.302751e-005
  5.652979e-005  1.500604e-006  2.203226e-005  3.047635e-006
 -2.762828e-005 -1.545727e-005 -1.172053e-005 -1.101857e-005
  3.278505e-005 -1.517766e-006  9.326681e-006  1.037580e-005
 -6.935530e-006 -5.068153e-006 -1.130269e-006 -9.367126e-006
  4.630194e-006  4.339769e-007 -7.500279e-007  6.535757e-006
  5.367246e-006 -5.891471e-006  3.231281e-006 -1.039084e-006
 -4.530804e-006  4.024929e-006 -3.106397e-006  1.310045e-006
  6.919029e-006 -6.238870e-006  2.757330e-006  3.293071e-006
 -4.490565e-006  4.938807e-006 -8.507936e-007 -1.069746e-006
  5.637430e-006 -4.866577e-006  9.378377e-007  2.936321e-006
 -2.963570e-006  2.841544e-006  2.139321e-007 -1.106402e-006
  3.605695e-006 -2.719069e-006 -1.054837e-007  2.320593e-006
 -1.690425e-006  1.265453e-006  8.385294e-007 -2.650632e-007
  1.731067e-006 -1.477245e-006 -1.239914e-007  1.779689e-006
 -6.885241e-007  4.495012e-007  5.878807e-007 -4.278370e-008
  8.661380e-007 -7.768991e-007 -8.917116e-008  1.141691e-006
 -4.279817e-007 -1.689011e-007  3.932581e-007  7.851116e-007
  2.132883e-007 -2.361189e-007  5.929158e-008  5.026133e-007
 -2.981583e-007

 -3.660825e-005  2.833156e-005 -6.428468e-006  7.841989e-005
  8.150402e-006  3.723225e-005 -9.493870e-007  2.875512e-005
 -1.627780e-005  2.109789e-005 -3.289814e-006  2.882764e-005
 -1.517766e-006  2.226266e-005 -1.294742e-006  4.892859e-006
 -1.137645e-005  6.879630e-006 -3.518361e-006  4.311158e-006
 -2.171094e-006  9.510236e-006 -1.993118e-006  9.440380e-007
 -4.985580e-006  3.338024e-006 -7.596142e-007 -8.374126e-007
 -2.367191e-006  5.234319e-006 -1.240322e-006  3.057851e-007
 -2.668293e-006  7.881024e-007 -3.301602e-007 -2.091422e-006
 -2.841067e-006  2.790811e-006 -1.882119e-006 -3.526519e-007
 -1.242421e-006  2.146605e-007 -2.326887e-007 -1.000796e-006
 -2.707150e-006  2.044005e-006 -1.142804e-006 -4.430713e-007
 -1.149265e-006  3.990923e-007 -2.772414e-007 -1.052726e-006
 -1.977155e-006  1.133054e-006 -1.203972e-006 -6.988120e-007
 -4.563243e-007  4.017206e-007 -1.337715e-007 -1.351857e-006
 -1.602703e-006  8.087537e-007 -1.039499e-006 -6.951178e-007
  2.717902e-008  2.593859e-007  1.209683e-008 -1.070434e-006
 -1.278799e-006  7.976854e-007 -7.957413e-007 -1.226913e-006
  9.767798e-008  7.486021e-008 -4.005633e-007 -7.735723e-007
 -6.583421e-007

  3.183858e-005 -2.459602e-005 -8.836175e-006  6.046171e-005
 -3.757076e-006  1.504750e-005  1.246823e-005 -2.439418e-005
  5.222862e-007 -1.527354e-005 -1.366659e-005  1.031545e-005
  9.326681e-006 -1.294742e-006  1.283607e-005 -6.884906e-006
 -3.077825e-006 -8.940982e-007 -6.612164e-006  2.423430e-006
  7.818505e-006 -3.766036e-006  5.083813e-006  2.696631e-006
  4.255946e-008  2.215170e-006 -3.899018e-007 -1.653414e-007
  8.354580e-007 -2.754180e-006 -7.033553e-007  2.373915e-006
  1.571153e-006  4.683339e-007  1.872574e-006  8.035473e-007
 -3.735146e-007  5.049728e-008 -1.132297e-006  1.579245e-006
  1.702238e-006 -9.022868e-007  1.428860e-006  1.320587e-006
 -8.285260e-007  9.361277e-007 -2.805532e-007  2.326542e-007
  1.067171e-006 -1.023281e-006 -1.230729e-007  1.245839e-006
 -2.024165e-007  3.742244e-007  7.139253e-007  4.627247e-007
  1.079213e-007 -5.941126e-007 -4.115883e-007  8.471903e-007
 -3.964748e-008  2.266869e-008  6.344742e-007  1.320292e-007
  1.292743e-007 -3.870411e-007 -2.408068e-007  9.432207e-007
 -1.229248e-007 -4.065967e-008  3.013167e-007  5.116861e-007
  1.107896e-007 -3.414550e-007  5.590301e-008  8.075813e-007
 -1.894990e-007

 -1.211718e-004  2.173501e-005 -1.087750e-005 -2.681988e-006
  6.810176e-005  3.334632e-006  7.804802e-006  6.082063e-005
 -4.056375e-005  2.537050e-005 -2.500054e-008 -1.993329e-005
  1.037580e-005  4.892859e-006 -6.884906e-006  3.546019e-005
 -1.022359e-005  7.858802e-006  4.085981e-006 -1.641407e-005
 -1.217761e-005  6.577817e-006 -8.253469e-006  7.662137e-006
  6.548064e-006 -3.153125e-006  4.328854e-006 -3.495369e-006
 -1.224678e-005  9.145823e-006 -3.460966e-006 -2.367133e-006
  4.744561e-006 -4.797424e-006 -5.697325e-007  2.557085e-006
 -8.100554e-006  6.482016e-006  3.580405e-007 -5.097931e-006
  1.847552e-006 -2.783358e-006 -2.228932e-006  1.508621e-006
 -3.696355e-006  2.319409e-006  1.013125e-006 -3.446695e-006
  3.160186e-007 -4.164949e-007 -1.121683e-006  7.518129e-008
 -2.489795e-006  1.121407e-006 -5.698949e-008 -2.259467e-006
  3.542067e-007  2.666866e-008 -2.636474e-007  1.698077e-007
 -9.064375e-007  8.296299e-007 -1.491258e-007 -1.797412e-006
 -5.354200e-007  1.804167e-007 -3.311703e-007 -8.633984e-007
 -2.069293e-007  2.555821e-007 -1.043701e-007 -1.112487e-006
 -6.180083e-007  5.876298e-007 -3.051129e-007 -1.549773e-006
  7.872469e-008

  9.470144e-005 -9.509487e-006  1.255286e-005 -8.465988e-005
 -3.185234e-005 -3.097858e-005 -1.004598e-005 -2.487963e-005
  4.057211e-005 -1.040315e-005  1.110861e-005 -7.693937e-006
 -6.935530e-006 -1.137645e-005 -3.077825e-006 -1.022359e-005
  2.175970e-005 -4.728200e-006  4.100233e-006  8.484249e-006
  3.731640e-006 -4.646783e-006  1.295853e-006 -4.180746e-006
  2.569766e-006 -4.910270e-007 -2.715848e-006  5.776597e-006
  7.440713e-006 -4.659960e-006  2.344356e-006  4.039061e-007
 -1.175127e-006  2.513274e-006 -2.168673e-006  2.344975e-006
  6.747029e-006 -4.577272e-006  1.386417e-006  2.401662e-006
 -9.930514e-007  2.859788e-006 -1.124707e-006  7.706813e-007
  4.660568e-006 -3.532207e-006 -6.121716e-008  3.074536e-006
 -4.595060e-007  1.643788e-006 -1.273294e-007  1.047062e-006
  2.712968e-006 -2.101472e-006 -3.483752e-007  2.431152e-006
 -2.387296e-007  7.716335e-007  1.426431e-008  1.263698e-006
  1.598087e-006 -1.390428e-006 -4.333545e-007  2.345317e-006
 -4.147880e-007  2.570787e-007 -8.040911e-008  1.153761e-006
  8.892998e-007 -9.324040e-007 -3.659964e-007  1.830927e-006
 -4.939810e-007 -2.492981e-007  1.165292e-007  1.199841e-006
  3.547895e-007

  1.229097e-005  2.724622e-005 -9.353060e-006  1.143461e-004
 -3.371326e-006  2.830860e-005 -3.652417e-007  2.054257e-005
 -6.620271e-006  2.576305e-005 -7.470741e-006  2.168379e-005
 -5.068153e-006  6.879630e-006 -8.940982e-007  7.858802e-006
 -4.728200e-006  1.482140e-005 -3.955663e-006  1.975625e-006
 -4.010674e-006  6.258050e-007 -2.588590e-006  4.171808e-006
 -8.394052e-007  8.480160e-006 -7.159389e-007 -8.471152e-009
 -2.233665e-006  2.774646e-007 -1.917893e-006  8.210389e-007
 -1.720336e-006  3.599645e-006 -1.291224e-006  3.025174e-007
 -1.064662e-006  1.738234e-007 -1.280127e-006  6.832223e-007
 -2.407208e-006  2.119956e-006 -1.656726e-006  1.798365e-007
 -5.317402e-007  1.296712e-007 -5.475161e-007  9.322183e-008
 -2.135784e-006  1.289040e-006 -1.513853e-006 -1.601919e-008
 -4.329316e-007  2.375419e-009 -6.689045e-007  9.456721e-008
 -1.494252e-006  8.376607e-007 -9.940885e-007 -2.786831e-007
 -4.328384e-007  1.664314e-007 -5.791227e-007 -3.717508e-007
 -9.293895e-007  2.146776e-007 -6.793479e-007 -1.634132e-007
 -4.901264e-007  3.118634e-007 -5.503183e-007 -5.980027e-007
 -5.039925e-007  6.731803e-008 -6.204608e-007 -2.988016e-007
 -4.667860e-007

 -4.801181e-005  2.015318e-006  7.888875e-006 -6.660617e-005
  1.255473e-005 -1.808563e-005 -3.303925e-006  8.998886e-006
 -4.377084e-006 -6.316226e-007  1.135415e-005 -1.931761e-005
 -1.130269e-006 -3.518361e-006 -6.612164e-006  4.085981e-006
  4.100233e-006 -3.955663e-006  7.990319e-006 -4.664463e-006
 -5.174699e-006  1.815140e-006 -2.837275e-006 -2.316242e-006
  1.922714e-006 -4.826268e-006  2.551264e-006 -6.909096e-007
 -1.486908e-006  2.120280e-006  5.302090e-007 -1.740507e-006
  3.227338e-007 -2.249920e-006  2.063862e-007 -5.881635e-007
 -2.781952e-007  6.513064e-007  1.455312e-006 -1.251958e-006
 -1.685302e-007 -6.433435e-007 -2.639513e-007 -1.163701e-006
  3.295677e-007 -4.297484e-007  8.747647e-007 -3.528677e-007
  8.652008e-008  9.038070e-008  5.155973e-007 -1.018566e-006
  5.945645e-009 -1.509535e-007  2.855500e-007 -4.331729e-007
  4.100672e-007  1.558524e-008  5.967662e-007 -4.890745e-007
  1.092259e-007  4.730299e-008  1.399843e-007 -3.618002e-007
  1.423533e-007  3.024057e-008  4.044236e-007 -5.525724e-007
  2.184016e-007  1.108854e-007  2.496715e-007 -3.936133e-007
  1.164941e-007  9.600088e-008  2.673961e-007 -4.565571e-007
  2.563373e-007

  1.287426e-004 -1.230578e-006  5.509560e-006  3.434105e-005
 -5.505688e-005  7.786155e-006 -9.276380e-006 -2.990705e-005
  3.709972e-005 -1.989137e-006 -8.494647e-007  3.087119e-005
 -9.367126e-006  4.311158e-006  2.423430e-006 -1.641407e-005
  8.484249e-006  1.975625e-006 -4.664463e-006  2.207700e-005
  7.988931e-006  6.973756e-008  3.746498e-006 -4.930364e-006
 -5.050786e-006  5.921737e-006 -4.994243e-006  7.065344e-006
  9.319866e-006 -4.724064e-006  1.858840e-006  1.088947e-006
 -5.206709e-006  5.929141e-006 -1.832533e-006  2.781223e-007
  6.876846e-006 -4.490613e-006 -7.211819e-007  3.896042e-006
 -3.016145e-006  4.546296e-006 -3.332577e-008 -4.551823e-007
  3.367966e-006 -2.696576e-006 -1.596448e-006  4.042967e-006
 -1.823288e-006  2.278579e-006  2.931476e-008 -1.794576e-007
  1.989565e-006 -1.508096e-006 -1.294888e-006  2.887042e-006
 -1.131436e-006  1.030906e-006 -4.208205e-008  4.252970e-008
  4.665494e-007 -8.306512e-007 -1.119221e-006  2.415188e-006
 -3.633732e-007  2.616081e-007 -1.108896e-007  4.362632e-007
 -3.222169e-007 -2.304327e-007 -8.719773e-007  1.269267e-006
 -9.911160e-008 -4.883328e-007 -2.080714e-007  1.110933e-006
 -6.065209e-007

  8.408607e-005 -1.729103e-005  6.018153e-007 -7.681985e-006
 -1.793622e-005 -3.085785e-006  8.345511e-007 -2.777351e-005
  2.423066e-005 -1.540583e-005 -4.041531e-006  1.163847e-005
  4.630194e-006 -2.171094e-006  7.818505e-006 -1.217761e-005
  3.731640e-006 -4.010674e-006 -5.174699e-006  7.988931e-006
  1.466204e-005 -3.353205e-006  5.557604e-006  4.953657e-007
 -2.198455e-006  1.313546e-006 -3.034777e-006  2.660722e-006
  7.515433e-006 -3.471036e-006  8.390548e-007  3.472461e-006
 -8.219491e-007  1.583307e-006 -3.488948e-008  1.126809e-006
  3.579500e-006 -1.613224e-006 -9.672583e-007  3.001103e-006
  1.147282e-006  1.308161e-007  1.166276e-006  1.684691e-006
  1.367112e-006  3.437083e-008 -1.084417e-006  2.150113e-006
  1.212966e-006 -7.857390e-007  2.987465e-007  1.903227e-006
  6.619811e-007  1.966797e-007 -2.766105e-007  1.659566e-006
  4.481498e-007 -8.122716e-007 -1.856137e-007  1.494029e-006
  1.044719e-007 -1.168232e-007 -8.683974e-008  1.635550e-006
  4.380043e-007 -5.053989e-007 -1.370150e-007  1.463382e-006
 -2.789169e-007 -2.737092e-007 -1.910567e-007  1.557833e-006
  2.709730e-007 -5.328339e-007  4.866852e-009  1.343532e-006
 -5.557670e-007

 -4.626295e-005  1.318508e-005 -3.854149e-007  3.124076e-006
  1.449417e-005  8.554321e-006 -1.237728e-006  1.943532e-005
 -1.307131e-005  9.347589e-006  3.271343e-006  1.471694e-006
  4.339769e-007  9.510236e-006 -3.766036e-006  6.577817e-006
 -4.646783e-006  6.258050e-007  1.815140e-006  6.973756e-008
 -3.353205e-006  7.425907e-006 -2.242979e-006 -8.447743e-007
 -1.470353e-006 -1.709761e-006  3.392664e-007  1.931776e-007
 -2.100466e-006  4.868143e-006 -1.362641e-007 -1.348256e-006
 -1.328097e-006 -1.371351e-006 -6.941910e-007 -8.438702e-007
 -1.724792e-006  2.350458e-006 -8.145595e-009 -1.357482e-006
 -4.599390e-007 -4.207561e-007 -3.695172e-007 -9.425152e-007
 -1.438152e-006  9.357561e-007 -2.842810e-007 -5.219469e-007
 -8.029537e-008  1.170418e-007  2.257592e-007 -1.020105e-006
 -1.238754e-006  6.421240e-007 -7.736621e-007 -6.884153e-007
  2.502306e-007  4.736495e-010  3.800948e-007 -7.562332e-007
 -9.776144e-007  5.841337e-007 -6.488666e-007 -5.623428e-007
  1.710247e-007  4.771166e-008  2.008253e-007 -8.886111e-007
 -5.792517e-007  4.145240e-007 -3.584588e-007 -7.407553e-007
  1.619541e-007  1.181696e-007 -7.232278e-008 -6.912433e-007
 -2.477628e-007

  2.988620e-005 -1.115743e-005  1.973530e-006  1.176173e-005
 -1.444424e-005  2.646381e-007  8.412994e-007 -1.799769e-005
  9.995356e-006 -9.978853e-006 -2.325477e-006  4.638986e-006
 -7.500279e-007 -1.993118e-006  5.083813e-006 -8.253469e-006
  1.295853e-006 -2.588590e-006 -2.837275e-006  3.746498e-006
  5.557604e-006 -2.242979e-006  4.502348e-006 -8.804814e-007
 -1.677445e-006  1.057596e-006 -1.640134e-006  4.395842e-007
  3.186262e-006 -2.748771e-006  1.426635e-006  1.195298e-006
 -6.763900e-007  1.249218e-006  3.169115e-007 -3.648431e-007
  1.488592e-006 -1.337763e-006  4.747487e-008  1.208848e-006
  1.027751e-007  2.357526e-007  9.748648e-007  1.071215e-007
  4.564513e-007 -5.799752e-008 -1.745321e-007  4.529743e-007
  3.359816e-007 -4.520767e-007  4.110429e-007  4.154057e-007
  3.835864e-007  1.010810e-007  2.822210e-007  3.476785e-007
  5.135036e-008 -3.809466e-007  7.200090e-008  2.724441e-007
  1.766892e-007 -4.795202e-008  3.141075e-007  2.696882e-007
  1.231984e-007 -1.934585e-007  8.077487e-008  3.840996e-007
  1.002860e-007 -7.148895e-008  1.670114e-007  3.620075e-007
  1.744814e-007 -1.625409e-007  2.178146e-007  4.531594e-007
 -4.770090e-008

 -1.101705e-005  1.301848e-006 -9.447257e-006  4.296755e-005
  2.225278e-005  1.017458e-005  6.870648e-006  1.168374e-005
 -1.129849e-005  4.391452e-006 -6.473004e-006  3.521042e-006
  6.535757e-006  9.440380e-007  2.696631e-006  7.662137e-006
 -4.180746e-006  4.171808e-006 -2.316242e-006 -4.930364e-006
  4.953657e-007 -8.447743e-007 -8.804814e-007  6.620162e-006
  2.294902e-006  2.078149e-006  1.111809e-006 -1.660619e-006
 -3.486212e-006  1.156160e-006 -2.032091e-006  1.937092e-006
  2.455458e-006 -4.638627e-007  4.583753e-007  1.047859e-006
 -2.939360e-006  1.678206e-006 -9.727624e-007 -1.138209e-007
  1.451338e-006 -9.830083e-007 -2.265758e-007  1.520310e-006
 -1.643592e-006  1.352214e-006 -3.380542e-008 -9.212025e-007
  4.052961e-007 -7.021150e-007 -8.165595e-007  1.299271e-006
 -7.736401e-007  6.574113e-007  2.938242e-007 -5.118649e-007
 -2.061718e-007 -2.590393e-007 -6.996661e-007  8.126530e-007
 -2.276464e-007  2.714670e-007  3.172105e-007 -3.819547e-007
 -3.724903e-007 -9.320462e-008 -5.009028e-007  5.050198e-007
 -1.829736e-007 -3.407073e-009  9.501024e-008 -1.309406e-007
 -3.524903e-007  7.880862e-008 -2.835584e-007  1.138552e-008
 -1.444436e-007

 -9.592146e-006 -8.737963e-006 -4.881515e-006 -5.645210e-006
  2.407750e-005 -5.384575e-006  5.645117e-006  2.657697e-006
 -5.196555e-006 -4.000207e-006 -2.145114e-006 -9.951406e-006
  5.367246e-006 -4.985580e-006  4.255946e-008  6.548064e-006
  2.569766e-006 -8.394052e-007  1.922714e-006 -5.050786e-006
 -2.198455e-006 -1.470353e-006 -1.677445e-006  2.294902e-006
  6.882809e-006 -2.484083e-006  2.241045e-006  7.359724e-007
 -3.161892e-006  8.777092e-007 -9.991802e-007 -5.091459e-007
  3.667832e-006 -1.939248e-006  9.931705e-008  2.446900e-006
 -1.165519e-006  6.599228e-007  5.506781e-007 -8.378386e-007
  1.569800e-006 -8.464637e-007 -6.370915e-007  1.506227e-006
 -1.608760e-007 -5.304231e-007  6.583020e-007 -2.447470e-007
  5.995351e-007  3.601827e-008 -4.709378e-007  9.023239e-007
  3.340442e-007 -6.335355e-007  4.334935e-007  2.063672e-007
  7.558007e-008  1.277249e-007 -1.323959e-007  8.906919e-007
  4.669764e-007 -4.956162e-007  2.349692e-007  3.539347e-007
 -3.060977e-007  1.493561e-007 -1.811310e-007  4.562202e-007
  4.825430e-007 -4.740740e-007  1.796091e-007  5.834255e-007
 -4.608836e-007  1.655234e-007 -1.022884e-008  2.206507e-007
  3.160949e-007

  4.699005e-005  1.273895e-005 -4.445465e-006  8.850650e-005
 -2.152121e-005  1.940208e-005 -2.087070e-006 -1.440127e-007
  6.893633e-006  1.171177e-005 -5.641646e-006  2.227226e-005
 -5.891471e-006  3.338024e-006  2.215170e-006 -3.153125e-006
 -4.910270e-007  8.480160e-006 -4.826268e-006  5.921737e-006
  1.313546e-006 -1.709761e-006  1.057596e-006  2.078149e-006
 -2.484083e-006  8.221305e-006 -1.984782e-006  5.500605e-007
  1.290053e-006 -2.703402e-006 -5.989722e-007  2.288035e-006
 -1.958622e-006  4.672143e-006 -5.689607e-007 -3.616239e-007
  7.889123e-007 -1.727672e-006 -1.388321e-006  1.965143e-006
 -1.798159e-006  2.463678e-006 -3.181898e-007 -1.506456e-008
  2.887096e-007 -3.523217e-007 -8.198892e-007  8.170490e-007
 -1.581801e-006  9.213360e-007 -8.265492e-007  2.183300e-007
  2.423595e-007 -1.952500e-007 -3.498021e-007  4.541428e-007
 -1.257523e-006  5.647033e-007 -8.267239e-007 -2.395276e-008
  2.879234e-008 -9.014907e-008 -1.555404e-007  1.475590e-007
 -7.266509e-007  1.951967e-007 -5.849544e-007  2.096746e-007
 -1.866672e-007  4.987489e-008 -3.018232e-007 -1.087122e-007
 -3.542417e-007 -3.904685e-008 -4.038637e-007  1.904569e-007
 -3.151354e-007

 -4.429112e-005 -4.413358e-006 -2.459928e-006  7.583436e-006
  1.974985e-005  2.354164e-006  5.266500e-006  4.359388e-006
 -1.310673e-005 -1.614355e-006 -3.863199e-007 -7.004234e-006
  3.231281e-006 -7.596142e-007 -3.899018e-007  4.328854e-006
 -2.715848e-006 -7.159389e-007  2.551264e-006 -4.994243e-006
 -3.034777e-006  3.392664e-007 -1.640134e-006  1.111809e-006
  2.241045e-006 -1.984782e-006  3.354772e-006 -1.897232e-006
 -3.390260e-006  1.534354e-006 -1.357539e-006 -4.062708e-007
  1.868782e-006 -2.036322e-006  1.617906e-006 -1.717704e-007
 -2.201449e-006  1.479318e-006 -1.659145e-008 -8.885494e-007
  7.147985e-007 -1.374312e-006  5.002206e-007 -3.144886e-007
 -1.074288e-006  5.717396e-007  5.438757e-007 -7.757934e-007
  2.549730e-007 -4.007425e-007  1.327896e-007 -5.054127e-007
 -5.208997e-007  1.515119e-007  5.341994e-007 -4.940987e-007
  1.629568e-007 -7.844795e-008  1.627761e-007 -3.187379e-007
 -1.321115e-007  1.184299e-007  4.114280e-007 -5.534873e-007
  4.227265e-008  9.187746e-009  1.265660e-007 -2.716924e-007
  1.224670e-008  1.374378e-007  3.494490e-007 -4.518271e-007
  1.746360e-008  7.431094e-008  8.124025e-008 -3.059979e-007
  1.115379e-007

  5.744538e-005 -2.134013e-006  1.018167e-006 -9.506470e-006
 -1.284828e-005 -4.029798e-006 -3.147052e-006 -8.537751e-006
  1.582452e-005 -1.658012e-006  1.625283e-007  6.815590e-006
 -1.039084e-006 -8.374126e-007 -1.653414e-007 -3.495369e-006
  5.776597e-006 -8.471152e-009 -6.909096e-007  7.065344e-006
  2.660722e-006  1.931776e-007  4.395842e-007 -1.660619e-006
  7.359724e-007  5.500605e-007 -1.897232e-006  5.402847e-006
  3.807175e-006 -6.623135e-007  8.138280e-007 -2.869588e-007
 -1.348129e-006  1.344122e-006 -1.651323e-006  1.942287e-006
  3.211200e-006 -1.508676e-006  2.014024e-007  1.113034e-006
 -8.193052e-007  1.707917e-006 -7.459926e-007  6.106667e-007
  1.748283e-006 -1.527323e-006 -5.459634e-007  1.951695e-006
 -2.806909e-007  1.171190e-006 -1.111251e-007  3.889501e-007
  9.700697e-007 -9.280784e-007 -7.966410e-007  1.620762e-006
 -1.916388e-007  4.719784e-007  5.579301e-008  5.286225e-007
  2.304870e-007 -5.099898e-007 -7.343141e-007  1.477162e-006
 -1.582314e-007  9.817261e-008 -9.784715e-008  3.998406e-007
 -5.540501e-008 -3.502696e-007 -4.942225e-007  1.047089e-006
 -2.266509e-007 -1.243516e-007 -1.415710e-007  5.382680e-007
 -2.576091e-007

  8.053408e-005 -3.509042e-006  8.383086e-006 -2.697514e-005
 -3.366638e-005 -8.490289e-006 -7.341598e-006 -2.226188e-005
  2.948466e-005 -6.396556e-006  3.169623e-006  8.911877e-006
 -4.530804e-006 -2.367191e-006  8.354580e-007 -1.224678e-005
  7.440713e-006 -2.233665e-006 -1.486908e-006  9.319866e-006
  7.515433e-006 -2.100466e-006  3.186262e-006 -3.486212e-006
 -3.161892e-006  1.290053e-006 -3.390260e-006  3.807175e-006
  8.914533e-006 -3.329718e-006  2.290826e-006  1.326496e-006
 -3.319750e-006  2.607498e-006 -1.244903e-006  1.845602e-007
  5.670439e-006 -2.864522e-006  1.314672e-007  2.993877e-006
 -1.353380e-006  1.872075e-006  1.602599e-007  2.900996e-008
  2.788416e-006 -1.323607e-006 -8.264104e-007  2.555321e-006
 -2.595045e-007  4.875012e-007  4.357992e-007  5.916974e-007
  1.255485e-006 -4.961454e-007 -7.105137e-007  1.794145e-006
  1.150607e-008 -8.520267e-008  2.221078e-007  5.448873e-007
  3.691817e-007 -2.633779e-007 -5.446814e-007  1.619869e-006
  2.639892e-007 -2.831674e-007  1.576018e-007  8.347186e-007
 -1.673290e-007 -1.226323e-007 -3.876374e-007  1.139190e-006
  2.377936e-007 -4.430649e-007  4.880127e-008  9.580289e-007
 -4.053390e-007

 -5.266888e-005  7.879681e-006 -2.902464e-006 -9.296580e-006
  2.474499e-005  3.667421e-006  2.418260e-006  2.026651e-005
 -1.622088e-005  6.868579e-006  1.400226e-006 -4.748777e-006
  4.024929e-006  5.234319e-006 -2.754180e-006  9.145823e-006
 -4.659960e-006  2.774646e-007  2.120280e-006 -4.724064e-006
 -3.471036e-006  4.868143e-006 -2.748771e-006  1.156160e-006
  8.777092e-007 -2.703402e-006  1.534354e-006 -6.623135e-007
 -3.329718e-006  5.027257e-006 -7.919899e-007 -1.112390e-006
  4.769086e-007 -2.598781e-006 -2.413747e-007  3.141040e-007
 -2.484870e-006  3.028917e-006  1.596420e-007 -1.781149e-006
  4.467723e-007 -1.379603e-006 -5.133952e-007 -1.185058e-007
 -1.526774e-006  1.253579e-006  1.372323e-007 -9.638586e-007
  4.073828e-007 -2.864055e-007  2.711631e-008 -4.311083e-007
 -1.243406e-006  6.753429e-007 -4.301168e-007 -7.812579e-007
  5.100147e-007 -1.803876e-007  2.957662e-007 -3.485002e-007
 -8.390063e-007  5.328213e-007 -4.308116e-007 -6.196819e-007
  2.544065e-007 -4.361356e-008  1.661274e-007 -5.242648e-007
 -4.481855e-007  3.037465e-007 -2.032867e-007 -5.393068e-007
  1.087944e-007  1.457567e-007 -5.488423e-008 -6.096804e-007
 -1.555220e-007

  1.306852e-005  7.280226e-007  5.933196e-006 -2.697232e-005
 -1.272759e-005 -7.717475e-006 -4.347509e-006 -3.896626e-006
  9.158421e-006 -1.887660e-006  3.910126e-006 -1.343118e-006
 -3.106397e-006 -1.240322e-006 -7.033553e-007 -3.460966e-006
  2.344356e-006 -1.917893e-006  5.302090e-007  1.858840e-006
  8.390548e-007 -1.362641e-007  1.426635e-006 -2.032091e-006
 -9.991802e-007 -5.989722e-007 -1.357539e-006  8.138280e-007
  2.290826e-006 -7.919899e-007  2.069044e-006 -4.332741e-007
 -1.224417e-006  6.165184e-007 -8.092663e-007 -4.325967e-007
  1.770019e-006 -1.010030e-006  1.007558e-006  2.713997e-007
 -6.869862e-007  6.388641e-007 -1.007184e-007 -3.220047e-007
  8.586022e-007 -5.260650e-007  2.594447e-007  3.039231e-007
 -2.164460e-007  1.769951e-007  3.152889e-007 -1.068450e-007
  5.086844e-007 -9.849301e-008 -6.641954e-009  9.163150e-008
  1.249516e-008 -3.958332e-008  3.132169e-007 -3.734903e-008
  1.473392e-007  1.316433e-008 -6.812626e-008  1.622062e-007
  1.150955e-007 -4.614969e-008  2.433580e-007 -3.788007e-008
  5.051364e-008  5.720701e-008 -2.009592e-008  1.134228e-007
  1.494937e-007 -3.569490e-008  2.007352e-007  1.006540e-007
 -1.571463e-008

  2.036740e-005 -5.813430e-007 -2.000174e-006  2.738439e-005
 -1.735505e-006  5.730036e-006  1.364864e-006 -2.592097e-006
  4.097233e-006 -5.006111e-007 -2.164277e-006  7.427197e-006
  1.310045e-006  3.057851e-007  2.373915e-006 -2.367133e-006
  4.039061e-007  8.210389e-007 -1.740507e-006  1.088947e-006
  3.472461e-006 -1.348256e-006  1.195298e-006  1.937092e-006
 -5.091459e-007  2.288035e-006 -4.062708e-007 -2.869588e-007
  1.326496e-006 -1.112390e-006 -4.332741e-007  2.843908e-006
 -1.181561e-007  1.379568e-006  3.434533e-007 -1.377377e-007
  1.607728e-007 -3.012882e-007 -8.035557e-007  1.667867e-006
  2.647389e-007  2.043035e-007  3.924733e-007  4.369774e-007
 -1.014572e-007  4.071367e-007 -4.624945e-007  4.920737e-007
  1.994733e-008 -3.519643e-007 -1.494861e-007  6.332123e-007
 -1.935644e-007  3.312084e-007 -1.048199e-008  1.950903e-007
 -1.516403e-007 -3.120725e-007 -3.373121e-007  5.278941e-007
 -5.013284e-008  1.431122e-007  1.936293e-007  1.626009e-007
 -1.532784e-007 -2.047288e-007 -2.787703e-007  5.767567e-007
 -1.654799e-007  6.353372e-009  4.211800e-008  1.652607e-007
 -1.026443e-007 -1.579286e-007 -1.301225e-007  3.521244e-007
 -2.672912e-007

 -2.060631e-005 -9.789817e-006 -3.485902e-006 -1.682759e-005
  1.978316e-005 -4.370079e-006  5.782730e-006  1.631073e-006
 -7.832002e-006 -5.542868e-006 -2.421481e-006 -8.193329e-006
  6.919029e-006 -2.668293e-006  1.571153e-006  4.744561e-006
 -1.175127e-006 -1.720336e-006  3.227338e-007 -5.206709e-006
 -8.219491e-007 -1.328097e-006 -6.763900e-007  2.455458e-006
  3.667832e-006 -1.958622e-006  1.868782e-006 -1.348129e-006
 -3.319750e-006  4.769086e-007 -1.224417e-006 -1.181561e-007
  4.121632e-006 -1.954749e-006  1.243810e-006  1.295841e-006
 -2.457440e-006  1.132231e-006 -1.469571e-007 -1.346300e-006
  2.188370e-006 -1.510690e-006  1.539056e-007  1.301412e-006
 -9.780840e-007  4.773212e-007  4.936082e-007 -1.049499e-006
  8.376661e-007 -6.159095e-007 -2.523162e-007  7.620286e-007
 -7.910543e-008 -8.361003e-008  7.297050e-007 -3.872973e-007
  2.192548e-007 -1.018981e-008 -2.196969e-007  4.843768e-007
  3.463374e-007 -3.122631e-007  5.079483e-007 -7.395045e-008
 -5.793620e-008  2.124291e-007 -9.806199e-008  2.101176e-007
  3.985203e-007 -3.694203e-007  2.828645e-007  2.229669e-007
 -2.500903e-007  2.334089e-007  4.716058e-008 -3.904817e-009
  3.736736e-007

  4.510779e-005  6.447802e-006  1.585971e-006  3.264590e-005
 -2.291712e-005  5.397773e-006 -4.720176e-006 -4.712676e-006
  1.310295e-005  4.704234e-006 -2.620374e-007  1.319372e-005
 -6.238870e-006  7.881024e-007  4.683339e-007 -4.797424e-006
  2.513274e-006  3.599645e-006 -2.249920e-006  5.929141e-006
  1.583307e-006 -1.371351e-006  1.249218e-006 -4.638627e-007
 -1.939248e-006  4.672143e-006 -2.036322e-006  1.344122e-006
  2.607498e-006 -2.598781e-006  6.165184e-007  1.379568e-006
 -1.954749e-006  3.776436e-006 -7.772809e-007 -4.051865e-007
  1.888672e-006 -2.095053e-006 -5.025392e-007  1.838093e-006
 -1.475901e-006  2.310884e-006 -1.902479e-007 -2.218884e-007
  9.805497e-007 -8.781681e-007 -5.748980e-007  1.068455e-006
 -1.152052e-006  9.194555e-007 -2.947064e-007  5.414164e-008
  5.872355e-007 -3.736574e-007 -2.939087e-007  6.033668e-007
 -8.410085e-007  4.539125e-007 -4.038847e-007  4.560256e-008
  2.753363e-007 -1.998764e-007 -1.254768e-007  4.312376e-007
 -4.921886e-007  1.813233e-007 -3.158972e-007  1.892050e-007
  6.352167e-009 -3.771488e-008 -2.004987e-007  1.789545e-007
 -2.284328e-007 -4.349770e-008 -1.887801e-007  2.718496e-007
 -1.618022e-007

 -1.823610e-005 -6.976819e-006 -1.244837e-006  7.625129e-006
  5.898346e-006  2.829692e-006  3.891880e-006 -3.587284e-006
 -6.069022e-006 -4.589098e-006 -1.668094e-006 -1.678476e-006
  2.757330e-006 -3.301602e-007  1.872574e-006 -5.697325e-007
 -2.168673e-006 -1.291224e-006  2.063862e-007 -1.832533e-006
 -3.488948e-008 -6.941910e-007  3.169115e-007  4.583753e-007
  9.931705e-008 -5.689607e-007  1.617906e-006 -1.651323e-006
 -1.244903e-006 -2.413747e-007 -8.092663e-007  3.434533e-007
  1.243810e-006 -7.772809e-007  1.749207e-006 -5.090658e-007
 -1.271647e-006  5.402758e-007 -4.756574e-007 -1.226930e-007
  8.243254e-007 -9.448181e-007  9.740858e-007 -1.761154e-007
 -7.810338e-007  5.909294e-007  1.153622e-007 -4.547051e-007
  3.018249e-007 -5.627268e-007  2.567415e-007 -1.789469e-007
 -3.144335e-007  2.149746e-007  5.273089e-007 -2.667517e-007
  1.106893e-007 -1.386388e-007  3.780027e-008 -2.383240e-007
  1.599152e-009  2.667903e-008  4.694147e-007 -2.870244e-007
  1.057722e-007  2.373925e-008  9.074673e-008 -1.002720e-007
  2.538461e-008  4.839059e-008  3.062162e-007 -2.149985e-007
  7.449772e-008  2.141445e-008  9.405613e-008 -8.176741e-008
  1.034019e-007

  1.962494e-005 -3.895181e-006 -2.139426e-006 -7.447567e-006
  5.200542e-006 -3.340775e-006  1.782376e-006 -5.423298e-007
  4.416810e-006 -1.169992e-006 -1.777693e-006 -1.177078e-006
  3.293071e-006 -2.091422e-006  8.035473e-007  2.557085e-006
  2.344975e-006  3.025174e-007 -5.881635e-007  2.781223e-007
  1.126809e-006 -8.438702e-007 -3.648431e-007  1.047859e-006
  2.446900e-006 -3.616239e-007 -1.717704e-007  1.942287e-006
  1.845602e-007  3.141040e-007 -4.325967e-007 -1.377377e-007
  1.295841e-006 -4.051865e-007 -5.090658e-007  2.655061e-006
  3.985592e-007  3.396728e-007  6.416333e-008 -3.285726e-007
  5.316600e-007  1.164559e-008 -6.623362e-007  1.438046e-006
  6.557238e-007 -4.127121e-007 -2.205671e-008  4.104336e-007
  1.572962e-007  3.279030e-007 -3.715629e-007  7.363710e-007
  4.403510e-007 -5.002068e-007 -2.270193e-007  7.179656e-007
  3.714877e-008  2.594772e-007 -1.058456e-007  6.090873e-007
  2.198443e-007 -4.068747e-007 -3.559284e-007  7.636798e-007
 -1.177382e-007  1.190891e-007 -9.446393e-008  3.778359e-007
  1.050979e-007 -3.775514e-007 -2.914582e-007  7.765000e-007
 -2.533456e-007  1.125967e-008 -4.716225e-008  2.628834e-007
 -3.923728e-008

  6.163719e-005 -2.446567e-006  5.886250e-006 -1.707466e-005
 -2.589569e-005 -7.308711e-006 -5.943241e-006 -1.670405e-005
  2.136694e-005 -3.882125e-006  2.467199e-006  5.265049e-006
 -4.490565e-006 -2.841067e-006 -3.735146e-007 -8.100554e-006
  6.747029e-006 -1.064662e-006 -2.781952e-007  6.876846e-006
  3.579500e-006 -1.724792e-006  1.488592e-006 -2.939360e-006
 -1.165519e-006  7.889123e-007 -2.201449e-006  3.211200e-006
  5.670439e-006 -2.484870e-006  1.770019e-006  1.607728e-007
 -2.457440e-006  1.888672e-006 -1.271647e-006  3.985592e-007
  4.813682e-006 -2.483038e-006  6.558578e-007  2.011518e-006
 -1.554181e-006  1.783198e-006 -2.853035e-007 -2.067469e-007
  2.556409e-006 -1.621676e-006 -3.191188e-007  2.107439e-006
 -5.345376e-007  8.162742e-007  1.829186e-007  1.721521e-007
  1.262404e-006 -7.771739e-007 -4.731471e-007  1.431599e-006
 -1.216489e-007  1.926306e-007  2.275444e-007  3.756022e-007
  3.895367e-007 -3.423308e-007 -4.974056e-007  1.218755e-006
  1.540395e-007 -1.245475e-007  1.598446e-007  5.522897e-007
 -6.953730e-008 -8.952365e-008 -3.227814e-007  7.641820e-007
  1.522948e-007 -3.585443e-007  4.786865e-008  7.321239e-007
 -2.483245e-007

 -4.224204e-005  1.608652e-006 -3.600642e-006  9.626732e-008
  2.026725e-005  4.016756e-006  4.396344e-006  1.207865e-005
 -1.368180e-005  2.544724e-006 -1.124074e-006 -4.428141e-006
  4.938807e-006  2.790811e-006  5.049728e-008  6.482016e-006
 -4.577272e-006  1.738234e-007  6.513064e-007 -4.490613e-006
 -1.613224e-006  2.350458e-006 -1.337763e-006  1.678206e-006
  6.599228e-007 -1.727672e-006  1.479318e-006 -1.508676e-006
 -2.864522e-006  3.028917e-006 -1.010030e-006 -3.012882e-007
  1.132231e-006 -2.095053e-006  5.402758e-007  3.396728e-007
 -2.483038e-006  2.611608e-006 -1.513287e-007 -1.299472e-006
  8.618786e-007 -1.571086e-006 -9.648791e-008  3.489333e-007
 -1.402068e-006  1.396366e-006  2.141732e-007 -1.048582e-006
  4.565490e-007 -6.260563e-007 -1.029630e-007 -1.284800e-007
 -9.903569e-007  6.932580e-007  1.452092e-008 -7.175171e-007
  4.247045e-007 -2.715774e-007  7.567160e-008 -1.527011e-007
 -5.624779e-007  4.210147e-007 -7.277864e-008 -5.987599e-007
  2.308543e-007 -9.245715e-008  8.198364e-008 -2.404245e-007
 -3.125385e-007  2.307389e-007 -4.762873e-008 -3.981354e-007
  1.013593e-007  6.236868e-008  7.411080e-009 -3.760796e-007
 -9.828103e-008

 -4.277083e-006 -4.625106e-007  2.931648e-006 -1.957399e-005
 -1.029907e-006 -6.533123e-006 -1.448218e-006  7.711582e-008
  1.605807e-006 -1.101176e-006  2.487009e-006 -5.087821e-006
 -8.507936e-007 -1.882119e-006 -1.132297e-006  3.580405e-007
  1.386417e-006 -1.280127e-006  1.455312e-006 -7.211819e-007
 -9.672583e-007 -8.145595e-009  4.747487e-008 -9.727624e-007
  5.506781e-007 -1.388321e-006 -1.659145e-008  2.014024e-007
  1.314672e-007  1.596420e-007  1.007558e-006 -8.035557e-007
 -1.469571e-007 -5.025392e-007 -4.756574e-007  6.416333e-008
  6.558578e-007 -1.513287e-007  1.092606e-006 -4.184500e-007
 -3.770018e-007  3.546954e-008 -3.198919e-007 -1.894135e-007
  5.590724e-007 -3.964521e-007  5.351496e-007 -3.871117e-008
 -7.478652e-008  1.453263e-007  1.337558e-007 -2.110484e-007
  2.759412e-007 -1.548951e-007  1.348016e-007 -5.446791e-008
  1.049538e-007 -3.649308e-009  2.922789e-007 -1.926283e-008
  8.436621e-008  8.156421e-009 -1.774256e-008 -7.434248e-008
  1.175358e-007 -6.311078e-008  2.230514e-007 -6.732745e-008
  7.060775e-008  5.767502e-008  4.373247e-008 -4.215895e-008
  1.107780e-007 -3.440904e-008  1.714295e-007 -1.693853e-008
  2.106203e-008

  3.559798e-005 -1.412115e-006 -7.095768e-009  2.532964e-005
 -1.133323e-005  4.276078e-006 -7.038353e-007 -9.151016e-006
  9.201595e-006 -1.680027e-006 -1.400217e-006  8.591922e-006
 -1.069746e-006 -3.526519e-007  1.579245e-006 -5.097931e-006
  2.401662e-006  6.832223e-007 -1.251958e-006  3.896042e-006
  3.001103e-006 -1.357482e-006  1.208848e-006 -1.138209e-007
 -8.378386e-007  1.965143e-006 -8.885494e-007  1.113034e-006
  2.993877e-006 -1.781149e-006  2.713997e-007  1.667867e-006
 -1.346300e-006  1.838093e-006 -1.226930e-007 -3.285726e-007
  2.011518e-006 -1.299472e-006 -4.184500e-007  2.482295e-006
 -5.239391e-007  1.117607e-006  2.967680e-007 -9.254804e-008
  7.255133e-007 -3.905157e-007 -5.256083e-007  1.336554e-006
 -2.436721e-007  2.159944e-007  1.506041e-009  3.468004e-007
  2.525566e-007 -9.707998e-008 -2.213699e-007  7.981453e-007
 -2.668490e-007 -6.033165e-008 -1.439334e-007  3.812143e-007
  5.525918e-008  6.853430e-009 -4.007188e-008  5.462189e-007
 -1.004618e-007 -1.913230e-007 -1.491358e-007  5.991547e-007
 -1.917696e-007  7.167157e-008 -3.623619e-008  2.926373e-007
 -2.791843e-008 -2.617524e-007 -1.244586e-007  5.785429e-007
 -2.598953e-007

 -1.123865e-005 -7.594488e-006 -2.489020e-006 -1.929662e-005
  1.294295e-005 -3.912183e-006  3.883966e-006  1.931480e-007
 -4.670759e-006 -5.379217e-006 -1.532663e-006 -5.908298e-006
  5.637430e-006 -1.242421e-006  1.702238e-006  1.847552e-006
 -9.930514e-007 -2.407208e-006 -1.685302e-007 -3.016145e-006
  1.147282e-006 -4.599390e-007  1.027751e-007  1.451338e-006
  1.569800e-006 -1.798159e-006  7.147985e-007 -8.193052e-007
 -1.353380e-006  4.467723e-007 -6.869862e-007  2.647389e-007
  2.188370e-006 -1.475901e-006  8.243254e-007  5.316600e-007
 -1.554181e-006  8.618786e-007 -3.770018e-007 -5.239391e-007
  2.127479e-006 -1.237804e-006  4.672332e-007  9.330166e-007
 -9.687514e-007  6.654421e-007  3.954125e-008 -6.392844e-007
  1.088838e-006 -7.555255e-007 -1.187725e-009  7.623064e-007
 -3.313969e-007  2.631049e-007  3.348279e-007 -3.544707e-007
  4.254409e-007 -3.120280e-007 -1.292479e-007  4.898345e-007
  7.196226e-008 -4.777659e-008  3.535760e-007 -3.487771e-008
  1.108533e-007  2.043037e-008 -1.271955e-007  2.617860e-007
  1.859916e-007 -2.332190e-007  2.162607e-007  2.347595e-007
 -8.976628e-008  1.431222e-007 -1.045823e-008  7.388337e-008
  2.225396e-007

  3.321868e-005  4.764271e-006  2.003187e-006  1.389440e-005
 -1.635617e-005  1.249363e-006 -4.312955e-006 -3.059065e-006
  9.974530e-006  3.516978e-006  9.468520e-007  7.646604e-006
 -4.866577e-006  2.146605e-007 -9.022868e-007 -2.783358e-006
  2.859788e-006  2.119956e-006 -6.433435e-007  4.546296e-006
  1.308161e-007 -4.207561e-007  2.357526e-007 -9.830083e-007
 -8.464637e-007  2.463678e-006 -1.374312e-006  1.707917e-006
  1.872075e-006 -1.379603e-006  6.388641e-007  2.043035e-007
 -1.510690e-006  2.310884e-006 -9.448181e-007  1.164559e-008
  1.783198e-006 -1.571086e-006  3.546954e-008  1.117607e-006
 -1.237804e-006  1.918776e-006 -4.346932e-007 -2.863956e-007
  1.021890e-006 -1.038018e-006 -3.125253e-007  1.015606e-006
 -8.720366e-007  1.014730e-006 -1.704201e-007 -1.402502e-007
  5.733170e-007 -5.336135e-007 -3.737719e-007  6.118529e-007
 -5.683337e-007  4.996615e-007 -1.354023e-007  2.008567e-009
  2.223560e-007 -2.137466e-007 -2.798541e-007  4.591981e-007
 -3.441601e-007  1.728579e-007 -1.591453e-007  9.134745e-008
  3.042886e-008 -4.815719e-008 -2.084868e-007  1.747856e-007
 -1.777503e-007 -2.349435e-008 -1.498431e-007  1.925432e-007
 -8.303043e-008

 -5.343089e-006 -5.274018e-006 -8.414694e-008  6.381623e-006
  5.573754e-007  1.526457e-006  1.626495e-006 -5.295353e-006
 -1.813322e-006 -4.360746e-006 -7.706343e-007  2.077667e-007
  9.378377e-007 -2.326887e-007  1.428860e-006 -2.228932e-006
 -1.124707e-006 -1.656726e-006 -2.639513e-007 -3.332577e-008
  1.166276e-006 -3.695172e-007  9.748648e-007 -2.265758e-007
 -6.370915e-007 -3.181898e-007  5.002206e-007 -7.459926e-007
  1.602599e-007 -5.133952e-007 -1.007184e-007  3.924733e-007
  1.539056e-007 -1.902479e-007  9.740858e-007 -6.623362e-007
 -2.853035e-007 -9.648791e-008 -3.198919e-007  2.967680e-007
  4.672332e-007 -4.346932e-007  9.804312e-007 -3.854055e-007
 -4.031432e-007  2.859254e-007 -1.328733e-007 -6.679400e-008
  3.875183e-007 -4.541662e-007  4.507960e-007 -1.023106e-007
 -2.091471e-007  2.202671e-007  2.176077e-007 -9.876036e-008
  1.425485e-007 -2.444604e-007  1.402404e-007 -1.290010e-007
 -3.688465e-008  6.914096e-008  3.120084e-007 -1.164775e-007
  1.131504e-007 -4.857711e-008  8.943725e-008 -4.953111e-008
  1.485903e-008  2.252951e-008  2.387917e-007 -6.979689e-008
  1.146617e-007  1.177060e-008  8.390627e-008 -2.925433e-009
  4.541572e-008

  1.369408e-005 -2.291362e-006 -2.116958e-006 -8.933694e-006
  4.384117e-006 -2.171591e-006  1.511126e-006  1.142106e-006
  3.029939e-006 -1.056002e-006 -1.800677e-006 -6.409726e-007
  2.936321e-006 -1.000796e-006  1.320587e-006  1.508621e-006
  7.706813e-007  1.798365e-007 -1.163701e-006 -4.551823e-007
  1.684691e-006 -9.425152e-007  1.071215e-007  1.520310e-006
  1.506227e-006 -1.506456e-008 -3.144886e-007  6.106667e-007
  2.900996e-008 -1.185058e-007 -3.220047e-007  4.369774e-007
  1.301412e-006 -2.218884e-007 -1.761154e-007  1.438046e-006
 -2.067469e-007  3.489333e-007 -1.894135e-007 -9.254804e-008
  9.330166e-007 -2.863956e-007 -3.854055e-007  1.601269e-006
  3.278498e-008  1.756857e-007  3.163316e-008 -6.532533e-008
  2.067642e-007 -1.256279e-007 -4.566802e-007  9.665496e-007
  2.567525e-007 -1.069577e-007  5.876778e-008  2.142896e-007
 -1.811815e-008  3.317202e-008 -2.794038e-007  6.393126e-007
  1.963420e-007 -2.194049e-007 -3.467395e-008  4.452136e-007
 -9.713696e-008  8.143364e-008 -1.702718e-007  4.014183e-007
  6.356536e-008 -2.664056e-007 -1.411425e-007  5.224381e-007
 -2.163380e-007  2.977132e-008 -5.299153e-008  2.502827e-007
 -2.166333e-008

  3.383851e-005 -1.144863e-006  3.978609e-006 -1.598645e-005
 -1.408537e-005 -6.587910e-006 -3.721963e-006 -8.417333e-006
  1.302945e-005 -1.744809e-006  2.183461e-006  7.640696e-007
 -2.963570e-006 -2.707150e-006 -8.285260e-007 -3.696355e-006
  4.660568e-006 -5.317402e-007  3.295677e-007  3.367966e-006
  1.367112e-006 -1.438152e-006  4.564513e-007 -1.643592e-006
 -1.608760e-007  2.887096e-007 -1.074288e-006  1.748283e-006
  2.788416e-006 -1.526774e-006  8.586022e-007 -1.014572e-007
 -9.780840e-007  9.805497e-007 -7.810338e-007  6.557238e-007
  2.556409e-006 -1.402068e-006  5.590724e-007  7.255133e-007
 -9.687514e-007  1.021890e-006 -4.031432e-007  3.278498e-008
  1.859356e-006 -1.126789e-006  7.921742e-009  1.104834e-006
 -4.507398e-007  6.329769e-007  1.358334e-008  4.822454e-008
  9.303417e-007 -6.120596e-007 -2.045334e-007  8.805259e-007
 -1.236620e-007  2.666858e-007  1.179990e-007  2.176005e-007
  4.134158e-007 -3.115053e-007 -2.792089e-007  7.306016e-007
  2.214303e-008 -2.448125e-009  1.140623e-007  3.049875e-007
  9.305798e-008 -1.304771e-007 -2.015588e-007  4.986847e-007
  3.050815e-008 -1.763561e-007  6.371585e-008  3.491185e-007
 -8.756952e-008

 -2.355474e-005  1.255201e-006 -2.367079e-006  4.712459e-006
  9.640827e-006  3.875540e-006  2.663676e-006  6.292325e-006
 -8.207012e-006  1.104958e-006 -1.295993e-006 -8.637667e-007
  2.841544e-006  2.044005e-006  9.361277e-007  2.319409e-006
 -3.532207e-006  1.296712e-007 -4.297484e-007 -2.696576e-006
  3.437083e-008  9.357561e-007 -5.799752e-008  1.352214e-006
 -5.304231e-007 -3.523217e-007  5.717396e-007 -1.527323e-006
 -1.323607e-006  1.253579e-006 -5.260650e-007  4.071367e-007
  4.773212e-007 -8.781681e-007  5.909294e-007 -4.127121e-007
 -1.621676e-006  1.396366e-006 -3.964521e-007 -3.905157e-007
  6.654421e-007 -1.038018e-006  2.859254e-007  1.756857e-007
 -1.126789e-006  1.240198e-006  6.440918e-009 -7.769268e-007
  3.635756e-007 -7.041936e-007 -2.328706e-008  1.119639e-007
 -7.072425e-007  7.283409e-007  1.395188e-007 -6.150488e-007
  2.293083e-007 -3.455852e-007 -7.922357e-008 -7.827292e-008
 -3.576966e-007  3.906543e-007  1.467015e-007 -4.928692e-007
  1.560938e-007 -1.040523e-007 -5.155244e-009 -8.632383e-008
 -2.221534e-007  2.031738e-007  5.421156e-008 -3.216132e-007
  1.179374e-007  3.630457e-008  1.975409e-009 -1.953122e-007
 -7.335649e-008

 -1.051615e-005 -8.216320e-007  7.768209e-007 -9.672318e-006
  2.285952e-006 -2.890916e-006  3.615653e-007  1.457769e-006
 -1.746593e-006 -5.979530e-007  8.658105e-007 -3.961898e-006
  2.139321e-007 -1.142804e-006 -2.805532e-007  1.013125e-006
 -6.121716e-008 -5.475161e-007  8.747647e-007 -1.596448e-006
 -1.084417e-006 -2.842810e-007 -1.745321e-007 -3.380542e-008
  6.583020e-007 -8.198892e-007  5.438757e-007 -5.459634e-007
 -8.264104e-007  1.372323e-007  2.594447e-007 -4.624945e-007
  4.936082e-007 -5.748980e-007  1.153622e-007 -2.205671e-008
 -3.191188e-007  2.141732e-007  5.351496e-007 -5.256083e-007
  3.954125e-008 -3.125253e-007 -1.328733e-007  3.163316e-008
  7.921742e-009  6.440918e-009  5.354188e-007 -3.579056e-007
 -4.174118e-008 -2.603787e-008 -5.000422e-008 -1.118638e-007
  1.340488e-007 -2.700289e-008  3.482741e-007 -2.183058e-007
  1.788905e-008  3.547291e-008  7.627445e-008 -4.968118e-008
  8.013177e-008  1.325552e-008  1.582761e-007 -2.051370e-007
  3.889337e-008  1.136832e-008  1.136788e-007 -7.696324e-008
  6.300865e-008  6.842760e-008  9.616263e-008 -1.405109e-007
  4.473165e-008  4.775182e-009  1.221493e-007 -5.712235e-008
  5.442746e-008

  3.295453e-005 -1.683031e-006  1.066898e-006  4.632614e-006
 -9.500819e-006 -6.230228e-008 -1.693835e-006 -7.788071e-006
  9.439293e-006 -1.436565e-006  7.596632e-008  5.645688e-006
 -1.106402e-006 -4.430713e-007  2.326542e-007 -3.446695e-006
  3.074536e-006  9.322183e-008 -3.528677e-007  4.042967e-006
  2.150113e-006 -5.219469e-007  4.529743e-007 -9.212025e-007
 -2.447470e-007  8.170490e-007 -7.757934e-007  1.951695e-006
  2.555321e-006 -9.638586e-007  3.039231e-007  4.920737e-007
 -1.049499e-006  1.068455e-006 -4.547051e-007  4.104336e-007
  2.107439e-006 -1.048582e-006 -3.871117e-008  1.336554e-006
 -6.392844e-007  1.015606e-006 -6.679400e-008 -6.532533e-008
  1.104834e-006 -7.769268e-007 -3.579056e-007  1.504704e-006
 -2.447449e-007  5.711263e-007  4.276023e-008  5.271035e-008
  4.716708e-007 -4.028300e-007 -3.620641e-007  1.002986e-006
 -1.222188e-007  1.808936e-007  2.704232e-008  2.413802e-007
  7.981882e-008 -1.550612e-007 -3.095261e-007  7.828904e-007
 -1.316297e-008 -3.529968e-008 -3.297461e-008  3.598933e-007
 -1.408551e-007 -2.110644e-008 -1.996942e-007  4.383582e-007
  1.305366e-009 -2.028043e-007 -9.383249e-008  4.289454e-007
 -2.297688e-007

 -7.753736e-006 -5.837528e-006 -1.289452e-006 -1.421560e-005
  8.050345e-006 -3.380408e-006  2.444546e-006 -2.241146e-006
 -3.326036e-006 -4.634484e-006 -8.125734e-007 -4.777472e-006
  3.605695e-006 -1.149265e-006  1.067171e-006  3.160186e-007
 -4.595060e-007 -2.135784e-006  8.652008e-008 -1.823288e-006
  1.212966e-006 -8.029537e-008  3.359816e-007  4.052961e-007
  5.995351e-007 -1.581801e-006  2.549730e-007 -2.806909e-007
 -2.595045e-007  4.073828e-007 -2.164460e-007  1.994733e-008
  8.376661e-007 -1.152052e-006  3.018249e-007  1.572962e-007
 -5.345376e-007  4.565490e-007 -7.478652e-008 -2.436721e-007
  1.088838e-006 -8.720366e-007  3.875183e-007  2.067642e-007
 -4.507398e-007  3.635756e-007 -4.174118e-008 -2.447449e-007
  1.059485e-006 -5.855221e-007  2.256169e-007  4.143103e-007
 -3.314301e-007  2.558443e-007  1.080862e-007 -1.648946e-007
  4.772579e-007 -3.806871e-007  2.705147e-008  3.090913e-007
 -8.515979e-008  6.328750e-008  1.661524e-007 -6.606162e-008
  2.090198e-007 -1.468485e-007 -1.908121e-008  1.703344e-007
  7.982353e-008 -9.285213e-008  1.577355e-007  1.462545e-007
  7.671610e-008  1.247790e-008  1.207439e-008  7.494977e-008
  1.036676e-007

  1.458540e-005  2.878396e-006  8.920725e-007  4.827703e-006
 -7.177362e-006  6.237842e-007 -2.180601e-006 -1.579421e-008
  4.626728e-006  2.709261e-006  7.172462e-007  3.453431e-006
 -2.719069e-006  3.990923e-007 -1.023281e-006 -4.164949e-007
  1.643788e-006  1.289040e-006  9.038070e-008  2.278579e-006
 -7.857390e-007  1.170418e-007 -4.520767e-007 -7.021150e-007
  3.601827e-008  9.213360e-007 -4.007425e-007  1.171190e-006
  4.875012e-007 -2.864055e-007  1.769951e-007 -3.519643e-007
 -6.159095e-007  9.194555e-007 -5.627268e-007  3.279030e-007
  8.162742e-007 -6.260563e-007  1.453263e-007  2.159944e-007
 -7.555255e-007  1.014730e-006 -4.541662e-007 -1.256279e-007
  6.329769e-007 -7.041936e-007 -2.603787e-008  5.711263e-007
 -5.855221e-007  8.314367e-007 -1.536793e-007 -2.480388e-007
  3.605505e-007 -4.621524e-007 -2.472462e-007  4.358514e-007
 -3.049069e-007  4.896455e-007 -1.276169e-008 -8.012263e-008
  1.218415e-007 -1.924475e-007 -2.833021e-007  3.007481e-007
 -2.068129e-007  1.943181e-007 -3.495053e-008 -4.177263e-008
  1.420536e-008 -2.655955e-008 -1.981584e-007  9.871868e-008
 -1.296454e-007  1.493713e-008 -8.518363e-008  3.973307e-008
 -2.723534e-008

 -4.199782e-006 -2.200218e-006  1.467753e-006 -6.715417e-006
 -6.663427e-007 -1.703942e-006 -2.802494e-007 -2.459327e-006
 -2.113766e-007 -2.305007e-006  9.603216e-007 -1.388973e-006
 -1.054837e-007 -2.772414e-007 -1.230729e-007 -1.121683e-006
 -1.273294e-007 -1.513853e-006  5.155973e-007  2.931476e-008
  2.987465e-007  2.257592e-007  4.110429e-007 -8.165595e-007
 -4.709378e-007 -8.265492e-007  1.327896e-007 -1.111251e-007
  4.357992e-007  2.711631e-008  3.152889e-007 -1.494861e-007
 -2.523162e-007 -2.947064e-007  2.567415e-007 -3.715629e-007
  1.829186e-007 -1.029630e-007  1.337558e-007  1.506041e-009
 -1.187725e-009 -1.704201e-007  4.507960e-007 -4.566802e-007
  1.358334e-008 -2.328706e-008 -5.000422e-008  4.276023e-008
  2.256169e-007 -1.536793e-007  4.563563e-007 -2.377420e-007
 -1.193121e-007  7.612045e-008 -3.092284e-008 -1.808502e-008
  2.006713e-007 -1.519835e-007  2.774521e-007 -1.535816e-007
 -6.193853e-008  5.880740e-008  5.036770e-008 -5.197593e-008
  1.232022e-007 -6.590672e-008  1.701754e-007 -1.201025e-007
  4.511668e-009  2.148579e-008  1.064580e-007 -2.985755e-008
  1.193776e-007  1.246627e-008  8.936712e-008 -7.685420e-008
  2.798500e-008

  1.543412e-005 -2.182390e-006 -1.514798e-006 -5.110459e-006
  1.906347e-006 -1.724355e-006  1.060070e-006 -1.348523e-006
  3.206444e-006 -1.621086e-006 -1.442443e-006  2.608646e-007
  2.320593e-006 -1.052726e-006  1.245839e-006  7.518129e-008
  1.047062e-006 -1.601919e-008 -1.018566e-006 -1.794576e-007
  1.903227e-006 -1.020105e-006  4.154057e-007  1.299271e-006
  9.023239e-007  2.183300e-007 -5.054127e-007  3.889501e-007
  5.916974e-007 -4.311083e-007 -1.068450e-007  6.332123e-007
  7.620286e-007  5.414164e-008 -1.789469e-007  7.363710e-007
  1.721521e-007 -1.284800e-007 -2.110484e-007  3.468004e-007
  7.623064e-007 -1.402502e-007 -1.023106e-007  9.665496e-007
  4.822454e-008  1.119639e-007 -1.118638e-007  5.271035e-008
  4.143103e-007 -2.480388e-007 -2.377420e-007  1.039386e-006
  1.485371e-007  4.033734e-008  6.703243e-008  1.509861e-007
  4.683583e-009 -1.232234e-007 -2.560090e-007  6.320272e-007
  1.845744e-007 -1.294191e-007  7.116827e-008  3.282396e-007
 -7.096817e-008 -1.800943e-008 -1.693487e-007  4.397810e-007
  8.944229e-008 -2.045866e-007 -2.396535e-008  4.280293e-007
 -1.269704e-007  1.592823e-008 -6.347512e-008  2.748336e-007
 -4.248338e-009

  2.098560e-005 -1.905764e-006  2.126358e-006 -9.312583e-006
 -8.345866e-006 -4.081545e-006 -1.933688e-006 -5.861399e-006
  7.747212e-006 -1.916038e-006  9.683390e-007  5.612545e-007
 -1.690425e-006 -1.977155e-006 -2.024165e-007 -2.489795e-006
  2.712968e-006 -4.329316e-007  5.945645e-009  1.989565e-006
  6.619811e-007 -1.238754e-006  3.835864e-007 -7.736401e-007
  3.340442e-007  2.423595e-007 -5.208997e-007  9.700697e-007
  1.255485e-006 -1.243406e-006  5.086844e-007 -1.935644e-007
 -7.910543e-008  5.872355e-007 -3.144335e-007  4.403510e-007
  1.262404e-006 -9.903569e-007  2.759412e-007  2.525566e-007
 -3.313969e-007  5.733170e-007 -2.091471e-007  2.567525e-007
  9.303417e-007 -7.072425e-007  1.340488e-007  4.716708e-007
 -3.314301e-007  3.605505e-007 -1.193121e-007  1.485371e-007
  8.310220e-007 -4.597736e-007  1.050365e-007  4.768346e-007
 -2.391208e-007  2.520516e-007 -3.148883e-008  1.238286e-007
  4.063366e-007 -3.041307e-007 -3.374414e-008  4.956732e-007
 -7.931099e-008  1.203639e-007  2.682960e-008  1.308101e-007
  1.603348e-007 -1.527786e-007 -6.486194e-008  3.287984e-007
 -4.128025e-008 -3.374352e-008  6.810018e-008  2.308585e-007
  3.143796e-008

 -1.384655e-005  1.418380e-006 -8.122874e-007  1.875575e-006
  4.593540e-006  1.714097e-006  1.002487e-006  3.756915e-006
 -4.415080e-006  8.385283e-007 -2.624877e-007 -7.034864e-007
  1.265453e-006  1.133054e-006  3.742244e-007  1.121407e-006
 -2.101472e-006  2.375419e-009 -1.509535e-007 -1.508096e-006
  1.966797e-007  6.421240e-007  1.010810e-007  6.574113e-007
 -6.335355e-007 -1.952500e-007  1.515119e-007 -9.280784e-007
 -4.961454e-007  6.753429e-007 -9.849301e-008  3.312084e-007
 -8.361003e-008 -3.736574e-007  2.149746e-007 -5.002068e-007
 -7.771739e-007  6.932580e-007 -1.548951e-007 -9.707998e-008
  2.631049e-007 -5.336135e-007  2.202671e-007 -1.069577e-007
 -6.120596e-007  7.283409e-007 -2.700289e-008 -4.028300e-007
  2.558443e-007 -4.621524e-007  7.612045e-008  4.033734e-008
 -4.597736e-007  5.704573e-007  6.260561e-008 -4.218151e-007
  1.569665e-007 -3.130590e-007 -3.219934e-008 -1.399805e-008
 -2.315983e-007  3.439841e-007  1.257453e-007 -3.635850e-007
  9.914762e-008 -1.281658e-007 -1.679099e-008 -5.571530e-008
 -1.522438e-007  1.768406e-007  6.872929e-008 -2.277118e-007
  1.234315e-007  1.189305e-008  6.779088e-009 -1.292381e-007
 -8.087326e-008

 -7.175459e-006 -3.115474e-006  1.155306e-007 -3.385826e-006
  1.816312e-006 -1.511336e-006  1.183603e-006 -1.249943e-006
 -1.737171e-006 -2.339710e-006 -1.466818e-007 -2.587653e-006
  8.385294e-007 -1.203972e-006  7.139253e-007 -5.698949e-008
 -3.483752e-007 -6.689045e-007  2.855500e-007 -1.294888e-006
 -2.766105e-007 -7.736621e-007  2.822210e-007  2.938242e-007
  4.334935e-007 -3.498021e-007  5.341994e-007 -7.966410e-007
 -7.105137e-007 -4.301168e-007 -6.641954e-009 -1.048199e-008
  7.297050e-007 -2.939087e-007  5.273089e-007 -2.270193e-007
 -4.731471e-007  1.452092e-008  1.348016e-007 -2.213699e-007
  3.348279e-007 -3.737719e-007  2.176077e-007  5.876778e-008
 -2.045334e-007  1.395188e-007  3.482741e-007 -3.620641e-007
  1.080862e-007 -2.472462e-007 -3.092284e-008  6.703243e-008
  1.050365e-007  6.260561e-008  5.034950e-007 -2.293270e-007
 -3.848395e-008 -4.865995e-008 -7.470237e-008  2.313276e-009
  1.607632e-007 -2.017618e-008  3.593413e-007 -1.833217e-007
  3.744879e-009  2.347345e-008  1.460236e-008 -1.290041e-008
  1.042031e-007  1.313663e-008  1.959251e-007 -1.054571e-007
  2.945953e-008  5.859990e-009  1.017889e-007  7.161083e-009
  7.784171e-008

  2.558325e-005 -2.466027e-006  3.217785e-007  3.168815e-006
 -5.771239e-006 -2.052522e-007 -6.840329e-007 -6.131096e-006
  7.141974e-006 -1.710454e-006 -4.916458e-007  3.883639e-006
 -2.650632e-007 -6.988120e-007  4.627247e-007 -2.259467e-006
  2.431152e-006  9.456721e-008 -4.331729e-007  2.887042e-006
  1.659566e-006 -6.884153e-007  3.476785e-007 -5.118649e-007
  2.063672e-007  4.541428e-007 -4.940987e-007  1.620762e-006
  1.794145e-006 -7.812579e-007  9.163150e-008  1.950903e-007
 -3.872973e-007  6.033668e-007 -2.667517e-007  7.179656e-007
  1.431599e-006 -7.175171e-007 -5.446791e-008  7.981453e-007
 -3.544707e-007  6.118529e-007 -9.876036e-008  2.142896e-007
  8.805259e-007 -6.150488e-007 -2.183058e-007  1.002986e-006
 -1.648946e-007  4.358514e-007 -1.808502e-008  1.509861e-007
  4.768346e-007 -4.218151e-007 -2.293270e-007  9.384053e-007
 -1.093747e-007  2.368384e-007  2.710344e-008  1.744748e-007
  1.358000e-007 -2.377117e-007 -2.615998e-007  7.231566e-007
 -1.153670e-008  1.076037e-008  2.554051e-008  2.832245e-007
 -6.796034e-008 -7.788598e-008 -1.778752e-007  4.476024e-007
 -3.581027e-008 -1.463754e-007 -3.213159e-008  3.403340e-007
 -1.417881e-007

 -6.728719e-006 -2.577094e-006  1.008884e-007 -1.477735e-005
  3.653728e-006 -2.898153e-006  7.728775e-007 -7.444442e-007
 -1.805889e-006 -2.183821e-006  2.834861e-007 -3.463636e-006
  1.731067e-006 -4.563243e-007  1.079213e-007  3.542067e-007
 -2.387296e-007 -1.494252e-006  4.100672e-007 -1.131436e-006
  4.481498e-007  2.502306e-007  5.135036e-008 -2.061718e-007
  7.558007e-008 -1.257523e-006  1.629568e-007 -1.916388e-007
  1.150607e-008  5.100147e-007  1.249516e-008 -1.516403e-007
  2.192548e-007 -8.410085e-007  1.106893e-007  3.714877e-008
 -1.216489e-007  4.247045e-007  1.049538e-007 -2.668490e-007
  4.254409e-007 -5.683337e-007  1.425485e-007 -1.811815e-008
 -1.236620e-007  2.293083e-007  1.788905e-008 -1.222188e-007
  4.772579e-007 -3.049069e-007  2.006713e-007  4.683583e-009
 -2.391208e-007  1.569665e-007 -3.848395e-008 -1.093747e-007
  4.350559e-007 -2.304029e-007  1.624733e-007  8.227200e-008
 -1.308733e-007  1.020266e-007 -1.609221e-008 -6.777276e-008
  2.426387e-007 -1.214706e-007  8.891050e-008  5.121989e-008
 -2.967231e-008  1.119278e-008  2.934009e-008  2.741701e-008
  1.149657e-007 -3.032509e-008  4.239675e-008 -1.859821e-008
  3.026877e-008

  6.240145e-006  1.638772e-006  3.965600e-007  2.200760e-006
 -3.510502e-006  5.801586e-007 -1.135544e-006  5.510177e-007
  2.111254e-006  1.617363e-006  3.741236e-007  1.942468e-006
 -1.477245e-006  4.017206e-007 -5.941126e-007  2.666866e-008
  7.716335e-007  8.376607e-007  1.558524e-008  1.030906e-006
 -8.122716e-007  4.736495e-010 -3.809466e-007 -2.590393e-007
  1.277249e-007  5.647033e-007 -7.844795e-008  4.719784e-007
 -8.520267e-008 -1.803876e-007 -3.958332e-008 -3.120725e-007
 -1.018981e-008  4.539125e-007 -1.386388e-007  2.594772e-007
  1.926306e-007 -2.715774e-007 -3.649308e-009 -6.033165e-008
 -3.120280e-007  4.996615e-007 -2.444604e-007  3.317202e-008
  2.666858e-007 -3.455852e-007  3.547291e-008  1.808936e-007
 -3.806871e-007  4.896455e-007 -1.519835e-007 -1.232234e-007
  2.520516e-007 -3.130590e-007 -4.865995e-008  2.368384e-007
 -2.304029e-007  4.232425e-007 -4.850445e-008 -1.177747e-007
  1.306360e-007 -1.924613e-007 -1.402253e-007  2.000723e-007
 -1.421515e-007  2.260275e-007 -5.344653e-009 -7.290773e-008
  4.020113e-008 -4.283108e-008 -1.298184e-007  3.645045e-008
 -1.135988e-007  5.855342e-008 -3.915195e-008 -6.421253e-009
  3.665346e-008

 -4.111761e-006 -8.406427e-007  1.075862e-006 -5.929438e-006
 -6.402607e-008 -1.341437e-006 -3.323703e-007 -7.901627e-007
 -3.806602e-007 -9.998774e-007  8.660083e-007 -1.315979e-006
 -1.239914e-007 -1.337715e-007 -4.115883e-007 -2.636474e-007
  1.426431e-008 -9.940885e-007  5.967662e-007 -4.208205e-008
 -1.856137e-007  3.800948e-007  7.200090e-008 -6.996661e-007
 -1.323959e-007 -8.267239e-007  1.627761e-007  5.579301e-008
  2.221078e-007  2.957662e-007  3.132169e-007 -3.373121e-007
 -2.196969e-007 -4.038847e-007  3.780027e-008 -1.058456e-007
  2.275444e-007  7.567160e-008  2.922789e-007 -1.439334e-007
 -1.292479e-007 -1.354023e-007  1.402404e-007 -2.794038e-007
  1.179990e-007 -7.922357e-008  7.627445e-008  2.704232e-008
  2.705147e-008 -1.276169e-008  2.774521e-007 -2.560090e-007
 -3.148883e-008 -3.219934e-008 -7.470237e-008  2.710344e-008
  1.624733e-007 -4.850445e-008  3.016612e-007 -1.489795e-007
 -7.937322e-008  3.101962e-008 -7.641402e-008 -1.036417e-008
  1.383479e-007 -5.309574e-008  2.011116e-007 -9.754279e-008
 -3.949177e-008  4.863822e-008  1.666116e-008 -3.129431e-008
  9.347789e-008 -1.529913e-008  9.067133e-008 -5.577105e-008
 -1.901761e-009

  1.279567e-005 -2.661889e-006 -8.881521e-007 -4.641521e-006
  1.498729e-006 -2.178240e-006  8.393605e-007 -2.050430e-006
  3.018810e-006 -1.751765e-006 -8.684843e-007 -6.680765e-007
  1.779689e-006 -1.351857e-006  8.471903e-007  1.698077e-007
  1.263698e-006 -2.786831e-007 -4.890745e-007  4.252970e-008
  1.494029e-006 -7.562332e-007  2.724441e-007  8.126530e-007
  8.906919e-007 -2.395276e-008 -3.187379e-007  5.286225e-007
  5.448873e-007 -3.485002e-007 -3.734903e-008  5.278941e-007
  4.843768e-007  4.560256e-008 -2.383240e-007  6.090873e-007
  3.756022e-007 -1.527011e-007 -1.926283e-008  3.812143e-007
  4.898345e-007  2.008567e-009 -1.290010e-007  6.393126e-007
  2.176005e-007 -7.827292e-008 -4.968118e-008  2.413802e-007
  3.090913e-007 -8.012263e-008 -1.535816e-007  6.320272e-007
  1.238286e-007 -1.399805e-008  2.313276e-009  1.744748e-007
  8.227200e-008 -1.177747e-007 -1.489795e-007  6.098958e-007
  1.326053e-007 -3.965923e-008  3.625632e-008  2.436016e-007
 -6.047400e-008 -7.014900e-008 -1.498747e-007  4.039990e-007
  5.838314e-008 -1.311884e-007 -1.703124e-008  3.243692e-007
 -9.492582e-008 -3.493133e-008 -5.273815e-008  2.479333e-007
 -2.873288e-008

  9.223790e-006 -1.973462e-006  1.255259e-006 -7.364767e-006
 -3.465046e-006 -3.095095e-006 -6.766687e-007 -3.037783e-006
  3.989315e-006 -1.553162e-006  5.997129e-007 -1.047976e-006
 -6.885241e-007 -1.602703e-006 -3.964748e-008 -9.064375e-007
  1.598087e-006 -4.328384e-007  1.092259e-007  4.665494e-007
  1.044719e-007 -9.776144e-007  1.766892e-007 -2.276464e-007
  4.669764e-007  2.879234e-008 -1.321115e-007  2.304870e-007
  3.691817e-007 -8.390063e-007  1.473392e-007 -5.013284e-008
  3.463374e-007  2.753363e-007  1.599152e-009  2.198443e-007
  3.895367e-007 -5.624779e-007  8.436621e-008  5.525918e-008
  7.196226e-008  2.223560e-007 -3.688465e-008  1.963420e-007
  4.134158e-007 -3.576966e-007  8.013177e-008  7.981882e-008
 -8.515979e-008  1.218415e-007 -6.193853e-008  1.845744e-007
  4.063366e-007 -2.315983e-007  1.607632e-007  1.358000e-007
 -1.308733e-007  1.306360e-007 -7.937322e-008  1.326053e-007
  3.679808e-007 -2.000948e-007  1.176249e-007  2.091541e-007
 -1.158771e-007  1.043221e-007 -3.358293e-008  7.976149e-008
  2.001405e-007 -1.472050e-007  2.617098e-008  1.957075e-007
 -7.352483e-008  2.713676e-008  3.751629e-008  7.806402e-008
  1.021785e-007

 -9.121500e-006  1.517964e-006 -4.332535e-007  3.664192e-006
  2.243531e-006  1.604393e-006  4.385946e-007  2.636594e-006
 -2.988693e-006  1.138683e-006 -6.907207e-008 -1.991431e-007
  4.495012e-007  8.087537e-007  2.266869e-008  8.296299e-007
 -1.390428e-006  1.664314e-007  4.730299e-008 -8.306512e-007
 -1.168232e-007  5.841337e-007 -4.795202e-008  2.714670e-007
 -4.956162e-007 -9.014907e-008  1.184299e-007 -5.099898e-007
 -2.633779e-007  5.328213e-007  1.316433e-008  1.431122e-007
 -3.122631e-007 -1.998764e-007  2.667903e-008 -4.068747e-007
 -3.423308e-007  4.210147e-007  8.156421e-009  6.853430e-009
 -4.777659e-008 -2.137466e-007  6.914096e-008 -2.194049e-007
 -3.115053e-007  3.906543e-007  1.325552e-008 -1.550612e-007
  6.328750e-008 -1.924475e-007  5.880740e-008 -1.294191e-007
 -3.041307e-007  3.439841e-007 -2.017618e-008 -2.377117e-007
  1.020266e-007 -1.924613e-007  3.101962e-008 -3.965923e-008
 -2.000948e-007  3.028594e-007  3.391798e-008 -2.685662e-007
  7.185611e-008 -1.282222e-007  2.233893e-009 -3.635450e-008
 -1.371881e-007  1.956593e-007  3.831290e-008 -2.092509e-007
  1.065118e-007 -3.570717e-008 -9.142159e-009 -8.107259e-008
 -8.480937e-008

 -6.395818e-006 -2.516566e-006 -2.238637e-008 -1.830773e-007
  1.692795e-006 -8.025680e-007  1.066526e-006 -1.128911e-006
 -1.684914e-006 -1.889768e-006 -2.315548e-007 -2.073206e-006
  5.878807e-007 -1.039499e-006  6.344742e-007 -1.491258e-007
 -4.333545e-007 -5.791227e-007  1.399843e-007 -1.119221e-006
 -8.683974e-008 -6.488666e-007  3.141075e-007  3.172105e-007
  2.349692e-007 -1.555404e-007  4.114280e-007 -7.343141e-007
 -5.446814e-007 -4.308116e-007 -6.812626e-008  1.936293e-007
  5.079483e-007 -1.254768e-007  4.694147e-007 -3.559284e-007
 -4.974056e-007 -7.277864e-008 -1.774256e-008 -4.007188e-008
  3.535760e-007 -2.798541e-007  3.120084e-007 -3.467395e-008
 -2.792089e-007  1.467015e-007  1.582761e-007 -3.095261e-007
  1.661524e-007 -2.833021e-007  5.036770e-008  7.116827e-008
 -3.374414e-008  1.257453e-007  3.593413e-007 -2.615998e-007
 -1.609221e-008 -1.402253e-007 -7.641402e-008  3.625632e-008
  1.176249e-007  3.391798e-008  3.716169e-007 -2.150780e-007
 -4.579562e-008 -1.486870e-008 -5.261061e-008 -3.001636e-009
  1.275971e-007 -1.582924e-008  2.329849e-007 -9.440748e-008
 -2.111564e-009  3.436810e-008  5.067694e-008 -3.177185e-008
  7.861359e-008

  2.415435e-005 -2.100674e-006  7.277012e-007 -6.757861e-006
 -4.690537e-006 -2.194928e-006 -1.114933e-006 -4.767389e-006
  7.269115e-006 -1.769693e-006  1.411767e-007  2.588012e-006
 -4.278370e-008 -6.951178e-007  1.320292e-007 -1.797412e-006
  2.345317e-006 -3.717508e-007 -3.618002e-007  2.415188e-006
  1.635550e-006 -5.623428e-007  2.696882e-007 -3.819547e-007
  3.539347e-007  1.475590e-007 -5.534873e-007  1.477162e-006
  1.619869e-006 -6.196819e-007  1.622062e-007  1.626009e-007
 -7.395045e-008  4.312376e-007 -2.870244e-007  7.636798e-007
  1.218755e-006 -5.987599e-007 -7.434248e-008  5.462189e-007
 -3.487771e-008  4.591981e-007 -1.164775e-007  4.452136e-007
  7.306016e-007 -4.928692e-007 -2.051370e-007  7.828904e-007
 -6.606162e-008  3.007481e-007 -5.197593e-008  3.282396e-007
  4.956732e-007 -3.635850e-007 -1.833217e-007  7.231566e-007
 -6.777276e-008  2.000723e-007 -1.036417e-008  2.436016e-007
  2.091541e-007 -2.685662e-007 -2.150780e-007  7.464630e-007
 -9.402908e-009  8.047788e-008  4.339418e-010  2.527625e-007
 -6.855057e-009 -1.582143e-007 -1.808815e-007  4.946270e-007
 -6.654495e-008 -7.519689e-008 -3.016862e-008  2.931868e-007
 -8.770976e-008

 -2.681177e-006 -1.235862e-006  2.069509e-007 -8.132711e-006
  6.205069e-007 -1.311286e-006  1.360010e-007 -1.018320e-006
 -8.957231e-007 -1.427732e-006  9.108516e-008 -1.166456e-006
  8.661380e-007  2.717902e-008  1.292743e-007 -5.354200e-007
 -4.147880e-007 -9.293895e-007  1.423533e-007 -3.633732e-007
  4.380043e-007  1.710247e-007  1.231984e-007 -3.724903e-007
 -3.060977e-007 -7.266509e-007  4.227265e-008 -1.582314e-007
  2.639892e-007  2.544065e-007  1.150955e-007 -1.532784e-007
 -5.793620e-008 -4.921886e-007  1.057722e-007 -1.177382e-007
  1.540395e-007  2.308543e-007  1.175358e-007 -1.004618e-007
  1.108533e-007 -3.441601e-007  1.131504e-007 -9.713696e-008
  2.214303e-008  1.560938e-007  3.889337e-008 -1.316297e-008
  2.090198e-007 -2.068129e-007  1.232022e-007 -7.096817e-008
 -7.931099e-008  9.914762e-008  3.744879e-009 -1.153670e-008
  2.426387e-007 -1.421515e-007  1.383479e-007 -6.047400e-008
 -1.158771e-007  7.185611e-008 -4.579562e-008 -9.402908e-009
  2.935425e-007 -1.023193e-007  1.298000e-007  3.168562e-008
 -1.096563e-007  7.897181e-008 -1.236286e-009 -2.730096e-008
  1.600183e-007 -7.670278e-008  4.287897e-008  5.512209e-008
 -3.219293e-008

  1.109204e-006  6.648398e-007  3.015806e-007 -2.035469e-006
 -1.110081e-006 -2.965110e-007 -6.411799e-007  7.629526e-007
  7.414522e-007  6.339345e-007  4.072780e-007  5.492739e-007
 -7.768991e-007  2.593859e-007 -3.870411e-007  1.804167e-007
  2.570787e-007  2.146776e-007  3.024057e-008  2.616081e-007
 -5.053989e-007  4.771166e-008 -1.934585e-007 -9.320462e-008
  1.493561e-007  1.951967e-007  9.187746e-009  9.817261e-008
 -2.831674e-007 -4.361356e-008 -4.614969e-008 -2.047288e-007
  2.124291e-007  1.813233e-007  2.373925e-008  1.190891e-007
 -1.245475e-007 -9.245715e-008 -6.311078e-008 -1.913230e-007
  2.043037e-008  1.728579e-007 -4.857711e-008  8.143364e-008
 -2.448125e-009 -1.040523e-007  1.136832e-008 -3.529968e-008
 -1.468485e-007  1.943181e-007 -6.590672e-008 -1.800943e-008
  1.203639e-007 -1.281658e-007  2.347345e-008  1.076037e-008
 -1.214706e-007  2.260275e-007 -5.309574e-008 -7.014900e-008
  1.043221e-007 -1.282222e-007 -1.486870e-008  8.047788e-008
 -1.023193e-007  2.028864e-007 -2.479115e-008 -1.002400e-007
  8.063818e-008 -7.612290e-008 -4.730877e-008  2.947437e-008
 -8.352043e-008  1.115933e-007 -1.329795e-008 -5.811427e-008
  7.274354e-008

 -3.326203e-006 -5.047460e-007  9.723080e-007 -5.351239e-006
 -4.699190e-007 -1.008542e-006 -3.211001e-007 -5.142306e-007
 -1.779083e-007 -7.731043e-007  6.691888e-007 -9.675139e-007
 -8.917116e-008  1.209683e-008 -2.408068e-007 -3.311703e-007
 -8.040911e-008 -6.793479e-007  4.044236e-007 -1.108896e-007
 -1.370150e-007  2.008253e-007  8.077487e-008 -5.009028e-007
 -1.811310e-007 -5.849544e-007  1.265660e-007 -9.784715e-008
  1.576018e-007  1.661274e-007  2.433580e-007 -2.787703e-007
 -9.806199e-008 -3.158972e-007  9.074673e-008 -9.446393e-008
  1.598446e-007  8.198364e-008  2.230514e-007 -1.491358e-007
 -1.271955e-007 -1.591453e-007  8.943725e-008 -1.702718e-007
  1.140623e-007 -5.155244e-009  1.136788e-007 -3.297461e-008
 -1.908121e-008 -3.495053e-008  1.701754e-007 -1.693487e-007
  2.682960e-008 -1.679099e-008  1.460236e-008  2.554051e-008
  8.891050e-008 -5.344653e-009  2.011116e-007 -1.498747e-007
 -3.358293e-008  2.233893e-009 -5.261061e-008  4.339418e-010
  1.298000e-007 -2.479115e-008  1.944749e-007 -7.924522e-008
 -5.202462e-008  5.828973e-008 -1.260029e-008 -4.007485e-008
  9.901184e-008 -3.244686e-008  9.893867e-008 -2.760987e-008
 -8.945288e-009

  1.359544e-005 -2.518108e-006 -6.664302e-007  1.463369e-007
 -7.319492e-007 -7.767908e-007  6.506740e-007 -3.447679e-006
  3.224979e-006 -1.809609e-006 -1.029862e-006  7.809058e-007
  1.141691e-006 -1.070434e-006  9.432207e-007 -8.633984e-007
  1.153761e-006 -1.634132e-007 -5.525724e-007  4.362632e-007
  1.463382e-006 -8.886111e-007  3.840996e-007  5.050198e-007
  4.562202e-007  2.096746e-007 -2.716924e-007  3.998406e-007
  8.347186e-007 -5.242648e-007 -3.788007e-008  5.767567e-007
  2.101176e-007  1.892050e-007 -1.002720e-007  3.778359e-007
  5.522897e-007 -2.404245e-007 -6.732745e-008  5.991547e-007
  2.617860e-007  9.134745e-008 -4.953111e-008  4.014183e-007
  3.049875e-007 -8.632383e-008 -7.696324e-008  3.598933e-007
  1.703344e-007 -4.177263e-008 -1.201025e-007  4.397810e-007
  1.308101e-007 -5.571530e-008 -1.290041e-008  2.832245e-007
  5.121989e-008 -7.290773e-008 -9.754279e-008  4.039990e-007
  7.976149e-008 -3.635450e-008 -3.001636e-009  2.527625e-007
  3.168562e-008 -1.002400e-007 -7.924522e-008  4.242219e-007
 -6.794143e-009 -4.394861e-008 -1.305227e-008  2.366002e-007
 -3.887180e-008 -9.899401e-008 -5.147948e-008  2.998774e-007
 -4.751218e-008

  5.302193e-007 -1.481308e-006  6.720222e-007 -5.200266e-006
 -4.623262e-007 -2.334127e-006 -1.433700e-007 -1.613231e-006
  1.067789e-006 -1.181530e-006  4.265284e-007 -1.968818e-006
 -4.279817e-007 -1.278799e-006 -1.229248e-007 -2.069293e-007
  8.892998e-007 -4.901264e-007  2.184016e-007 -3.222169e-007
 -2.789169e-007 -5.792517e-007  1.002860e-007 -1.829736e-007
  4.825430e-007 -1.866672e-007  1.224670e-008 -5.540501e-008
 -1.673290e-007 -4.481855e-007  5.051364e-008 -1.654799e-007
  3.985203e-007  6.352167e-009  2.538461e-008  1.050979e-007
 -6.953730e-008 -3.125385e-007  7.060775e-008 -1.917696e-007
  1.859916e-007  3.042886e-008  1.485903e-008  6.356536e-008
  9.305798e-008 -2.221534e-007  6.300865e-008 -1.408551e-007
  7.982353e-008  1.420536e-008  4.511668e-009  8.944229e-008
  1.603348e-007 -1.522438e-007  1.042031e-007 -6.796034e-008
 -2.967231e-008  4.020113e-008 -3.949177e-008  5.838314e-008
  2.001405e-007 -1.371881e-007  1.275971e-007 -6.855057e-009
 -1.096563e-007  8.063818e-008 -5.202462e-008 -6.794143e-009
  2.628573e-007 -1.482089e-007  9.628649e-008  8.989417e-008
 -8.890389e-008  8.804755e-008  2.103852e-008 -2.601280e-008
  1.732002e-007

 -5.725062e-006  1.362122e-006 -1.121674e-007  4.258342e-006
  1.776977e-007  1.688367e-006  4.098138e-008  1.651648e-006
 -1.798506e-006  1.012554e-006  4.490561e-008  5.875374e-007
 -1.689011e-007  7.976854e-007 -4.065967e-008  2.555821e-007
 -9.324040e-007  3.118634e-007  1.108854e-007 -2.304327e-007
 -2.737092e-007  4.145240e-007 -7.148895e-008 -3.407073e-009
 -4.740740e-007  4.987489e-008  1.374378e-007 -3.502696e-007
 -1.226323e-007  3.037465e-007  5.720701e-008  6.353372e-009
 -3.694203e-007 -3.771488e-008  4.839059e-008 -3.775514e-007
 -8.952365e-008  2.307389e-007  5.767502e-008  7.167157e-008
 -2.332190e-007 -4.815719e-008  2.252951e-008 -2.664056e-007
 -1.304771e-007  2.031738e-007  6.842760e-008 -2.110644e-008
 -9.285213e-008 -2.655955e-008  2.148579e-008 -2.045866e-007
 -1.527786e-007  1.768406e-007  1.313663e-008 -7.788598e-008
  1.119278e-008 -4.283108e-008  4.863822e-008 -1.311884e-007
 -1.472050e-007  1.956593e-007 -1.582924e-008 -1.582143e-007
  7.897181e-008 -7.612290e-008  5.828973e-008 -4.394861e-008
 -1.482089e-007  2.155849e-007 -1.792036e-009 -1.927256e-007
  1.004803e-007 -7.382743e-008  6.603736e-009 -2.112973e-008
 -8.064414e-008

 -5.915959e-006 -1.890938e-006  7.171850e-008 -3.809277e-007
  1.543306e-006 -6.913590e-007  7.433432e-007 -1.015201e-006
 -1.634417e-006 -1.493070e-006 -1.035782e-007 -1.785279e-006
  3.932581e-007 -7.957413e-007  3.013167e-007 -1.043701e-007
 -3.659964e-007 -5.503183e-007  2.496715e-007 -8.719773e-007
 -1.910567e-007 -3.584588e-007  1.670114e-007  9.501024e-008
  1.796091e-007 -3.018232e-007  3.494490e-007 -4.942225e-007
 -3.876374e-007 -2.032867e-007 -2.009592e-008  4.211800e-008
  2.828645e-007 -2.004987e-007  3.062162e-007 -2.914582e-007
 -3.227814e-007 -4.762873e-008  4.373247e-008 -3.623619e-008
  2.162607e-007 -2.084868e-007  2.387917e-007 -1.411425e-007
 -2.015588e-007  5.421156e-008  9.616263e-008 -1.996942e-007
  1.577355e-007 -1.981584e-007  1.064580e-007 -2.396535e-008
 -6.486194e-008  6.872929e-008  1.959251e-007 -1.778752e-007
  2.934009e-008 -1.298184e-007  1.666116e-008 -1.703124e-008
  2.617098e-008  3.831290e-008  2.329849e-007 -1.808815e-007
 -1.236286e-009 -4.730877e-008 -1.260029e-008 -1.305227e-008
  9.628649e-008 -1.792036e-009  2.034033e-007 -9.113662e-008
  4.241079e-009  2.602775e-008  2.562529e-008 -3.035198e-008
  7.586640e-008

  1.736496e-005 -2.762987e-006  1.781913e-007 -8.140544e-006
 -2.158703e-006 -2.762958e-006 -1.772989e-007 -3.744241e-006
  5.244652e-006 -2.121027e-006 -2.369086e-007  5.217571e-007
  7.851116e-007 -1.226913e-006  5.116861e-007 -1.112487e-006
  1.830927e-006 -5.980027e-007 -3.936133e-007  1.269267e-006
  1.557833e-006 -7.407553e-007  3.620075e-007 -1.309406e-007
  5.834255e-007 -1.087122e-007 -4.518271e-007  1.047089e-006
  1.139190e-006 -5.393068e-007  1.134228e-007  1.652607e-007
  2.229669e-007  1.789545e-007 -2.149985e-007  7.765000e-007
  7.641820e-007 -3.981354e-007 -4.215895e-008  2.926373e-007
  2.347595e-007  1.747856e-007 -6.979689e-008  5.224381e-007
  4.986847e-007 -3.216132e-007 -1.405109e-007  4.383582e-007
  1.462545e-007  9.871868e-008 -2.985755e-008  4.280293e-007
  3.287984e-007 -2.277118e-007 -1.054571e-007  4.476024e-007
  2.741701e-008  3.645045e-008 -3.129431e-008  3.243692e-007
  1.957075e-007 -2.092509e-007 -9.440748e-008  4.946270e-007
 -2.730096e-008  2.947437e-008 -4.007485e-008  2.366002e-007
  8.989417e-008 -1.927256e-007 -9.113662e-008  4.910544e-007
 -7.201362e-008 -1.987615e-008 -6.372563e-009  2.089827e-007
 -1.818220e-008

 -2.933008e-006 -5.823620e-007  4.430022e-007 -2.015628e-006
 -4.718852e-007 -2.591499e-007  1.563941e-008 -1.003028e-006
 -6.803299e-007 -7.615266e-007  1.734289e-007 -4.964515e-007
  2.132883e-007  9.767798e-008  1.107896e-007 -6.180083e-007
 -4.939810e-007 -5.039925e-007  1.164941e-007 -9.911160e-008
  2.709730e-007  1.619541e-007  1.744814e-007 -3.524903e-007
 -4.608836e-007 -3.542417e-007  1.746360e-008 -2.266509e-007
  2.377936e-007  1.087944e-007  1.494937e-007 -1.026443e-007
 -2.500903e-007 -2.284328e-007  7.449772e-008 -2.533456e-007
  1.522948e-007  1.013593e-007  1.107780e-007 -2.791843e-008
 -8.976628e-008 -1.777503e-007  1.146617e-007 -2.163380e-007
  3.050815e-008  1.179374e-007  4.473165e-008  1.305366e-009
  7.671610e-008 -1.296454e-007  1.193776e-007 -1.269704e-007
 -4.128025e-008  1.234315e-007  2.945953e-008 -3.581027e-008
  1.149657e-007 -1.135988e-007  9.347789e-008 -9.492582e-008
 -7.352483e-008  1.065118e-007 -2.111564e-009 -6.654495e-008
  1.600183e-007 -8.352043e-008  9.901184e-008 -3.887180e-008
 -8.890389e-008  1.004803e-007  4.241079e-009 -7.201362e-008
  1.750023e-007 -6.431632e-008  5.863774e-008  4.104907e-009
 -5.925593e-008

 -3.745006e-006  6.809775e-007  1.777333e-008 -2.110716e-006
  1.045278e-006 -3.663920e-007 -1.449278e-007  1.402394e-006
 -9.187537e-007  5.657712e-007  2.577801e-007 -5.140849e-007
 -2.361189e-007  7.486021e-008 -3.414550e-007  5.876298e-007
 -2.492981e-007  6.731803e-008  9.600088e-008 -4.883328e-007
 -5.328339e-007  1.181696e-007 -1.625409e-007  7.880862e-008
  1.655234e-007 -3.904685e-008  7.431094e-008 -1.243516e-007
 -4.430649e-007  1.457567e-007 -3.569490e-008 -1.579286e-007
  2.334089e-007 -4.349770e-008  2.141445e-008  1.125967e-008
 -3.585443e-007  6.236868e-008 -3.440904e-008 -2.617524e-007
  1.431222e-007 -2.349435e-008  1.177060e-008  2.977132e-008
 -1.763561e-007  3.630457e-008  4.775182e-009 -2.028043e-007
  1.247790e-008  1.493713e-008  1.246627e-008  1.592823e-008
 -3.374352e-008  1.189305e-008  5.859990e-009 -1.463754e-007
 -3.032509e-008  5.855342e-008 -1.529913e-008 -3.493133e-008
  2.713676e-008 -3.570717e-008  3.436810e-008 -7.519689e-008
 -7.670278e-008  1.115933e-007 -3.244686e-008 -9.899401e-008
  8.804755e-008 -7.382743e-008  2.602775e-008 -1.987615e-008
 -6.431632e-008  1.458548e-007 -1.179615e-008 -1.147212e-007
  8.143654e-008

 -2.987943e-006 -1.076646e-006  7.852805e-007 -4.299172e-006
  2.209739e-008 -1.249452e-006  2.854230e-008 -7.964460e-007
  1.195725e-007 -1.092032e-006  5.066817e-007 -1.254978e-006
  5.929158e-008 -4.005633e-007  5.590301e-008 -3.051129e-007
  1.165292e-007 -6.204608e-007  2.673961e-007 -2.080714e-007
  4.866852e-009 -7.232278e-008  2.178146e-007 -2.835584e-007
 -1.022884e-008 -4.038637e-007  8.124025e-008 -1.415710e-007
  4.880127e-008 -5.488423e-008  2.007352e-007 -1.301225e-007
  4.716058e-008 -1.887801e-007  9.405613e-008 -4.716225e-008
  4.786865e-008  7.411080e-009  1.714295e-007 -1.244586e-007
 -1.045823e-008 -1.498431e-007  8.390627e-008 -5.299153e-008
  6.371585e-008  1.975409e-009  1.221493e-007 -9.383249e-008
  1.207439e-008 -8.518363e-008  8.936712e-008 -6.347512e-008
  6.810018e-008  6.779088e-009  1.017889e-007 -3.213159e-008
  4.239675e-008 -3.915195e-008  9.067133e-008 -5.273815e-008
  3.751629e-008 -9.142159e-009  5.067694e-008 -3.016862e-008
  4.287897e-008 -1.329795e-008  9.893867e-008 -5.147948e-008
  2.103852e-008  6.603736e-009  2.562529e-008 -6.372563e-009
  5.863774e-008 -1.179615e-008  1.050608e-007 -2.115461e-008
  7.027259e-009

  1.397007e-005 -2.445796e-006 -1.825831e-007  3.501098e-007
 -2.524096e-006 -7.250656e-007  1.359689e-007 -4.114070e-006
  3.629032e-006 -2.006823e-006 -6.925099e-007  1.325788e-006
  5.026133e-007 -7.735723e-007  8.075813e-007 -1.549773e-006
  1.199841e-006 -2.988016e-007 -4.565571e-007  1.110933e-006
  1.343532e-006 -6.912433e-007  4.531594e-007  1.138552e-008
  2.206507e-007  1.904569e-007 -3.059979e-007  5.382680e-007
  9.580289e-007 -6.096804e-007  1.006540e-007  3.521244e-007
 -3.904817e-009  2.718496e-007 -8.176741e-008  2.628834e-007
  7.321239e-007 -3.760796e-007 -1.693853e-008  5.785429e-007
  7.388337e-008  1.925432e-007 -2.925433e-009  2.502827e-007
  3.491185e-007 -1.953122e-007 -5.712235e-008  4.289454e-007
  7.494977e-008  3.973307e-008 -7.685420e-008  2.748336e-007
  2.308585e-007 -1.292381e-007  7.161083e-009  3.403340e-007
 -1.859821e-008 -6.421253e-009 -5.577105e-008  2.479333e-007
  7.806402e-008 -8.107259e-008 -3.177185e-008  2.931868e-007
  5.512209e-008 -5.811427e-008 -2.760987e-008  2.998774e-007
 -2.601280e-008 -2.112973e-008 -3.035198e-008  2.089827e-007
  4.104907e-009 -1.147212e-007 -2.115461e-008  3.145214e-007
 -4.921762e-008

 -3.242298e-006 -1.088613e-006  3.825711e-007 -5.994592e-006
  1.728298e-007 -1.716660e-006 -5.588288e-008 -6.267306e-007
 -4.187994e-007 -8.665909e-007  3.364443e-007 -2.025264e-006
 -2.981583e-007 -6.583421e-007 -1.894990e-007  7.872469e-008
  3.547895e-007 -4.667860e-007  2.563373e-007 -6.065209e-007
 -5.557670e-007 -2.477628e-007 -4.770090e-008 -1.444436e-007
  3.160949e-007 -3.151354e-007  1.115379e-007 -2.576091e-007
 -4.053390e-007 -1.555220e-007 -1.571463e-008 -2.672912e-007
  3.736736e-007 -1.618022e-007  1.034019e-007 -3.923728e-008
 -2.483245e-007 -9.828103e-008  2.106203e-008 -2.598953e-007
  2.225396e-007 -8.303043e-008  4.541572e-008 -2.166333e-008
 -8.756952e-008 -7.335649e-008  5.442746e-008 -2.297688e-007
  1.036676e-007 -2.723534e-008  2.798500e-008 -4.248338e-009
  3.143796e-008 -8.087326e-008  7.784171e-008 -1.417881e-007
  3.026877e-008  3.665346e-008 -1.901761e-009 -2.873288e-008
  1.021785e-007 -8.480937e-008  7.861359e-008 -8.770976e-008
 -3.219293e-008  7.274354e-008 -8.945288e-009 -4.751218e-008
  1.732002e-007 -8.064414e-008  7.586640e-008 -1.818220e-008
 -5.925593e-008  8.143654e-008  7.027259e-009 -4.921762e-008
  1.907325e-007


[EIGEN VALUE]
  2.838221e-003  3.887862e-004  1.443274e-004  6.893470e-005
  3.422561e-005  2.050588e-005  1.755702e-005  1.241532e-005
  8.675811e-006  5.487129e-006  5.368233e-006  4.463310e-006
  2.839682e-006  2.188021e-006  1.970570e-006  1.623722e-006
  1.457252e-006  1.177201e-006  9.720441e-007  8.908264e-007
  6.653088e-007  6.241418e-007  5.176235e-007  4.516565e-007
  3.819430e-007  3.604206e-007  2.680641e-007  2.159813e-007
  2.040832e-007  1.983197e-007  1.740021e-007  1.442396e-007
  1.343216e-007  9.057988e-008  8.316909e-008  7.190001e-008
  5.805497e-008  4.582277e-008  3.712715e-008  3.375784e-008
  3.004499e-008  2.886333e-008  2.454188e-008  2.194017e-008
  1.769999e-008  1.345306e-008  1.152624e-008  1.044369e-008
  8.926160e-009  4.902407e-009  4.614424e-009  4.175492e-009
  3.139854e-009  2.829614e-009  1.775593e-009  1.423282e-009
  1.102040e-009


[EIGEN VECTOR]
57 57

 -4.319017e-002  7.146617e-002 -9.561627e-001 -2.141091e-001
 -3.965140e-002 -8.418609e-003 -5.141320e-002  6.585891e-002
 -1.341621e-001 -3.218274e-002 -2.219291e-002  2.803911e-004
 -4.352954e-002  2.552388e-002 -1.355605e-002 -2.145069e-003
 -3.856332e-003 -1.619299e-002 -3.336782e-002 -2.368330e-003
  3.323033e-003  2.749308e-003  1.013897e-002 -1.022504e-002
 -1.229974e-002 -2.609860e-003  2.795953e-003 -3.944427e-004
  7.609550e-003 -9.303369e-003 -5.223984e-003 -2.130201e-003
  3.124799e-003 -2.051701e-003  3.775658e-003 -1.730647e-003
 -1.895103e-003  2.650064e-003  1.803391e-003 -8.296294e-004
  1.484546e-003 -1.163895e-003 -9.214467e-004  2.290589e-003
  1.787418e-003 -1.425460e-003  2.957907e-004  2.432560e-003
  6.788399e-004  2.022606e-003 -4.907033e-006 -1.649591e-003
  3.369917e-004  3.032152e-003  7.524017e-004  1.697836e-003
 -7.072561e-005

  5.197207e-001 -1.379578e-002 -5.637591e-002  5.476997e-002
 -9.090008e-002  6.781095e-001  3.836319e-001  8.629315e-002
 -9.271542e-003  1.158175e-001 -1.142377e-001  1.932000e-001
  9.394780e-002  3.311697e-002 -7.348654e-002  7.322066e-002
 -6.870874e-002  2.488281e-002  1.549447e-002  2.285811e-003
 -2.236171e-002  6.557472e-002 -6.547401e-003 -1.260005e-002
 -2.280476e-003 -2.305166e-002 -7.216605e-003  3.208858e-002
  1.116239e-003 -2.804888e-002  1.470548e-003 -2.432192e-002
 -1.912668e-003  1.561584e-002  2.626884e-003 -2.127537e-002
  6.446304e-003 -9.590531e-003 -8.020465e-003  1.050535e-002
 -9.330948e-003 -1.899271e-002  5.119096e-003 -2.737871e-003
 -9.901917e-003  8.551118e-003 -8.239171e-003 -1.433952e-002
  3.650553e-003 -1.662508e-003 -1.335743e-002  6.042691e-003
 -6.414130e-003 -1.360672e-002  4.949891e-003 -3.807298e-003
 -1.487744e-002

 -3.262933e-001 -2.211347e-001  8.923520e-002 -4.778449e-002
  3.175076e-001  2.852607e-001 -1.503017e-001 -1.129939e-001
 -5.647338e-001 -1.154089e-001  4.910976e-002  2.880396e-001
 -6.332086e-002  5.969871e-002 -3.077352e-001 -2.605046e-004
 -4.003803e-002  9.237398e-002 -1.175209e-001  1.013092e-001
 -8.513432e-002  7.408642e-002 -5.303123e-002 -2.100502e-002
 -1.165633e-001  4.573815e-002  2.499027e-002  8.339940e-002
  7.758757e-003 -6.123367e-002 -8.443524e-002  1.105720e-002
  2.015625e-002  3.983727e-002  2.454732e-002 -5.817881e-002
 -3.897997e-002 -4.249474e-005  7.205750e-003  1.840697e-002
  2.468579e-002 -3.518381e-002 -1.942686e-002  1.281307e-003
  9.019102e-003  9.314210e-003  2.136694e-002 -3.254168e-002
 -7.309001e-003 -2.278728e-004 -1.855355e-003  6.428374e-005
  1.653828e-002 -1.174204e-002  3.692136e-003  4.285427e-003
 -1.113658e-002

 -1.980185e-001 -3.116441e-001 -2.320682e-001  4.501176e-001
  2.456927e-001  1.256029e-001 -4.597563e-002 -2.958845e-001
  4.652187e-001  3.135486e-001  1.804743e-001  9.295687e-002
  2.266868e-002 -1.599527e-001  3.744637e-002  8.600975e-002
 -7.082180e-003  1.016277e-001 -2.699430e-003 -2.384945e-003
  1.606518e-002  9.273630e-002 -5.932334e-002  2.670433e-002
 -4.451153e-002  2.824185e-002  3.238141e-002  8.431730e-002
 -5.745019e-002 -1.395995e-002 -4.834095e-002  6.541688e-003
  5.236274e-002  6.117661e-002 -2.175810e-002 -6.982874e-003
 -1.853371e-002 -1.288073e-002  3.277892e-002  2.287775e-002
 -9.445188e-003  2.907253e-003 -3.660647e-003 -1.047406e-002
  1.113588e-002  7.262024e-003 -1.237753e-002  1.054340e-002
  2.360500e-003 -5.422723e-003  9.033288e-003  3.900324e-003
 -1.279806e-002  9.026554e-003  1.900046e-004 -9.312791e-003
  4.217485e-003

 -4.987251e-003 -3.409371e-001  3.358533e-003 -4.287112e-001
 -1.843146e-002  4.378363e-002  1.779477e-001 -3.059240e-001
  1.368697e-001 -3.534030e-001  1.003381e-001  1.189660e-001
  2.400683e-001 -1.788464e-001  5.658330e-002 -2.729746e-001
 -4.351859e-004  1.869347e-001  1.956654e-001 -9.714203e-002
  1.230978e-001 -1.435936e-001 -3.428032e-002  6.303993e-002
  1.083757e-001 -7.247084e-002  1.496387e-001 -7.758529e-002
 -1.499684e-002  4.329812e-002  6.773264e-002 -6.465064e-002
  1.223493e-001 -4.703366e-002 -7.811437e-003  3.745722e-002
  2.955380e-002 -5.872965e-002  9.737377e-002 -3.423310e-002
 -2.289105e-003  4.648212e-002  1.572009e-002 -4.454460e-002
  7.521575e-002 -2.878823e-002 -3.372609e-003  4.981511e-002
  5.041156e-003 -3.585253e-002  5.555835e-002 -2.886287e-002
 -1.118980e-002  5.780809e-002  4.161474e-004 -1.886673e-002
  3.636817e-002

  2.044983e-001 -3.622018e-002 -9.176640e-002  3.547800e-001
  5.016784e-002 -5.457551e-001  4.040541e-001 -2.000133e-001
 -3.249922e-001 -1.623393e-003 -7.292794e-002  2.017876e-001
  3.111146e-001 -3.596260e-002 -8.883984e-002 -8.059410e-003
 -1.332160e-001 -1.878188e-002  7.498932e-002  2.494266e-002
 -6.875739e-002  1.119184e-002 -6.917980e-002 -1.063781e-001
 -2.660282e-002 -1.635369e-002 -7.037399e-003  2.178294e-002
 -1.921564e-002 -5.855562e-002 -6.617339e-003 -5.318564e-002
 -2.803842e-002 -8.465207e-003  2.114975e-003 -2.665160e-002
  1.522879e-002 -3.240853e-002 -2.410585e-002 -1.203049e-002
 -1.770900e-002 -2.102024e-002  1.173997e-002 -1.250059e-002
 -1.732546e-002  1.053185e-003 -1.693015e-002 -3.117239e-002
 -3.108729e-003 -7.110773e-003 -9.645342e-003  1.341767e-003
 -8.086899e-003 -2.732411e-002  2.778416e-003 -1.387180e-002
 -2.047591e-002

  2.879390e-001 -3.296792e-002 -4.561035e-002  1.213728e-001
  9.645073e-003  4.650040e-002 -7.972993e-002 -1.509043e-001
 -1.103540e-001 -4.880396e-002  2.471437e-001 -4.966880e-001
 -5.570512e-002 -1.923816e-001 -3.369721e-001 -2.409928e-001
  1.827237e-001  6.984171e-002  1.190602e-001 -5.175876e-002
 -3.102984e-001 -1.661971e-001  3.488652e-002  1.343414e-001
  3.020457e-002  8.527162e-002 -1.764213e-001 -2.309058e-002
 -4.491268e-002  3.162149e-002 -8.810824e-002  7.298152e-002
 -9.238925e-004  1.136586e-001  1.286269e-002 -1.102933e-001
 -1.141300e-001  2.024787e-003  4.009505e-002  8.030739e-002
  5.803812e-002 -9.872823e-002 -5.976489e-002 -2.736821e-002
 -8.198772e-003  3.283275e-002  6.266706e-002 -8.190454e-002
 -2.271946e-002 -4.096691e-003  1.123703e-002  1.641336e-002
  3.548061e-002 -4.096274e-002  7.483097e-004  8.041650e-003
 -2.288749e-003

  1.979756e-001 -5.168532e-001  1.044634e-002 -3.527776e-002
 -1.174134e-001  8.215544e-003 -6.285891e-002 -2.537643e-001
 -2.894984e-001  9.229164e-002 -8.699074e-002 -3.627548e-001
 -2.013575e-001 -3.157040e-002  2.460363e-001  1.869612e-001
 -1.939054e-002 -2.727619e-001 -1.667175e-001 -1.203431e-001
  2.319195e-001  6.871601e-002  1.665360e-002 -1.500665e-001
 -9.893364e-002 -1.096833e-001  2.366676e-002 -2.284346e-002
  1.337568e-002 -2.190791e-002 -4.088279e-003 -2.423809e-002
 -1.095694e-002 -4.195722e-002 -3.396969e-002  4.244440e-002
  1.412741e-002  1.522978e-002 -1.484386e-002 -2.470120e-002
 -6.583578e-002  3.239350e-002 -1.244432e-002  2.793077e-002
 -5.610650e-003 -8.792726e-003 -5.628225e-002  2.954430e-002
 -1.586359e-002  1.063882e-002 -8.594412e-003 -8.533642e-003
 -2.640774e-002  2.901536e-002 -1.086790e-002 -7.502955e-003
  1.690715e-002

 -1.163802e-001  3.472048e-001  2.488070e-002  1.973193e-002
 -3.957936e-003  1.333273e-001  6.966675e-002 -1.200996e-001
 -3.208221e-001  1.560253e-001  4.061000e-001  1.294397e-001
  7.462648e-002 -2.985165e-001  3.837484e-001  1.472908e-001
  3.221219e-001 -7.875413e-002  1.266694e-001 -2.424765e-001
  5.907158e-002 -5.265721e-002  1.545196e-001 -3.889477e-002
  1.155467e-001 -7.399270e-002  3.664953e-002  1.620058e-002
  4.120770e-002 -5.318553e-002  4.392255e-002 -1.473621e-002
  5.114088e-002  2.558262e-002  1.954918e-005 -5.366136e-002
 -1.271794e-004 -5.125933e-003  2.884771e-003  3.267783e-002
 -2.397459e-003 -3.465589e-002 -1.273605e-002 -8.008501e-003
  1.095027e-002  1.962769e-002  2.025165e-003 -3.445927e-002
 -9.255916e-003 -2.484887e-003 -2.174805e-002  6.373167e-003
 -1.147645e-002 -1.654024e-003 -9.976556e-003  1.885837e-002
 -1.039592e-002

 -2.135518e-001 -8.163310e-002 -3.990472e-002  1.336602e-001
  1.917973e-001  2.016738e-001  1.668881e-001  1.006509e-001
 -1.442459e-001 -4.465588e-002  7.848751e-002 -2.932287e-001
  1.700827e-001  2.526252e-001  3.768313e-001 -1.175084e-001
 -1.578072e-001 -1.481285e-001  2.327440e-001  2.623825e-001
 -2.657684e-002 -1.752953e-001 -1.953424e-001  4.504079e-002
  1.663969e-001  2.337084e-001 -1.113954e-001 -7.755141e-002
 -1.273399e-001  8.773685e-002  9.265042e-002  6.860577e-002
 -9.011736e-002 -4.973027e-002  2.950020e-003  5.607356e-002
  9.626049e-002 -2.626181e-002 -1.151291e-001 -5.866921e-002
  5.681752e-002  3.857576e-002  7.969344e-002 -4.498611e-002
 -7.805577e-002 -3.581431e-002  5.308110e-002 -9.200933e-003
  3.866417e-002 -2.933950e-002 -4.282926e-002  1.669610e-002
  2.122179e-002 -2.958754e-002 -9.954540e-003 -1.350646e-002
 -8.394329e-003

 -2.804284e-001 -3.461017e-002  1.538864e-002 -1.042164e-001
 -4.381216e-001  9.982264e-002  9.202762e-003 -2.908786e-001
  1.179080e-001  9.580891e-002 -1.733567e-001  1.109331e-001
  2.679666e-002 -1.387245e-001 -9.427621e-002 -4.717140e-002
 -3.880968e-002 -1.861172e-001  3.263815e-002  2.420872e-002
 -2.558710e-001 -1.227474e-001  2.733630e-004 -2.961881e-001
  3.711169e-002  8.811906e-002 -2.015812e-001 -1.016535e-001
  3.003285e-002 -2.440923e-001  4.784040e-002  6.384615e-002
 -1.662130e-001 -6.222516e-002  4.928692e-002 -1.507920e-001
  5.727044e-002  5.195685e-002 -1.708194e-001 -4.494124e-002
  6.807623e-002 -1.021642e-001  7.363920e-002  2.911289e-002
 -1.521492e-001 -2.488326e-002  4.605601e-002 -9.577669e-002
  7.118496e-002  3.105136e-002 -1.285050e-001  9.574582e-003
  4.018395e-002 -9.843169e-002  4.630482e-002  1.166737e-002
 -8.029724e-002

  4.425462e-002  2.680884e-001 -2.437243e-002  1.169456e-001
  2.836667e-001  1.122846e-001  8.273672e-002 -1.549160e-001
  1.565664e-001 -2.674567e-001  1.467861e-001 -1.580727e-001
  9.893984e-003  2.484668e-002 -1.574127e-001 -2.523624e-001
  7.820975e-003 -3.301980e-001 -2.027117e-001  8.416373e-002
  1.850332e-001 -5.194156e-003  1.654404e-001 -3.056547e-001
 -1.425471e-001 -1.014865e-002  2.184169e-001 -5.163450e-003
  1.950551e-001 -1.504867e-001 -1.497685e-002 -9.724084e-002
  4.185256e-002 -1.081119e-001  1.428460e-001  8.977282e-004
  1.045617e-001 -3.948833e-003 -6.871192e-002 -1.143062e-001
  2.787108e-002  8.381228e-002  7.802902e-002  7.158243e-002
 -7.345935e-002 -5.658742e-002 -4.082401e-002  3.881824e-002
  1.675428e-002  7.146706e-002 -3.744559e-002 -4.476409e-003
 -1.871318e-002  4.967993e-002  2.377162e-003  4.706200e-002
 -1.221062e-002

 -6.028884e-002  1.465871e-001 -8.338660e-003  3.200713e-001
 -3.384556e-001  1.108376e-001 -2.180167e-001  1.865113e-002
 -1.946072e-001  9.115938e-002 -1.424913e-001 -7.284796e-002
 -3.619225e-002 -1.535592e-001 -9.122929e-002 -1.497027e-001
 -1.381753e-001  1.366490e-001  1.792874e-002 -5.184057e-003
  1.058517e-001 -1.513410e-001 -1.772440e-001  2.772757e-002
  4.463100e-002  3.141225e-002  3.163039e-001 -8.916417e-002
 -1.645330e-001 -6.957719e-002  3.396167e-002 -6.827333e-002
  3.204971e-001 -1.124554e-001 -4.821371e-002 -2.667274e-002
  8.670637e-002 -1.056568e-001  1.378866e-001 -1.572656e-001
 -2.940117e-004  9.592262e-002  1.514787e-001 -8.849175e-002
  4.947304e-002 -1.590077e-001 -1.713199e-002  1.555544e-001
  1.147836e-001 -3.311075e-002  2.209620e-002 -1.133883e-001
 -4.362601e-002  1.118705e-001  3.792861e-002 -2.024086e-002
  1.445916e-002

  1.889234e-001 -1.488762e-001  2.937049e-002 -2.193460e-001
  2.353165e-001 -1.137955e-001 -9.804152e-002  2.971777e-001
  5.634028e-002  1.242476e-001  2.539263e-002 -4.544514e-002
  8.102230e-002 -2.936433e-002  2.027933e-001  3.768993e-002
  7.743785e-002  1.223054e-001  1.130002e-001  4.145437e-002
 -1.488628e-001 -4.090452e-002 -1.093492e-001 -2.621118e-001
 -1.276858e-001  8.796749e-002  1.478827e-001  1.015472e-001
 -4.934198e-002 -4.707734e-001 -1.571432e-001 -7.638285e-003
  1.484499e-001  5.852553e-002  6.733723e-002 -2.572692e-001
 -5.613286e-002 -8.625220e-002  5.517578e-002 -4.735502e-002
  1.022988e-001 -9.723897e-002  7.274266e-002 -5.879052e-002
 -7.707473e-002 -1.230749e-001  1.477355e-002 -6.698161e-003
  1.054994e-001 -4.413934e-003 -1.239663e-001 -1.003658e-001
 -2.852248e-002  1.749053e-002  7.121489e-002  3.925306e-002
 -6.517297e-002

  9.688237e-002  1.754857e-001  2.144435e-002 -1.201387e-001
  8.361934e-002 -3.030180e-002  1.440402e-001 -2.180799e-001
  2.391878e-002 -1.044086e-002 -1.338038e-001  1.765889e-001
 -2.745912e-001 -1.754124e-001  2.762694e-001 -1.607586e-001
 -2.416404e-002 -1.876822e-001 -2.169822e-001  8.977119e-002
 -2.264508e-001 -1.463600e-001 -2.118449e-001  1.527926e-001
 -1.955536e-001  2.572887e-001  9.047512e-002  5.563112e-002
 -1.715244e-001  7.037916e-002 -2.223428e-001  2.236083e-001
  6.812373e-002  6.801890e-002 -1.243272e-001  6.022525e-002
 -1.571307e-001  1.286348e-001  1.759620e-002  2.082535e-002
 -6.181643e-002  8.271557e-002 -8.556861e-002  7.621729e-002
 -1.596431e-004 -2.441238e-002 -3.783736e-003  1.165716e-001
 -3.525902e-002  5.123678e-002  2.680238e-002 -5.514348e-002
  5.842282e-003  1.091103e-001 -2.707940e-002  1.766213e-002
  1.615890e-002

  1.677373e-001  1.401433e-001  1.579759e-002 -1.058178e-001
  4.048562e-003  2.977273e-002 -3.122684e-001 -2.798409e-001
 -4.082437e-002  2.559575e-001 -1.879964e-002  1.792681e-002
  3.384380e-001  1.816793e-001  2.025614e-001 -4.268662e-002
 -1.161841e-001  2.127593e-001 -2.144639e-001  1.385769e-001
 -1.014113e-001 -1.594542e-001  5.635398e-002 -1.420986e-001
 -1.666849e-001  1.641678e-002 -1.807959e-001 -7.510024e-002
  1.965396e-001  1.940572e-001 -3.660247e-002 -1.104356e-001
  7.073671e-002 -3.725478e-002  1.677069e-001  6.302046e-002
 -3.289923e-002 -1.077299e-001  1.175712e-001 -1.401948e-002
  1.703064e-001  7.043869e-002 -7.249872e-003 -4.144272e-002
  6.880159e-002 -6.183653e-003  5.755790e-002  2.858937e-002
 -6.487789e-002  3.988397e-002  9.757649e-002  7.812513e-002
  4.580733e-002 -5.635767e-002 -9.878760e-002  1.938910e-002
  1.410071e-001

  7.338543e-002 -1.943221e-001 -3.161186e-002  1.698926e-001
  2.181486e-001 -3.103131e-002 -2.734843e-002  2.300046e-001
  2.957533e-002 -2.114119e-002 -6.524125e-002  2.908170e-001
 -2.255015e-001 -1.999079e-002  4.968505e-002 -1.044729e-001
  2.989664e-002 -2.275854e-001 -1.254783e-001 -1.940604e-001
 -9.340133e-002 -3.598023e-001  1.570939e-001 -5.920972e-002
  1.534143e-001 -1.058407e-001 -2.067063e-001 -3.448624e-001
  4.250573e-002  7.843537e-002  9.564140e-002  2.849146e-003
  5.805665e-002 -1.689444e-001  5.137136e-002 -8.007193e-002
  1.043105e-002 -3.882231e-002  1.903199e-001 -6.857735e-002
  1.104264e-001 -9.794248e-002 -3.222511e-003 -6.239040e-002
  1.522505e-001 -5.817451e-002  1.423726e-001 -3.209211e-002
  2.588006e-002 -8.621018e-002  4.697470e-002 -7.230568e-002
  7.600121e-002  5.855344e-002  4.141739e-002  1.373218e-003
  2.274140e-002

  1.209118e-001  2.232931e-001  7.362349e-003 -1.022771e-001
  2.899794e-001  4.829382e-002 -2.490081e-001 -1.483647e-001
  2.796970e-002  1.842309e-002 -1.811188e-001 -2.699418e-002
  2.464601e-001 -1.172107e-001 -1.534460e-001  1.271638e-001
 -8.925166e-002 -7.084560e-002  6.536182e-002 -9.576733e-002
  3.816662e-001 -1.814708e-002 -1.507140e-001 -1.559995e-001
  9.662050e-002  3.653753e-002 -1.229479e-001 -1.648640e-001
 -2.656054e-001  2.326406e-002  2.423035e-002  1.430035e-001
 -1.760835e-001 -4.150640e-003 -2.738231e-001 -6.393369e-002
 -1.196860e-001  1.083689e-001  5.628715e-002  5.982741e-002
 -7.405621e-002 -5.651392e-002 -9.586399e-002 -8.817857e-002
 -2.775119e-002 -3.432697e-002  7.828284e-002 -4.499940e-002
 -3.807657e-004 -1.067685e-001 -8.259207e-002 -1.205654e-001
  9.309915e-002  2.149683e-002  1.007896e-001 -4.967934e-002
 -8.935325e-002

  1.321014e-001 -2.341353e-001 -1.857630e-002  9.968453e-002
 -2.792073e-001 -4.880080e-002 -1.875110e-001  1.615223e-001
 -1.103568e-002 -2.780061e-002  2.577489e-001  2.545443e-001
  2.215263e-001  1.477295e-001 -1.127332e-001 -3.938560e-002
  3.282730e-001 -1.623286e-001  6.856628e-003  1.709755e-001
  1.949773e-001 -1.062963e-001  8.878486e-002 -1.460273e-001
  3.777740e-002  2.455022e-001  6.153651e-002 -3.055393e-003
 -8.282764e-002  7.573522e-002 -9.015723e-002  2.708386e-001
  1.792101e-003  8.694835e-002 -3.547432e-002  1.210680e-001
 -9.807328e-002  1.484332e-001  8.625621e-003  6.803238e-002
  5.800509e-002  1.920341e-001  2.724649e-003  8.942759e-002
 -8.305894e-002  4.234116e-003  2.090656e-002  1.413800e-001
  2.205804e-002  9.416452e-002 -4.432981e-002  5.620344e-002
  8.115916e-003  7.502004e-002 -9.944764e-005  3.705713e-002
  1.123668e-002

  5.649069e-003 -4.222427e-002  2.727497e-002 -1.641779e-001
  7.619941e-002  9.328576e-004 -1.453125e-001  1.277724e-001
  3.195440e-002  1.860140e-001  8.395557e-002  3.312575e-002
  2.098869e-001 -5.099371e-002 -1.784998e-001 -4.424828e-002
 -1.256229e-001 -4.674368e-001 -2.742104e-002 -2.621838e-001
 -3.217040e-001 -1.249468e-002 -1.779102e-001 -8.442736e-002
  1.556825e-001 -5.393449e-002  1.166840e-001  2.430086e-001
 -9.955247e-002  1.792021e-001  6.684663e-002 -1.936847e-001
  4.766666e-002  1.045118e-001 -9.488481e-002  1.403387e-001
  5.361567e-002 -1.411500e-001 -7.098883e-002  2.730107e-002
 -7.221877e-002  1.001360e-001  6.405631e-002 -1.150078e-001
 -3.489967e-002  7.486719e-003 -1.449123e-001  7.163323e-003
  3.942684e-003 -2.966597e-002  8.386897e-002  6.783993e-002
 -1.254704e-001 -1.272236e-003 -7.670669e-002 -2.268336e-002
  1.137023e-001

  1.175480e-001  4.548994e-002  1.065634e-002 -1.446091e-001
  3.917844e-003 -8.432127e-002 -3.430078e-002 -3.137485e-001
  3.062606e-002  1.730857e-001  5.437936e-003  7.941484e-002
 -1.101700e-001  2.891214e-001 -1.298511e-001  1.750591e-001
  6.732160e-002 -3.115086e-001  1.740653e-001  2.169056e-001
  8.564523e-002  4.996280e-002  5.162031e-002  3.470504e-001
  2.345338e-001  1.719594e-001  1.755010e-001  8.838236e-002
  9.791223e-002 -1.783705e-002  8.017995e-002 -6.096699e-002
  1.832861e-001 -5.883868e-003  1.035200e-001 -1.386874e-001
  7.626804e-004 -5.953600e-002  5.436129e-002 -6.242444e-002
  1.461372e-001 -2.217463e-001  8.487697e-003 -4.465283e-002
  8.079137e-002 -9.415220e-002  1.140151e-001 -7.697643e-002
  8.931530e-002 -4.013155e-002  2.092446e-002 -1.350761e-001
  4.934981e-002  2.251314e-003  9.415503e-002  1.186457e-002
  1.341097e-002

  9.239853e-002 -2.964555e-004  2.419792e-002 -2.042405e-001
  9.211917e-002 -8.084878e-002  9.130801e-002  5.834396e-003
 -4.227960e-002  4.053784e-001  3.175866e-001  2.173048e-002
 -1.856021e-001  5.100854e-003 -1.966977e-001 -1.937259e-002
 -1.076205e-002  1.476570e-001  9.197031e-002  4.007092e-002
 -4.926966e-002 -1.161291e-002 -1.159983e-001 -1.751413e-002
 -1.081210e-001  3.950619e-002  1.357079e-001 -2.660665e-001
  2.312323e-002 -5.557994e-002  9.927066e-002  8.483116e-002
 -3.116353e-001 -3.161050e-001 -5.230634e-002  2.435697e-001
  1.698353e-001  1.437744e-001 -3.418356e-002 -1.923387e-001
 -7.602075e-002  1.122818e-001  1.027138e-001  5.065810e-002
  5.381392e-002 -1.045975e-001 -5.178708e-002 -1.040079e-002
  1.605146e-002  1.463692e-002  7.126639e-002 -7.509799e-002
  3.017406e-002 -2.653663e-002 -1.384563e-002 -4.317596e-002
  5.971999e-002

  5.379952e-002 -2.953938e-002 -1.825792e-002  1.027667e-001
 -4.067645e-002  3.286188e-002 -1.952167e-001  4.530701e-003
  8.156382e-003 -1.137012e-002 -1.626517e-002  1.148539e-001
  1.130676e-001  1.326310e-001  4.787979e-002 -1.289865e-001
  7.419340e-002 -8.975153e-002  2.931448e-002 -1.497067e-001
  1.176796e-001 -2.001077e-001 -1.925643e-001  4.175701e-001
 -5.450215e-002 -1.728930e-001  2.735849e-002 -4.804242e-002
  5.981793e-002 -3.150741e-001 -2.513689e-001 -2.226820e-001
 -1.904531e-001 -1.786789e-001  7.745809e-003 -3.080384e-002
 -1.181296e-001 -2.806040e-002 -2.989741e-001 -7.144415e-002
 -8.298435e-003  7.136787e-002 -1.739813e-001  2.757215e-002
 -1.008561e-001 -1.934963e-002 -2.821004e-002 -9.361288e-002
 -2.260413e-001  2.761831e-002 -4.059189e-002  7.591550e-003
  1.503420e-002 -4.256120e-002 -1.769530e-001  5.899076e-002
 -5.173541e-002

 -1.148135e-001 -4.528603e-002 -1.049144e-002  2.749582e-003
  2.132138e-001  4.325651e-002  2.681605e-002 -3.693953e-002
 -6.298941e-002  2.142593e-001 -5.196340e-001 -1.132081e-001
  2.072257e-001  4.525815e-002 -9.394459e-003 -1.531278e-001
  4.272518e-001  2.077628e-002  1.251843e-001 -5.956537e-002
 -1.583253e-001  6.388353e-002  2.261629e-001  9.373361e-002
  1.034113e-001 -4.973719e-002  9.171500e-002 -5.989399e-002
  1.261149e-001  6.460187e-002 -1.479165e-002  3.859984e-002
 -1.686528e-002 -1.994426e-002 -2.933430e-002  5.897286e-003
  2.866181e-002  1.696838e-001  9.744604e-002 -7.267051e-002
 -1.339405e-001  1.449857e-001  3.104360e-002  1.427680e-001
 -6.506758e-002 -1.137088e-001 -1.399008e-001  8.718165e-002
  3.082459e-002  1.507558e-001 -7.612981e-003 -3.786241e-002
 -8.381620e-002  6.243174e-002  5.312103e-002  7.384963e-002
 -2.802498e-002

 -5.417096e-002  2.421637e-002 -6.100764e-003  6.762271e-002
 -1.492162e-001  3.950189e-002  8.913388e-003 -9.418677e-002
  3.850870e-002 -1.095666e-001  2.532378e-001 -3.969369e-002
  1.000686e-001  4.830992e-001  8.797230e-002 -1.173950e-002
 -1.359980e-001  2.332094e-002 -9.416895e-002 -2.532123e-001
 -2.687763e-001  1.054010e-001 -1.245961e-002 -6.944334e-002
 -2.041212e-002 -4.404077e-002  1.231502e-001 -6.247040e-002
 -2.458581e-002 -1.279696e-002  5.360597e-002 -2.954445e-003
 -2.071745e-002 -7.912801e-002 -2.477093e-001 -2.061271e-001
 -1.152267e-001  1.721594e-001  3.219281e-001 -9.752584e-003
 -1.843367e-001 -8.942984e-002 -1.385955e-001  1.140985e-001
  8.077927e-003 -1.024661e-001 -7.273890e-002 -6.566619e-002
 -5.181865e-002  6.322656e-002 -5.719909e-002 -1.333180e-001
  2.501554e-002  1.523404e-001  7.956353e-002  1.280846e-002
 -1.165408e-001

 -2.681296e-001  4.415792e-002  2.936307e-002 -1.121308e-001
 -7.610745e-002 -2.090790e-003  3.740220e-001  1.326081e-002
  1.180541e-002  2.404699e-001  1.300243e-002 -1.365773e-001
  4.821498e-002  2.149327e-001 -1.758445e-001 -6.715736e-002
  1.430473e-001 -1.112439e-001 -8.290340e-002 -1.480078e-001
  1.767914e-001 -3.653545e-002 -7.761932e-002  3.314300e-002
 -2.158606e-001 -5.025801e-002 -1.819238e-001 -1.250238e-001
 -1.080872e-001 -1.619839e-001 -2.425488e-001 -8.826413e-002
  6.492461e-002  1.359536e-001  3.409853e-002  1.436504e-001
 -5.595238e-002 -1.009232e-001  2.413483e-001  1.669219e-001
  1.600002e-001  8.595629e-002 -3.666171e-002 -2.269943e-001
  9.200101e-002  4.629712e-002  1.218188e-001  1.240945e-001
  7.104089e-002 -1.067989e-001 -1.644932e-002 -1.663591e-002
 -5.415740e-002  1.043116e-001  1.884808e-002 -4.689551e-003
 -2.393854e-002

 -1.206432e-002 -3.885484e-002  7.974482e-003 -4.510388e-002
 -7.184013e-002 -1.869516e-002  4.352961e-002  7.433057e-002
 -1.188563e-003  1.550474e-001  6.461747e-002  2.494593e-003
  9.842937e-002 -2.877688e-002  4.410389e-002 -2.863991e-001
  3.119434e-001 -2.927012e-003 -3.478993e-001  4.038653e-001
  6.794235e-002  9.778427e-003 -1.458529e-001 -2.575759e-002
 -5.123728e-003 -2.312008e-001 -3.792853e-002  4.696568e-002
 -1.000465e-001  1.055296e-001  7.592217e-002 -1.002328e-001
  8.511989e-002 -1.508357e-002 -1.177932e-001 -1.535185e-001
  1.594089e-001 -3.980990e-003 -1.188528e-001  2.331243e-002
 -2.731503e-001 -2.209806e-001 -8.038960e-002 -2.673880e-002
  9.077429e-002  3.465108e-002 -5.402620e-002 -2.193126e-001
 -1.257893e-002 -1.844482e-001  2.223568e-002 -8.663045e-002
  5.634929e-002  3.496656e-003  1.232974e-001 -1.245789e-001
 -7.899860e-002

  1.945843e-002  1.853757e-004  6.196256e-003 -4.313082e-002
  3.002067e-002 -5.134551e-002  9.253552e-002 -4.452051e-002
 -2.984610e-003  9.397682e-002  3.920562e-002  8.063759e-002
 -1.796772e-001  1.849801e-001 -1.979005e-002 -1.303209e-001
  5.714723e-002  1.589317e-001 -8.309007e-002 -2.815271e-001
  2.424255e-001 -1.472311e-001 -7.677244e-003  1.863035e-003
 -1.002243e-001  1.219478e-001 -5.411591e-002  5.458379e-002
 -1.337240e-001  3.269624e-001  3.068661e-002 -1.136001e-001
 -7.704745e-002  2.287100e-001 -1.416526e-002 -3.779463e-001
  2.919070e-002 -8.860474e-002 -1.434906e-001 -1.071650e-001
  2.747988e-002  3.023947e-002  2.871514e-001  4.464509e-002
 -3.075283e-001 -1.405283e-001 -7.293823e-002 -2.067399e-002
  7.797738e-002  1.162556e-001 -5.225433e-003 -4.458273e-002
 -6.596596e-002 -2.064189e-001  8.063803e-003  3.517261e-002
 -1.017727e-002

  1.142333e-001  2.366654e-002 -1.823719e-002  1.030117e-001
  2.896208e-002  2.537781e-003 -1.245644e-001 -1.446216e-001
 -1.214191e-002 -4.871640e-002 -1.423023e-001  5.179824e-002
 -1.231094e-001  2.193185e-001  1.253569e-001 -1.615979e-001
  1.620267e-001  1.381024e-001 -5.213788e-002 -1.989302e-001
 -7.853300e-002 -6.800666e-002 -7.890146e-002 -7.390102e-002
  3.946588e-002  5.780621e-002  3.242203e-001  7.390778e-002
  2.092660e-002 -1.303345e-001  2.193860e-001  1.785094e-002
 -2.691538e-001  1.680082e-001  2.541441e-002  1.840994e-001
  1.826797e-001  3.648676e-002 -8.478408e-002  3.227801e-001
  1.211935e-001  1.219046e-002  1.074222e-001 -1.749690e-001
  9.291938e-002  2.360188e-001  1.350508e-001 -7.063938e-002
  9.581029e-002 -1.824827e-001  8.953710e-003  8.853618e-002
  5.880537e-002  2.035993e-002  1.119440e-001 -7.042159e-002
 -1.362888e-001

 -9.844442e-002 -7.444932e-002  1.951709e-002 -7.546457e-002
 -1.818339e-002 -2.944757e-002  1.073018e-001  1.631925e-001
 -5.276205e-002  2.965409e-001  1.137338e-002 -8.962079e-002
  1.103005e-001 -1.668693e-001 -2.712169e-002 -1.939380e-001
 -3.733746e-001  2.128584e-002 -1.666237e-001 -3.911329e-002
  1.472561e-001 -8.550579e-002  1.811703e-001  7.344747e-002
  1.394360e-001  3.912442e-002  3.637225e-001 -8.331928e-003
  1.364853e-001  1.474500e-001 -8.162830e-002  1.467140e-001
 -6.387044e-002 -8.312393e-003  1.230253e-001 -1.393738e-001
 -8.731323e-002  1.663346e-001 -3.062516e-002  2.255607e-001
  1.279054e-001 -1.241627e-001 -1.382912e-001  7.406536e-003
  2.107193e-003  7.818946e-002  8.387905e-002 -1.648612e-001
 -6.281391e-002  7.585779e-002 -2.053851e-001  3.676946e-002
 -2.715161e-002  5.201979e-002 -3.628077e-002  1.536602e-001
 -7.165399e-002

  3.115360e-002 -1.302466e-002  4.958951e-003 -3.981993e-002
  5.102009e-002 -1.408233e-002 -3.214028e-002  4.354983e-003
 -1.935346e-004 -5.757799e-003  6.998759e-002 -2.713846e-002
  1.511167e-001  1.244572e-002 -5.170441e-002  1.446113e-001
 -1.487374e-001  4.910916e-002 -1.602214e-001 -1.786672e-001
  3.620540e-002 -2.837115e-001  4.117357e-002  2.222412e-001
 -4.571107e-002  1.397938e-001 -2.671715e-001  1.211982e-001
  1.617752e-001 -1.332544e-001 -1.782250e-004  6.167426e-002
  2.854562e-001  2.254828e-002  1.579989e-002  1.889349e-001
  2.279528e-001  1.912698e-001 -1.754113e-001  6.190752e-002
 -1.961336e-001  2.946670e-002  1.817795e-001  1.788706e-001
  1.571620e-001  2.126606e-002 -9.984914e-002 -3.178572e-002
  1.661273e-001  2.517731e-002 -1.335517e-001 -1.087194e-001
 -7.264389e-002  2.293743e-002  2.573809e-001 -2.651210e-002
 -2.417990e-001

 -6.857208e-003 -2.976172e-002 -2.979543e-003 -5.208346e-003
  1.679882e-002 -1.259669e-002  4.371128e-002 -1.629475e-002
 -3.343383e-003  2.569396e-002  1.209415e-002 -8.589182e-003
 -1.980198e-002  4.867212e-002 -1.532102e-002  2.215694e-002
  3.241439e-002  1.142121e-001 -3.549417e-002 -5.670761e-002
 -1.353004e-001  1.935184e-002  2.259941e-001 -3.504951e-002
 -6.871047e-002 -1.718447e-002  7.749233e-002 -1.245359e-002
  1.063643e-002  1.548791e-001  8.914675e-002 -5.021846e-002
  2.065452e-001 -5.992222e-002 -1.142861e-001  3.294952e-001
 -2.067235e-001 -1.104944e-001 -3.194828e-001 -1.426445e-001
  2.820167e-002 -4.812106e-002 -2.060828e-001 -1.584640e-001
 -3.530365e-001 -1.089536e-001  1.636698e-001  1.312706e-001
  3.251738e-002 -2.437848e-001 -3.302632e-001 -2.073676e-001
  1.774564e-001  2.127510e-002  2.593541e-002 -6.300636e-002
 -1.054965e-001

  6.525264e-002 -1.491776e-002 -1.750919e-003  8.237587e-004
 -2.538433e-002 -1.009435e-002 -5.352073e-002 -4.713852e-003
 -1.427217e-002 -1.194472e-001  1.119896e-001  1.419364e-002
  1.150618e-001 -1.699393e-001  7.475245e-002  3.934045e-002
 -1.147090e-002 -3.610874e-002 -2.859688e-001  8.022095e-002
 -1.086847e-001  2.429180e-001 -6.682013e-002  2.808577e-001
  1.359227e-001 -2.090769e-001 -7.990641e-002  5.435427e-002
  3.959277e-002  5.611792e-002 -1.305387e-001  2.240066e-002
 -3.372187e-001 -8.001273e-002  7.387531e-002 -4.930217e-002
  9.852253e-002 -3.371101e-002  1.645147e-001  5.806716e-002
  1.805970e-001  1.658278e-001  2.463781e-001 -1.103138e-001
 -1.771967e-001 -2.463984e-001  1.068834e-001  1.451085e-001
  2.509779e-001 -2.202033e-002 -1.722618e-001 -1.022797e-001
  6.649669e-002  8.340631e-002  1.761662e-001  4.143078e-002
 -5.664040e-002

 -4.630301e-002 -1.025299e-002 -5.932472e-003  4.830131e-002
 -5.018766e-002  1.907415e-002  1.546021e-002  8.970397e-002
  7.811841e-003 -4.899105e-002 -5.321516e-002 -3.298585e-002
  1.045752e-001 -3.744642e-002  1.942205e-002 -6.845602e-002
  1.005175e-001 -8.380498e-002  3.947186e-002 -2.629903e-001
  4.158555e-002  2.139000e-001 -3.729821e-001 -3.886948e-002
 -1.529121e-001 -3.859844e-002  4.208549e-002  6.802895e-002
  1.685071e-001  1.395817e-001 -2.008813e-002  2.536698e-001
  1.970694e-001 -7.883773e-003  2.028231e-001  1.179305e-001
  2.567826e-002  1.384205e-001  4.925042e-002 -1.468637e-001
  1.497307e-001  1.201368e-002 -4.723199e-002  1.082701e-001
 -6.399693e-003 -1.163169e-001  2.255454e-001 -3.206663e-001
 -1.644711e-002  9.367117e-003  1.400269e-001 -1.300883e-001
  2.598571e-001 -2.892028e-001  9.385697e-002 -1.008080e-002
  4.546329e-002

  2.418275e-002  1.112216e-002  7.410320e-003 -7.879402e-002
  7.040277e-002 -4.538531e-002  6.727679e-002 -4.082358e-002
  4.993162e-003  8.453364e-002  3.367517e-002 -3.571437e-002
 -9.214580e-002  3.071369e-002 -8.056237e-002  1.194926e-001
 -1.639704e-003  5.404240e-002 -4.973320e-002  5.611147e-002
 -5.997375e-002 -2.329536e-002 -1.665908e-001 -4.267211e-002
  2.177425e-001 -1.587854e-001 -5.508025e-002 -2.160657e-002
 -7.442736e-002 -5.820304e-002  1.908097e-001 -8.186457e-002
  2.626393e-001  2.945487e-002  9.020999e-002 -2.542512e-001
  1.191743e-001  2.074777e-001 -4.924750e-002  3.962153e-002
  2.066283e-002  4.847272e-001 -4.226992e-002  8.444855e-002
 -1.704134e-001  2.073994e-001  2.359513e-001  1.072375e-001
 -2.241600e-001  4.654202e-002 -2.145264e-002  7.565572e-002
  2.681172e-001  1.671741e-001 -7.750257e-002  6.865142e-002
 -1.142649e-001

  5.150817e-002  3.446430e-002 -5.965212e-003  1.727800e-002
  6.017935e-003 -7.158781e-004 -4.795960e-002 -6.538148e-002
  5.860454e-003 -2.286520e-002  2.202006e-002  4.813284e-002
 -1.487018e-001  3.654102e-002 -1.306922e-002 -1.120318e-002
  7.313030e-002  4.504502e-002  1.513982e-001  8.082883e-002
 -6.298801e-003  6.519191e-003 -3.015295e-001 -1.980909e-001
  7.827086e-002 -2.227507e-001 -8.357149e-002 -1.104578e-002
  6.172390e-003  2.160150e-001 -7.317493e-003 -8.196881e-002
  3.923623e-003  9.390630e-002  1.050289e-001  1.798472e-001
  2.091767e-002  2.723762e-002 -6.273935e-002  1.687074e-002
  1.138823e-001 -1.276154e-001 -7.879272e-002  4.795146e-002
  1.966863e-001 -1.093178e-001  1.572597e-002  2.252495e-002
  2.808923e-002  2.151133e-001 -2.430453e-001 -1.630024e-001
 -3.245138e-001  1.076451e-001 -1.452430e-001  3.925475e-001
 -3.273545e-001

 -5.174763e-002  1.281799e-002 -7.774129e-003  8.553072e-003
 -1.745296e-002  2.879623e-002  3.512372e-002 -2.889070e-002
  4.041685e-002 -7.715164e-002 -1.205164e-002 -5.452167e-002
  5.226716e-002  5.789064e-002 -3.230033e-002  2.772273e-001
  3.490146e-002 -1.675100e-002  1.132209e-001  5.089043e-002
 -1.349166e-001 -1.741950e-001  7.044273e-002 -5.228094e-002
 -1.896906e-001 -1.995461e-001  2.158633e-001 -9.916005e-002
 -1.660589e-001  2.237591e-001 -2.131263e-001  3.040378e-002
 -5.157530e-002 -1.067775e-001  5.514422e-002 -1.677193e-001
 -1.397393e-001 -1.072569e-001 -2.776547e-001  8.798751e-003
 -2.342439e-002  2.390372e-001  4.980123e-002  6.180160e-003
  2.577509e-001  1.388313e-001  5.565306e-003 -1.649097e-001
  1.730425e-001 -7.087749e-002  3.315477e-002 -2.996370e-002
  5.090469e-002  4.881389e-002  3.582584e-001  2.309909e-001
  1.398106e-001

 -1.212156e-003  2.274353e-003  4.658129e-003 -1.565288e-002
  4.280897e-003 -1.235319e-002  6.200380e-002 -3.330707e-002
 -6.859666e-003  1.124990e-002 -4.530020e-003 -5.522151e-002
  4.578024e-002  8.469268e-002  1.290629e-002 -9.115145e-002
  3.543623e-002  1.512145e-001 -2.580934e-001 -1.882132e-001
 -1.901040e-003  2.197195e-001  1.515659e-001 -1.005539e-001
  3.467430e-001  1.620826e-001 -1.080927e-001  1.708701e-001
 -3.120684e-001 -1.276180e-001 -1.135679e-001  7.708032e-002
 -6.657631e-003 -1.728660e-001  1.383624e-002 -9.477215e-003
  2.743459e-002 -3.151121e-002 -3.465609e-001 -1.138433e-001
  1.665471e-001  2.751128e-003 -9.211027e-002  4.199343e-002
  3.162955e-001 -1.697197e-001  1.211993e-001  6.518613e-002
 -1.764572e-002  4.773873e-002  2.496852e-001 -9.592342e-002
 -3.297831e-002  7.437285e-002 -6.835693e-002  7.057115e-002
  7.067194e-002

 -2.512481e-002 -4.217203e-002 -2.204924e-003  3.793279e-003
 -5.369373e-002  3.352041e-003  2.518066e-002  5.852613e-002
  1.359360e-002 -3.341347e-002 -2.275703e-002 -2.567636e-002
  3.728152e-002 -1.074119e-001 -1.792689e-002  6.209223e-002
  8.080649e-002 -3.972782e-002  3.046609e-003 -1.321384e-002
 -1.608509e-002  6.805770e-002 -1.071544e-002 -2.877999e-002
 -8.906780e-002  3.546639e-001  2.880502e-003  7.415151e-002
  3.196681e-001  1.529977e-001  8.836957e-003 -3.395301e-002
 -1.341013e-001 -7.880262e-002 -7.460150e-002 -2.498370e-001
 -5.551064e-002 -1.302796e-001  2.448831e-002 -1.351698e-001
 -5.785623e-002  3.123075e-001  2.703428e-002 -1.976876e-001
  3.097687e-001  2.149768e-002  4.528350e-002 -1.492212e-002
 -1.737512e-001 -2.411635e-001 -4.953203e-002 -1.772091e-001
 -8.837632e-002 -1.210736e-002 -1.929896e-001 -1.012851e-001
 -3.777586e-001

 -4.313981e-002 -1.538715e-002  4.961497e-003 -3.793708e-003
 -4.048147e-002  1.761013e-002 -5.821326e-003  5.635897e-002
 -1.761523e-002  7.320828e-002 -3.337458e-002 -1.189731e-002
 -1.090502e-002 -7.301027e-002 -9.866803e-003 -2.744697e-002
 -5.216606e-002 -2.205838e-002  1.993437e-001  8.212478e-003
  6.312175e-002 -1.858227e-001  9.544484e-002 -7.731875e-002
 -1.457444e-001 -1.774754e-002 -2.777633e-002  4.002118e-001
 -8.732318e-002  1.212301e-001 -6.294531e-002 -2.315651e-001
 -2.354430e-001 -4.821034e-002  1.358218e-001  9.296841e-002
 -2.687280e-002 -2.082374e-003  1.100252e-001 -5.833525e-002
  8.546621e-003 -1.531526e-001  2.649640e-002  2.440032e-001
 -3.076423e-002 -8.059926e-002  1.311099e-001  5.848279e-002
 -8.062699e-002  2.184661e-002  2.527269e-001 -2.639641e-002
  3.134711e-001  3.785161e-001  1.134539e-001 -1.110713e-001
 -2.631766e-001

 -1.096852e-002 -1.552873e-002  2.604589e-003 -1.229315e-003
  1.022586e-002  3.651682e-003 -4.161780e-003  4.514406e-002
 -2.398182e-002  9.113223e-002  5.255313e-002 -9.619971e-003
  2.399616e-002 -6.209887e-003  1.656520e-002 -1.632380e-001
 -7.859638e-002 -5.917101e-002  4.695204e-002  1.883240e-002
  2.882805e-002  7.381957e-002 -1.000970e-001  2.654839e-003
 -1.595972e-002 -1.075551e-001 -1.847247e-002 -4.005468e-002
  2.958962e-001 -6.276800e-002  1.295625e-001  2.905924e-002
  1.088498e-002 -2.367816e-002 -2.552330e-001 -1.015184e-001
 -2.932130e-001 -9.757880e-002 -1.607769e-001  1.520875e-001
 -9.919653e-002 -9.080633e-002  7.606254e-002  1.564294e-001
  5.737689e-002  1.168138e-001  2.355470e-001  4.734966e-001
  2.123976e-001  5.067673e-002  3.108317e-001 -3.066194e-002
  4.497042e-002 -2.096796e-001  9.753859e-002  1.731959e-001
 -1.022159e-001

 -2.432157e-002  1.725240e-003 -2.017029e-003  1.735089e-002
 -1.670755e-002 -3.313937e-003  7.114213e-002  9.277671e-005
 -3.657002e-003 -6.964569e-003  1.470179e-003 -1.466607e-002
 -9.052658e-002 -2.441742e-002 -2.046400e-002  9.089850e-002
 -1.220029e-002  1.178671e-001 -1.022395e-001  7.177192e-002
  5.611521e-002 -1.354945e-001 -9.160408e-002 -9.686511e-002
  2.516326e-001  9.822167e-002 -3.172233e-002 -3.193393e-002
  3.173523e-001 -9.856184e-002 -1.139853e-002  3.749513e-002
 -4.807036e-002  1.589588e-001 -8.839548e-002  1.273621e-001
 -9.583607e-002 -2.568278e-001  1.086113e-002  8.501973e-002
 -1.115381e-001  1.792699e-001 -1.922450e-001 -1.094856e-001
 -2.823106e-001 -1.748538e-001 -7.484479e-002 -3.284836e-001
  2.881086e-002  8.608394e-002  3.643313e-001 -1.317255e-001
 -7.096186e-002  2.281780e-001  1.722146e-001  1.510645e-001
  2.830317e-002

 -2.508077e-002 -1.751752e-003 -1.664044e-003  2.149254e-002
 -1.944925e-002  1.528177e-002  1.602124e-002 -8.697240e-003
  1.148922e-004 -1.676040e-003  1.270122e-002  1.616423e-003
 -6.548202e-002  1.560217e-002  1.643887e-002 -1.818572e-002
 -8.727338e-002 -2.738511e-002  5.420271e-002  1.492680e-001
 -1.231676e-002 -1.735746e-001  1.834371e-001 -4.359599e-002
  7.828824e-003 -1.922087e-001  9.208322e-003  2.047887e-001
 -1.366460e-001 -9.167496e-002  1.069098e-001 -2.123649e-002
 -3.272519e-002  2.313200e-002  7.786527e-002  5.374805e-002
 -1.097958e-001  2.381853e-001  7.805061e-002  2.293040e-001
  7.388408e-002  1.933569e-001 -2.679981e-002 -1.707005e-001
  4.334128e-002 -2.375750e-001 -1.325204e-001  8.509409e-002
 -2.980685e-001 -1.838121e-002  1.252710e-001 -3.615658e-001
 -9.026083e-002 -4.599894e-001  1.535659e-001 -3.719382e-002
 -3.328015e-002

 -5.677116e-002 -2.031770e-002 -7.442419e-003  1.043554e-002
  4.081625e-003  1.426087e-002  7.191167e-002  4.203762e-002
  2.728961e-002 -7.726195e-002 -4.177271e-002 -8.395977e-002
  1.918232e-001 -5.668408e-002 -8.343550e-002  2.443345e-001
  1.527476e-001  1.084428e-003 -1.767193e-001 -2.781385e-002
 -2.640932e-002 -1.858027e-001 -9.564154e-002  1.503508e-001
 -3.163349e-001  5.518197e-003  4.800710e-002  1.016439e-001
 -2.987144e-002 -3.026556e-002  5.056489e-001  1.874297e-001
 -6.636267e-002 -1.054542e-001  2.767408e-002 -1.021111e-001
  7.190088e-003  3.798789e-002 -5.507105e-002  2.260754e-002
  1.262592e-001 -1.957390e-001  1.241464e-002 -7.489060e-002
 -8.059416e-002 -9.707383e-002  9.397266e-002  9.096883e-002
 -1.391221e-001  2.326385e-003  1.068560e-001 -5.645923e-002
 -2.146642e-001  2.271720e-001 -1.342126e-001  1.852574e-001
  1.743978e-001

 -8.664349e-003 -4.507619e-002  7.233605e-004 -1.278191e-002
 -2.646417e-003 -3.241749e-003  3.100180e-002  6.077204e-002
  8.533312e-003 -6.100762e-002 -2.452934e-002 -2.873115e-002
  6.117485e-002 -1.449649e-001  4.377414e-003  1.044503e-001
  1.140171e-001 -4.201488e-004 -1.868026e-001  3.385933e-002
 -3.061018e-002  4.069110e-002  3.023856e-002  5.685213e-002
 -2.021737e-002  3.505171e-001  7.972156e-002 -1.050990e-001
 -2.168216e-001 -2.152678e-002  1.003313e-001 -4.561774e-001
 -1.010525e-002 -1.636685e-001 -1.375333e-001  1.757860e-001
  1.825931e-002 -8.448662e-002  2.094989e-001  4.779437e-002
  4.962256e-002 -1.268028e-002 -2.180536e-002  1.440877e-001
 -4.764932e-002  1.345711e-001  1.194470e-001 -1.312824e-001
 -5.914904e-002  1.699080e-001 -2.363719e-002  2.856579e-002
  6.511622e-002 -3.032210e-001  1.367561e-001  3.493809e-001
 -1.151900e-001

 -5.162096e-002  1.831334e-002 -6.649094e-003  1.720593e-002
  1.956240e-002  5.055607e-003  1.237821e-001 -6.844573e-003
  2.036409e-002 -3.154777e-002 -4.113438e-002 -7.420200e-002
 -6.317579e-002  2.821725e-002 -8.455482e-002  1.719951e-001
  1.718627e-001  1.167881e-001 -1.012046e-001 -5.229150e-002
  2.771429e-002 -2.317292e-001 -3.207250e-001 -1.616872e-001
  2.583662e-001  8.689103e-002  6.312388e-002  1.666071e-001
  2.070851e-001  9.771426e-002 -1.113823e-001 -8.430125e-002
 -6.111107e-002 -2.593589e-001  2.524026e-002 -3.746106e-002
 -7.435123e-002 -7.505856e-002  5.448237e-002  1.879281e-001
  6.106864e-002 -8.610367e-002 -1.043951e-001  2.486499e-001
  4.543810e-002 -4.382901e-002 -1.174052e-001  2.375284e-001
 -6.583131e-002 -6.342382e-002 -2.673345e-001  2.929448e-002
  2.459509e-002 -1.048824e-001  1.020339e-001 -2.332894e-001
  2.747156e-001

  2.580035e-002 -1.083303e-004  4.029648e-003 -6.015541e-003
 -1.280102e-002 -1.453634e-003 -7.453814e-002  7.787953e-003
 -2.066075e-002  5.662512e-002  1.766620e-002  5.350463e-002
  1.314483e-002 -4.967757e-003  8.905832e-003 -1.375958e-001
 -5.476489e-002 -6.138350e-002  7.340819e-002 -9.383662e-002
  1.138891e-002  1.389785e-001  1.195524e-002  6.175436e-002
 -1.041879e-001  1.178714e-001 -5.698934e-002 -9.512658e-002
 -9.253947e-002 -2.816381e-002  1.581316e-001  1.736944e-001
 -9.155897e-002  9.299968e-002  3.384789e-001 -7.387655e-002
  2.571245e-001 -4.433735e-001  1.108388e-002  1.287561e-001
 -1.964930e-001  4.887245e-002 -3.120080e-001  1.353190e-001
  3.734633e-002  2.508119e-002 -1.735342e-001  2.207642e-001
 -1.465152e-001  8.213508e-003 -1.435857e-001 -2.091061e-001
  1.611479e-001  1.104694e-002  1.773834e-001  1.455460e-001
  5.423436e-002

  2.240581e-002  3.034172e-002  3.395326e-003 -3.953589e-002
  3.006642e-002 -1.464625e-002  1.178536e-002 -7.617854e-002
  6.763943e-003  4.849500e-002 -3.168154e-004  6.133084e-003
 -5.178219e-002  9.797756e-002 -2.195512e-002 -2.433321e-002
  2.686123e-002  2.407380e-002 -3.586865e-002 -3.499923e-002
  2.997802e-002 -4.474155e-002 -7.933303e-003 -2.380039e-003
  8.869434e-002 -1.053355e-001 -2.622094e-002  1.993581e-001
 -1.217352e-001  9.836007e-003 -2.277279e-002  3.683605e-001
  9.966696e-002 -4.057812e-001  1.231004e-001  4.117327e-002
 -9.981657e-002 -2.198805e-001  1.731893e-001 -8.490470e-002
 -4.899688e-002 -1.419197e-002  5.907694e-002 -6.175057e-002
 -1.970289e-001  1.113492e-001 -1.505163e-001 -1.800864e-002
 -6.562219e-002 -1.896582e-001  7.748490e-002  3.600588e-001
 -1.334771e-001 -1.381699e-001  7.763555e-002  1.758630e-001
 -3.687936e-001

  3.112082e-003  1.024373e-002  5.685647e-005  1.731506e-003
 -2.499065e-003 -4.545550e-003 -2.074895e-003 -2.916220e-002
 -5.380517e-003  3.955975e-002 -3.506802e-002  1.259883e-002
 -6.067127e-002  3.963969e-002 -6.887242e-003 -1.018833e-001
 -4.396529e-002 -4.537729e-003  1.123818e-001  4.800123e-002
  4.027647e-002 -5.440174e-002  1.407399e-001 -1.180367e-002
 -6.038579e-002 -1.083128e-001 -7.887928e-002  2.327730e-001
  2.135288e-002 -7.837516e-002 -1.425360e-003  1.146559e-001
  3.180361e-002 -3.512920e-002 -3.820792e-001  2.675770e-002
  1.586402e-001 -1.859798e-001  1.132898e-001  1.934092e-001
  6.663994e-002  1.553187e-001  1.296291e-001  3.492220e-001
  3.924892e-002 -1.248836e-001  9.994696e-002 -2.274704e-001
  3.623066e-002 -3.015887e-001 -1.635536e-001 -9.193857e-002
  9.125190e-002 -1.023912e-002 -3.059142e-001  2.655645e-001
  1.955650e-001

 -2.288973e-002 -3.485981e-003 -3.730132e-003 -6.163416e-003
  4.967303e-003  1.261621e-002  1.090605e-002 -1.413029e-002
  3.267662e-002 -8.147254e-002 -6.911605e-003 -4.278878e-002
  8.970087e-002  2.986164e-002 -3.142645e-002  2.502160e-001
  3.630664e-002  5.115151e-003 -5.247275e-002  1.349498e-003
 -1.016666e-001 -6.859804e-002  3.105987e-002 -3.734235e-002
  6.994156e-002 -1.814437e-002  1.830035e-001 -2.475898e-001
 -4.835138e-002  9.504378e-002 -3.545954e-001  8.592664e-002
  4.920275e-002 -9.504583e-003  8.047844e-002  1.088025e-002
  2.972110e-001 -5.330530e-002 -2.421970e-002  2.250556e-001
 -9.680785e-002 -2.197724e-001  1.496118e-001  6.943329e-002
 -2.058916e-001  8.033436e-002  2.216097e-002  1.113227e-001
 -6.857559e-002 -9.122011e-002  2.842224e-001 -3.021670e-001
  4.862442e-002 -9.613020e-002 -3.533861e-001 -3.242151e-002
 -1.732440e-001

 -1.590176e-002 -3.382074e-005  1.771559e-003 -8.732969e-003
  6.264093e-003  3.126938e-003  2.129365e-002  1.886021e-002
 -9.782206e-003  1.739278e-002  1.052266e-002 -2.819672e-002
  5.164858e-002 -3.833617e-002 -5.383644e-003  2.132742e-002
 -1.814633e-002 -8.145334e-003 -7.898728e-002  3.397569e-002
 -1.672829e-002 -4.491800e-003 -2.642972e-002  4.753305e-002
  2.399946e-002 -8.612304e-002  2.999931e-002 -1.010340e-001
  3.865777e-002 -1.853493e-002  4.749354e-002  6.326361e-002
 -1.499540e-002  1.934681e-001 -2.417280e-001  2.934688e-003
  2.919642e-002 -4.087148e-002 -2.089761e-002 -2.413053e-001
  6.135451e-001 -2.399178e-002 -5.264843e-002  2.176192e-001
  7.145374e-003  2.413738e-001 -4.704714e-001  5.623007e-002
 -7.701472e-002 -1.120663e-001  9.514890e-002 -1.174784e-001
  8.662705e-002  3.342035e-002  1.112449e-001 -2.698996e-002
 -1.559700e-001

 -4.261402e-002 -6.602649e-003 -1.825441e-003 -9.647056e-004
  3.249854e-003 -6.839129e-005  8.357949e-002  2.161554e-003
  1.803597e-002 -2.353559e-002 -1.730779e-002 -4.969054e-002
  1.969655e-002  1.650792e-002 -4.254290e-002  1.054363e-001
  5.040156e-002  1.839069e-002 -1.200027e-001  1.074858e-002
  9.111169e-003 -1.297059e-001 -3.056314e-002  1.161805e-003
  7.283736e-002 -3.034049e-002  6.601828e-002  2.139065e-002
  3.072635e-002 -5.975847e-002  5.753951e-002  7.969221e-002
 -2.608029e-002  1.689141e-001 -1.231400e-002  6.039939e-002
 -1.193002e-001 -3.371091e-002 -6.898968e-003 -5.316159e-002
 -1.339543e-001 -9.138729e-002  1.501554e-001 -2.510568e-001
  2.400129e-001 -2.306379e-001 -2.839756e-001  5.473515e-002
  2.087346e-002  1.530460e-001 -8.189693e-002  1.682436e-001
  6.135114e-001 -8.105526e-002 -2.343725e-001  2.333886e-001
 -6.813135e-002

  1.277981e-002 -5.817871e-003 -6.878567e-004 -6.667326e-003
  1.912535e-002 -7.419574e-003 -1.056677e-002  4.083051e-003
  4.852485e-003  2.314497e-003 -1.712410e-002  2.525773e-002
 -4.154945e-002  6.664055e-003  3.371502e-003 -3.749232e-002
  3.359746e-002 -3.416829e-002  1.309335e-001 -6.599546e-003
 -9.996397e-003  8.516501e-002  2.890589e-002  1.247561e-003
 -1.569702e-001 -2.088130e-002 -4.193703e-002  3.525107e-003
  4.410062e-002  9.114850e-002 -3.702447e-002  9.222635e-002
  1.696833e-001 -3.044411e-001 -3.191675e-001 -5.491320e-002
  1.928562e-001 -1.958187e-001 -1.301193e-001  3.405033e-001
  2.116712e-001 -3.870325e-003  5.617642e-002 -2.259519e-001
  7.307344e-003 -6.923923e-002 -3.894215e-002 -7.061382e-002
 -1.627519e-001  5.103568e-001 -3.157300e-002  4.834222e-002
  1.014038e-001  9.199859e-002  9.859587e-002 -2.173371e-001
 -9.627949e-002

  2.304201e-002 -8.207866e-003 -1.694838e-003  2.888178e-002
 -2.234588e-002 -2.295681e-003 -3.546285e-002  1.260608e-002
 -1.599640e-002 -2.682587e-003 -1.431879e-003  4.675014e-002
 -5.679859e-002 -4.767440e-003  3.768079e-002 -1.381800e-001
  1.089424e-002  1.582627e-002  1.243316e-001 -6.390062e-002
  6.148514e-002  1.464229e-001 -5.997930e-002 -5.508708e-002
 -2.589520e-002  1.761319e-001 -1.873825e-001  1.095120e-001
  9.246259e-002  6.703402e-002 -6.290030e-002 -1.521350e-001
  7.431811e-002 -2.959599e-001  6.883439e-002 -5.516877e-002
 -1.547685e-002  3.185258e-001 -2.433459e-002  1.468925e-001
  2.200538e-002 -7.360559e-002  7.337782e-002 -2.764470e-001
 -1.387590e-001  2.541008e-001 -3.295719e-001  2.995051e-002
  9.749030e-002 -1.706454e-001  6.409681e-002 -2.304843e-001
  1.460999e-001  1.695353e-001 -1.546790e-002  3.287606e-001
  1.991207e-001

 -1.042303e-002 -2.089128e-003 -2.559028e-003  1.041915e-002
 -6.966718e-003  5.689979e-003  1.576228e-002 -1.142518e-002
  3.513685e-003  4.311804e-003 -1.138733e-002 -1.557954e-002
  8.501027e-004  4.293615e-002 -1.054740e-002 -1.595692e-003
  9.895957e-004  3.235561e-002 -4.089069e-002  7.533771e-003
  2.711993e-002 -1.832743e-001  4.535526e-002 -1.646184e-002
  8.377422e-002 -1.123276e-001  5.575516e-003  3.029022e-001
  4.430973e-002 -3.970114e-002 -1.038812e-001  1.569189e-001
 -1.306984e-001  1.447023e-002 -1.476504e-001  3.536441e-002
  1.639997e-001 -8.114782e-002  1.621741e-001 -3.811030e-001
 -1.025508e-001 -3.902687e-002 -5.179526e-002 -2.224961e-001
 -1.605791e-002  4.654071e-001  1.969842e-001  5.690446e-002
  1.662862e-002  3.212763e-001 -1.089312e-001 -2.949338e-001
  1.580439e-002 -9.916482e-002 -9.918607e-003  4.177607e-002
  1.561509e-001

  2.438519e-003 -2.172403e-003  7.320009e-004  2.756303e-003
 -2.437515e-002 -2.530487e-003 -8.363580e-003 -8.924835e-004
 -2.590760e-003  2.552777e-003  1.192547e-002  1.111167e-002
 -1.332008e-002  1.031121e-002  7.847889e-003 -1.963551e-002
 -2.213408e-002  6.802646e-003  3.697508e-002 -1.744269e-002
 -1.160513e-002  6.522510e-002 -1.367526e-002 -3.673399e-002
  5.102574e-002  2.997794e-002  1.405262e-003 -7.079655e-002
  1.406977e-001  1.559858e-002 -2.095039e-001  1.171061e-002
  1.169581e-002  1.695492e-001 -1.552771e-001  4.565427e-002
  1.527842e-001  4.961512e-002 -5.345782e-002 -1.298682e-001
 -5.478942e-002 -1.767531e-001  2.775223e-001 -9.124026e-002
  1.530398e-002 -1.032362e-001  1.569757e-001  1.338472e-001
 -6.112242e-001 -1.828765e-001 -4.782944e-002  1.588886e-001
 -4.202348e-002  7.479791e-002  3.491614e-001  2.504770e-001
  1.317381e-001

  8.892091e-003 -8.419549e-003 -2.086651e-003  6.852879e-003
 -6.610978e-003 -1.764528e-003 -4.808108e-003  1.053351e-002
  6.592283e-003 -3.033006e-002  9.216517e-003  3.847562e-003
 -1.378847e-002 -1.367684e-002 -1.179047e-002  7.357220e-002
 -2.292801e-002  2.433463e-003  7.074624e-002 -8.042665e-003
 -2.322432e-003 -1.190548e-001  3.067940e-002 -1.089374e-002
 -1.027333e-001  2.631799e-002  3.293579e-002  9.317499e-002
  7.877061e-002  7.432609e-002 -1.251674e-001 -5.106457e-002
 -2.085859e-002  1.882043e-002 -1.750932e-001 -1.395217e-001
  4.694459e-001  1.905898e-001  8.842751e-003 -6.484776e-002
  6.761897e-002  9.538384e-003 -5.283153e-001 -1.535588e-001
 -2.633495e-002 -2.196648e-001  2.602928e-002  1.849390e-001
  2.323748e-001 -1.206908e-001  1.237290e-001  2.883098e-001
  5.695936e-003 -1.509214e-001  4.020387e-002  1.514605e-001
 -5.760877e-002
