# Supplementary material for: An Expanded View on the Morphological Diversity of Long-Nosed Antlion Larvae Further Supports a Decline of Silky Lacewings in the Past 100 Million Years
Source: Insects. 2023 Feb 9;14(2):170. doi: 10.3390/insects14020170 (PMC9966087; doi:10.3390/insects14020170)
Supplement: Supplementary file 1 [file insects-14-00170-s001.zip › SupplFilesPsycho2/SupplFileS2_Psycho2/02_stylet.pcs]

DATA_NAME	PC1	PC2	PC3	PC4
0001_1	-1.442401e-02	4.200922e-03	9.165053e-03	1.412701e-02
0002_1	-1.357107e-03	2.636936e-02	-1.267906e-02	-1.636311e-02
0003_1	-1.027408e-01	3.281388e-02	-9.215137e-03	5.660182e-03
0004_1	-3.608003e-02	8.875147e-03	1.681032e-03	9.997726e-03
0005_1	-7.912760e-02	1.555424e-02	1.335520e-03	-5.344540e-05
0006_1	2.117897e-02	-1.003784e-02	6.418171e-03	-1.246176e-03
0007_1	-1.754620e-02	-1.582054e-02	1.769411e-03	3.977176e-03
0008_1	-1.161831e-01	-8.120505e-03	-7.372303e-03	4.682638e-03
0009_1	5.806868e-02	1.090033e-02	-7.725501e-03	-1.914697e-03
0010_1	-1.146752e-02	-2.521317e-02	-1.763365e-02	-1.282993e-03
0011_1	-1.349813e-02	2.395689e-03	9.084700e-03	-4.311207e-03
0013_1	-1.140287e-02	1.061329e-02	-1.097920e-02	-1.898104e-02
0014_1	4.012432e-02	-2.634682e-02	-1.031232e-02	4.293690e-03
0015_1	5.706841e-02	-9.478489e-03	7.621893e-04	-6.805811e-03
0016_1	5.144975e-02	-1.157520e-02	-3.425969e-03	8.351248e-04
0017_1	-3.217658e-02	-2.901192e-02	-2.343226e-02	1.038460e-02
0018_1	4.142846e-03	8.204420e-04	-1.487452e-02	9.674736e-03
0019_1	-6.331306e-02	-1.880521e-02	1.061358e-02	-1.170825e-02
0020_1	5.741399e-02	-1.040726e-02	1.018985e-02	6.365770e-04
0021_1	2.873599e-02	5.650666e-03	2.317442e-02	-5.420535e-03
0022_1	-4.558478e-03	2.193455e-02	5.894960e-03	-3.037346e-03
0023_1	3.554059e-02	3.060928e-02	-4.671420e-03	-1.610344e-02
0024_1	3.467355e-02	-3.939991e-03	-2.002168e-02	-2.557897e-04
0025_1	1.472673e-02	-9.042963e-03	7.002002e-03	6.850946e-03
0026_1	-6.382672e-03	-1.923840e-02	-1.635360e-02	1.756776e-03
0027_1	4.447371e-02	-7.140877e-03	2.357708e-03	-3.142894e-03
0028_1	-1.754000e-02	-1.855025e-02	1.590539e-02	1.060318e-03
0029_1	1.223982e-02	-1.764164e-02	8.173431e-03	1.661503e-03
0030_1	-2.151289e-03	-1.287461e-02	-3.113334e-03	2.902734e-03
0031_1	5.861817e-02	-4.351581e-02	7.813681e-04	-8.682546e-03
0032_1	-1.209681e-02	1.094842e-02	-4.689610e-04	-1.648636e-04
0033_1	2.989037e-02	-4.046615e-02	1.602494e-02	-2.022406e-03
0034_1	3.090173e-02	-1.045538e-02	4.459667e-03	8.726125e-03
0035_1	6.589550e-02	4.941683e-02	-2.338338e-02	-1.792947e-02
0036_1	2.741758e-02	-1.270494e-02	-8.786405e-03	5.929734e-03
0037_1	-3.158220e-02	5.782141e-03	1.750417e-03	1.437916e-02
0038_1	-6.595806e-02	-7.073741e-03	7.167798e-04	-7.827144e-03
0039_1	4.520798e-02	-3.038172e-02	5.886235e-03	-7.028200e-03
0040_1	5.592694e-03	-3.421387e-03	2.161527e-02	-7.481223e-03
0041_1	1.158454e-02	4.172989e-02	1.692110e-02	1.271186e-02
0042_1	5.919486e-02	1.034883e-02	1.645106e-03	6.159256e-03
0043_1	5.798292e-02	2.879075e-02	-3.490555e-03	-1.471094e-03
0044_1	-9.762650e-02	-3.189455e-03	-7.466328e-03	-1.410812e-02
0045_1	3.519555e-02	-1.015735e-02	1.419029e-02	-8.294714e-03
0046_1	2.153761e-02	3.393222e-02	6.525262e-03	-1.477088e-03
0047_1	-3.793560e-02	-2.832958e-02	1.112460e-02	-1.520897e-02
0049_1	-3.682880e-02	-7.698920e-03	1.042632e-02	-6.835033e-03
0050_1	5.762550e-02	1.223203e-02	1.014360e-02	8.040449e-03
0052_1	8.748495e-02	4.031928e-02	-1.235055e-02	-4.402356e-03
0056_1	1.240620e-02	1.986242e-02	-3.023988e-03	-6.537285e-03
0057_1	-1.264996e-02	2.163027e-02	2.879626e-02	-5.984594e-03
0058_1	-7.984375e-02	-1.070750e-02	-8.704771e-05	1.069179e-02
0059_1	-2.973188e-02	-1.357620e-02	1.427498e-04	-1.340629e-02
0060_1	2.969099e-02	2.028714e-02	3.042310e-03	6.392083e-03
0061_1	4.681799e-02	1.038061e-03	4.479475e-03	2.132085e-02
0063_1	-4.631547e-02	-4.549587e-04	-1.370011e-02	2.190847e-03
0065_1	-2.081641e-03	-1.194996e-02	2.762800e-02	-1.269622e-03
0066_1	-1.131616e-01	3.538983e-03	1.754016e-03	-5.473776e-03
0068_1	3.689834e-02	-8.312560e-03	6.382463e-03	-4.451620e-03
0069_1	1.785293e-02	2.920894e-02	-1.743660e-03	-5.496320e-03
0070_1	8.177594e-02	1.557000e-02	1.081808e-03	1.681213e-02
0072_1	-8.440677e-02	3.458371e-02	4.044274e-03	4.327443e-03
0073_1	-7.345463e-02	1.186838e-03	1.323387e-02	4.913608e-03
0074_1	-3.958780e-02	8.845632e-03	-2.262311e-04	7.672224e-04
0075_1	2.052504e-02	-1.125173e-02	-1.802652e-02	2.332969e-03
0076_1	-1.476525e-02	1.130113e-02	-1.762696e-03	5.209906e-03
0077_1	7.832791e-02	-7.892106e-03	-2.457787e-04	1.085950e-02
0078_1	-1.514527e-01	1.324164e-02	-1.211945e-02	1.382899e-02
0079_1	1.410604e-01	-1.060295e-02	-1.677259e-02	9.867683e-04
0080_1	-6.578553e-02	-1.569042e-02	-2.137298e-02	1.067965e-02
0081_1	5.790172e-02	6.689753e-03	-1.551202e-03	3.987071e-04
0082_1	-5.090159e-02	-5.557481e-04	4.685955e-03	1.280599e-04
0083_1	3.243490e-02	-7.881422e-03	-1.432601e-02	2.866095e-03
0084_1	2.463637e-02	1.791682e-02	2.668878e-02	1.695188e-03
0086_1	-1.955365e-02	1.401398e-02	-1.544357e-03	-1.491260e-03
0087_1	2.697952e-02	1.193964e-02	9.537115e-03	3.384526e-03
0088_1	-4.825251e-02	1.361330e-02	-1.486996e-02	-2.398229e-05
0089_1	-9.089775e-02	-8.424779e-04	1.712601e-02	-2.715785e-03
0090_1	1.288955e-02	-4.770284e-02	-3.071183e-03	6.097568e-03
0091_1	-5.051703e-03	1.541265e-02	6.302507e-03	9.510161e-03
0092_1	-4.667712e-02	1.707354e-04	-1.696196e-02	-1.174353e-02
0093_1	9.819080e-03	-8.905520e-03	-2.224159e-02	-3.263526e-03
0094_1	6.609901e-02	1.114067e-02	-2.289233e-03	-7.198329e-03
0095_1	-4.059557e-02	-3.342904e-02	-5.432172e-03	-1.434247e-02
0097_1	2.698197e-02	-2.874424e-02	1.198618e-02	9.156615e-04
0098_1	5.007734e-02	-6.290735e-03	-1.352511e-02	6.200113e-03
