# Supplementary material for: An Expanded View on the Morphological Diversity of Long-Nosed Antlion Larvae Further Supports a Decline of Silky Lacewings in the Past 100 Million Years
Source: Insects. 2023 Feb 9;14(2):170. doi: 10.3390/insects14020170 (PMC9966087; doi:10.3390/insects14020170)
Supplement: Supplementary file 1 [file insects-14-00170-s001.zip › SupplFilesPsycho2/SupplFileS2_Psycho2/02_stylet.txt]

[Analysis Information]

Results File : \\Mac\Home\Desktop\Shape_psycho_2\02_stylet.pcr
Analyzed NEF File : \\Mac\Home\Desktop\Shape_psycho_2\02_stylet.nef
Title of NEF File Data : 
Analyzed Date : Fri Dec 16 16:22:50 2022
Method of Analysis : Covariance
Number of Data : 86
Number of Harmonics : 20
Number of Analyzed Harmonics : 20
Constant Coefficient(s) : a1 b1 c1 
Number of Principal Components : 57
( = Number of Analyzed Coefficients (NAC) )
Number of Effective Principal Components : 4
( = Number of Principal Components whose proportion is larger than 1 / NAC )
Analyzed Coefficients : a2 b2 c2 a3 b3 c3 a4 b4 c4 a5 b5 c5 a6 b6 c6 a7 b7 c7 a8 b8 c8 a9 b9 c9 a10 b10 c10 a11 b11 c11 a12 b12 c12 a13 b13 c13 a14 b14 c14 a15 b15 c15 a16 b16 c16 a17 b17 c17 a18 b18 c18 a19 b19 c19 a20 b20 c20 

[Mean of Coefficients]

		a             	b             	c             	d             
	1	 1,000000E+000	-8,542661E-019	 4,416534E-018	 1,511794E-001
	2	-5,828997E-003	 1,067090E-002	-2,329517E-001	-4,941774E-002
	3	 6,269396E-002	-1,302065E-002	-2,967900E-002	 5,789426E-002
	4	-9,611053E-003	 6,810291E-003	-4,598362E-002	-1,806039E-002
	5	 2,377069E-002	-5,208470E-003	-1,618398E-002	 2,996048E-002
	6	-3,987804E-003	 3,221584E-003	-1,143987E-002	-6,143299E-003
	7	 1,087540E-002	-2,379220E-003	-1,077926E-002	 1,395787E-002
	8	-2,222515E-003	-7,722492E-004	-3,316240E-003	 1,680439E-004
	9	 5,324977E-003	-3,036796E-004	-5,972964E-003	 7,018563E-003
	10	 1,738207E-004	-1,220631E-003	-1,798761E-003	 2,199396E-003
	11	 2,319187E-003	-1,100106E-004	-3,097269E-003	 4,118655E-003
	12	 9,349744E-004	-1,101796E-003	-1,261635E-003	 2,408083E-003
	13	 1,008523E-003	-4,139357E-004	-1,466858E-003	 2,765022E-003
	14	 9,735706E-004	-6,339611E-004	-8,438159E-004	 2,156537E-003
	15	 5,302452E-004	-4,894564E-004	-6,227197E-004	 2,070569E-003
	16	 7,141324E-004	-4,611382E-004	-4,816106E-004	 1,805090E-003
	17	 3,293027E-004	-5,175027E-004	-1,191675E-004	 1,562627E-003
	18	 4,895306E-004	-3,770091E-004	-1,745943E-004	 1,412642E-003
	19	 2,387206E-004	-4,383308E-004	 1,380143E-004	 1,255839E-003
	20	 2,924700E-004	-3,486086E-004	 5,438385E-005	 1,132198E-003

[Std of Coefficients]

		a             	b             	c             	d             
	1	Constant      	Constant      	Constant      	 3,729275E-002
	2	 1,149902E-002	 6,119617E-003	 5,100166E-002	 1,735486E-002
	3	 1,247110E-002	 5,381777E-003	 1,409234E-002	 1,242827E-002
	4	 8,574054E-003	 5,448768E-003	 1,083733E-002	 5,725823E-003
	5	 4,718332E-003	 3,582746E-003	 5,954846E-003	 4,664729E-003
	6	 3,849857E-003	 2,826715E-003	 4,698617E-003	 3,829104E-003
	7	 2,725052E-003	 2,121874E-003	 2,572968E-003	 2,623511E-003
	8	 2,867282E-003	 1,831604E-003	 2,324403E-003	 2,985722E-003
	9	 2,242155E-003	 1,438417E-003	 1,686389E-003	 2,030180E-003
	10	 1,943305E-003	 1,322576E-003	 1,629436E-003	 2,194010E-003
	11	 1,616047E-003	 1,045278E-003	 1,575530E-003	 1,458588E-003
	12	 1,385199E-003	 9,901673E-004	 1,265413E-003	 1,363582E-003
	13	 1,113642E-003	 7,317232E-004	 1,226664E-003	 1,029313E-003
	14	 9,118315E-004	 6,755415E-004	 1,019503E-003	 9,116041E-004
	15	 7,552862E-004	 7,095738E-004	 9,687132E-004	 6,595877E-004
	16	 6,505709E-004	 5,492369E-004	 7,809583E-004	 6,066142E-004
	17	 5,503266E-004	 6,096039E-004	 8,639809E-004	 5,417956E-004
	18	 4,504291E-004	 4,409931E-004	 6,513232E-004	 5,126961E-004
	19	 4,643112E-004	 4,510025E-004	 7,007527E-004	 4,183328E-004
	20	 3,819094E-004	 3,241308E-004	 5,608221E-004	 4,367293E-004

[Eigenvalue and Proportion]

		Eigenvalue	Proportion(%)	Cumulative(%)	> 1/57
	Prin1	 2,838221E-003	       79,5680	       79,5680	*
	Prin2	 3,887862E-004	       10,8994	       90,4674	*
	Prin3	 1,443274E-004	        4,0461	       94,5135	*
	Prin4	 6,893470E-005	        1,9325	       96,4461	*
	Prin5	 3,422561E-005	        0,9595	       97,4056	
	Prin6	 2,050588E-005	        0,5749	       97,9805	
	Prin7	 1,755702E-005	        0,4922	       98,4727	
	Prin8	 1,241532E-005	        0,3481	       98,8207	
	Prin9	 8,675811E-006	        0,2432	       99,0639	
	Prin10	 5,487129E-006	        0,1538	       99,2178	
	Prin11	 5,368233E-006	        0,1505	       99,3683	
	Prin12	 4,463310E-006	        0,1251	       99,4934	
	Prin13	 2,839682E-006	        0,0796	       99,5730	
	Prin14	 2,188021E-006	        0,0613	       99,6343	
	Prin15	 1,970570E-006	        0,0552	       99,6896	
	Prin16	 1,623722E-006	        0,0455	       99,7351	
	Prin17	 1,457252E-006	        0,0409	       99,7759	
	Prin18	 1,177201E-006	        0,0330	       99,8090	
	Prin19	 9,720441E-007	        0,0273	       99,8362	
	Prin20	 8,908264E-007	        0,0250	       99,8612	
	Prin21	 6,653088E-007	        0,0187	       99,8798	
	Prin22	 6,241418E-007	        0,0175	       99,8973	
	Prin23	 5,176235E-007	        0,0145	       99,9118	
	Prin24	 4,516565E-007	        0,0127	       99,9245	
	Prin25	 3,819430E-007	        0,0107	       99,9352	
	Prin26	 3,604206E-007	        0,0101	       99,9453	
	Prin27	 2,680641E-007	        0,0075	       99,9528	
	Prin28	 2,159813E-007	        0,0061	       99,9589	
	Prin29	 2,040832E-007	        0,0057	       99,9646	
	Prin30	 1,983197E-007	        0,0056	       99,9702	
	Prin31	 1,740021E-007	        0,0049	       99,9750	
	Prin32	 1,442396E-007	        0,0040	       99,9791	
	Prin33	 1,343216E-007	        0,0038	       99,9828	
	Prin34	 9,057988E-008	        0,0025	       99,9854	
	Prin35	 8,316909E-008	        0,0023	       99,9877	
	Prin36	 7,190001E-008	        0,0020	       99,9897	
	Prin37	 5,805497E-008	        0,0016	       99,9914	
	Prin38	 4,582277E-008	        0,0013	       99,9926	
	Prin39	 3,712715E-008	        0,0010	       99,9937	
	Prin40	 3,375784E-008	        0,0009	       99,9946	
	Prin41	 3,004499E-008	        0,0008	       99,9955	
	Prin42	 2,886333E-008	        0,0008	       99,9963	
	Prin43	 2,454188E-008	        0,0007	       99,9970	
	Prin44	 2,194017E-008	        0,0006	       99,9976	
	Prin45	 1,769999E-008	        0,0005	       99,9981	
	Prin46	 1,345306E-008	        0,0004	       99,9985	
	Prin47	 1,152624E-008	        0,0003	       99,9988	
	Prin48	 1,044369E-008	        0,0003	       99,9991	
	Prin49	 8,926160E-009	        0,0003	       99,9993	
	Prin50	 4,902407E-009	        0,0001	       99,9995	
	Prin51	 4,614424E-009	        0,0001	       99,9996	
	Prin52	 4,175492E-009	        0,0001	       99,9997	
	Prin53	 3,139854E-009	        0,0001	       99,9998	
	Prin54	 2,829614E-009	        0,0001	       99,9999	
	Prin55	 1,775593E-009	        0,0000	       99,9999	
	Prin56	 1,423282E-009	        0,0000	      100,0000	
	Prin57	 1,102040E-009	        0,0000	      100,0000	

	Total Variance :	3,567039E-003
