# Supplementary material for: An Expanded View on the Morphological Diversity of Long-Nosed Antlion Larvae Further Supports a Decline of Silky Lacewings in the Past 100 Million Years
Source: Insects. 2023 Feb 9;14(2):170. doi: 10.3390/insects14020170 (PMC9966087; doi:10.3390/insects14020170)
Supplement: Supplementary file 1 [file insects-14-00170-s001.zip › SupplFilesPsycho2/SupplFileS2_Psycho2/03_head_only.nef]

#CONST 1 1 1 0
#HARMO 20
0001_1
  1.0000000e+00 -1.4381659e-17  1.6667712e-17  4.8899916e-01
 -2.8994383e-02  7.6132205e-02  1.5621684e-01 -1.4648230e-02
  1.5158380e-02  1.2618097e-02  1.2676616e-02  2.9337229e-02
 -1.4601545e-02  6.5878888e-02  3.1383667e-02 -1.9127842e-02
 -1.9315223e-02  1.1133978e-02 -7.8843580e-05  2.8256402e-03
 -3.4784554e-03  3.8759048e-02  5.7591580e-03 -7.6986685e-03
 -1.6205587e-02  3.9756992e-03  1.6767300e-03 -3.1010725e-03
 -5.7814781e-04  1.6736139e-02 -4.3440423e-03 -4.0586201e-03
 -1.0740638e-02  6.2570426e-04  2.1851913e-03  6.9148491e-04
  1.0355617e-04  1.8539213e-03 -1.7313105e-03 -2.0065630e-03
 -8.4221993e-03  1.5501891e-04  2.1575278e-03 -7.8710350e-04
  4.4521287e-04 -2.9642602e-03 -8.5880931e-04 -1.7589823e-03
 -4.3597575e-03  1.2787112e-03  1.0476355e-04 -1.6590524e-03
  1.8626289e-03 -3.9670445e-03 -7.5832125e-04 -3.7369827e-04
 -5.1279469e-04  1.0465853e-03 -7.0403939e-04 -1.5774883e-03
  2.0797577e-03 -3.2445448e-03 -6.3100729e-04  3.0596410e-04
  2.2295152e-03  6.3310244e-04 -7.2168014e-04 -1.0086619e-03
  1.4951171e-03 -2.1327637e-03 -2.0538988e-04  1.6598197e-04
  3.1402774e-03  3.9558439e-04 -6.0130372e-04 -5.7291581e-04
  6.0394861e-04 -7.0024478e-04 -3.9175180e-05 -2.2520668e-04
0002_1
  1.0000000e+00  6.9131694e-18 -6.1908137e-17  4.7360340e-01
 -5.5826594e-02  8.6364769e-02  1.1554834e-01 -7.0628560e-02
  3.9599466e-02  4.3290587e-02  3.4477453e-02  1.4126256e-02
 -6.4123350e-03  4.8153362e-02 -1.9175583e-02 -5.1838721e-02
  5.0151622e-03  1.6220936e-02 -7.4693521e-03  1.2133009e-02
 -2.7497946e-03 -1.8946752e-04 -1.7503373e-02 -1.1694208e-03
 -1.4713541e-02 -1.2144677e-03  5.5932889e-03  6.8264877e-03
 -1.3543316e-02 -7.9235717e-03 -3.6172895e-03  5.3519945e-04
 -1.2773948e-02  3.0450611e-03  1.0193914e-03 -4.1055281e-03
 -7.3324509e-03 -5.9786173e-03 -2.9001590e-03  1.5077906e-03
 -2.1869130e-03 -1.5439437e-05 -3.0463783e-03 -1.3882182e-03
 -2.6161721e-03 -7.1407798e-03  1.1862891e-03  2.9552599e-03
  1.3603352e-03 -3.1226337e-03 -1.7297009e-03  4.0340944e-04
 -6.8756236e-04 -4.2365413e-03  2.4773668e-03  6.5174732e-04
  2.7303496e-03 -2.3379172e-03 -1.1859248e-03  1.2812663e-03
  1.9095781e-03 -9.4989039e-04  1.3757701e-03 -3.0020770e-04
  2.8636120e-03 -1.1570498e-03  3.4243008e-05  1.6161291e-03
  2.9436261e-03  7.9884019e-04  2.7447855e-04 -9.0023871e-04
  1.8302279e-03  6.8510227e-04  4.9673616e-04  1.6622056e-04
  3.1376871e-03  1.9199585e-03 -1.4595558e-03 -1.3022685e-03
0003_1
  1.0000000e+00 -7.9607219e-18 -1.3578394e-17  4.7659486e-01
 -2.4964620e-02  5.3007287e-02  9.6419129e-02  4.2830251e-03
  4.6785737e-02  2.0674554e-02  4.1336062e-02  6.0359142e-02
 -1.1245612e-02  4.0409994e-02  1.2662438e-02 -2.7213587e-02
 -1.6370156e-03  2.4289759e-02  5.5364741e-03  1.6477774e-02
  2.3031323e-03  2.0905157e-02 -8.2406558e-03 -8.6927551e-03
 -6.7162569e-03  1.3688058e-02  2.0980724e-04  8.9316214e-03
  2.4828593e-03  5.5552312e-03 -5.8220952e-03  3.0911439e-05
 -7.7572800e-03  6.5723790e-03  1.4768654e-04  1.6332078e-03
 -5.0399390e-05 -1.0753092e-03 -3.0768602e-03  1.3110996e-03
 -5.8482565e-03  2.4992572e-03 -1.3631157e-03 -1.9128568e-03
 -1.7624000e-03 -3.2625946e-03 -9.7088204e-04  1.6837245e-03
 -3.4260513e-03  6.3483197e-06 -1.6034450e-03 -2.5098771e-03
 -2.2406882e-03 -2.6768837e-03  7.2084411e-04  8.5694624e-04
 -8.9057169e-04 -1.1812435e-03 -1.3737574e-03 -2.1560953e-03
 -1.2290126e-03 -1.4927246e-03  1.0635580e-03 -6.1047594e-05
  8.5786295e-04 -2.1120604e-03 -8.5661360e-04 -9.1849176e-04
 -2.3166631e-04 -7.2637389e-04  1.0264677e-03 -3.7352791e-04
  1.1378665e-03 -2.2327415e-03  1.5917144e-04  4.2449799e-05
  3.6990096e-04  8.2112440e-05  6.8038938e-04 -6.1938463e-04
0004_1
  1.0000000e+00 -1.7695032e-17  2.2474882e-17  4.2878688e-01
 -3.0412380e-02  3.8661023e-02  8.5647607e-02 -5.9964827e-03
  3.2270264e-02  2.4016705e-02  3.8642072e-02  6.8142025e-02
 -1.3653611e-02  3.5786592e-02  3.0237993e-02 -3.0573984e-02
 -1.6076708e-02  2.7305416e-02  7.1650111e-03  9.5300332e-03
  6.5644843e-04  2.2612988e-02  5.4609177e-04 -1.5366587e-02
 -1.5212255e-02  1.7930806e-02 -2.6654322e-03  2.1974345e-03
  3.5248524e-03  7.4725181e-03 -3.7192945e-03 -1.1733819e-03
 -1.1613040e-02  9.1183794e-03  3.8731604e-04 -4.5405441e-04
  6.5769685e-04 -1.2023984e-03 -1.1938940e-03  1.0660004e-03
 -7.7919134e-03  4.7683869e-03  1.3414195e-03 -3.9424635e-03
 -1.6435302e-03 -4.0532440e-03 -9.4450470e-04 -3.4068478e-04
 -3.5693092e-03  2.5930361e-03 -3.6955295e-04 -3.8157448e-03
 -2.2444909e-03 -3.9709171e-03 -5.9665789e-04 -3.5533723e-04
 -1.0764046e-04  1.2256678e-03 -6.8400435e-04 -1.7792202e-03
 -1.5979804e-03 -2.4912074e-03  7.8287164e-04 -6.8143572e-04
  2.2185223e-03  3.0761091e-04 -3.1050080e-04 -8.7629174e-04
 -2.2510199e-04 -8.9268703e-04  9.7646893e-04 -1.4475720e-03
  3.2458757e-03 -5.6143707e-04 -5.8028992e-04 -3.5848317e-04
  8.5368027e-04  3.5066376e-05  1.2350519e-04 -1.0707048e-03
0005_1
  1.0000000e+00  2.5181484e-17 -4.4685893e-18  5.5712754e-01
 -8.5511949e-03  5.5314078e-02  1.2027918e-01 -1.8110592e-02
  1.0471385e-02  1.9675365e-02  2.7245100e-02  6.4717544e-02
  2.2547655e-03  4.5473815e-02  2.0829163e-02 -2.4814061e-02
 -2.7810900e-02  1.9327080e-02 -7.3041607e-04  1.2318411e-02
  5.8698916e-03  2.4545786e-02 -2.3356588e-03 -9.6375905e-04
 -2.1598140e-02  1.1771805e-02  1.9997633e-03 -3.8470554e-04
  1.3662953e-03  8.7334345e-03 -5.0270100e-03  1.8098427e-03
 -1.0862569e-02  7.1458237e-03  6.1425079e-04 -4.8982926e-03
 -1.7165461e-03 -1.2405703e-03 -4.3550508e-03  1.3676740e-03
 -3.6434125e-03  2.7064590e-03 -6.0708736e-04 -2.9636704e-03
 -3.7588617e-03 -4.9565092e-03 -1.8684460e-04 -3.7929640e-04
 -5.3991356e-04  6.2978061e-04 -1.2275834e-03 -1.9638196e-03
 -2.7611547e-03 -3.3708060e-03  1.6980641e-03 -1.9261375e-03
  1.3576718e-03 -4.6716382e-04 -1.5127676e-03 -8.5435687e-04
 -2.1073365e-04 -9.6592634e-04  1.7892920e-03 -1.7089633e-03
  1.9485742e-03 -1.1428365e-03 -4.1904044e-04 -1.2299671e-04
  1.7210246e-03  6.2182693e-04  7.4170147e-04 -1.2028289e-03
  1.7215835e-03 -9.7231793e-04  5.0462240e-04  3.5946003e-04
  2.3445130e-03  8.5523048e-04 -3.3233321e-04 -3.6863949e-04
0007_1
  1.0000000e+00  3.1291468e-17 -1.0331197e-16  4.1265389e-01
  9.2544514e-03  5.0524225e-02  1.0232677e-01 -3.6312963e-02
  4.1943807e-02  6.7069400e-03  6.6238092e-03  4.1436460e-02
  1.4577298e-02  4.9438165e-02  1.8747286e-02 -1.3400072e-02
 -3.5710708e-03  9.6928643e-04  3.6860647e-03  5.3509783e-03
  8.9277800e-03  3.3946202e-02 -4.2855504e-03 -1.8201463e-03
 -6.3854316e-03 -7.6090501e-04  3.1965708e-03 -9.0690828e-04
  2.0819760e-03  1.9717849e-02 -9.4065203e-03  3.8375413e-03
 -4.4448963e-03 -5.1749624e-04  4.6899846e-03 -1.0554765e-03
 -4.6002954e-03  9.8015011e-03 -6.8191972e-03  2.7011206e-03
 -2.1954760e-03  3.1906324e-03  3.2984408e-03 -2.0658954e-03
 -5.8436112e-03  4.0420564e-03 -4.2155856e-03 -7.0597867e-05
  2.0607427e-04  5.2136930e-03 -6.0335481e-05 -2.4381626e-03
 -3.6580778e-03  6.1970808e-04 -2.7294303e-03 -1.4447626e-03
  2.2410673e-03  4.1967804e-03 -2.8324293e-03 -1.7681587e-03
 -8.1851757e-04 -2.1948345e-03 -2.2144238e-03 -1.2095573e-03
  2.2667846e-03  1.0130876e-03 -3.6256763e-03  6.7046694e-06
  3.7740377e-04 -3.6067760e-03 -1.4702727e-03 -2.8517073e-04
  8.9234600e-04 -1.6659217e-03 -2.3964063e-03  1.5950768e-03
  1.5480859e-04 -3.3821574e-03 -3.1648468e-04  1.3600153e-04
0008_1
  1.0000000e+00  6.9512420e-17 -1.1474330e-16  4.7974891e-01
 -1.4154493e-02  1.4707644e-01  4.3393434e-02 -5.5810981e-02
  4.0338947e-02  3.1204615e-02  3.1674043e-02  7.7764576e-02
  6.1142574e-03  3.1494388e-02  4.6115233e-04 -2.6372566e-02
 -2.2075209e-02  1.8774174e-02  1.1642004e-02  9.9340301e-03
  2.3358780e-04 -7.5263283e-03 -1.4339791e-02 -7.9274423e-03
 -2.3524252e-02  9.2797265e-03 -2.2855539e-03  1.2329308e-03
 -7.1941977e-03 -1.9287440e-02 -6.8679057e-03  4.2333072e-03
 -1.4726060e-02  2.9104920e-03 -2.5059506e-03  2.3141190e-03
 -8.7645036e-03 -1.5770357e-02  4.0352336e-03  2.3239479e-03
 -4.6896508e-03 -2.1727854e-03 -2.8872359e-03  1.2472328e-03
 -6.8659598e-03 -8.8043963e-03  7.5792465e-03 -1.0765440e-04
  1.6787392e-03 -3.1258201e-03 -1.2503675e-03 -1.4852672e-03
 -1.8527729e-03 -5.1701855e-03  2.4137225e-03 -1.1091420e-03
  3.2379452e-04 -2.4650844e-03  3.2647786e-04  3.3108359e-04
  2.1624518e-03 -3.0003868e-04 -1.4651110e-04  2.7402857e-04
  1.0683498e-04 -1.9340747e-03  1.4894105e-03  4.4065515e-04
  1.7443099e-03  7.1357781e-04 -9.6222661e-04  2.1213208e-03
 -2.5375056e-04 -2.8562317e-04  2.1380146e-03 -6.2653393e-04
 -4.1776501e-04 -3.6520597e-04 -1.5859887e-03  1.9636875e-03
0009_1
  1.0000000e+00  3.6020927e-17 -9.9638085e-17  4.5258501e-01
  2.1496529e-02  4.7132796e-02  7.2850165e-02 -7.8412106e-02
  2.0119656e-02  2.4648472e-02 -9.5951369e-04  4.7328962e-02
  2.4372278e-02  2.5762818e-02 -1.0784944e-02 -6.6703761e-03
 -2.9337187e-02  2.5360447e-02  1.2799498e-02  2.1248886e-02
  1.3421745e-02  1.2483565e-02 -3.4163393e-03 -1.3346480e-04
 -2.4844318e-02  2.6692642e-02  4.9135953e-03  5.3987296e-04
  9.1498774e-03  5.3185259e-03 -1.5209966e-03  2.4136837e-03
 -1.3357363e-02  1.7001987e-02 -4.1206383e-05 -3.6658639e-03
  2.7568613e-03  2.4461523e-03  1.8720690e-03 -2.2378062e-04
 -4.4179795e-03  7.5088603e-03 -2.2598966e-03 -4.7424698e-03
 -8.8617652e-04  1.5195596e-03  9.2050748e-04 -4.4569797e-03
 -1.6078199e-04  4.1937300e-04 -4.1976558e-03 -3.4944987e-03
 -1.7024346e-03  1.3153706e-03 -2.6669061e-03 -4.1181353e-03
  1.1425756e-03 -3.5009516e-03 -2.8559911e-03  3.6636900e-04
 -1.7794024e-03  5.2835615e-04 -2.3797744e-03 -1.5160956e-03
  8.7145386e-04 -3.2078267e-03  8.0383531e-04  7.2416611e-04
 -6.0642560e-04 -3.2081699e-05 -1.2709963e-03 -1.1108771e-03
  1.3724665e-03 -1.5145250e-03  1.1685726e-03 -9.9207530e-04
  7.5774889e-04 -1.0631513e-03 -1.4807962e-03 -2.2938350e-04
0010_1
  1.0000000e+00  1.7437415e-17 -2.1217453e-17  4.6581222e-01
  1.4480544e-02  4.0993226e-02  9.8503613e-02 -7.9207418e-03
  4.3312648e-02  8.6708128e-04  8.3365545e-03  6.6458370e-02
  1.4201217e-02  3.7061632e-02  2.4416087e-02 -8.6435591e-03
 -7.0689546e-03 -1.0123563e-03 -1.3109838e-03  1.7089069e-02
  1.1502373e-02  2.2987106e-02  1.6641688e-03 -3.7932935e-04
 -1.1819015e-02 -4.5160478e-03 -3.5609267e-03  3.5677137e-03
  4.0582120e-03  1.1016866e-02 -6.3697336e-03  6.8680295e-03
 -9.6066781e-03 -3.4540610e-03  1.5205309e-03  1.7684739e-03
 -1.4285656e-03  2.7459196e-03 -3.9638198e-03  4.4383666e-03
 -6.7427131e-03 -2.3134750e-04  2.0055680e-03 -1.4086536e-03
 -2.3544760e-03 -1.2005566e-03 -2.4982899e-03  1.0123692e-03
 -3.3173188e-03  9.0647964e-04 -2.3246639e-04 -2.0868247e-03
 -1.4096712e-03 -3.3072331e-03 -9.9208148e-04 -2.6547455e-04
 -1.5307932e-03 -2.1669811e-04 -2.0702330e-03 -1.3178432e-03
 -1.0076304e-03 -3.0248108e-03  7.7603420e-04  5.4248707e-04
 -6.1054417e-04 -1.4310289e-03 -1.0402880e-03 -7.4734195e-04
 -1.0977389e-03 -1.1881884e-03  1.9471543e-03  8.5528700e-06
  3.7573515e-04 -1.4743432e-03 -9.8619981e-05 -1.0443046e-03
 -5.5130220e-04  5.8567614e-04  1.2551047e-03 -6.6321215e-04
0011_1
  1.0000000e+00  4.9172296e-17 -8.2449658e-17  4.5866594e-01
  5.5998632e-02  3.3862802e-02  7.9314598e-02 -8.3907503e-02
  1.9468726e-02  3.0549866e-02  2.4256578e-02  4.4561050e-02
  5.4696764e-02  2.1193692e-02  2.4175316e-03 -2.7169641e-02
 -2.0866389e-02  2.8196451e-02  9.9854357e-03  2.6395727e-03
  3.5504605e-02  1.0513174e-02 -6.8759114e-03 -3.9508417e-03
 -1.0742557e-02  2.1051553e-02 -1.5681417e-03 -5.4902713e-03
  1.7356214e-02  4.3327557e-03 -4.3560567e-03  6.0801520e-03
 -1.0597716e-03  9.8624891e-03 -4.3825667e-03 -3.0645388e-03
  3.5880968e-03  3.5440214e-03 -8.6663692e-04  5.5027249e-03
  2.3524145e-03  1.5072651e-03 -3.3352181e-03  9.5317959e-04
 -3.3367559e-03  3.7928415e-03  3.5150438e-04  2.1228380e-03
  5.2697001e-04 -9.5766443e-04 -4.8796811e-04  2.6634743e-03
 -3.8145591e-03  3.1848783e-03 -4.9671112e-04 -6.2712054e-04
 -2.3661050e-03  1.6868534e-04  1.1739482e-03  2.2586809e-03
 -1.8473273e-03  1.3835716e-03 -9.9607387e-04 -1.0709091e-03
 -3.5990972e-03  2.0668530e-03  1.2366668e-03  4.3549207e-04
 -3.4981123e-04 -6.1941653e-04 -8.0969960e-04 -3.8219641e-04
 -3.1227541e-03  2.6438008e-03  2.8423062e-04 -8.7697237e-04
 -1.0403816e-04 -1.3488850e-03 -3.9211321e-05  5.9939668e-06
0013_1
  1.0000000e+00  5.0457404e-17 -7.5227526e-17  5.0188797e-01
  1.8116796e-03  3.1671723e-02  8.5134555e-02 -4.8739281e-02
  2.3151982e-02  2.8134919e-02  4.8258603e-02  5.6285853e-02
  8.5043881e-03  2.3879014e-02  7.1595062e-03 -3.0789916e-02
 -2.0467209e-02  3.0267864e-02  1.6297940e-02  7.4033731e-03
  6.4258316e-03  9.2625922e-03 -2.4784143e-03 -5.1347997e-03
 -2.0254435e-02  2.3497059e-02  5.4877518e-03 -2.8884250e-03
  1.1480845e-03  5.0356122e-03  4.2950640e-03  1.8382956e-03
 -1.1528565e-02  1.4245074e-02 -3.1035299e-04 -8.2660288e-03
 -2.1109439e-03  3.6156980e-03  3.6593699e-03  1.0112616e-03
 -5.1053612e-03  5.4142013e-03 -2.2325707e-03 -4.0777182e-03
 -2.9403866e-03  2.8443684e-03  3.4233388e-03 -7.0610633e-04
 -2.3997476e-03 -3.5440702e-05 -4.9828519e-04 -1.3794339e-03
 -1.8001283e-03  1.9297081e-03  7.3179456e-04 -1.8152037e-03
 -1.1326548e-03 -2.1076509e-03  1.2783135e-03  5.3301704e-04
 -5.8322797e-04 -6.0763831e-05 -8.7568912e-04 -7.9178778e-04
 -5.9548359e-04 -1.7030030e-03  2.5157203e-03  7.9278301e-04
 -5.6361172e-05 -1.5882210e-03 -8.4817960e-04  8.2109566e-05
  2.8233675e-04 -4.7497463e-04  1.6050910e-03  4.8650452e-05
  1.5088811e-05 -2.0927836e-03 -4.7769998e-04  8.9248948e-04
0014_1
  1.0000000e+00 -3.1160574e-17  9.5681124e-17  4.5999125e-01
 -1.7178862e-02  4.3573518e-02  9.3265753e-02  2.5451590e-02
  3.2551427e-02 -2.8929167e-03  8.7453000e-03  7.4979139e-02
 -1.5388064e-02  4.2596943e-02  3.5027887e-02 -1.4437084e-03
 -1.4495933e-02 -3.5179873e-03 -3.6328090e-03  1.0687831e-02
 -1.0939148e-02  3.1093830e-02  2.0898885e-03  1.7316683e-03
 -1.0041658e-02 -5.1708841e-03 -3.0256377e-04  1.5612072e-04
 -7.9368900e-03  1.2703840e-02 -8.3254266e-03  1.4746206e-04
 -6.1613165e-03 -4.6499124e-03  1.5633315e-03  8.3843680e-04
 -4.8844328e-03 -1.9808309e-04 -7.2345753e-03 -1.0642424e-03
 -5.2660901e-03 -2.6101954e-03  2.2004889e-03  2.1143724e-03
 -1.1497396e-03 -5.1577255e-03 -1.4179232e-03 -1.4063046e-03
 -4.5262760e-03 -1.3771264e-03  1.9380447e-03 -4.8373805e-04
  1.1962074e-03 -4.5093113e-03  9.6917077e-04 -1.1125029e-03
 -2.2362199e-03 -4.8859725e-04  7.0256362e-04 -2.2187955e-03
  2.0773944e-03 -2.2950720e-03  7.1194966e-04  5.0685393e-04
  7.0893264e-04 -2.3147802e-05  4.7569130e-04 -1.5908077e-03
  1.4932386e-03 -1.2348995e-03  3.5573953e-04  1.3334284e-03
  1.9502713e-03  4.8427378e-04  4.1311981e-04 -2.1185706e-04
  3.3724108e-04 -6.5109720e-04  4.1766270e-04  1.1949145e-03
0015_1
  1.0000000e+00 -1.0354943e-17  5.3522385e-17  4.3562618e-01
  2.0774511e-02  6.6976506e-02  1.1967401e-01 -7.8180006e-02
  3.5340436e-02  1.2573345e-02  1.1024794e-03  2.5840096e-02
  3.2930799e-02  6.2365489e-02  1.2227367e-02 -3.3050634e-02
  7.4541858e-06 -3.0718377e-03 -1.1097375e-02 -1.3746433e-03
  1.6802332e-02  3.6398110e-02 -1.2694205e-02  1.8414497e-03
 -2.7113905e-03 -3.0313260e-03  3.1022302e-03  1.1559244e-03
  2.7655006e-03  1.9084386e-02 -8.5421736e-03  1.3978510e-03
  1.2621885e-03  3.9394980e-03 -4.0580839e-05 -3.8657871e-03
 -2.6969743e-04  4.7265538e-03 -9.5106299e-03  3.0501330e-03
  1.8680517e-03  3.5982683e-03 -2.8755266e-03  6.8440541e-04
 -4.0004527e-03 -4.3343213e-03 -2.9385216e-03  5.4474117e-03
 -2.4913707e-03  3.6721774e-03 -6.1494631e-06  9.1083478e-04
 -4.7151217e-03 -3.7193818e-03  1.2397866e-03  8.5829852e-04
 -3.3961909e-03  3.2546888e-03 -1.8754535e-03 -6.9004448e-04
 -2.0346679e-03 -1.3255932e-03  6.2139034e-04  5.2001770e-05
 -2.4305286e-03 -5.0267607e-04 -1.4513691e-03  7.7822635e-04
 -1.8425085e-03 -4.0377005e-05  1.3495915e-03 -1.1925902e-04
 -1.7964229e-03 -2.1206042e-03  5.5145121e-04  3.1580522e-04
 -1.9005455e-03  9.6242897e-04  4.4514452e-04 -1.5892668e-03
0016_1
  1.0000000e+00 -4.4445406e-17  9.1967362e-17  4.5790438e-01
 -2.0019912e-02  6.3664515e-02  1.1493204e-01 -6.0687695e-02
  2.6392248e-02  2.7031422e-02  3.4715938e-02  2.3705924e-02
  6.7100466e-04  5.7707745e-02  9.4686282e-03 -4.1616309e-02
 -6.1657490e-03  2.1928833e-02  8.2594985e-03 -7.9836618e-03
  7.7274579e-03  3.1874890e-02 -7.7266725e-03 -1.3732545e-02
 -5.8458052e-03  8.5197661e-03  1.4666427e-03 -1.0909539e-02
  1.2600418e-03  1.6150899e-02 -2.8887187e-03  2.1265618e-03
 -1.9427566e-03  1.3473904e-03  4.4449671e-03 -1.3653016e-02
 -6.3998169e-03  8.7312720e-03 -1.9890142e-03  1.8253146e-03
  2.2525166e-03  5.9834060e-04  1.9064916e-03 -9.4903901e-03
 -7.6392544e-03  4.2084381e-03 -1.8744250e-03  1.2085918e-03
  3.8246891e-03 -3.2994213e-04  1.1960363e-03 -2.9779762e-03
 -5.7905176e-03  9.2757137e-04 -1.0034068e-03 -9.2875506e-04
  2.5883377e-03 -1.5212953e-03  1.0419192e-04  8.7809655e-04
 -2.9950341e-03 -1.1516786e-03 -6.3913415e-04 -1.4280727e-03
  6.9973052e-05 -2.5455976e-03 -7.0376907e-05  1.6379225e-03
 -9.5851105e-04 -1.3124348e-03 -8.4083222e-04 -8.1312804e-04
 -7.2995776e-04 -2.4514308e-03  3.7006132e-04  7.0957253e-04
  5.3455747e-04 -1.2370164e-03 -1.0392402e-03  5.1803387e-05
0018_1
  1.0000000e+00 -9.9485782e-18 -3.4675001e-17  5.5946428e-01
 -2.2040203e-03  6.3466375e-02  1.1547407e-01 -8.3439777e-02
  3.2384100e-02  3.2617188e-02  2.4383124e-02  3.2750212e-02
  1.2920157e-02  4.5614167e-02 -1.1854254e-02 -3.2541254e-02
 -3.6976670e-03  2.8376948e-02  2.5179842e-03  8.2178784e-03
  1.0728568e-02  2.0519997e-02 -1.0317196e-02 -7.7722489e-04
 -2.8489040e-03  1.9130070e-02 -1.3776121e-03 -8.4417903e-03
  5.4423142e-03  7.0152146e-03 -1.0805163e-02  4.1320751e-03
  1.6186181e-03  6.6652611e-03 -7.3858768e-03 -3.5012521e-03
 -2.0541278e-03 -8.5513441e-04 -2.9396036e-03  5.9715164e-03
 -1.2670862e-04 -1.3421367e-04 -3.8145207e-03 -3.2604728e-04
 -4.6784920e-03 -6.1216959e-04  3.8144044e-04  2.0699518e-04
 -8.9856473e-04 -2.6125917e-03 -2.2627466e-03  1.6753093e-03
 -3.1270207e-03 -4.7221190e-04  8.6001680e-04 -1.2662095e-03
 -1.8724979e-03 -2.8525268e-03  1.1430722e-03  1.6930180e-03
 -8.0662575e-04 -7.4963703e-04  7.3536603e-04 -1.7456105e-03
 -1.7833771e-03 -2.0531799e-03  2.1052367e-03  2.0301331e-04
  3.7843537e-05 -1.5786021e-03  7.5818189e-04 -1.9552802e-05
 -1.4628672e-03 -6.1747616e-04  2.6375138e-03 -8.1725979e-04
 -1.3051163e-04 -1.0271798e-03  1.6105880e-03  3.2481603e-04
0019_1
  1.0000000e+00  1.2110379e-17 -6.2959111e-17  3.9798265e-01
 -2.2656927e-02  6.2276541e-02  1.2734540e-01 -4.0502585e-02
  4.0792612e-02  2.4246616e-02  1.8985948e-02  2.3207855e-02
 -4.9639200e-04  5.6403951e-02  2.3198906e-02 -3.5862469e-02
 -8.4155287e-04  2.0450990e-02 -3.9113666e-03  3.0484298e-03
  1.1600816e-02  3.2422599e-02  7.2046479e-04 -1.2974245e-02
 -7.4775790e-03  8.0515950e-03 -4.7797259e-03  1.3801277e-03
  1.0428718e-02  1.4909051e-02 -3.8602095e-03 -1.3144591e-03
 -9.3874728e-03  5.6835651e-04 -1.7782598e-03  1.3533933e-03
  5.3079867e-03  4.4767738e-03 -2.6676805e-03  2.5565637e-03
 -9.7592177e-03 -1.5455456e-03 -2.9168393e-04 -1.7379725e-04
  1.6320767e-03  4.7444755e-04 -1.8629587e-03  3.2871747e-03
 -6.8418875e-03 -1.5280916e-03 -3.7979527e-04 -5.5155988e-04
  3.0787687e-04 -1.9330119e-03 -9.6039306e-04  3.3858401e-03
 -3.6400017e-03 -1.9839218e-03 -5.6253874e-04 -6.7055426e-05
 -5.7482933e-04 -3.3783538e-03  2.4792324e-04  3.0874509e-03
 -1.6568806e-03 -2.2924275e-03 -2.8439056e-04  4.3870209e-04
 -1.3253143e-03 -3.3325016e-03  1.3976976e-03  2.0818552e-03
 -5.3038357e-04 -1.7520148e-03 -7.4879821e-05  3.6753086e-04
 -1.1799959e-03 -2.1111796e-03  1.6135655e-03  8.4279178e-04
0020_1
  1.0000000e+00 -3.0135364e-17  1.0840027e-16  3.8669943e-01
  2.8082740e-02  5.3287244e-02  1.1812209e-01 -5.0961746e-02
  4.0953654e-02  1.3043425e-02 -9.7213618e-03  2.6426863e-02
  3.7845355e-02  4.8963360e-02  2.1062922e-02 -2.4217755e-02
 -2.1521206e-03  4.5500237e-03 -1.8730907e-02  3.4797540e-03
  3.0472577e-02  2.7994943e-02 -4.7117007e-03 -3.4480914e-04
 -7.7497571e-03 -4.9481362e-04 -8.3048461e-03  7.0979829e-03
  1.7381933e-02  1.3655694e-02 -4.1669631e-03  4.0110641e-03
 -6.6347561e-03  2.2281733e-04 -2.4045441e-03  4.1594940e-03
  6.8556979e-03  4.4877656e-03 -3.9321979e-03  2.8666455e-03
 -4.8758142e-03  2.2444371e-03 -5.6834092e-04  3.5211695e-03
 -1.1555524e-04  4.6452428e-04 -8.6669015e-04  8.4515920e-04
 -2.3053157e-03  4.0281557e-03 -1.2771955e-03  5.0477024e-04
 -3.1010268e-03 -1.2917383e-03 -5.4359272e-04  8.9700592e-04
 -6.2894863e-04  4.0660620e-03  1.5586535e-06 -4.9829872e-04
 -3.7558238e-03 -1.2584700e-03  3.2871298e-05 -1.2823336e-03
  4.7962827e-04  3.1270456e-03 -1.1313049e-03 -1.5801070e-03
 -2.5843575e-03 -9.3386133e-04 -6.9617618e-04 -1.1342456e-03
  3.6045661e-04  1.1139331e-03 -8.1827711e-04 -1.0718472e-03
 -1.3583236e-03 -7.4443390e-05 -6.8394261e-04 -1.3396980e-03
0021_1
  1.0000000e+00  1.4822932e-17 -9.9618823e-17  3.7134784e-01
 -8.4055464e-02  9.5130557e-02  1.1850718e-01 -8.3233336e-02
  2.0319719e-02  5.1171685e-02  3.5127269e-03  6.9291318e-03
 -2.8687774e-02  6.8389257e-02 -4.7824796e-03 -3.7827516e-02
 -1.2498497e-02  3.3997100e-02 -5.0252290e-03  2.2021810e-02
 -9.1487476e-03  3.2640592e-02  6.0445149e-03 -5.6257367e-03
 -1.1942428e-02  1.9958867e-02  1.0779149e-02  2.5606200e-03
  1.4090595e-03  1.2814088e-02  4.1229984e-04 -8.9192047e-03
 -1.2426081e-04  8.0348089e-03  4.8391925e-03 -4.2957021e-03
  6.3689264e-03 -6.2800310e-03 -4.3728976e-03 -5.0953492e-03
  2.5956352e-03 -3.5017527e-03  4.7276368e-04 -4.1399882e-03
  1.4964270e-03 -1.4115403e-02 -5.8887670e-03 -4.8954021e-04
  1.0428696e-03 -5.8645976e-03 -7.0409254e-04 -9.2841973e-04
 -4.3450760e-03 -1.2149745e-02 -3.5720963e-03  2.2140475e-03
 -1.3631778e-03 -1.1071599e-03  3.7603495e-04  1.0171130e-03
 -5.3442283e-03 -2.7134020e-03 -3.3625107e-05  1.5055993e-03
  2.4750198e-03  4.6477869e-03  4.8299082e-04 -3.9806128e-04
 -1.3952475e-04  1.6324590e-03 -6.6529484e-04 -2.4976806e-04
  5.0910703e-03  2.7035201e-03 -1.3421455e-03  1.3536157e-03
  7.7247472e-04  8.1332585e-04  1.0730727e-03  1.0832810e-03
0022_1
  1.0000000e+00 -1.1403297e-17  6.9953693e-17  3.2789033e-01
 -9.1885722e-02  1.1314665e-01  1.1639436e-01 -5.4552221e-02
  2.4941538e-02  4.5963619e-02  1.2899367e-02 -1.0188655e-02
 -3.0748432e-02  7.1557866e-02 -1.3017851e-02 -3.2055644e-02
 -1.2804485e-02  1.5942607e-02 -6.4363076e-03  1.8214893e-02
 -2.2097806e-02  3.1372558e-02  1.7494100e-03  6.0078168e-03
 -2.2286348e-02  1.0647909e-02  1.9138042e-02  3.7905753e-03
 -9.5098406e-03  2.3307423e-02  2.9375194e-03 -8.8425909e-03
 -2.4748384e-03  9.8556961e-03  6.6819725e-03 -8.3353100e-03
  9.0743252e-03  3.2283646e-03 -6.8360539e-03 -4.8049864e-03
  4.5225725e-03 -3.7167465e-03  9.5817695e-04 -2.1943475e-03
  8.3781493e-03 -9.7102034e-03 -2.5354498e-03 -4.6802259e-04
  1.3867345e-03 -5.7149275e-03 -1.1633045e-04 -2.7273702e-03
  6.1208270e-03 -9.9350978e-03 -1.7744202e-03 -9.0377710e-04
 -1.4145302e-03 -4.1265589e-03 -3.9841607e-03 -2.5504696e-04
  2.8184478e-03 -5.5183224e-03  1.6307245e-03  1.9608621e-03
 -3.6657029e-03 -2.9136986e-04 -2.7620833e-03 -6.1295344e-04
  1.4926585e-03  9.8933535e-04  2.7669173e-03  2.2133282e-04
 -2.3785831e-03  2.0512672e-03 -5.0226873e-03 -1.1395544e-03
  1.7539602e-03  3.4683827e-03  1.8301464e-03  2.7644059e-03
0023_1
  1.0000000e+00  1.0543442e-17 -3.7080983e-17  3.6857639e-01
  8.8637293e-03  3.0720541e-02  6.0582441e-02 -4.5193859e-02
  5.9859806e-02  2.5364581e-02  2.3698621e-02  4.9380040e-02
  2.2916134e-02  1.7605190e-02  2.1979310e-03 -2.9721463e-02
  3.4438551e-03  2.0971595e-02  4.8105485e-05  1.3547112e-02
  1.9498316e-02  4.7071727e-03 -1.0418963e-02 -2.8913167e-03
 -3.7873936e-03  1.6240882e-02 -6.0256086e-04  7.5041485e-03
  1.2667997e-02 -4.8503224e-03 -5.9224409e-03  4.6117974e-03
 -5.7795078e-03  9.6380078e-03 -3.7806567e-03  2.9615168e-03
  3.3595483e-03 -6.6027650e-03 -2.0600718e-03  9.8540299e-03
 -5.3446165e-03  5.8771059e-03 -6.7227008e-05  2.5594960e-03
 -2.3822555e-03 -4.1758704e-03  3.4138031e-03  5.0101225e-03
 -3.6017842e-03  3.3114501e-03 -1.0112301e-03 -1.8101389e-03
 -3.8648013e-03 -1.2896959e-03  3.4944718e-04  1.8394235e-03
 -1.8221600e-03  7.6430979e-04 -1.3471324e-03  6.4723613e-04
 -3.0639037e-03  1.5178426e-05  9.2999510e-04  2.6741459e-04
 -1.0818529e-03 -1.4537960e-03 -5.9470009e-04 -4.4272467e-04
 -1.9808539e-03 -9.3523866e-05 -1.7293756e-03 -6.1993206e-04
 -1.2134792e-03 -2.4255467e-03 -4.2792716e-04  1.2900904e-03
 -1.1717287e-03 -6.9067584e-04 -7.3108628e-04  4.5969434e-04
0024_1
  1.0000000e+00 -4.6990095e-17  6.1401139e-17  5.6352319e-01
  1.4905178e-02  3.6972349e-02  8.0274128e-02 -8.3960028e-02
  1.7373131e-02  5.4729846e-02  4.4210059e-02  4.0894657e-02
  2.7300808e-02  2.3229637e-02 -8.6487461e-03 -3.0426867e-02
 -9.0184420e-03  4.6476018e-02  2.4328079e-03 -6.8225061e-03
  1.3714390e-02  5.6357828e-03 -1.0433540e-02  4.5135919e-03
 -1.9376396e-03  2.8734884e-02 -8.5802538e-03 -9.7373513e-03
  5.6433518e-04  2.5652928e-03 -2.1013485e-03  6.9476346e-03
  2.2581978e-03  1.3138247e-02 -8.8897778e-03 -5.3827500e-03
 -2.1633361e-03  4.1962037e-03 -3.0134408e-03 -5.5445117e-04
  2.4797654e-03  2.0194578e-03 -7.5113723e-03  4.9311580e-04
 -6.3310460e-04  7.0300354e-04 -5.9542713e-03  1.9044948e-04
 -2.2192790e-03 -2.7176447e-03 -9.1443098e-04  3.7651483e-03
 -1.1432010e-03 -2.1023001e-03 -2.7245265e-03  9.7676836e-04
 -4.3743199e-03 -1.0810087e-03  1.5288744e-03  9.0563147e-07
 -1.2958951e-03 -2.2745133e-03 -4.8519132e-04  8.8148048e-04
 -2.0719909e-03  1.4102289e-04 -9.8761800e-05 -1.6142563e-03
 -8.0802398e-04 -1.9402837e-03  9.6609688e-04  7.7784140e-04
 -2.3083905e-04 -1.2792630e-03 -6.0140618e-04 -1.0155352e-04
 -7.2399495e-04 -1.0409741e-03  2.0859474e-03  1.5165491e-04
0025_1
  1.0000000e+00  1.8536906e-17 -3.5487131e-17  4.4525813e-01
 -5.0618088e-03  4.6144585e-02  9.1628390e-02 -6.7711503e-02
  3.0057762e-02  3.5195601e-02  2.3794352e-02  4.1984427e-02
  1.5695590e-02  4.0927012e-02  5.2440201e-03 -3.7002315e-02
 -8.6043343e-03  3.2398806e-02  2.6807075e-03  4.1898638e-03
  1.9634157e-02  1.9685385e-02 -1.2313509e-02 -1.0684481e-02
 -7.6349031e-03  2.2240806e-02 -3.4844382e-03 -4.9777801e-04
  1.5433325e-02  3.4655714e-03 -8.9872076e-03  6.3898680e-04
 -5.4914289e-03  9.6402001e-03 -7.1953366e-03 -2.1630067e-03
  6.0491513e-03 -3.5799068e-03 -4.8213329e-03  6.6500593e-03
 -4.7249708e-03  1.2028781e-03 -4.7305660e-03  2.0028573e-04
 -2.3249776e-03 -3.7025420e-03  4.6929943e-04  5.5737200e-03
 -4.0513575e-03 -9.6019084e-04 -9.0139566e-04  2.4774515e-04
 -3.9371144e-03 -9.6568215e-04  1.5047623e-03  3.9105456e-04
 -2.1439597e-03 -2.0197843e-03 -8.0122308e-04  4.7163853e-04
 -2.2174776e-03 -5.5040032e-06  3.3860466e-04 -6.9325647e-04
 -9.7248236e-04 -2.9964781e-03  5.8199355e-04  1.2584353e-03
 -9.1847643e-04 -6.3952918e-04 -1.1522207e-04 -5.2094549e-04
 -9.0481756e-04 -2.3918578e-03  2.0566749e-03  1.0118950e-03
 -1.2051505e-04 -1.0917009e-03 -5.8546079e-05 -5.9818105e-04
0027_1
  1.0000000e+00 -2.8276799e-17  6.1820844e-17  4.1455865e-01
  3.7293519e-02  3.0887386e-02  7.8204307e-02 -6.1720844e-02
  3.1688702e-02  2.8793012e-02  1.4834591e-02  4.9106738e-02
  3.9620796e-02  1.8885692e-02  1.1138285e-02 -2.3205022e-02
 -1.3859605e-02  3.0877310e-02  5.4263898e-03  5.2457999e-03
  2.9377409e-02  6.0635631e-03 -7.5355749e-03 -6.7993455e-03
 -9.1998830e-03  2.5717804e-02 -4.4529514e-03  1.9588064e-04
  1.6661299e-02 -2.6606175e-03 -6.8168513e-03  5.3352402e-03
 -2.7347903e-03  1.5454737e-02 -4.5841284e-03  7.8772969e-04
  4.4442047e-03 -3.4791256e-03 -2.6385301e-03  6.9873437e-03
  1.1439406e-03  5.9812124e-03 -2.6817857e-03  1.7082757e-03
 -3.4135128e-03 -9.9934781e-04 -4.4146215e-04  3.9570277e-03
  1.5614968e-03  2.6185975e-04 -1.0729034e-03  2.1932389e-03
 -5.5396508e-03  1.5697353e-03 -4.9466561e-04  1.1570585e-03
  1.5951802e-04 -2.2656141e-03  3.3048119e-04  2.2652307e-03
 -4.5508717e-03  2.4594285e-03 -8.4194219e-04 -1.8824856e-05
 -1.1535349e-03 -2.1802657e-03  1.4564164e-03  1.3222181e-03
 -2.7694164e-03  1.4847240e-03 -7.5578133e-04 -4.0819687e-04
 -1.6214227e-03 -7.9303629e-04  1.4047461e-03 -3.1111705e-04
 -1.2921957e-03 -1.6583758e-05 -5.8149252e-04 -4.0131652e-04
0028_1
  1.0000000e+00 -1.3781522e-17  5.2875758e-17  4.1845468e-01
  1.1292622e-02  4.8194609e-02  9.0581348e-02 -9.6567183e-02
  5.4724643e-02  3.7533820e-02  2.2435230e-02  1.7977645e-02
  3.4613985e-02  3.0078638e-02 -1.5493071e-02 -4.0768617e-02
  1.1152567e-02  2.4053655e-02  4.0671275e-04  8.5432086e-03
  2.3883953e-02  2.8481908e-03 -1.2421441e-02 -1.2479970e-05
 -2.3513382e-03  1.6620391e-02  6.2658773e-03  2.4163628e-03
  9.9201090e-03 -3.5080336e-03 -8.0950722e-04  2.2778658e-03
 -5.3597006e-03  1.2871608e-02  3.3489239e-04 -3.5844968e-03
  2.1585732e-03 -6.1899373e-04  3.2910849e-03  2.5509673e-03
 -3.3911018e-03  8.2929279e-03 -1.0779740e-03 -4.0713881e-03
 -8.9216601e-04  2.2438833e-03  3.4971862e-03 -1.1141753e-03
 -2.1090386e-03  4.0612325e-03 -1.7803814e-03 -2.9310980e-03
 -1.1146410e-03  3.4962174e-03  1.1463167e-03 -3.0839956e-03
 -2.1041686e-03  1.4289051e-03 -1.1325527e-03 -1.5067170e-03
 -5.6866998e-05  3.4210934e-03 -9.6150069e-04 -3.0187757e-03
 -1.6114260e-03 -7.8028989e-05 -4.0987638e-04 -1.0858930e-03
  2.9882177e-04  1.3203496e-03 -1.9958742e-03 -1.1144261e-03
 -1.7601046e-03 -7.3411135e-04  9.0164925e-04 -7.7217651e-04
 -8.2615810e-04 -1.0327508e-04 -7.1037403e-04 -4.0779323e-04
0029_1
  1.0000000e+00  2.8416308e-17 -5.8264918e-17  3.5961065e-01
  6.3318479e-03  3.5424217e-02  9.1854315e-02 -5.3572857e-02
  6.9709720e-02  1.4010138e-02  9.0585021e-03  3.4861984e-02
  1.4804674e-02  2.7255023e-02  1.5114395e-02 -2.4037935e-02
  1.2659092e-02  1.1008756e-02  4.5544103e-03  8.9345981e-03
  1.0764549e-02  1.4735472e-02 -1.9590551e-04 -9.2337819e-03
  1.2824406e-03  1.2808877e-02  3.6362586e-03  4.0681534e-04
  8.9116437e-03  6.2462887e-03 -6.1725854e-03 -3.1466840e-03
 -8.6493089e-04  1.1462906e-02  1.0956445e-03  3.8061622e-04
  5.4678031e-03  6.2373290e-04 -4.4299550e-03  1.0754779e-03
 -1.1997632e-03  9.7196819e-03  2.5709241e-04 -3.6998733e-04
  2.3409615e-03 -1.9264052e-03 -2.3302279e-03  2.0705929e-03
 -8.6780424e-04  7.3903911e-03 -7.3125471e-04 -6.2441836e-04
 -2.9041475e-04 -2.4918494e-03 -7.4432905e-04  1.9111364e-03
 -4.4638931e-04  5.1739485e-03 -1.3583240e-03 -5.1450204e-04
 -1.8480440e-03 -2.0821042e-03 -8.3107261e-05  1.3815519e-03
 -3.4047985e-04  3.1400314e-03 -1.3089476e-03  1.3977781e-04
 -2.4931722e-03 -1.2436548e-03  3.4717685e-04  6.7294857e-04
 -4.7385744e-04  1.6314468e-03 -7.9736591e-04  4.9586542e-04
 -2.2781497e-03 -4.9138860e-04  3.6256090e-04 -9.0904040e-05
0030_1
  1.0000000e+00 -1.7568565e-17  1.0060572e-16  3.1402633e-01
  5.7273734e-03  3.9983435e-02  8.9623335e-02 -6.4263004e-02
  7.2819537e-02  1.8739376e-02  3.3052838e-03  1.8183658e-02
  2.3642372e-02  3.2290852e-02  3.7196846e-03 -3.4587114e-02
  1.9312152e-02  8.4214911e-03 -1.1287898e-02  1.0329789e-02
  2.0607727e-02  1.2962428e-02 -7.8863983e-03 -3.6294329e-03
  1.1769066e-03  3.8107790e-03  6.4705554e-04  1.2430783e-02
  1.3165869e-02  4.8895083e-03 -4.5164032e-04  4.5996248e-04
 -6.3117768e-03  4.5595804e-03  3.8181636e-03  3.9273295e-03
  8.3008828e-03  3.2628294e-03 -1.4410238e-04  1.4017642e-04
 -6.9166976e-03  5.3772792e-03  2.2677347e-03  1.4921302e-04
  5.1136361e-03  2.6321547e-03  3.1680140e-04  9.3943989e-04
 -5.1693014e-03  5.3928541e-03  1.5572129e-03 -2.0235213e-03
  3.3754757e-03  2.2247399e-03  6.3895443e-05 -3.5767571e-05
 -2.7629192e-03  3.8485602e-03 -6.8570419e-04 -2.4530103e-03
  1.7252964e-03  1.2201852e-03 -4.9503543e-04  5.1145670e-04
 -1.6895250e-03  1.7870213e-03 -1.3084128e-03 -1.0914029e-03
 -1.8764957e-04  8.8769295e-04  3.1955303e-04  8.0202002e-04
 -1.4379046e-03  5.8464179e-04 -6.3300204e-04 -5.2523698e-04
 -1.3752888e-03  1.4047935e-03  8.6297938e-04 -1.0972635e-04
0031_1
  1.0000000e+00  4.4898358e-17 -5.2619378e-17  4.4794090e-01
  2.2886761e-02  3.6620019e-02  6.8430174e-02 -6.0490245e-02
  2.8025060e-02  3.8578622e-02  2.5091794e-02  5.0289204e-02
  3.4217463e-02  2.4105211e-02 -4.7919039e-03 -3.1880619e-02
 -8.3136002e-03  3.7224092e-02 -8.1737066e-05  6.3700475e-03
  2.9977016e-02  2.8165572e-03 -2.0812126e-02 -5.4374374e-03
 -5.8486113e-03  2.1456179e-02 -9.9767342e-03  5.5816129e-03
  1.4181454e-02 -7.1054639e-03 -9.6348409e-03  1.0031783e-02
 -3.5257401e-03  7.7169455e-03 -6.4155413e-03  1.7808227e-03
  5.2718798e-04 -4.7478969e-03 -2.7681514e-03  8.8474239e-03
 -1.5983894e-03  1.5614654e-04 -3.4799519e-03  3.3138407e-04
 -3.8947250e-03  4.8875452e-04 -7.8376521e-04  3.0674306e-03
 -3.4511025e-04 -3.8632978e-03 -2.7867022e-03  5.4753989e-04
 -2.5924373e-03  2.2685148e-03 -1.1057994e-03  1.0591151e-03
 -8.8126371e-04 -5.0102492e-03  4.4804799e-04  8.5889347e-04
 -5.7447000e-04  1.2769502e-03 -1.2591666e-03 -1.1446622e-03
 -1.3945178e-03 -3.0607265e-03  1.5353009e-03 -6.0981357e-05
  8.1881632e-04 -5.2510882e-04 -1.1140378e-03 -1.7429592e-03
 -5.0590226e-04 -2.5798731e-04  8.9989171e-04 -1.4423952e-03
  1.5539063e-03 -1.8435955e-03 -1.3937166e-03 -1.2184960e-03
0032_1
  1.0000000e+00 -4.6127797e-17  1.1302608e-16  4.1788955e-01
  1.2097476e-02  3.2710121e-02  6.0042950e-02 -6.3000299e-02
  4.8479418e-02  2.8103952e-02  2.2455396e-02  4.7835742e-02
  2.9431441e-02  2.3884531e-02 -7.0516783e-03 -4.4674376e-02
  2.0931416e-03  2.2051924e-02 -1.0975876e-02  7.6619413e-03
  2.8274760e-02  7.0543028e-03 -1.7912704e-02 -4.5142979e-03
 -2.3127100e-03  1.1915721e-02 -4.1237084e-03  3.4540808e-03
  1.6983337e-02 -1.3573719e-03 -7.3812851e-03  3.2603811e-03
 -1.4738539e-03  6.7188453e-03 -2.7676316e-03 -3.5422068e-04
  7.4222377e-03 -1.9129096e-03 -5.8742554e-06  4.0809342e-03
 -1.4219432e-04  3.1235495e-03 -2.9218112e-03 -9.8126240e-04
  9.1175903e-04  9.5338404e-04  2.9349299e-03  3.7358806e-03
  1.6634816e-04  1.2226547e-03 -1.2205552e-03 -1.3268665e-04
 -2.0951904e-03  4.3389068e-03  2.7128814e-03  1.8128389e-03
  6.3482075e-04  6.5722836e-04  7.5820290e-04 -1.8831398e-04
 -2.5070446e-03  5.0133794e-03 -1.7863407e-04 -1.0221513e-03
  7.9371860e-04  1.0280131e-03  4.5641997e-04 -1.3576014e-04
 -1.2432777e-03  2.8508334e-03 -2.8966415e-03 -1.5098367e-03
 -2.8640559e-05  8.9743593e-04  2.4361318e-04  6.9739503e-04
 -6.3155785e-04  4.5687618e-04 -2.3467224e-03 -1.3295371e-03
0033_1
  1.0000000e+00  1.8445935e-17 -7.1419407e-17  4.6079638e-01
 -4.8238401e-03  4.7651608e-02  7.5838877e-02 -7.4279243e-02
  3.8899581e-02  4.4841376e-02  3.4093275e-02  3.8516197e-02
  1.7650423e-02  3.4096914e-02 -8.7159998e-03 -3.7486254e-02
  2.9847499e-03  3.9155242e-02  3.0831212e-03  5.9289278e-05
  1.7176583e-02  9.1946853e-03 -2.0588879e-02 -4.5741549e-03
  4.1236722e-04  2.3838810e-02 -5.6329826e-03  6.6546636e-04
  5.3081786e-03 -1.7185112e-03 -7.6860667e-03  7.3670025e-03
 -2.0209981e-04  1.3801021e-02 -4.6308907e-03 -9.9269452e-04
 -5.7488477e-04 -1.3761687e-03 -1.3492733e-03  2.5861131e-03
  1.0275171e-03  4.6248865e-03 -7.2757250e-03  5.3159632e-04
 -1.7735813e-03 -1.3051976e-03 -9.8877095e-05  1.5455041e-03
 -1.6040833e-03 -2.8073646e-03 -3.7257339e-03  3.5478596e-03
 -3.2228479e-03 -6.8287599e-04  1.7660493e-03  2.4081411e-04
 -5.1805149e-03 -3.5026793e-03  6.5850581e-04  1.9216967e-03
 -2.5201192e-03  1.4685213e-03  2.0257136e-03 -1.2664167e-03
 -4.4793984e-03 -1.0865273e-03  1.5458527e-03 -1.7508262e-03
 -4.4849448e-05  1.8743415e-03  4.9896328e-04 -8.7950114e-04
 -1.1844851e-03 -6.3612888e-04  4.5214660e-04 -2.9759037e-03
  3.9824917e-04  1.8514310e-04 -2.1023930e-04  8.1244070e-04
0034_1
  1.0000000e+00  3.1096889e-17 -8.7982876e-17  5.0587403e-01
  2.2098773e-03  7.8922869e-02  1.4965447e-01 -3.5890364e-02
  1.7099059e-02  1.9394943e-02  8.5768208e-03  3.3535218e-02
  1.9246878e-02  6.3673920e-02  2.6045131e-02 -2.3919670e-02
 -1.8503409e-02  8.0902167e-03 -7.4205293e-03  1.4746402e-03
  1.2348585e-02  3.4372378e-02 -3.5652912e-03 -5.0626926e-04
 -1.8038429e-02  6.9932882e-03  1.9716397e-03  2.0258295e-03
  8.2991067e-03  1.4483933e-02 -2.2472656e-03 -2.1813944e-03
 -1.2269093e-02  3.8283280e-03 -2.0686813e-03 -4.2455517e-03
  2.8552736e-03  2.0367060e-03 -4.7538087e-03  1.5197615e-03
 -7.2227546e-03  2.1609848e-03 -1.3533092e-03 -1.7727635e-03
 -4.1248262e-04 -3.8883218e-03 -6.1790182e-04  1.2129259e-03
 -4.0754389e-03  5.6918271e-04 -1.3913224e-03 -2.5468286e-03
 -1.7095250e-03 -4.0495661e-03  2.3751622e-04  1.6501238e-04
 -8.4722472e-04 -6.5377198e-04 -1.8255209e-03 -9.0246851e-04
 -7.4142518e-04 -2.8297145e-03  1.8695347e-03 -1.8401707e-04
  7.3769345e-04 -3.0969987e-03 -1.8061456e-03 -8.1472458e-04
 -1.3952738e-03 -9.3007247e-04  1.1952138e-03  6.2369028e-04
  1.0283949e-03 -2.4929291e-03  3.8083114e-04  3.3388511e-04
 -6.3682799e-04  1.2398869e-03  1.2530681e-03 -8.4745993e-04
0035_1
  1.0000000e+00  1.7566251e-18 -3.6380262e-17  4.6906776e-01
  2.3156265e-02  4.8603832e-02  9.5216814e-02 -4.7163418e-02
  3.9899957e-02  8.1130411e-03  1.2959880e-02  4.6263048e-02
  2.5873229e-02  4.5881199e-02  6.0244519e-03 -1.6415994e-02
 -1.8905397e-03  9.9233696e-04  1.2418864e-03  5.2093319e-03
  1.4583628e-02  2.9059684e-02 -1.2738636e-02  4.6268682e-03
 -2.1939791e-03 -9.8285479e-04  8.4666620e-04 -1.2451105e-03
  4.0563703e-03  1.6120857e-02 -1.1210610e-02  9.1048540e-03
  2.5646123e-03 -1.5870572e-03 -6.3841752e-04 -2.9008621e-03
 -3.2008324e-03  6.4254160e-03 -8.1961797e-03  7.3230566e-03
  4.7129124e-03 -1.2203632e-03 -1.7672835e-03  2.9426653e-04
 -5.7350167e-03  1.3703519e-04 -3.3487849e-03  3.2892382e-03
  3.0313138e-03 -7.0239225e-04 -2.2020612e-03  2.0526187e-03
 -4.2199024e-03 -2.0682431e-03 -6.5587802e-04 -1.5399599e-04
  4.9349430e-04 -1.0794926e-03 -2.1724694e-03  2.5105186e-03
 -1.7196569e-03 -2.3537057e-03  2.0709706e-04 -8.4473526e-04
 -1.6521024e-03 -1.3906703e-03 -3.2401210e-04  1.9189266e-03
  1.0417411e-04 -1.6524606e-03  4.7259452e-04 -9.6654605e-04
 -2.2369274e-03 -9.0290207e-04  1.3611186e-03  2.6895378e-04
  1.0920841e-03 -9.2888994e-04  7.1536425e-05 -1.2978517e-03
0036_1
  1.0000000e+00 -1.3813975e-17  5.9789045e-17  4.4920604e-01
  1.4588325e-02  3.1718625e-02  7.8266308e-02 -9.2669293e-03
  4.1319607e-02  6.8292783e-03  2.5087923e-03  7.6706371e-02
  1.5545952e-02  3.1335956e-02  2.5720855e-02 -7.6667478e-03
 -1.0330071e-02  9.0653104e-03  4.7484231e-04  1.4471638e-02
  1.5697552e-02  2.1291241e-02 -1.0402752e-03 -9.2093209e-03
 -1.2504617e-02  7.3750485e-03 -7.8846701e-03  1.6702413e-03
  1.3146336e-02  1.0126334e-02 -8.2570740e-03 -3.4616123e-05
 -9.2057233e-03  3.4811357e-03 -4.3022742e-03  3.8319464e-04
  6.5506659e-03  3.1005450e-03 -4.1996403e-03  1.9134114e-03
 -5.0968597e-03  2.8843822e-03 -8.1468668e-04 -3.5863998e-03
  2.2382873e-03 -3.1253299e-04 -3.3963570e-03  3.7215177e-05
 -1.3672942e-03  2.3569087e-03 -5.4460708e-04 -2.7198771e-03
 -2.0600341e-04 -1.6703516e-03 -9.7284963e-04 -9.6986388e-04
  9.1911273e-04  1.7309287e-03 -1.0463534e-03 -1.9241784e-03
 -6.9114360e-04 -1.7147170e-03  1.3849031e-04 -9.1952991e-04
  1.6790893e-03  2.1127781e-04 -1.2957718e-03 -4.6916396e-04
 -9.2405016e-04 -1.0640175e-03  7.3046272e-04 -1.7421684e-04
  1.3451051e-03 -8.3894301e-04 -6.5441368e-04  7.3009953e-04
 -7.8799385e-04 -2.0947851e-04  1.0448863e-03  5.9670926e-05
0037_1
  1.0000000e+00  8.7424003e-18 -5.5480617e-18  4.2404563e-01
 -1.6923619e-02  4.7810205e-02  8.9946876e-02  9.4997924e-03
  2.9653442e-02  1.6872270e-02  1.5289866e-02  6.5888116e-02
 -7.8778943e-04  4.5780457e-02  3.4265557e-02 -2.3471403e-02
 -1.6563480e-02  1.5936076e-02 -1.3646759e-02  5.0480145e-03
  1.1802890e-02  3.3316745e-02  3.1358495e-05 -9.3571171e-03
 -1.1978364e-02  5.6512464e-03 -1.4300558e-02 -1.2077980e-03
  1.3059523e-02  1.4960646e-02 -7.8186649e-03  9.7788183e-05
 -7.4659568e-03 -1.6631497e-03 -5.7758483e-03 -6.4392661e-04
  8.4909419e-03  2.4935573e-03 -5.4363246e-03 -7.3602401e-04
 -4.8429804e-03 -2.5429391e-03 -2.2486603e-03 -1.8215936e-03
  5.0903935e-03 -2.9380980e-03 -2.5343270e-03 -2.0839432e-03
 -2.0928539e-03 -1.3457439e-03 -1.8283906e-03 -2.9070631e-03
  2.9735257e-03 -4.5820754e-03 -1.2695714e-03 -1.0592291e-03
 -1.1564523e-04 -2.9587530e-05 -6.2440901e-04 -1.9816705e-03
  1.2095857e-03 -3.9073660e-03  3.6282936e-05 -3.5775910e-04
  8.3084038e-04  1.4715401e-03  7.0877411e-04 -4.7658415e-04
  3.6122304e-04 -1.9572814e-03  1.6726764e-03 -9.9080084e-04
  1.0675790e-03  2.3132990e-03  3.7215747e-04 -2.3328154e-04
  2.2364987e-04  2.1878514e-04  1.9597561e-03 -1.0177055e-03
0038_1
  1.0000000e+00  3.5305084e-18 -2.3252780e-17  3.2361019e-01
  2.0232206e-02  3.2024899e-02  5.2941326e-02 -5.5033467e-02
  6.0846123e-02  1.1623297e-02 -5.6852562e-03  5.4536000e-02
  2.8942366e-02  2.5817954e-02  1.3057010e-02 -2.4675895e-02
  2.5925791e-03  7.0387462e-03 -1.2136267e-02  1.0974604e-02
  2.7438158e-02  1.6484147e-02 -7.9965210e-03 -6.9157376e-03
 -5.4748766e-03  1.5723663e-03 -1.2827050e-02  5.4449835e-03
  2.0012678e-02  7.0219610e-03 -1.1068751e-02  6.1158121e-03
 -6.7687109e-03 -1.0818547e-03 -5.8103888e-03  6.1798601e-03
  1.1181994e-02  1.6874335e-03 -3.9954708e-03  8.3627181e-03
 -5.7662416e-03 -5.6993161e-04 -2.6203992e-04  9.1040688e-04
  4.7934980e-03 -2.2086616e-04 -1.3261390e-03  4.0743048e-03
 -3.2451448e-03  7.0370771e-04 -4.4744446e-04 -2.7307270e-03
  1.2843027e-03 -8.5576005e-04 -2.1169087e-03  1.4571302e-03
 -8.2457290e-04  1.4450586e-03 -1.0824538e-03 -1.4873261e-03
 -7.8894574e-05 -9.5730005e-04 -6.3917607e-04 -5.6948138e-05
  6.0661321e-04  1.5446963e-03 -7.3665871e-04 -9.0773201e-04
  1.3447446e-04 -5.7000466e-04  4.5992842e-04 -2.2078059e-03
  1.2241885e-03  8.7076306e-04 -1.8331750e-03 -1.2398910e-03
  8.9800617e-04 -1.0861120e-04 -4.0305697e-04 -2.1433210e-03
0039_1
  1.0000000e+00  6.6807295e-18 -8.3523706e-17  4.1371945e-01
 -1.0221714e-01  8.4119400e-02  1.2986585e-01 -9.0648094e-02
  8.2413260e-03  3.3671056e-02  2.6463156e-03 -1.5790666e-03
 -4.2520935e-02  5.7733809e-02 -3.4580593e-03 -5.0455263e-02
 -1.6695315e-02  5.6265439e-03 -1.1237681e-02  7.4735544e-03
 -2.5202673e-02  1.3383529e-02 -3.8705680e-03 -6.2352073e-03
 -2.6831856e-02 -7.3430452e-03  8.9580907e-03  8.4779173e-03
 -2.2509465e-02  5.5141317e-03  4.9311267e-03  1.5884689e-03
 -2.0421407e-02  7.4202871e-04  1.3054519e-02  4.9982609e-04
 -1.1345503e-02  7.8030109e-03  1.6924840e-03  1.4896304e-03
 -5.3859152e-03  6.8266011e-03  7.3060802e-03 -1.4276663e-03
  8.7604174e-04  5.1726867e-03 -1.2543363e-03  1.6979290e-03
  4.1606337e-03  5.0131742e-03  2.0026560e-03 -1.4219449e-03
  4.8473413e-03  1.6554143e-03 -1.1791159e-03  1.6333390e-03
  6.6303182e-03  3.4864990e-03 -7.7458967e-05 -1.4960004e-03
  4.9395855e-03  9.2160060e-04 -1.2565248e-04  1.0106103e-03
  6.1562005e-03  2.2602131e-03 -5.0267748e-04 -3.9195407e-04
  2.8913744e-03  5.3208887e-04  1.6297472e-03  8.3745944e-04
  3.0580807e-03  9.9897815e-04  1.7744517e-04  5.9817472e-05
 -1.4860305e-05  9.4669807e-04  2.1786925e-03 -2.7735343e-04
0040_1
  1.0000000e+00  2.0548990e-18 -2.6400351e-17  3.6640062e-01
 -1.1796197e-02  4.9097784e-02  9.6520780e-02 -3.8460554e-02
  5.5192614e-02  2.2434886e-02  1.3523573e-02  3.6201186e-02
  8.9389518e-03  4.8020729e-02  1.9545287e-02 -3.5046507e-02
  9.5051504e-03  1.7393080e-02 -9.5544223e-03  4.4507673e-03
  1.8734037e-02  2.8714789e-02 -6.2110193e-03 -1.2708019e-02
  4.5196575e-04  3.8112212e-03 -1.1853029e-02  5.7942404e-03
  1.3222018e-02  1.3089120e-02 -6.0453525e-03  3.5978667e-03
 -5.9067292e-03 -2.1511913e-03 -2.0544652e-03  3.3253172e-03
  4.6629088e-03  6.8500306e-03 -2.6895503e-03  3.6727765e-03
 -7.0443484e-03 -7.8095856e-04  5.9308340e-04 -1.8229208e-03
  1.1092386e-03  4.0402403e-03 -3.7443346e-03  1.9171036e-03
 -4.8630800e-03  1.2211257e-05 -4.0484864e-04 -1.3886383e-03
 -8.5237470e-04  1.0675875e-03 -1.8933613e-03  2.5100553e-03
 -3.5203345e-03  3.5768545e-04  8.9457221e-04 -9.1472989e-04
 -1.8588401e-03 -1.4566584e-04  8.7263598e-04  5.4334040e-04
 -2.1189326e-03  5.4946633e-04  4.3692469e-04 -2.2566176e-03
 -1.8998538e-03 -4.5238710e-04  7.6804595e-04 -9.5992211e-04
 -7.1576925e-04  4.8706752e-04 -9.7095281e-04 -1.5652572e-03
 -1.0672172e-03 -6.9897243e-04  9.0513180e-04 -3.9478632e-04
0041_1
  1.0000000e+00  2.6293745e-17 -2.3785354e-17  3.5506811e-01
 -1.6316449e-01  2.1648203e-01  8.6988688e-02 -1.6455733e-01
  2.1048870e-02  1.1749603e-01 -2.0276304e-02  1.8910045e-02
 -6.0587150e-03  1.1736832e-01 -2.0096284e-03 -2.8341454e-02
  2.1354358e-02  3.1390799e-02  2.2095482e-02 -3.8955674e-04
  1.5804253e-02  1.1803533e-02 -2.0160812e-02 -2.9056012e-02
 -2.0756350e-03 -2.3924353e-02 -6.8594569e-03  6.2860970e-03
 -1.5697449e-02 -2.3742879e-02 -9.5597693e-03  9.0723957e-03
 -2.4499598e-02 -6.8261965e-03  9.6041700e-03  2.9815256e-03
 -7.7912863e-03 -1.2100596e-04 -2.2496135e-03  1.8347228e-03
  3.2702953e-03  2.1614142e-03  4.2271751e-04  7.5042761e-04
  4.3943222e-03 -7.8682446e-03  2.8585472e-03  6.4618647e-03
  3.3156773e-03 -2.1621851e-03  4.0825281e-03 -1.8426795e-03
  1.0591667e-04 -1.2033747e-03  3.4325905e-03 -2.5972536e-03
  4.4059139e-03  3.1229948e-03 -3.6437619e-03 -3.1807098e-03
  1.5152545e-03  3.0368303e-03 -3.4373363e-04 -3.1357850e-04
  4.2077269e-03  2.3659431e-03 -2.3392673e-03  6.2126113e-04
  1.2241615e-03  2.0081259e-03 -2.0431013e-04 -1.0625856e-03
  6.2804149e-04 -1.4005993e-03 -1.6366536e-03  1.9003194e-03
 -2.8517479e-03  7.2398445e-05  3.6847267e-04  1.8067377e-05
0042_1
  1.0000000e+00 -2.8656510e-18 -2.2677219e-17  5.4284011e-01
 -4.1543408e-03  4.8948084e-02  1.0176547e-01 -9.7621443e-02
  1.5476168e-02  4.0106947e-02  4.4927680e-02  3.3049277e-02
  9.7571864e-03  3.5096048e-02 -1.9379389e-03 -4.4286413e-02
 -1.7173267e-02  3.9488088e-02  1.5449998e-02 -6.8728940e-03
  1.0032505e-02  1.5128419e-02 -5.5868269e-03 -1.3795813e-02
 -1.0255536e-02  2.6416359e-02  1.1134651e-03 -1.3319970e-02
  4.9451749e-03  5.6706306e-03  3.4571335e-03 -3.4223733e-03
 -3.3297487e-03  1.0999634e-02 -2.9720439e-03 -1.2366626e-02
 -4.9578791e-04  3.0191926e-03  3.8621420e-03 -3.8306278e-03
 -1.6738872e-03  1.0949214e-03 -3.1244428e-03 -3.9002054e-03
 -2.6228877e-03  2.9852748e-03  4.1167147e-03 -3.1324972e-03
 -2.7886785e-03 -2.2858014e-03  1.1259337e-03 -1.0699046e-03
 -2.0868429e-03  3.0491023e-03  1.0274537e-03 -2.7797738e-03
 -2.4314436e-03 -1.7349813e-03  2.6368424e-03 -7.8065410e-04
 -9.3310799e-04  9.9740463e-04 -1.3053687e-03 -1.0431108e-03
 -1.1397572e-03 -6.7944452e-04  1.2468960e-03 -8.9334636e-04
 -6.4363732e-04 -1.2646114e-03 -1.2085083e-03  1.0248190e-03
  2.3588323e-04 -5.4874733e-04  1.0186826e-05 -7.3033433e-04
 -9.1183332e-04 -2.2074803e-03 -2.7852230e-04  6.0323282e-04
0043_1
  1.0000000e+00 -2.7279163e-17  2.8253419e-17  4.4162533e-01
  2.1436777e-02  2.6983526e-02  6.2444861e-02 -7.2097692e-02
  4.9333302e-02  2.7115037e-02  2.5371458e-02  5.2343805e-02
  2.8793766e-02  1.5339168e-02 -3.4822563e-03 -2.5491021e-02
 -1.3126858e-03  2.4263905e-02  7.6979083e-03  9.2843910e-03
  2.0040607e-02  3.9467805e-03 -1.0783872e-02 -2.2153328e-04
 -3.5407448e-03  1.8727689e-02 -4.7507594e-04  2.4078804e-04
  1.0526241e-02 -2.3841422e-03 -5.9436162e-03  7.3798974e-03
 -1.8180905e-03  1.0367626e-02 -4.9055477e-03  6.7919949e-04
  3.0284946e-03 -3.0295250e-03 -4.5677411e-04  7.3780524e-03
 -1.9631706e-03  2.5623896e-03 -4.6109422e-03  2.6602627e-03
 -1.5859087e-03 -6.1082045e-04  1.8498183e-03  4.2477153e-03
 -2.8748675e-03 -1.5153815e-03 -1.9281753e-03  2.8772878e-03
 -2.7570915e-03  1.2922556e-03  6.0545059e-04  1.3751561e-03
 -3.3645795e-03 -2.3435262e-03  5.3316444e-04  2.1257439e-03
 -1.9672819e-03  1.3230471e-03 -1.0383292e-03  1.5355059e-04
 -2.8479930e-03 -1.7842056e-03  1.2880291e-03  8.0763456e-04
 -1.1955349e-03  3.3725413e-05 -1.5013416e-03  4.1714440e-04
 -1.5797221e-03 -1.1625966e-03  7.5204382e-04 -2.9071814e-04
 -1.1645392e-03 -1.3395939e-03 -9.8165094e-04  8.9703164e-04
0044_1
  1.0000000e+00  4.1540859e-17 -4.0876648e-17  5.4255549e-01
 -3.8683013e-02  4.9941311e-02  8.6075110e-02 -2.5030843e-02
  5.0812266e-03  3.3570435e-02  4.1063356e-02  7.3221319e-02
 -1.3585659e-02  4.3761408e-02  1.3995801e-02 -3.6925265e-02
 -2.9209615e-02  3.2047062e-02  1.7806473e-03  4.5109587e-03
  1.5762155e-03  2.4042553e-02 -1.0187301e-02 -9.0460709e-03
 -1.8557051e-02  1.6941476e-02 -2.1599947e-03 -4.4900570e-03
  1.8586602e-03  6.6338380e-03 -5.1259574e-03  4.1475674e-04
 -9.8311574e-03  6.6435089e-03 -1.0370196e-03 -7.7400417e-03
  4.7361164e-04  9.8929226e-04  2.1808252e-03 -5.5210464e-04
 -1.3602114e-03 -1.4037391e-04 -1.6866518e-03 -1.0386167e-02
 -5.8298775e-04 -1.3269986e-03 -8.8650535e-05 -2.2570239e-03
  1.9832902e-03 -3.0632467e-03 -2.0716443e-03 -2.8545387e-03
 -5.7271522e-04 -8.5128114e-04  2.2510721e-03 -1.2839130e-03
  1.9519346e-03 -2.9804184e-03  9.5696105e-04 -2.9101773e-04
 -2.7992195e-04  8.3198718e-04  1.3238072e-03 -2.2156750e-03
  1.4193390e-03 -3.3218649e-04  1.2248956e-03  8.5217736e-04
  1.3752064e-03  1.3529119e-03 -3.1629109e-04 -1.2234645e-03
  8.8914211e-04  1.0337665e-03  5.6769122e-04  1.0996041e-03
  1.8742926e-03  7.2093954e-04 -1.0891087e-03  5.8971363e-04
0045_1
  1.0000000e+00  2.7311364e-17 -3.9397596e-17  5.1596448e-01
  6.6746612e-02  6.1424973e-02  1.2404322e-01 -9.7264814e-03
 -2.5288726e-02  6.5610566e-03  1.2901760e-02  5.9260794e-02
  4.9638500e-02  5.3065013e-02  3.1093136e-02 -2.1154416e-02
 -4.3353787e-02  5.8581135e-03 -9.2395005e-03  4.8955593e-03
  2.1201899e-02  2.3918820e-02 -4.0561241e-03 -3.5791549e-03
 -2.6050551e-02  1.0613336e-02 -4.3382721e-03  5.8986502e-03
  2.1975799e-03  7.6447485e-03  1.6453050e-03 -1.2667415e-03
 -8.4507285e-03  1.1749102e-02  1.5802770e-04 -6.1538398e-03
 -5.0901536e-03  1.7482494e-03 -3.4600182e-03 -5.6334602e-03
  3.8417920e-03  6.7587472e-03 -2.5215660e-03 -6.3439545e-03
 -6.3961862e-03 -1.2168916e-03 -6.4763052e-03 -2.9183472e-03
  6.2794304e-03  2.1262278e-03  9.8056443e-04  8.4706585e-04
 -2.8342458e-03 -1.5180197e-03  4.0347506e-04 -4.9075878e-03
  2.2661844e-03 -7.2013036e-04 -1.6315140e-04 -7.3716771e-04
  2.1838616e-03  1.3326988e-03  2.3686213e-03 -3.5968443e-03
 -1.4955039e-04 -2.7230801e-03 -2.2512415e-03 -2.9526407e-03
  3.3886530e-03  2.8014580e-03  6.7511094e-04  2.3174460e-03
  3.6590745e-04 -2.0318547e-03  2.0154682e-03 -2.4541125e-03
  1.1722948e-03  9.9111576e-04 -9.4969405e-04  1.7629472e-03
0046_1
  1.0000000e+00  4.2897819e-17 -4.5239221e-17  5.4896259e-01
 -1.5844708e-02  7.5031508e-02  1.1892456e-01 -7.6854506e-02
  2.7655766e-02  4.7901171e-02  3.4428320e-02  2.9351429e-02
  1.5967891e-02  5.0258614e-02 -1.2024812e-02 -4.6824624e-02
 -3.2302381e-03  3.5694005e-02 -4.9317904e-03  7.8804347e-03
  1.5531504e-02  1.4286925e-02 -1.3855986e-02 -1.9713340e-03
 -7.8457277e-03  2.0404975e-02 -8.5657502e-04 -2.6491924e-03
  4.7966752e-03  2.1080636e-03 -6.8153612e-03  1.1031659e-03
 -2.8255679e-03  1.0897867e-02 -7.3153746e-03 -5.8607822e-03
 -5.0063565e-04 -3.1565404e-03 -4.1787809e-03  3.9656836e-03
 -5.9652268e-04  1.0412886e-03 -5.2987496e-03 -1.0207969e-04
 -4.5553434e-03 -3.7051191e-03  1.2669787e-03  1.5859484e-03
 -1.6868151e-03 -2.8609434e-03 -1.3888178e-03  9.1873478e-04
 -4.1350624e-03 -9.6439983e-04  1.6707478e-03 -1.3005178e-03
 -1.4844416e-03 -3.1956374e-03  1.2617505e-03  1.0142469e-03
 -1.5041933e-03 -1.3707613e-04  7.2838453e-04 -1.5831028e-03
 -1.2722501e-03 -2.3413111e-03  2.7151431e-03  5.9569928e-04
  7.5482993e-05 -3.3612727e-04  7.8103738e-04 -4.6607546e-04
 -8.1108721e-04 -6.5608510e-04  2.8703343e-03 -5.5295632e-04
  6.5014414e-04 -3.1576776e-04  9.7177292e-04  6.6458799e-05
0047_1
  1.0000000e+00 -4.0572642e-17  9.1277897e-17  4.1447028e-01
 -1.6803065e-02  4.6592564e-02  7.2465788e-02 -7.1163134e-02
  5.9979250e-02  4.3318807e-02  3.9941068e-02  3.1561509e-02
  1.2952109e-02  3.5477204e-02 -6.8032927e-03 -4.8317493e-02
  2.0121969e-02  3.1260727e-02 -9.1120681e-03 -2.5253988e-04
  1.3981164e-02  1.0106630e-02 -1.6378187e-02  3.7567306e-03
  9.2450883e-03  1.3664961e-02 -2.0045717e-03  1.2486798e-03
 -3.3911371e-05  5.2535904e-04 -3.9575147e-03  7.4578755e-03
  3.1496666e-03  8.6948730e-03 -2.6631806e-03 -5.6084682e-04
 -4.8255651e-03  1.1700975e-03  4.9163105e-04  2.3805592e-03
  1.2568610e-03  4.4175964e-03 -5.2529223e-03  1.9290428e-03
 -4.6484230e-03  1.4707989e-03  1.9868621e-03  1.2954635e-03
 -1.6920350e-03  1.0552834e-03 -1.0936356e-03  3.3741450e-03
 -3.2555976e-03  1.9907920e-03  2.4728199e-03 -1.9628197e-03
 -3.1670546e-03  6.0851796e-05  4.5058779e-04  6.3769619e-04
 -1.7327853e-03  1.5069813e-03  1.5312649e-04 -1.8862063e-03
 -2.6330647e-03  2.3000068e-04  8.4288571e-04 -1.0497779e-03
 -8.8830118e-04  9.0545788e-07 -6.7860691e-04 -1.4565389e-04
 -1.5122353e-03  1.8582448e-04  1.4416721e-03 -1.7221977e-03
 -9.8061283e-04 -9.0467101e-04 -9.2556163e-05 -5.7233282e-04
0049_1
  1.0000000e+00  4.3652606e-18 -2.4099876e-17  3.9026592e-01
 -9.2074804e-04  4.9001308e-02  1.0388925e-01 -3.5865350e-02
  4.9952969e-02  1.8002224e-02  1.4995192e-02  3.5270744e-02
  1.5464607e-02  4.8538797e-02  1.9203334e-02 -3.1408245e-02
  4.6845818e-03  1.1834415e-02 -8.1667095e-03  3.8328854e-03
  1.9532784e-02  3.0382186e-02 -4.6041374e-03 -6.4085875e-03
 -2.8742242e-03  1.4680329e-03 -5.4360959e-03  1.2911643e-03
  1.2270273e-02  1.6842185e-02 -7.0281173e-03  3.0578652e-03
 -4.7187032e-03 -2.1609017e-03 -1.2237741e-03 -8.3698831e-04
  4.4719088e-03  8.7469129e-03 -5.6707857e-03  4.3946499e-03
 -4.5015703e-03 -1.9208494e-03  8.6253696e-05 -2.1930532e-03
 -7.2573721e-04  4.7514555e-03 -3.6976085e-03  3.3608493e-03
 -2.4114457e-03 -4.7062425e-04 -3.6413834e-04 -2.5749041e-03
 -2.6864651e-03  1.9396807e-03 -2.0054200e-03  2.3038987e-03
 -5.8314630e-04 -1.7229029e-04 -7.5618731e-04 -1.8429724e-03
 -3.5021529e-03 -8.7317056e-05 -1.3173563e-04  1.3082849e-03
 -4.0498067e-05 -9.1143303e-05 -5.3291598e-04 -1.2810566e-03
 -3.2942930e-03 -7.1930196e-04  1.1263036e-03  2.6863498e-06
  4.4491994e-06 -7.4063517e-06 -4.1641425e-04 -1.0619688e-03
 -2.1871885e-03 -4.7691009e-04  1.3780470e-03 -8.4896098e-04
0050_1
  1.0000000e+00  4.0158935e-18 -1.4001650e-17  3.4631532e-01
 -3.2991196e-02  4.9950896e-02  9.6900360e-02 -3.1825184e-02
  6.1940894e-02  2.1215116e-02  2.5261233e-02  2.2787585e-02
 -1.4444240e-02  4.4801516e-02  1.3494143e-02 -3.7232206e-02
  1.3597428e-02  2.0816819e-02  3.0281160e-03 -4.6370384e-04
 -2.3981562e-03  2.7630949e-02 -7.1354867e-03 -1.9245387e-02
  5.8735123e-03  1.4321728e-02  2.3585320e-03 -7.1349584e-05
  2.4488176e-03  1.2837689e-02 -7.7519511e-03 -1.2139383e-02
  1.7935062e-03  7.9527938e-03 -7.4687995e-05  4.4622783e-04
  2.7683532e-03  4.5469461e-03 -3.6015353e-03 -3.9062605e-03
 -2.6776913e-04  3.5189281e-03  2.0622732e-03 -1.0914756e-03
  6.7923976e-04  2.8926606e-04 -1.3860290e-03 -1.4612301e-03
 -1.3704265e-03  1.7673531e-03  1.1008362e-03 -1.5293999e-03
 -1.0001898e-03 -1.3105754e-03 -7.0429686e-04  1.3345987e-03
 -1.5264214e-03  7.1939874e-04  1.1502975e-03 -1.9577037e-04
 -2.4794245e-03 -2.1034150e-03  4.7326962e-04  1.8758612e-03
 -2.0784021e-03  4.2233245e-04  3.9825816e-04  6.0998717e-04
 -3.0031853e-03 -1.4171651e-03  1.4266269e-03  1.7970930e-03
 -1.7479231e-03  2.4467800e-04 -8.3173144e-05  2.4258128e-04
 -2.5786499e-03 -6.5533102e-04  1.0807659e-03  8.4406254e-04
0056_1
  1.0000000e+00  5.8862895e-17 -8.4267172e-17  4.5818896e-01
 -1.2585957e-01  5.0119095e-02  7.3058034e-02 -1.2331440e-01
 -3.1956534e-02  3.2506879e-02  1.1556952e-02  4.7978211e-02
 -5.6033841e-02  1.8536493e-02 -1.0857071e-02 -2.5601683e-02
 -3.8486258e-02  1.1305527e-02  1.0277747e-02  2.1406700e-02
 -1.5173549e-02 -1.1789718e-02 -4.0953768e-03  4.5580150e-03
 -7.7994896e-03 -6.3453485e-03  6.0423755e-03  2.3639178e-03
  1.2386301e-03 -2.3972148e-02 -1.9606654e-03  8.3620608e-03
  5.7166465e-03 -9.2608449e-03 -1.4598302e-03  5.5986717e-06
  4.3416935e-03 -1.3488321e-02  2.9068623e-03  5.0958390e-03
  1.0368901e-02 -2.1943617e-03 -4.9097661e-03 -2.3841767e-03
  7.4391855e-03 -3.9865833e-04  1.1807153e-04 -6.9400349e-05
  1.2299153e-02 -8.4398965e-04 -5.4686822e-03 -1.5618583e-04
  8.7824995e-03 -1.0941024e-03 -2.7377551e-03 -2.0779424e-03
  6.9244559e-03 -7.6339897e-03 -3.7026602e-03  2.1269003e-03
  3.3944710e-03 -8.3143697e-03 -3.3503054e-03 -7.4382031e-04
 -2.5460483e-03 -1.1144850e-02 -6.9203155e-04  2.5364087e-03
 -3.2887036e-03 -9.4253029e-03 -1.4087891e-03  6.3717886e-04
 -6.5063535e-03 -6.1002397e-03  9.1619213e-04  2.5919259e-05
 -3.5038478e-03 -3.7133434e-03 -7.2613158e-04  6.0633135e-04
0057_1
  1.0000000e+00 -2.1789478e-17  1.0382854e-16  2.5752598e-01
 -1.7396371e-01  8.7298789e-02  8.4604974e-02 -2.5398531e-02
 -1.3320203e-02  5.3631026e-02  1.7812135e-02  1.6342301e-02
 -8.8164939e-02  7.2873914e-02  1.4711722e-02 -2.8744880e-02
 -2.3440024e-02  3.1684683e-02 -3.3188602e-03  1.0356307e-02
 -3.4790023e-02  3.5835026e-02  6.5172633e-03 -4.1825097e-03
 -4.8865999e-03  7.4636570e-03  1.0144644e-02  8.3727427e-03
 -5.6311597e-03  1.0632825e-02  9.0476581e-03 -9.7580937e-03
  5.5937359e-03 -5.8619292e-03  4.5967378e-03 -2.4815676e-03
  5.2016539e-03  8.9227199e-04 -1.3410482e-03 -6.1617534e-03
  8.4333665e-03 -6.1501463e-03  3.1587205e-03  1.9784575e-03
  8.7399507e-03 -1.5230074e-04  1.2045980e-03 -4.4914573e-03
  6.4967449e-03 -4.5204818e-03  1.9710707e-03 -3.0381240e-03
  4.8080051e-03  9.0339509e-05 -3.9995030e-03 -4.5317520e-03
  4.1191559e-04 -1.5112732e-03 -1.6407793e-03 -5.4890944e-04
 -7.0162762e-04  2.0701646e-03 -3.3227236e-03 -1.1904671e-04
 -3.2543082e-03  2.3268811e-03  1.0698566e-03  7.6567297e-05
 -1.0469438e-03  3.6056018e-03 -1.4234883e-03 -1.1213963e-03
 -8.9605794e-04  2.3858422e-03  5.5739701e-04 -1.2227762e-03
  1.8472052e-03 -4.9525973e-05 -1.8329458e-03 -5.7861612e-04
0058_1
  1.0000000e+00 -1.6584925e-17  5.5966240e-19  2.4190372e-01
 -1.7130098e-01  1.7307184e-01  6.6534911e-02 -1.0919627e-01
  2.4785142e-02  9.4554913e-02 -1.3262987e-02  8.7619234e-03
 -4.3290911e-02  9.6259987e-02 -9.5728778e-03 -1.7435351e-02
  5.9358366e-04  3.7855070e-02  2.1654501e-02  1.8837372e-02
 -6.4532210e-03  4.0066267e-02  4.3633071e-03 -2.6507759e-02
  1.3982027e-02  2.7607016e-03 -3.7747801e-03 -6.6028717e-03
  1.1875067e-02 -1.0949336e-02 -1.7186727e-02  7.9481695e-04
 -2.3660693e-03 -2.9567026e-02  2.2935104e-03  1.1505971e-02
 -1.1381992e-02 -1.5504281e-02  2.6960339e-03  6.4979895e-03
 -9.9331486e-03 -7.1328153e-03  6.0031011e-03 -4.2524330e-03
 -5.8636653e-04  1.4314280e-03 -4.5271770e-03  1.9617167e-03
  3.7534783e-03 -2.0628959e-03 -1.1097946e-03 -5.6470120e-05
  1.9765482e-03  1.4701196e-04  3.7866206e-05  7.5521925e-03
  2.5972280e-03  4.2634748e-04  4.2333081e-03 -1.9741340e-03
  2.4409858e-04  3.6891143e-03  1.2535319e-03  8.5446573e-04
  2.6890730e-03  1.7049764e-03  6.2864365e-04 -3.8393414e-03
 -2.0771983e-03  3.0053691e-03 -1.1558219e-03 -1.1273272e-04
 -2.3018733e-05  2.3339677e-03 -8.0683736e-04 -1.2075586e-03
 -1.5117455e-03  4.1238870e-03 -6.5043824e-04  5.4858816e-04
0059_1
  1.0000000e+00  3.0970713e-17 -7.7172022e-17  4.1658270e-01
 -2.2890347e-02  5.4683802e-02  1.0482099e-01 -1.7952975e-02
  5.6210308e-02  2.0161643e-02  2.4926220e-02  3.8050501e-02
 -4.3205038e-03  4.7272064e-02  1.7461138e-02 -2.4758186e-02
  1.2653423e-02  1.4608999e-02  1.4632850e-03 -4.6455027e-04
  1.3530006e-03  2.4279933e-02 -1.3522841e-02 -3.7886614e-03
  5.4305609e-03  6.6139331e-03  5.0525835e-03  2.5542875e-03
 -1.7465349e-03  6.3848606e-03 -1.2617577e-02 -4.1500699e-04
  3.4185522e-05  4.6549365e-03  5.6140951e-03  1.3266403e-03
 -3.7445022e-03 -4.3438447e-04 -8.4992355e-03 -2.1096105e-03
 -7.9691207e-04  5.1528830e-03  2.1434062e-03  8.0194740e-05
 -1.9495525e-03 -2.5767127e-03 -3.9689043e-03 -2.6954815e-03
  7.9951370e-04  3.0960088e-03 -1.4154310e-03 -1.8665501e-03
 -7.2048300e-04 -3.5260370e-03 -2.7703963e-03 -1.5941015e-03
  1.7342291e-03  5.8347619e-04 -2.4871829e-03 -4.8158296e-05
 -7.1769477e-04 -3.2753484e-03  4.5876029e-04 -5.7129604e-04
  1.2462743e-03 -3.8774576e-04 -1.0315030e-03 -2.0520644e-04
 -5.4988270e-04 -9.1630165e-04  1.6781177e-03 -1.9184491e-03
  1.9549008e-03 -5.5787564e-05 -1.0357942e-03 -7.1036895e-04
  5.9148435e-04  3.2821867e-05  4.9317068e-04 -2.1782753e-03
0060_1
  1.0000000e+00  2.9312423e-17 -8.1867596e-17  4.4516562e-01
 -6.2489144e-02  8.2137983e-02  6.1822529e-02 -1.7569964e-01
  8.8269018e-03  7.6593483e-02  1.4994315e-02 -7.0863609e-03
 -4.6656918e-03  4.5787954e-02 -4.0456742e-02 -4.4754939e-02
 -7.3562141e-03  5.5391441e-02  1.4645748e-02 -7.7267406e-03
  4.7393421e-03  1.3770937e-02 -2.6200385e-03 -1.0518318e-02
  7.5226832e-03  3.2577768e-02  8.8393799e-03 -2.3844571e-02
  9.2166661e-03 -3.7713599e-03  1.6457112e-03 -8.6789353e-03
  9.6284682e-03  2.4960295e-03 -4.9941374e-03 -8.7763678e-03
 -2.3656205e-03 -1.1611332e-02  5.5080913e-03 -3.9678017e-04
 -3.9089759e-03 -6.5741037e-03 -5.9227813e-04 -3.4865414e-04
 -7.9290040e-03 -5.9723057e-03 -1.1017412e-03 -1.8578736e-03
 -9.9381227e-03 -3.1115296e-03  3.5925990e-04  6.9440091e-03
 -4.6684161e-03 -1.8457705e-03  4.6063047e-04  8.3794465e-04
 -7.7511892e-03  1.3185723e-03  3.0702745e-03  1.8564728e-03
  1.7206780e-03 -1.9132862e-05  3.2254605e-04 -3.2609231e-04
  2.4930952e-04  9.6654742e-04  1.8455884e-04 -1.7522980e-03
  4.9165684e-03 -2.4187166e-03  6.3393631e-04  8.9428045e-04
  2.6569345e-03 -2.2161831e-03 -3.2743475e-04 -8.6404010e-04
  2.7482893e-03 -1.7553910e-03  1.6285949e-03 -3.8130266e-04
0061_1
  1.0000000e+00 -2.2906758e-17  3.8404657e-17  4.6918809e-01
 -3.0636888e-02  7.8159205e-02  1.3033341e-01 -5.8023985e-02
  3.1831101e-02  2.9335888e-02  9.8104287e-03  1.8835093e-02
 -3.4677332e-03  6.7861431e-02  4.5700859e-03 -3.2147169e-02
 -1.8674739e-03  2.2164803e-02 -5.5975086e-03 -2.8445977e-04
  7.1317331e-03  3.8625285e-02 -1.0817501e-02 -7.0536007e-03
 -2.6243861e-03  1.0173874e-02 -2.3820835e-03 -8.1104296e-03
  7.8784736e-03  1.6468614e-02 -1.4673461e-02 -7.2516644e-04
 -1.4003363e-03 -6.3804623e-04 -3.4593659e-03 -5.5590891e-03
  1.6829120e-03  2.0192521e-03 -8.5504350e-03  3.9014562e-03
 -3.4561519e-03 -4.1182229e-03 -3.4480100e-04 -4.3684359e-03
 -2.7811304e-03 -1.6237818e-03 -2.1114028e-03  8.8766039e-04
 -2.9712718e-03 -3.7232070e-03 -2.2856607e-03 -4.7568195e-03
 -3.3840696e-03 -9.9428123e-04  1.9531707e-04  1.4821097e-03
 -6.0888649e-04 -3.4174916e-03 -9.0176842e-04 -3.3917602e-03
 -3.0387208e-03 -3.1769462e-04  7.7948138e-04  8.7766413e-04
  8.8296083e-04 -2.2818784e-03  8.3081998e-04 -1.1556827e-03
 -1.5910799e-03  3.3123056e-04  1.4505947e-03 -1.1780226e-04
  1.3767221e-03 -1.3161579e-03  1.8397388e-03 -5.0389276e-04
 -1.9119198e-04  7.4185332e-04  7.2796840e-04 -9.8332171e-04
0062_1
  1.0000000e+00 -4.3887202e-17  9.5584380e-17  5.3286082e-01
  3.6408474e-03  6.3179496e-02  1.0050405e-01 -5.1074123e-02
  2.6354556e-02  1.2285865e-02  5.9959124e-03  5.3395677e-02
  1.1294500e-02  5.0019079e-02  1.3092915e-02 -2.1759218e-02
 -1.1802059e-02  5.8454589e-03 -1.7567940e-03 -7.3857544e-03
  2.3242924e-03  2.9230257e-02 -1.4760359e-02  2.4328499e-04
 -7.2536418e-03  8.7636788e-03  7.5846725e-03 -6.8672660e-03
 -1.1064778e-03  1.2816393e-02 -4.5933537e-03 -4.4926739e-03
 -2.1513977e-03  9.3237841e-03 -1.1186342e-03 -1.2211381e-02
 -1.4999706e-03  3.4783395e-03 -5.5561292e-03 -5.1385092e-04
 -1.3886865e-03  6.4901965e-03 -3.3998844e-03 -1.4783578e-03
 -1.3488471e-03  6.6198241e-04  4.0164676e-03  1.2648525e-03
 -2.7397220e-03  3.1858778e-03 -9.4183860e-04 -2.5069846e-03
 -3.1629526e-04  1.8218652e-03  2.4046695e-03 -3.5360000e-03
 -2.0703457e-03  8.6355336e-04 -4.9797965e-03 -9.8238818e-04
  2.2120612e-03  1.2422609e-03 -7.4134425e-04  3.6086524e-04
 -1.2931776e-03 -2.3532442e-03 -1.0538560e-03  1.9640241e-03
  1.5996346e-03 -9.2535870e-04 -1.5401306e-04 -2.2754041e-04
 -1.5352864e-03 -1.7974294e-03 -9.1524279e-05  1.2844647e-03
  1.6395782e-03 -1.9258639e-03 -1.3942785e-04  6.2088884e-04
0063_1
  1.0000000e+00 -2.9303558e-17  4.6406706e-17  4.6572701e-01
  6.4340212e-02  8.1638118e-02 -5.7036622e-03 -1.6917717e-01
  7.0149214e-02  2.9877491e-02  2.6009565e-02  3.8383828e-03
  4.8347571e-02  1.9118075e-02 -5.9377171e-02 -1.3355786e-02
  2.3197789e-02  9.1172085e-03 -8.9935318e-04  4.8154418e-03
  4.1671902e-03  3.9238793e-03 -2.7521440e-03  1.4930987e-02
  1.1907626e-02  1.2615265e-02 -6.5350305e-04  7.7624458e-04
  2.0453010e-04  7.6470973e-03  3.7026714e-03 -6.0004898e-03
  7.2364031e-03  6.9434289e-03 -2.0259251e-03  8.8082531e-03
  7.3359974e-04  3.7814599e-03  3.7486203e-03 -9.5513944e-03
  9.8423077e-04  7.2098588e-03 -1.4314906e-03 -1.0540793e-03
  4.8685234e-04  1.5061291e-04 -1.8122698e-03 -2.8800707e-03
 -1.0981513e-03  8.4702028e-03 -4.9604895e-03 -3.8211064e-03
  1.7385138e-03  5.0082023e-04  1.4002042e-03  1.5049883e-03
 -1.1208906e-03  2.7907619e-03 -7.3498951e-03 -4.5944349e-03
  1.6644467e-04  2.7589190e-03 -1.4290477e-03  4.2853336e-03
 -1.2937177e-03 -1.1562817e-03  1.8014354e-04 -8.1199099e-04
 -2.7231801e-03  3.2123006e-03 -4.5202231e-03  2.1493949e-03
 -1.7823014e-05  2.0634108e-03  6.5285820e-03  6.0795064e-04
 -1.2008692e-03 -3.1142537e-04 -4.7286076e-03 -4.2185476e-03
0065_1
  1.0000000e+00 -1.8460504e-18 -5.9162937e-17  3.1500569e-01
 -1.0916188e-01  7.5657715e-02  8.6767052e-02 -3.1176633e-02
  2.4463600e-02  3.4313655e-02  1.7886872e-02  2.1498997e-02
 -5.9208889e-02  4.9102686e-02  2.5486010e-03 -3.3423670e-02
 -2.1621970e-02  1.7424773e-02 -6.9913711e-03  1.7073846e-02
 -3.8873901e-02  2.8865798e-02 -1.0195735e-03 -3.2584835e-03
 -1.8833651e-02  1.4614112e-02  1.0473974e-02  1.1814040e-02
 -1.3221623e-02  1.7911266e-02  4.1782650e-03 -1.1089758e-02
 -3.9291815e-03  5.6804858e-03  1.9648792e-03 -3.3958473e-04
  1.7509549e-03  5.3905475e-03 -2.6810552e-03 -2.4061408e-03
  3.2545501e-03 -7.1921998e-04  5.3510747e-03  3.1564951e-03
  7.4952403e-03 -2.5337899e-04  4.2996388e-03 -2.5883863e-03
  6.5988228e-03 -2.8128137e-03  4.6992974e-03 -6.3722833e-03
  7.8166608e-03 -3.3307650e-03 -3.6771533e-03 -4.6432422e-03
  4.6881542e-03 -3.2145299e-03 -2.2283574e-03 -1.2431921e-03
  3.4911434e-03 -3.3451698e-03 -1.3855171e-03  2.5496530e-03
  7.9281252e-05 -1.0023278e-03  2.0062040e-03 -8.7239800e-04
 -1.1263438e-03  2.5010731e-04  2.7590287e-04 -4.9268354e-04
 -1.1253771e-03  3.0630608e-03 -4.9527359e-04 -2.3270496e-03
 -5.0392996e-04  2.0817276e-03 -1.0363694e-03  1.3218655e-04
0066_1
  1.0000000e+00 -1.5408538e-17 -2.0608565e-17  4.4470820e-01
 -3.4091583e-02  8.1538506e-02  8.9469684e-02 -6.8630444e-02
  3.4542332e-02  3.4594336e-02  3.7847831e-02  3.5779898e-02
 -4.4019795e-03  4.1803498e-02 -1.0741196e-03 -3.8279427e-02
 -1.8191243e-02  2.0580261e-02  7.2672360e-03  9.2710012e-03
 -3.9401603e-03  1.9994767e-02 -3.8744691e-04 -4.8716812e-03
 -2.1606423e-02  1.1946736e-02  1.8020820e-03 -9.3797175e-03
 -5.1227452e-03  1.1408426e-02 -8.0998310e-03  3.1500030e-03
 -1.2834652e-02  4.2556134e-03 -5.7574859e-03  2.7390386e-03
 -5.7858803e-03  4.7372145e-03  9.4478501e-03  1.0172218e-02
 -8.4757828e-03 -1.0169975e-03  1.2909522e-03 -8.3122998e-03
 -6.0958011e-03  6.1417443e-03  3.6860053e-04  4.3188768e-05
 -2.4797987e-04  1.2137249e-03 -2.7541618e-03 -1.1126809e-03
  2.3742099e-03  2.7891950e-03 -9.7287750e-04 -3.8367857e-04
  2.5763993e-03 -2.2348004e-03 -1.6442719e-03  3.7659775e-03
  4.8140475e-03 -5.8063690e-04  2.8817180e-03  3.7314026e-04
  1.4145165e-03 -1.9017850e-03  1.1747274e-03 -1.4514911e-03
  6.0337953e-03 -5.9764121e-04 -1.4403612e-03 -1.3382733e-03
  2.0208552e-03 -8.3845354e-04 -1.1282652e-03  7.6392822e-06
  6.3430412e-03 -1.9101501e-03 -3.6190364e-04  1.1661194e-03
0068_1
  1.0000000e+00  1.3293719e-17 -4.2443116e-17  5.4453071e-01
  8.4208814e-03  5.4279596e-02  9.4930979e-02 -3.6238969e-02
  2.4353980e-02  1.1925791e-02  1.2973266e-02  6.3882116e-02
  1.3446995e-02  4.6204144e-02  1.0477816e-02 -9.1826843e-03
 -1.3252182e-02  3.7960977e-03  4.9328147e-03  2.0633380e-03
  1.2468907e-03  2.6109872e-02 -1.3770590e-02  5.3632650e-03
 -1.0476228e-02  3.2920958e-03  3.9151728e-03 -4.9558100e-03
 -7.7358380e-03  1.4484681e-02 -7.9459056e-03  6.3819303e-03
 -1.3490024e-03  5.5746938e-03  4.4840461e-03 -1.0326078e-02
 -7.3624749e-03  6.6963513e-03 -5.6185415e-03 -3.3632521e-03
  4.7764564e-03  2.8365982e-03 -4.1908204e-03 -7.4932690e-03
 -5.4895239e-03  7.9286392e-04 -3.9145398e-03 -2.0028327e-03
  3.8365950e-03  1.4762091e-04 -3.0604493e-03 -1.0789311e-03
 -3.1779548e-03  3.0878817e-04  7.3555761e-04 -1.1641526e-03
  2.3598108e-03 -1.4691171e-04  2.2566446e-03 -8.5705902e-04
 -2.2592339e-05  8.0969559e-04  7.1615094e-04 -4.3327190e-03
  1.5806574e-03  2.6128500e-04  1.4363724e-03 -1.8358118e-03
  2.1262785e-03  3.1845969e-04 -2.5864025e-03 -2.2366792e-03
  8.5968844e-04  3.8037090e-04  1.2698357e-03  1.2907258e-03
  1.9394319e-03 -2.1297374e-04 -3.1292179e-04  3.0592795e-04
0069_1
  1.0000000e+00 -5.1183945e-17  7.7482838e-17  3.8231769e-01
 -6.8229995e-02  8.0268443e-02  1.0263427e-01 -1.1361919e-01
  2.8277053e-02  4.2730713e-02 -4.0121864e-03  1.6162635e-02
 -2.5029506e-02  5.8824316e-02 -8.2923060e-03 -3.3158907e-02
 -1.4125579e-02  2.9344226e-02  4.9747363e-03  2.1670901e-02
 -1.3559991e-02  3.6228763e-02  5.0301688e-03 -8.0283000e-03
 -1.0012786e-02  2.5083507e-02  1.3008349e-02 -3.3004088e-03
  2.9736924e-03  1.8022257e-02 -3.4238023e-03 -8.1808878e-03
  2.3820633e-03  8.7083023e-03  3.3639485e-03 -5.6921814e-03
  6.2304542e-03 -3.0842968e-03 -3.9934856e-03 -1.2994008e-03
  1.7541852e-03 -4.6561773e-03 -4.1557748e-04 -4.0828157e-03
  2.6989900e-04 -1.0502035e-02 -2.0570950e-03  2.3278721e-03
 -1.0634726e-03 -6.8396213e-03 -1.1029164e-03 -1.5766928e-03
 -3.0527666e-03 -8.3730946e-03  3.7757730e-04  2.3311997e-03
 -1.7584226e-03 -4.4309149e-03 -1.2782939e-03 -1.9822323e-04
 -3.1178284e-03 -3.1938106e-03  1.0852705e-03  1.1005917e-03
 -6.8355208e-04 -8.0117152e-04 -1.3364498e-03  9.5490701e-04
 -5.6696596e-04  1.3468916e-03  1.0286413e-03  2.2672417e-04
  1.6370548e-03  1.1823794e-03 -9.2304668e-04  1.1487803e-03
  2.2959174e-03  2.0992853e-03 -7.8566994e-05 -1.9688139e-04
0070_1
  1.0000000e+00 -4.3493354e-17  6.8817871e-17  4.2785895e-01
 -3.9691112e-03  7.4630983e-02  8.5762976e-02 -5.5588846e-02
  5.9100012e-02  2.9133386e-02  2.3597491e-02  4.6184605e-02
  1.7948477e-02  4.4406612e-02  7.8918219e-03 -3.7716780e-02
  7.7091043e-03  1.9517967e-02 -4.5482912e-03  3.4728517e-03
  1.7282062e-02  2.1446271e-02 -1.7109017e-02 -4.4882582e-03
  6.2482214e-04  8.2228209e-03 -3.6168081e-03  5.5768598e-03
  5.8069681e-03  6.8312174e-03 -7.3182019e-03  8.0987491e-03
 -1.2994983e-03  3.4598727e-03  2.0359603e-03 -4.2766487e-03
 -5.1233873e-03  1.6982003e-03 -8.9852975e-03  4.4921198e-03
 -1.1115851e-04  5.1363774e-03 -8.9685013e-04 -3.0629342e-04
 -6.2420683e-03  3.5015847e-04 -2.8832460e-03  3.5948392e-03
  1.8337516e-03  3.0001153e-03  9.1051542e-04 -7.2220210e-04
 -5.4383659e-03 -1.3030624e-03 -1.5246742e-03 -3.3699188e-03
  8.3253376e-04  8.4202292e-04 -4.7370921e-03  7.3009477e-04
 -3.1766514e-03 -1.4571489e-03 -9.6144523e-04  6.8050715e-04
 -9.0661837e-04 -1.1234132e-03  7.8532979e-04  2.7487112e-03
 -1.9931202e-03 -9.5702855e-04  1.9944440e-03 -3.3532181e-03
 -2.0685003e-03  7.4757021e-05 -1.5726959e-04 -1.1715846e-03
  1.2698031e-03 -2.4985794e-04 -2.2511690e-03 -3.2269969e-03
0072_1
  1.0000000e+00 -4.8859921e-17  7.8673003e-17  3.8708388e-01
 -7.0839774e-02  9.8283521e-02  8.8493064e-02 -1.4400210e-01
  2.7357194e-02  3.8265072e-02 -8.0029040e-03  5.6152132e-03
 -3.2282707e-02  5.6320982e-02 -2.3488748e-02 -3.6273922e-02
 -1.7695843e-02  3.0228372e-02  1.2835467e-02  1.6504435e-02
 -1.7645794e-02  3.3112959e-02  2.7502694e-03 -1.4130953e-02
 -9.9910908e-03  2.8799628e-02  1.4021124e-02 -8.0743104e-03
  4.8141117e-03  1.6031532e-02  1.2375826e-03 -7.8290589e-03
  3.7811436e-03  7.6323141e-03  3.5985110e-03 -7.8259870e-03
  4.8338997e-03 -1.3580276e-03  4.0236728e-03  2.4733592e-03
  5.2945173e-03 -3.2585744e-03  3.6869355e-03 -7.1734174e-03
  1.5731678e-03 -8.3844630e-03 -1.4348995e-03 -1.0566677e-03
  2.4762109e-03 -7.9560686e-03 -4.1229539e-03  2.8846781e-03
 -2.3983151e-03 -8.9485443e-03  2.6642489e-03  3.1586151e-03
 -2.2890379e-03 -6.0421592e-03 -8.6969637e-04  1.1927747e-03
 -3.0794346e-03 -3.3807126e-03 -9.8901279e-04  2.2061126e-04
 -2.6563053e-03 -1.3312272e-03 -3.3767740e-04  3.0645471e-03
 -5.1371803e-04  1.8446196e-03  3.2196444e-04 -9.1865274e-04
  1.0106334e-03  1.9074538e-03 -7.4421596e-04 -9.1069235e-04
  2.1568078e-03  1.3291228e-03 -3.9871706e-03  5.9923822e-04
0073_1
  1.0000000e+00 -2.1362936e-17  4.5568986e-17  3.2686627e-01
 -4.1102762e-02  9.4044990e-02  7.4115569e-03 -4.1984014e-02
  6.0205093e-02  3.1241179e-02  7.8859907e-03  8.0282853e-02
 -5.5734804e-03  3.6218822e-02 -2.4599348e-03 -1.3006384e-02
 -7.4913676e-03  8.3501615e-03  4.4485898e-03  3.2240470e-02
 -1.3633442e-02  1.6332162e-02  5.9566177e-04  6.3684942e-03
 -1.7030711e-02  1.2024389e-02  1.8354136e-02  1.0192191e-02
 -5.5347536e-03  8.2629511e-03  8.7950381e-03 -6.8164099e-03
 -1.1067702e-02  4.2127739e-03  5.5459228e-03 -1.4009215e-02
 -5.0892785e-03  1.8265423e-03 -9.3084039e-03 -5.7002815e-03
 -5.3289854e-03  8.1880156e-04 -2.8539688e-03  2.6084397e-03
 -3.3383469e-03 -4.3535577e-04  6.6108903e-03  2.3775603e-04
 -2.5139592e-04 -1.3540094e-03 -1.3009622e-03 -6.9793751e-03
 -7.6753445e-04 -1.5937246e-03 -9.3747942e-04 -9.4461866e-04
  2.2471156e-03 -3.5784198e-03 -3.2154911e-03  1.0741544e-03
 -1.7768890e-04 -2.4403064e-03  3.6918241e-03  2.6691699e-03
  1.5954342e-03 -3.4614161e-03  1.9945768e-03 -2.6377352e-03
 -5.0267750e-04 -1.9076821e-03 -2.9549945e-03 -1.5630359e-03
  2.9155568e-04 -9.7467991e-04 -1.3559423e-03  2.9685358e-03
  3.3421212e-04 -1.1120423e-03 -1.5489358e-03  2.9715078e-03
0074_1
  1.0000000e+00 -2.3469301e-17  4.8047038e-17  3.6806118e-01
 -6.3949178e-02  7.5629065e-02  9.9705213e-02 -7.4231656e-02
  1.7232777e-02  3.0059528e-02  1.1644727e-02  2.1504833e-02
 -2.5372958e-02  4.1719896e-02 -1.2925583e-03 -3.2281390e-02
 -3.0691666e-02  1.0370056e-02  3.9039851e-03  1.8033927e-02
 -2.4324455e-02  1.5102408e-02 -2.9009686e-03 -5.4538877e-03
 -3.5068948e-02  1.3861138e-02  1.2123262e-02  7.9962871e-03
 -1.1062742e-02  9.0327143e-03 -4.2913272e-03 -4.4150611e-03
 -1.7478256e-02  1.0595739e-02  6.9687948e-03  7.0556742e-03
 -1.9842364e-03 -2.4752119e-03  2.1581528e-03 -4.5512283e-04
 -9.8580068e-03  5.9609257e-03  5.7905578e-03  2.1130238e-03
 -4.7570711e-05 -1.9667033e-03  5.1894468e-03 -2.9466835e-03
 -1.1744548e-03  8.3998093e-03 -1.0617952e-05 -2.3548542e-03
  7.6623748e-03  7.7077818e-04  4.0490431e-03 -2.5086146e-03
  6.7787124e-03  2.6252357e-03 -4.4398714e-03 -3.2301298e-03
  7.3666040e-03 -1.3411574e-03  2.3910692e-03  6.7674331e-04
  5.0504067e-03 -1.7630643e-03 -4.0274466e-03 -2.4904019e-03
  2.6216282e-03  9.2152706e-04  8.5675497e-04  2.6873829e-03
  3.6685986e-03 -1.3036780e-03 -4.4408064e-04 -1.1866336e-03
  7.0084489e-04  1.0580991e-03 -1.2679909e-04  1.0221940e-03
0075_1
  1.0000000e+00  2.0114406e-17 -7.9906646e-17  3.6605016e-01
 -9.6094825e-03  7.1886454e-02  7.4431014e-02 -7.3607762e-02
  8.0503685e-02  3.7254819e-02  1.6786467e-02  1.3174858e-02
  2.3069134e-02  3.3609190e-02 -1.7908251e-02 -2.6804620e-02
  2.3545695e-02  1.2621336e-02 -2.3579889e-03  1.0519733e-02
  8.3287851e-03  7.4843985e-03 -4.7331288e-03  3.9101041e-03
 -1.1624023e-03  8.7284422e-03  1.0312202e-03 -9.1068303e-04
 -1.4350326e-03  1.1186549e-02  1.8110953e-03  1.5800648e-03
  4.1399226e-04  1.1983340e-02 -3.9747047e-03 -4.6544928e-03
  5.6823765e-03  8.0935516e-03  1.3986225e-04 -4.6324503e-03
  6.0712253e-05  1.3892571e-04 -1.3244199e-02  2.1138717e-04
  1.7860524e-03  3.1142894e-03 -1.0824455e-03  4.1174113e-03
 -6.1119436e-03 -2.1965342e-03 -1.7820274e-03  5.2561535e-03
  1.5115022e-04  4.5129284e-03  1.7808362e-03 -1.5194651e-03
 -5.6616223e-03  4.8720834e-04 -6.2538658e-04  1.6434552e-03
  3.5588230e-03  1.8078964e-03 -3.4831423e-04 -9.0249404e-04
 -5.7422198e-03 -1.7356209e-03  4.7065962e-04  4.4507869e-04
  9.1262057e-04  4.4312629e-05  4.3316855e-04  4.0176332e-05
 -5.0837444e-03  4.4182321e-04  6.4526365e-04 -1.7080093e-03
  1.3651751e-03  2.0637128e-04  9.1625790e-05 -4.1986497e-04
0076_1
  1.0000000e+00 -2.1873933e-17  6.9947193e-17  4.6014716e-01
  2.7206267e-02  8.9244100e-02  3.8587796e-02 -2.6387865e-02
  2.9956693e-02  2.0701556e-02  2.6771816e-02  7.9744935e-02
  2.9499150e-02  3.8720855e-02  2.8381985e-03 -1.7470878e-02
 -1.8231982e-02  1.2516399e-02  8.5622093e-03  8.3214954e-03
  9.1793794e-03  1.7069981e-02 -1.3424557e-02 -6.3024682e-03
 -1.1484028e-02  1.3683067e-02 -3.6304634e-03 -5.7863867e-03
  2.1041601e-03  5.4163329e-03 -1.0522915e-02  3.3922670e-03
 -2.2857492e-03  1.4058621e-03 -3.2692501e-03 -7.5164753e-03
 -1.0591557e-02  3.5063668e-03 -3.4923618e-03  2.9741232e-03
  4.7499915e-03 -8.3584238e-04  1.0971559e-04 -7.3577076e-03
 -1.1704555e-02  3.2026980e-03 -5.3589546e-04 -2.7087606e-03
  6.9281149e-03 -2.2162349e-03 -7.4795898e-05 -6.2619022e-03
 -9.9727155e-03  3.7349484e-04 -2.8803195e-03 -2.3120513e-03
  1.4636429e-03  2.4868580e-03  5.1471087e-03 -8.1265665e-04
 -2.1880005e-03  2.9135950e-03 -1.0463989e-03 -6.5319132e-03
  2.5353268e-03  4.1204512e-03  2.7356285e-03 -3.6850562e-04
  2.9326072e-03 -1.0043938e-03 -1.0163990e-03 -5.0775714e-03
  3.5308852e-04  2.7597412e-03 -1.9636163e-04 -3.9793861e-04
  1.3478788e-03 -1.9216396e-03 -8.5455008e-04 -1.1507138e-03
0077_1
  1.0000000e+00 -9.5115647e-18  6.3086289e-17  4.3896346e-01
 -9.2358519e-03  2.0130194e-01  1.2237359e-02 -5.8738133e-02
  6.4728715e-02  4.8028510e-02  5.9810849e-02  3.4915642e-02
  8.7265866e-03  5.8216760e-02 -4.1210916e-02 -2.9788337e-02
  1.0424136e-02  3.2184187e-02  8.3582952e-03 -4.4018583e-03
 -7.2813978e-03  8.7122047e-03 -2.8473941e-02  6.4450555e-03
  4.6967917e-03  2.1029399e-02 -2.5374437e-03 -5.2197944e-03
 -1.0439407e-02 -6.7507162e-03 -8.7785333e-03  7.2733813e-03
  8.2877369e-04  8.7626792e-05 -5.7347017e-03  2.6301975e-03
 -1.8650217e-02 -5.9089624e-03  6.7235912e-03  3.5323285e-03
 -5.1416621e-03  4.3513970e-04  4.5686156e-03 -2.8335507e-04
 -9.6814900e-03  4.8397389e-03  6.4862884e-03 -9.6576887e-03
  4.5195282e-03  3.8178446e-03 -7.5765574e-04 -6.9012972e-03
  6.6650968e-03 -3.7477867e-03 -4.8374529e-03 -2.3519307e-03
  1.8220160e-03 -7.4905900e-03  1.8367825e-03 -6.2961311e-04
 -2.5403575e-03 -5.6021823e-03 -1.6715484e-03  1.4807672e-03
 -1.1155710e-03  6.3281148e-04  1.3520063e-03  3.5737350e-04
 -9.3427904e-04  1.7490170e-03  3.2450788e-03  1.8459080e-03
  6.4525185e-03  1.2058902e-03 -2.2071050e-03 -3.5358178e-03
 -1.4576589e-04 -2.0782742e-03 -3.3173763e-03  4.3964464e-03
0078_1
  1.0000000e+00  1.4890412e-17  4.4613012e-18  4.2027467e-01
 -3.2571286e-02  1.2024574e-01  6.0757335e-02 -9.6414667e-02
  7.4789790e-02  5.0789398e-02  1.5157277e-02  2.8866828e-02
  1.3876422e-02  4.5431499e-02 -2.6716115e-02 -3.2800145e-02
  1.3902452e-02  1.9350508e-02 -2.6804104e-03  1.5507726e-02
  8.6798971e-04  1.1061270e-02 -7.5013443e-03  4.2112926e-03
 -8.6552063e-03  1.0804381e-02  6.6849782e-03 -8.6131917e-03
 -9.5421258e-03  1.3151591e-02 -9.3947910e-03 -6.0132581e-03
 -1.8663144e-04  1.3245845e-02 -8.4328861e-03 -5.6096698e-03
  3.8210294e-05  5.8895600e-03 -5.4176841e-03 -2.4357492e-03
  3.7064777e-03  2.8075761e-04 -9.2323682e-03 -2.5857689e-03
 -1.5134399e-04 -4.5589462e-03 -7.5967426e-03 -1.5985859e-04
 -4.7584797e-03 -6.0329490e-03 -2.6311766e-03  6.5484523e-03
 -4.9006926e-03 -1.9227381e-03  6.8977880e-04 -1.7266116e-03
 -4.1324695e-03  1.3733083e-03  1.0365120e-03 -3.9547336e-04
  2.0689301e-03 -1.6979627e-03 -3.8653735e-03 -3.0825529e-03
 -3.7450837e-04 -4.0247538e-04 -1.9960659e-03  2.5304191e-03
  1.7364545e-03 -5.7062497e-03  2.4358480e-04  3.0693326e-03
 -3.0177900e-03 -9.6914562e-04  1.3628433e-03  1.9255121e-03
 -1.5716753e-03 -9.1330839e-04  5.1190183e-03  2.1532349e-03
0079_1
  1.0000000e+00 -6.3450294e-17  7.3357445e-17  4.8752666e-01
  1.4668206e-02  1.0942877e-01 -1.8640626e-02 -2.8417313e-02
  5.7281381e-03  3.3039585e-02  4.4056671e-02  8.0327245e-02
  1.0132447e-02  2.7958616e-02 -2.0246439e-02 -1.8292734e-02
 -3.2519722e-02  3.6364277e-02  1.6974433e-02 -4.8782023e-03
 -5.2588030e-04  3.6345736e-03 -1.3307104e-02 -1.7149240e-02
 -1.2756770e-02  3.2566381e-02 -8.5103236e-03 -2.1249170e-02
  3.0947519e-03 -6.2643959e-03 -8.2069114e-03 -1.0842501e-02
 -1.3643406e-03  1.5060611e-02 -1.2293357e-02 -7.3596481e-03
  6.3909238e-03 -5.3138977e-03  8.0793173e-04 -6.4309856e-03
 -3.3233748e-05  5.6822307e-04 -3.5012354e-03  7.1925172e-04
  4.8044548e-03 -1.9475202e-03  1.8745214e-03 -6.5615806e-03
 -1.1955914e-03 -1.1282449e-03 -1.4549408e-03  2.0669723e-03
  3.9160982e-03 -2.1501794e-03 -7.2626704e-04  2.7456751e-04
 -3.0617179e-03  7.2140495e-04  8.3201195e-04  1.8659394e-03
  1.4727207e-03 -1.8727827e-03  2.5102112e-04  3.3184132e-03
 -2.9737888e-03  1.9898562e-03  8.1565568e-04 -2.6167781e-04
 -2.1199857e-04  9.3174804e-04  1.1308940e-03  2.4764929e-04
  6.9339094e-04 -3.0510286e-04 -5.4869151e-03 -8.7077510e-04
 -3.0484886e-03  7.5614052e-04  4.4898529e-04  6.1200555e-03
0080_1
  1.0000000e+00 -4.7944903e-17  1.0774207e-16  4.1132666e-01
 -2.3880495e-02  6.3682524e-02  5.8341207e-02 -6.6430812e-02
  5.7364766e-02  4.2191136e-02  2.3418785e-02  5.8888254e-02
  1.4922064e-02  4.2983431e-02  6.3077333e-03 -4.0102001e-02
  1.1033805e-02  2.3781254e-02 -5.5110296e-03  2.6912890e-03
  1.8422110e-02  1.8365290e-02 -2.1115203e-02 -5.9463549e-03
  3.5981472e-03  4.4700043e-03 -8.7444283e-03  8.5602584e-03
  4.5087717e-03  9.1016351e-04 -4.7281813e-03  1.0462527e-02
 -5.0579864e-03 -1.4722105e-03 -1.0140478e-03 -3.5480312e-03
 -7.2801875e-03  1.4643633e-03 -4.7742165e-03  5.6897476e-03
 -3.5432842e-03  2.2936071e-03 -2.2086588e-03 -1.4388642e-03
 -6.0220159e-03  3.7203499e-03  3.7301303e-04  1.8070462e-03
  2.6129043e-03  1.2730042e-03 -2.1941884e-03 -4.7251648e-03
 -2.3144135e-03 -1.4449986e-04 -5.2657569e-03 -2.3959878e-03
  2.8666628e-03 -2.4747576e-03 -4.4749926e-03  2.9003961e-03
 -1.6684883e-03 -2.8372855e-03 -1.0957497e-03  8.3645495e-04
  4.6357224e-04 -2.8916101e-03  1.2300398e-03  2.0887739e-03
 -1.0944317e-03 -2.8319879e-03 -1.5012979e-04 -2.4210115e-03
 -1.0725308e-03 -1.0013914e-03  1.0715552e-05  1.6954899e-04
  6.9357224e-04 -1.1405386e-03 -7.4707424e-04 -4.6514968e-04
0081_1
  1.0000000e+00  2.2671149e-17 -5.0444023e-17  3.8804362e-01
 -7.6956500e-02  1.0960286e-01  4.6482444e-02 -3.8009197e-02
  3.4123058e-02  6.1201182e-02  1.0095541e-02  4.0115953e-02
 -1.9030178e-04  6.9812658e-02 -2.3364899e-02 -3.7795592e-02
  1.2875927e-02  2.0422104e-02 -1.2209331e-02  1.2885265e-02
  9.2315383e-03  9.1966460e-03 -2.5922550e-02 -1.0235399e-02
 -5.1394125e-03 -5.8170425e-03 -3.0048040e-03  1.1364336e-02
 -6.4063184e-03 -1.0927708e-02 -6.4265620e-03  6.2233334e-04
 -1.6575430e-02 -9.3022827e-04  7.8522762e-03  4.1643669e-03
 -8.4458977e-03 -1.5019297e-03  7.6418326e-03 -2.4756045e-04
 -5.3911938e-03  7.0786149e-03  1.0000485e-02 -4.0754645e-03
  6.9338183e-04  7.1725804e-04  9.6731001e-03 -3.9159811e-03
  4.1061814e-03  1.1877148e-03  3.1363372e-03 -5.7593953e-03
 -6.3922230e-04 -4.1060391e-03  7.4415130e-03 -4.5217676e-04
 -1.6690740e-04 -1.9573506e-03  1.7321432e-03 -4.5321127e-03
 -5.8845561e-03  3.2371107e-04  4.5708117e-03 -1.4593668e-03
 -1.2944949e-03  3.2895847e-03 -2.0413590e-03 -5.2055315e-03
 -1.2910277e-03  4.7149422e-03 -2.6415935e-03  7.6269812e-04
  2.4958652e-03  1.7185746e-03 -6.3498081e-04  5.3333439e-04
  8.9490908e-04  8.5096166e-04 -6.8702508e-04  3.9169844e-05
0082_1
  1.0000000e+00  4.1983639e-17 -9.4699567e-17  4.5875780e-01
 -2.0758464e-02  6.8194186e-02  6.8450163e-02 -7.6112599e-02
  4.6221677e-02  4.9124042e-02  4.2816706e-02  3.6445654e-02
  1.1146509e-02  3.9769684e-02 -1.0634313e-02 -3.0179335e-02
  9.1647941e-03  3.5549839e-02  1.7495267e-02 -1.6380307e-03
  1.0206933e-02  4.9834239e-03 -1.5745002e-02 -5.2401264e-03
 -3.3937151e-03  1.6628798e-02  2.9003258e-03 -2.9164344e-03
 -6.7575676e-03 -4.3491155e-03 -2.3832631e-03  3.9899114e-03
 -9.7140082e-03  1.4334955e-02  2.2606254e-03 -2.6418637e-03
 -8.6858051e-03  2.9955015e-03  6.0935806e-03 -4.5322335e-03
 -3.2604953e-03  1.1801276e-02 -2.1794533e-03 -6.6581551e-03
  1.7553959e-04  2.4834888e-03 -1.4340193e-03 -8.9938238e-03
 -5.7732362e-04  5.1109995e-04 -6.7256425e-03  2.8880640e-04
  7.0445295e-05 -1.9491891e-03 -9.6158738e-04 -1.6821710e-03
 -4.4168620e-03 -2.4600046e-03  3.3353764e-04  1.6225836e-04
 -4.6303159e-04 -4.9672812e-04 -1.0899916e-03 -2.4900415e-03
 -3.2304548e-03 -3.1286178e-04 -6.2240976e-04 -6.0334576e-04
  2.2701526e-03 -2.3840396e-04  1.3930932e-04  8.0799654e-04
 -6.2677449e-04 -1.5468314e-03  5.9127784e-04 -1.0815078e-03
  1.6202836e-03 -1.2299037e-03  1.4351193e-03  1.5042004e-04
0083_1
  1.0000000e+00 -3.2252955e-17  1.5208369e-17  4.0933254e-01
 -1.6102735e-02  9.2491151e-02  7.0246043e-02 -3.5576837e-02
  3.5025547e-02  1.7456852e-02  1.5246032e-02  4.4609613e-02
 -2.8838407e-03  6.1592800e-02  5.1826983e-03 -3.4251656e-02
 -3.4291068e-03  2.1996011e-02 -6.7580878e-03 -5.8975741e-03
  1.6582742e-02  2.7395690e-02 -2.0616763e-02 -1.5987329e-02
 -6.7482648e-03  3.3532039e-03 -1.2189037e-02 -3.7698850e-03
  1.2235841e-02  5.2068301e-03 -1.1885480e-02 -6.6460170e-04
 -9.3730091e-03 -5.5415025e-03 -6.0406085e-03 -4.6959054e-03
  2.2950888e-03 -7.6779738e-04 -1.7472507e-03  2.5440120e-03
 -7.0439449e-03 -2.9115661e-03 -2.5939946e-03 -5.0978255e-03
 -5.7851634e-04 -6.9856540e-04  6.2529815e-03  3.0873876e-03
 -2.9257680e-03  1.0358859e-03  7.9378569e-04 -8.8535108e-03
  2.9679027e-03  5.0927734e-04  2.9414939e-03 -3.6023290e-04
  4.8430132e-04 -1.5365892e-03 -1.0795151e-03 -4.5574519e-03
  2.0959780e-03  5.4658922e-04  1.0262087e-03  9.7199692e-04
  1.2915498e-03 -2.2102098e-03  1.0010953e-03  2.3908220e-04
  3.2470692e-04 -2.7296638e-05  2.5674610e-03 -6.2223676e-04
 -5.3478515e-04  3.0122502e-05  2.0322389e-03 -1.9269268e-03
  1.6841206e-03  1.3459164e-03 -1.7826210e-03 -4.3380818e-03
0084_1
  1.0000000e+00  7.2883655e-18 -7.0051920e-17  3.1878072e-01
 -1.1170945e-01  1.6766891e-01  7.5097662e-02 -9.4766033e-02
  1.9522065e-03  3.9860349e-02  2.2394316e-02  1.1323909e-02
 -5.5270499e-02  7.2835973e-02 -1.4474990e-02 -4.9701064e-02
 -4.1539806e-02  3.1470762e-02  1.0198509e-02  2.0812114e-02
 -1.6590241e-02  3.6545170e-02  3.8006235e-03 -1.3931158e-02
 -2.2756233e-02  1.6733789e-02  1.8085288e-02  3.9187022e-03
  3.8503670e-03  1.5260097e-02  4.7503031e-03 -8.3083466e-03
  5.3198672e-03  8.1177552e-03  1.0443180e-02 -5.0306280e-03
  1.7148175e-02 -1.0695491e-02 -3.4740425e-03 -6.0978565e-03
  6.2823671e-03 -6.9173823e-03 -2.4957472e-03  4.5940683e-04
  6.8726092e-03 -1.3859230e-02  6.0763141e-04  6.7498522e-04
  3.2809036e-03 -3.5335728e-03 -5.4018484e-03 -3.0743327e-03
  2.0734884e-03 -6.7564616e-03 -2.2894494e-03  2.7100253e-03
  1.8930291e-03 -4.1235507e-04 -3.2087239e-03  1.3382580e-03
 -1.5597977e-03 -1.9564884e-04  2.5176399e-03  1.0736411e-04
 -2.1236321e-04  2.0838648e-03 -3.5100324e-03 -1.6497098e-03
 -2.4653478e-03  4.7285392e-03 -1.3178841e-03  8.3113200e-04
  1.4662546e-04  2.2906480e-03 -1.2621790e-03  3.0232757e-03
 -4.1527184e-04  3.8894759e-03  2.0284466e-03 -9.0282788e-04
0086_1
  1.0000000e+00 -8.4699453e-20  3.9935792e-17  4.6510914e-01
 -8.8354616e-02  7.1093296e-02  1.3137123e-01 -9.9409109e-02
 -2.7316737e-04  2.4063875e-02  1.0741544e-02  1.0459869e-02
 -4.1951997e-02  4.2693916e-02 -6.4585735e-03 -4.1170982e-02
 -2.8516665e-02  1.8650262e-03  8.5343842e-05  1.2429963e-02
 -2.8663427e-02  5.2592545e-03 -7.4860797e-03  1.1638268e-03
 -2.8118433e-02 -4.4178300e-03  1.4637559e-02  8.7906353e-03
 -2.1417432e-02 -5.5451950e-03 -2.3636710e-03  5.7526126e-03
 -1.8504436e-02  1.6177648e-03  1.1237373e-02  8.0088338e-03
 -1.0739754e-02 -4.0247324e-03  3.6471124e-03  6.9283254e-03
 -7.3945867e-03  6.3453922e-03  4.8066639e-03  4.4220030e-03
 -2.0158367e-03  6.2264499e-04  4.7102786e-03  5.6107100e-03
  9.6394366e-04  7.0591839e-03  1.0024401e-04  1.4018784e-03
  2.0578918e-03  3.5480240e-03  3.3579957e-03  2.5873840e-03
  4.4759605e-03  5.7604771e-03 -2.3272356e-03 -2.1079314e-04
  3.3442296e-03  4.2801610e-03  1.3188790e-03  9.1556361e-04
  4.4886602e-03  2.6841968e-03 -1.5147377e-03  3.6811445e-04
  1.9642258e-03  2.6286016e-03  6.0391803e-04  2.8547736e-04
  1.7638885e-03  1.9448972e-04  4.9808411e-04  1.0448629e-03
 -1.1224301e-04  9.5405745e-04  2.5048907e-04  2.1260529e-04
0087_1
  1.0000000e+00  3.6363060e-17 -8.9518387e-17  3.5437136e-01
 -2.4457801e-03  6.3597097e-02  6.5730666e-02 -6.6624276e-02
  7.1151389e-02  2.1022561e-02  2.0641861e-02  4.0023718e-02
  8.6288787e-03  4.1686244e-02  1.8080612e-03 -3.6235919e-02
  2.3243227e-02  2.1999035e-02  1.2367200e-03  9.3309479e-03
  1.4936959e-02  1.4317291e-02 -9.7709774e-03 -8.3244934e-03
  8.1671750e-03  9.3523888e-03 -1.8955935e-03  2.8359765e-03
  4.6637954e-03  1.6835203e-03 -7.5853146e-03  6.1619770e-03
 -5.7787758e-05  4.7741002e-03  2.4739691e-03  1.4490505e-03
 -5.4834550e-03  9.0626686e-04 -8.9019254e-04  5.3265232e-03
 -1.4308786e-03  6.6888225e-03  2.3832427e-03 -1.4915673e-03
 -6.7215572e-03  3.5866487e-03  1.9876649e-03  3.8163602e-04
  1.8161039e-03  6.0564223e-03 -1.5704195e-03 -3.8025634e-03
 -3.6938537e-03  2.5809506e-03 -1.0984803e-03 -1.0557277e-03
  2.4866910e-03  1.5354114e-03 -3.2617470e-03  3.7398067e-04
 -2.5509881e-03  4.6090341e-04 -1.6037913e-04 -1.8966674e-04
  1.0888800e-04 -1.8418620e-03 -9.8420699e-04  1.5715400e-03
 -3.3178576e-03  9.9673906e-05 -9.8628623e-06 -1.0443695e-03
 -1.5263220e-03 -8.8282375e-04  6.1588535e-04  1.5128723e-03
 -1.6694867e-03 -2.8701242e-04 -2.7741688e-04 -1.6939164e-03
0088_1
  1.0000000e+00 -7.8976314e-18  5.0423339e-17  4.0414269e-01
 -1.4214329e-03  2.5017008e-02  5.4254378e-03 -1.0925552e-01
  2.9540729e-02  6.3711480e-02  4.8342279e-02  1.5903053e-02
  1.9984083e-03  1.2300429e-03 -2.0048932e-02 -1.4311508e-02
 -3.2831393e-03  5.0360599e-02  9.3457007e-03 -1.6542533e-02
 -1.4792019e-02 -1.8582802e-03  2.3398813e-03  5.8517299e-03
 -4.8758107e-03  2.9182060e-02 -4.0153065e-03 -7.2842792e-03
 -1.5868769e-02  1.1346507e-02  1.3342240e-02 -7.3686911e-03
 -4.2633278e-03  1.4008205e-02 -6.7405822e-03 -4.4455595e-03
 -2.9179919e-03  1.3804828e-02 -1.0935051e-03 -1.1955873e-02
 -5.0285045e-03  2.7867213e-03 -8.4006717e-03  2.9972768e-03
  1.9000433e-03  6.5861797e-03 -2.3919096e-03  3.2828919e-03
 -5.6391832e-03 -2.2701736e-04  2.3391659e-03  1.8551212e-03
  8.3922379e-04  4.1001375e-03  4.9882791e-03  1.4092917e-03
 -5.8730509e-04 -6.5659475e-04  6.0256119e-04 -6.3357588e-03
  2.5302464e-03  3.2374917e-03 -8.0157427e-04 -2.6169538e-03
  3.3032562e-03 -4.8332651e-03 -2.7854808e-03 -1.0858525e-03
  3.3731609e-03  5.1201747e-04 -2.6049656e-03 -1.3891438e-03
  2.3921878e-03 -6.7631156e-03 -5.9831527e-04  4.7856306e-04
  2.4483729e-03 -1.6566184e-03 -4.5479161e-03  1.8011726e-04
0089_1
  1.0000000e+00  2.5466165e-17 -8.9786431e-17  2.4534900e-01
 -2.6719842e-03  2.9167215e-02  5.6894016e-02 -4.0752846e-02
  9.5034002e-02  1.2736014e-02  1.0161912e-02  2.5025432e-02
  1.0937609e-02  1.8560790e-02 -1.9981345e-03 -2.9941161e-02
  3.0090612e-02  4.3399532e-03 -8.2291108e-03  2.0461631e-02
  8.4568716e-03  8.0449089e-03 -2.1238149e-03 -2.3741066e-03
  9.1275054e-03  1.9892719e-03  5.4935636e-03  1.3620147e-02
  3.6703795e-03  5.8348486e-03  1.3203149e-03 -4.9726166e-03
  2.7437751e-03  5.3395361e-03  3.4095288e-03  3.7232193e-03
  4.5962660e-03  4.3284360e-03 -2.2848962e-03 -3.9480699e-03
  1.5703861e-03  4.3989078e-03  7.2182257e-05  1.7112523e-03
  3.2868590e-03  1.3544738e-03 -3.0069390e-03 -3.0946053e-04
 -3.6262690e-04  4.1208822e-03  2.1499113e-04  1.6076330e-03
  2.1858712e-03  7.7445879e-04 -9.7890142e-04  3.8219096e-04
 -6.7018575e-04  3.8534847e-03 -5.8303417e-04 -8.1116530e-04
  1.6268270e-03  5.6738511e-04 -1.8126283e-03  7.7149452e-04
 -2.0691519e-04  2.9221415e-03 -1.6199605e-03 -3.6301854e-04
  8.5406836e-04 -1.8360712e-06 -1.2154527e-03  1.7111568e-03
 -3.2035952e-04  1.8990162e-03 -1.2671344e-03 -5.9336064e-05
 -1.7477081e-04  1.7832121e-04 -4.0326934e-04  1.3575866e-03
0090_1
  1.0000000e+00  4.3023051e-17 -6.9848898e-17  3.6820405e-01
 -1.5705763e-03  5.2581135e-02  7.2765234e-02 -1.1266044e-01
  7.1540824e-02  3.5182964e-02 -1.1012892e-03  2.5531449e-02
  3.1476277e-02  3.2939226e-02 -1.7661094e-02 -4.1804582e-02
  1.9111274e-02  1.3873531e-02 -1.2730297e-02  1.8686146e-02
  2.3361216e-02  9.2146998e-03 -1.3070120e-02  1.6370510e-03
  6.7701825e-04  4.1177192e-03 -7.2574948e-05  1.0318557e-02
  7.7849913e-03  3.3566408e-03 -1.4177478e-03  9.0246792e-03
 -4.2959483e-03  6.0456943e-03  4.3158719e-03 -1.3091576e-03
  1.4546018e-03  4.8547899e-03  3.6060606e-04  4.3639051e-03
 -7.6656627e-04  5.8622229e-03  9.5438961e-05 -4.4532128e-03
 -8.8777009e-04  3.4120578e-03 -2.7580974e-04  2.3310561e-03
  5.3662377e-04  3.3994682e-03 -1.4649908e-03 -2.5234580e-03
 -2.4712005e-03  2.6830631e-03 -3.2071947e-04 -6.6589013e-04
  5.7308148e-04  2.1220593e-03 -2.9863143e-03 -7.1340313e-04
 -1.6633287e-03  2.1085460e-03 -1.5996844e-03 -1.1803960e-03
  1.6687170e-04  3.2606364e-04 -2.5440293e-03  1.8489555e-03
 -1.2227787e-03  7.0076151e-04 -9.2018359e-04 -2.6658815e-04
 -1.3936094e-03 -4.6661934e-04 -1.6449006e-04  1.8090970e-03
 -1.3090296e-03  3.2286884e-04 -1.8324882e-04 -6.3192792e-04
0091_1
  1.0000000e+00 -1.3541621e-17  3.4182249e-17  3.4168786e-01
 -5.7197172e-03  5.9726810e-02  4.9476408e-02 -4.4621062e-02
  6.9394342e-02  1.5715740e-02  1.9939650e-02  6.0856908e-02
  2.1017651e-03  3.9610718e-02  1.5055655e-02 -2.3404408e-02
  1.4967277e-02  1.7868244e-02  1.4317870e-02  1.0850880e-02
  7.2458967e-03  2.1667150e-02 -2.3587184e-03 -2.0547973e-02
  4.9071054e-03  1.1518110e-02 -7.0092431e-03 -3.4627755e-03
  4.1874333e-03  9.8490669e-03 -1.3730691e-02  1.2319449e-03
  2.3511853e-03  7.1123081e-03 -3.8916536e-03  5.0791383e-03
  8.0381731e-04  2.3422495e-03 -1.7007292e-03  6.6805912e-03
 -4.5833156e-04  2.9521946e-03  7.9146772e-04 -9.1477262e-04
 -2.4094878e-03  5.7924105e-04  6.1831029e-04  1.5442771e-03
 -1.8260318e-03  1.2235422e-05 -2.6776489e-03 -3.7140547e-03
 -5.0389645e-03  1.3915603e-03 -1.6295964e-03  1.9807236e-03
 -1.5158713e-03  3.4640786e-04 -1.6302253e-03 -2.9253589e-04
 -3.6301256e-03  1.8021773e-03  1.0867866e-04  1.4509285e-03
 -5.5965542e-04  4.9120756e-05  1.8980749e-03  2.4723283e-04
 -1.0480600e-03  1.1009331e-04  5.8121866e-04 -2.9865074e-03
 -1.8885907e-03 -1.3204258e-03  2.3766947e-04 -4.5073285e-04
 -1.5957866e-04  1.3078270e-04 -1.0390310e-03 -2.7326356e-03
0092_1
  1.0000000e+00  8.4544731e-20 -2.4200929e-18  3.2600564e-01
  1.3418536e-02  6.7302577e-02  5.8582437e-02 -1.1814474e-01
  1.0147980e-01  1.6449265e-02 -3.2137922e-03  1.5528132e-02
  2.2458560e-02  1.4070144e-02 -3.2520222e-02 -3.2713761e-02
  2.0872217e-02  9.9344237e-03 -5.3793459e-04  2.9080007e-02
  1.3811586e-02  5.4093809e-03 -3.1453225e-03 -1.0019908e-03
  3.9060230e-03  9.5251412e-03  7.1122956e-03  1.9666637e-03
  6.8441068e-03  4.9275732e-03 -4.1385298e-03  1.1954692e-03
  4.8740308e-03  8.4127081e-03  2.3246634e-03 -9.2466301e-04
  1.6428634e-03 -3.4748093e-04  6.4532403e-04  1.5892116e-03
  2.1859727e-04  7.8130048e-03 -1.2133531e-03 -2.2511120e-03
  1.5243421e-03  3.5659954e-03  2.5614045e-03 -2.1160059e-04
  2.4273469e-03  2.9879917e-03 -4.3309826e-03 -3.0855056e-03
 -1.1894248e-03  2.3147529e-03 -1.2521833e-03  1.2637347e-03
  6.7541326e-04  2.4019557e-03 -9.4575649e-04  2.5942542e-03
 -2.6623422e-04  2.3667879e-03  2.0237621e-03 -1.8089515e-03
 -9.2302542e-04  9.0018440e-04 -1.9027783e-03 -4.3370026e-04
 -1.1589129e-04  2.7705903e-03 -1.3134200e-03  7.2861192e-04
 -6.2707751e-04  2.6333486e-04  1.8411553e-03  7.5280422e-04
 -9.7525945e-04  1.1889477e-03 -5.2667687e-04 -1.4901168e-03
0093_1
  1.0000000e+00 -3.6771465e-17  7.1431235e-17  4.5098559e-01
  7.6178005e-03  4.3381512e-02  7.9836183e-02 -7.4689471e-02
  5.2530218e-02  2.4733543e-02  1.9237331e-02  4.1039763e-02
  2.5322530e-02  3.0498766e-02 -8.4033354e-03 -3.0006680e-02
  4.1630021e-03  9.4147120e-03 -3.0751463e-03  1.2622226e-02
  1.2364978e-02  1.0064460e-02 -1.1512186e-02  8.4858234e-03
 -9.4698171e-03  4.1998738e-03  6.1314999e-03  5.5806604e-03
 -1.3897442e-03  8.2417263e-03  2.1052432e-03  6.7324706e-03
 -7.9230187e-03  5.9065542e-03  2.0675567e-03 -6.8505178e-03
 -3.7705556e-03  9.5215772e-03  1.3349854e-04  1.7930431e-03
 -2.0199199e-03  1.8515686e-03 -3.0578736e-03 -4.6551712e-03
 -5.4352038e-03  7.1719692e-03  7.5687236e-04  7.3335602e-04
 -6.9457104e-04 -8.7404776e-04 -9.5333051e-04 -3.2316089e-03
 -5.7457810e-03  6.0340338e-03 -8.5716827e-04 -3.1655808e-03
  2.5932437e-04 -6.3052345e-04 -8.7280875e-04 -2.3983264e-03
 -3.7104480e-03  3.8218391e-03 -3.3203971e-03 -2.9385703e-03
  8.0497023e-04 -1.7406407e-04  4.2424518e-04 -5.6359738e-04
 -2.2008885e-03  9.7183940e-04 -2.1515861e-03 -2.0968597e-03
  5.0783614e-04  8.1568843e-04  1.0711159e-03 -1.4036313e-03
 -1.0141087e-03 -3.2462251e-04 -1.0485009e-03 -1.9261597e-03
0094_1
  1.0000000e+00 -3.6636264e-17  5.4205586e-17  4.2703312e-01
  1.1755633e-02  1.0325827e-01  5.0948302e-02 -1.9150779e-02
  4.6352851e-02  5.1021733e-03  2.6341787e-02  7.0250887e-02
  8.3102039e-03  5.8732533e-02  5.4800076e-03 -1.8529569e-02
  3.3743332e-03  8.6211758e-03  5.6982534e-03  1.0588454e-02
  6.3599300e-03  2.0169427e-02 -1.4185877e-02 -3.8296746e-03
 -8.2768961e-03  6.9977955e-03 -3.0317667e-04  1.7188377e-03
  1.9290488e-03  5.9954305e-03 -1.0067293e-02  8.4936909e-04
 -5.8159344e-03  6.8486492e-03 -4.6762413e-03 -2.9337162e-03
  3.2934017e-03 -2.0407056e-03 -4.6679265e-03  1.4970412e-03
 -3.5481569e-03  4.2797756e-04 -7.5077147e-03 -4.5128678e-03
  1.5152374e-03 -4.0675457e-03 -3.2069061e-03  1.9594491e-03
 -3.1387114e-03 -3.4939404e-03 -6.1010336e-03  4.7768680e-04
  1.6181584e-04  2.4081828e-04  2.6832780e-03  3.6938769e-04
  2.1318477e-03 -3.7075340e-03 -4.1214778e-03 -8.0845127e-04
  1.8566973e-03 -1.5475039e-03  2.3648710e-03 -1.1738885e-03
  1.0662725e-03 -4.3408027e-03 -4.1165978e-03 -1.2498554e-03
  1.7765681e-03 -1.0323004e-03 -3.6002943e-04  2.3279173e-03
 -6.1335295e-04 -2.4342430e-03  8.0278690e-04  1.1759081e-03
  1.8015806e-03  7.6301734e-04  1.2972803e-03  1.4024362e-03
0095_1
  1.0000000e+00  1.3582863e-17 -9.0856444e-17  4.3485498e-01
 -1.7684699e-02  6.7068308e-02  1.1168759e-01 -5.6623981e-02
  5.1304989e-02  2.4918684e-02  2.0808016e-02  3.3473907e-02
  4.3590251e-03  5.4189834e-02  1.3901779e-02 -3.3893337e-02
  8.2648732e-03  1.5131671e-02  3.9617741e-03  1.4519872e-03
  3.5213362e-03  2.9559527e-02 -7.9746003e-03 -1.0268425e-02
  1.4091735e-03  1.2076961e-02  3.5110645e-03 -4.2088851e-03
  3.6801661e-03  1.2791032e-02 -1.2896354e-02 -2.2848225e-03
  2.1378051e-04  4.8474941e-03  1.4764563e-03 -5.1915162e-04
 -2.9240514e-03  1.5446201e-03 -5.2092581e-03  2.0448624e-03
 -2.9320800e-03  4.4938775e-03  3.1927912e-03 -3.1141845e-03
 -4.6128662e-03 -6.2139749e-05 -2.0352612e-03 -2.9127064e-03
 -7.6857267e-04  4.1747091e-03 -3.6200820e-03 -3.9205840e-03
 -2.2253177e-03 -2.7253477e-03 -2.6223661e-03  6.3313747e-04
 -1.5121978e-03 -4.3067164e-05 -1.8936532e-03  1.2868311e-03
 -3.0050856e-03 -1.9702317e-03  3.0690633e-03 -4.0994860e-04
 -1.6521695e-03 -4.5655685e-04 -6.2457100e-04 -1.6136672e-03
 -9.1461551e-04  2.1883979e-04  8.6569231e-04 -2.4849347e-03
  7.7267814e-04 -2.0619982e-03 -2.2649436e-03 -4.2916634e-04
 -3.0525705e-04 -1.3333303e-03 -5.3021231e-04  5.5300826e-04
0097_1
  1.0000000e+00  2.5774092e-17 -8.5160425e-17  4.0941268e-01
  1.5123847e-02  6.9772709e-02  9.5581776e-02 -6.4586757e-02
  5.3391454e-02  2.0521878e-02  3.8320307e-02 -6.4190273e-03
  1.8593719e-02  4.9119865e-02 -2.8389438e-02 -2.6050751e-02
  1.7721903e-02  1.7572053e-02  1.2617401e-02 -1.1059244e-03
  9.7463780e-03  1.8777483e-02 -1.8739795e-02  1.9818947e-03
  9.2020244e-03  1.2007175e-02  4.2464782e-03 -3.5016228e-03
  5.1191011e-04  7.4960546e-03 -6.8401513e-03  7.8418447e-03
  7.3018480e-03  5.4942288e-03 -9.6758251e-04 -3.3013523e-03
 -6.6775182e-03  2.4405290e-03 -3.2130714e-03  7.5420458e-03
  3.6995974e-03  3.7109367e-03  1.6891835e-03  2.4400997e-03
 -5.9792932e-03  2.1941037e-05 -3.9324549e-04  3.4444839e-04
 -2.5393972e-03  1.9484049e-03  3.8024986e-04  4.9516659e-03
 -2.7157433e-03  1.6386655e-03  2.5157124e-03  6.0431854e-05
 -4.6506381e-03 -2.3898159e-04  1.5667223e-03 -5.6179835e-04
 -1.7076732e-03  2.8027853e-03 -1.0948535e-03  1.6717863e-03
 -2.4179995e-03 -7.5045261e-04  2.6668264e-03 -2.7389466e-03
 -1.9857526e-03  1.2891981e-03 -3.0896234e-03  3.0430773e-03
  6.0539971e-05 -7.3077225e-04  3.5720578e-03 -2.9401947e-03
 -2.6603133e-03 -4.3543731e-04 -4.1015244e-03  1.7094197e-03
0098_1
  1.0000000e+00  7.8340191e-18 -9.1231615e-18  4.5064998e-01
  3.5389944e-03  7.1493511e-02  9.5569031e-02 -1.3922665e-01
  6.7753908e-02  4.3267063e-02  5.2812814e-03  1.0507847e-02
  3.8621613e-02  3.6460614e-02 -2.7849410e-02 -4.1673214e-02
  2.1051394e-02  1.4967195e-02 -5.4492108e-03  1.1943002e-02
  1.6983099e-02  3.3324089e-03 -1.2721941e-02  5.7705285e-03
  3.0173237e-05  1.1163343e-02  6.9393429e-03 -5.2271980e-04
  1.0374884e-03  1.9147885e-03 -2.8850930e-03  3.3986912e-03
 -7.5601497e-04  1.3172010e-02 -7.8956619e-04 -4.0014804e-03
 -8.1144745e-04  2.9518559e-03  1.5779625e-03  2.4846412e-03
  8.3822587e-04  7.3396881e-03 -2.5460032e-03 -2.1933939e-03
 -2.0943463e-03  2.6650388e-03  2.5674467e-03 -1.3375164e-03
 -5.8582581e-04  3.0894620e-03 -2.7762731e-03 -7.5106621e-04
 -1.4660346e-03  2.7660837e-03  8.0242189e-05 -2.3286995e-03
 -2.0041781e-03  6.4971885e-04 -7.4199801e-04  9.5789516e-04
 -8.9120114e-04  1.7426788e-03 -6.2055964e-04 -1.9806041e-03
 -2.9131754e-03  2.9762775e-04  6.4160004e-04 -1.7492473e-04
 -5.6708825e-04  5.7780687e-04 -1.0861574e-03 -8.0069387e-04
 -2.6382250e-03  5.6948651e-04  8.2416655e-04 -1.1804154e-03
 -5.4031208e-04 -7.6817207e-05 -4.3409848e-04  3.9608176e-05
