# Supplementary material for: An Expanded View on the Morphological Diversity of Long-Nosed Antlion Larvae Further Supports a Decline of Silky Lacewings in the Past 100 Million Years
Source: Insects. 2023 Feb 9;14(2):170. doi: 10.3390/insects14020170 (PMC9966087; doi:10.3390/insects14020170)
Supplement: Supplementary file 1 [file insects-14-00170-s001.zip › SupplFilesPsycho2/SupplFileS2_Psycho2/03_head_only.pcc]

8 20
Prin1
-2StD
  1.000000e+000  8.918929e-021 -4.627699e-018  4.237902e-001
 -1.128273e-001  1.205052e-001  9.327240e-002 -6.265410e-002
  1.540510e-002  5.388709e-002  1.187177e-002  3.701358e-002
 -4.037026e-002  7.000743e-002 -4.552321e-003 -2.975247e-002
 -1.333716e-002  2.541095e-002  5.187763e-003  7.668122e-003
 -1.589564e-002  2.490481e-002 -4.013089e-003 -4.611394e-003
 -1.150084e-002  6.189886e-003  7.084147e-003  2.996382e-004
 -6.585126e-003  2.949640e-003 -2.894052e-003  8.472850e-004
 -6.397678e-003 -1.367276e-003  4.500972e-003 -1.881929e-003
 -1.983190e-003 -3.471963e-003 -4.310671e-004  1.343191e-003
 -7.441522e-004 -2.023544e-003  2.035108e-003 -1.540804e-003
  1.806483e-003 -4.220340e-003  7.503610e-004  3.581153e-004
  2.322261e-003 -2.236055e-003 -2.248933e-004 -1.106043e-003
  2.173978e-003 -3.553420e-003 -8.402008e-005 -2.841242e-004
  1.835383e-003 -1.462529e-003 -1.005746e-003 -3.497042e-004
  8.131841e-004 -1.258106e-003  4.631715e-004 -2.708148e-004
  1.023341e-003  6.120038e-005 -5.634171e-004 -2.729422e-004
  3.200484e-004  7.080067e-004  2.714740e-004 -2.173228e-004
  8.787206e-004  4.074675e-004 -8.139510e-004 -2.039912e-004
  3.673402e-004  9.381384e-004  1.689871e-004 -5.622381e-005
MEAN
  1.000000e+000  8.918929e-021 -4.627699e-018  4.237902e-001
 -1.956708e-002  6.898858e-002  8.365455e-002 -6.265410e-002
  3.787198e-002  3.077760e-002  1.865447e-002  3.701358e-002
  5.115433e-003  4.356017e-002  2.614301e-004 -2.975247e-002
 -4.048163e-003  1.986403e-002  1.140740e-003  7.668122e-003
  6.132310e-003  1.826182e-002 -7.678292e-003 -4.611394e-003
 -7.096428e-003  1.084897e-002  9.453395e-004  2.996382e-004
  2.496178e-003  5.876397e-003 -4.520255e-003  8.472850e-004
 -4.258244e-003  5.126624e-003 -3.627521e-004 -1.881929e-003
 -2.634670e-004  7.679588e-004 -1.779062e-003  1.343191e-003
 -1.735488e-003  1.894918e-003 -9.242808e-004 -1.540804e-003
 -1.183272e-003 -6.937601e-004 -1.623974e-004  3.581153e-004
 -4.586772e-004  2.389049e-004 -1.063504e-003 -1.106043e-003
 -9.800275e-004 -8.320549e-004 -5.712456e-005 -2.841242e-004
 -2.954674e-004 -4.460443e-004 -7.858310e-004 -3.497042e-004
 -5.046374e-004 -3.555370e-004  6.690291e-005 -2.708148e-004
 -2.020991e-004 -4.921288e-004 -1.423525e-004 -2.729422e-004
 -1.329750e-004 -6.298710e-005 -1.336364e-004 -2.173228e-004
  3.141485e-005 -2.754583e-004  1.309887e-004 -2.039912e-004
  5.980793e-005 -1.542511e-004 -2.222847e-004 -5.622381e-005
+2StD
  1.000000e+000  8.918929e-021 -4.627699e-018  4.237902e-001
  7.369311e-002  1.747198e-002  7.403670e-002 -6.265410e-002
  6.033886e-002  7.668113e-003  2.543717e-002  3.701358e-002
  5.060113e-002  1.711291e-002  5.075181e-003 -2.975247e-002
  5.240836e-003  1.431711e-002 -2.906283e-003  7.668122e-003
  2.816026e-002  1.161883e-002 -1.134349e-002 -4.611394e-003
 -2.692011e-003  1.550805e-002 -5.193468e-003  2.996382e-004
  1.157748e-002  8.803154e-003 -6.146458e-003  8.472850e-004
 -2.118810e-003  1.162052e-002 -5.226477e-003 -1.881929e-003
  1.456256e-003  5.007881e-003 -3.127057e-003  1.343191e-003
 -2.726824e-003  5.813380e-003 -3.883669e-003 -1.540804e-003
 -4.173027e-003  2.832820e-003 -1.075156e-003  3.581153e-004
 -3.239615e-003  2.713865e-003 -1.902115e-003 -1.106043e-003
 -4.134033e-003  1.889310e-003 -3.022904e-005 -2.841242e-004
 -2.426318e-003  5.704400e-004 -5.659163e-004 -3.497042e-004
 -1.822459e-003  5.470316e-004 -3.293656e-004 -2.708148e-004
 -1.427539e-003 -1.045458e-003  2.787121e-004 -2.729422e-004
 -5.859984e-004 -8.339809e-004 -5.387468e-004 -2.173228e-004
 -8.158909e-004 -9.583841e-004  1.075928e-003 -2.039912e-004
 -2.477244e-004 -1.246641e-003 -6.135565e-004 -5.622381e-005
Prin2
-2StD
  1.000000e+000  8.918929e-021 -4.627699e-018  4.237902e-001
 -1.566245e-002  1.036181e-001  2.807719e-002 -6.265410e-002
  5.817464e-002  4.888198e-002  2.579452e-002  3.701358e-002
  1.643197e-002  3.809428e-002 -2.637847e-002 -2.975247e-002
  1.051077e-002  2.872528e-002  7.203440e-003  7.668122e-003
  8.574266e-003  5.430404e-003 -1.397189e-002 -4.611394e-003
  1.444639e-003  1.533959e-002 -7.669865e-004  2.996382e-004
  6.780535e-004 -3.457039e-003 -4.635426e-003  8.472850e-004
 -1.354429e-003  6.172486e-003 -2.818919e-003 -1.881929e-003
 -3.048924e-003 -1.752506e-003  1.301140e-003  1.343191e-003
 -8.927925e-004  2.361020e-003 -2.334266e-003 -1.540804e-003
 -1.947636e-003  2.444755e-004  1.841084e-003  3.581153e-004
 -4.771586e-005  3.440803e-005 -1.832881e-003 -1.106043e-003
 -7.512982e-004  1.225724e-004  3.701853e-004 -2.841242e-004
 -1.018886e-003 -9.672251e-004 -4.393136e-004 -3.497042e-004
 -7.687317e-004  8.056960e-004 -3.060581e-004 -2.708148e-004
 -9.756654e-004 -1.939391e-004  2.277444e-004 -2.729422e-004
 -2.130986e-004  8.902978e-004 -9.938731e-004 -2.173228e-004
 -1.312194e-004 -4.376354e-005  1.257807e-004 -2.039912e-004
 -3.354953e-004 -3.099969e-004 -1.214575e-003 -5.622381e-005
MEAN
  1.000000e+000  8.918929e-021 -4.627699e-018  4.237902e-001
 -1.956708e-002  6.898858e-002  8.365455e-002 -6.265410e-002
  3.787198e-002  3.077760e-002  1.865447e-002  3.701358e-002
  5.115433e-003  4.356017e-002  2.614301e-004 -2.975247e-002
 -4.048163e-003  1.986403e-002  1.140740e-003  7.668122e-003
  6.132310e-003  1.826182e-002 -7.678292e-003 -4.611394e-003
 -7.096428e-003  1.084897e-002  9.453395e-004  2.996382e-004
  2.496178e-003  5.876397e-003 -4.520255e-003  8.472850e-004
 -4.258244e-003  5.126624e-003 -3.627521e-004 -1.881929e-003
 -2.634670e-004  7.679588e-004 -1.779062e-003  1.343191e-003
 -1.735488e-003  1.894918e-003 -9.242808e-004 -1.540804e-003
 -1.183272e-003 -6.937601e-004 -1.623974e-004  3.581153e-004
 -4.586772e-004  2.389049e-004 -1.063504e-003 -1.106043e-003
 -9.800275e-004 -8.320549e-004 -5.712456e-005 -2.841242e-004
 -2.954674e-004 -4.460443e-004 -7.858310e-004 -3.497042e-004
 -5.046374e-004 -3.555370e-004  6.690291e-005 -2.708148e-004
 -2.020991e-004 -4.921288e-004 -1.423525e-004 -2.729422e-004
 -1.329750e-004 -6.298710e-005 -1.336364e-004 -2.173228e-004
  3.141485e-005 -2.754583e-004  1.309887e-004 -2.039912e-004
  5.980793e-005 -1.542511e-004 -2.222847e-004 -5.622381e-005
+2StD
  1.000000e+000  8.918929e-021 -4.627699e-018  4.237902e-001
 -2.347171e-002  3.435910e-002  1.392319e-001 -6.265410e-002
  1.756932e-002  1.267322e-002  1.151442e-002  3.701358e-002
 -6.201100e-003  4.902606e-002  2.690133e-002 -2.975247e-002
 -1.860709e-002  1.100278e-002 -4.921960e-003  7.668122e-003
  3.690354e-003  3.109324e-002 -1.384695e-003 -4.611394e-003
 -1.563749e-002  6.358355e-003  2.657666e-003  2.996382e-004
  4.314303e-003  1.520983e-002 -4.405084e-003  8.472850e-004
 -7.162059e-003  4.080762e-003  2.093415e-003 -1.881929e-003
  2.521990e-003  3.288423e-003 -4.859264e-003  1.343191e-003
 -2.578183e-003  1.428816e-003  4.857049e-004 -1.540804e-003
 -4.189076e-004 -1.631996e-003 -2.165879e-003  3.581153e-004
 -8.696385e-004  4.434018e-004 -2.941270e-004 -1.106043e-003
 -1.208757e-003 -1.786682e-003 -4.844344e-004 -2.841242e-004
  4.279511e-004  7.513646e-005 -1.132348e-003 -3.497042e-004
 -2.405431e-004 -1.516770e-003  4.398639e-004 -2.708148e-004
  5.714672e-004 -7.903185e-004 -5.124494e-004 -2.729422e-004
 -5.285137e-005 -1.016272e-003  7.266003e-004 -2.173228e-004
  1.940491e-004 -5.071531e-004  1.361967e-004 -2.039912e-004
  4.551111e-004  1.494718e-006  7.700057e-004 -5.622381e-005
Prin3
-2StD
  1.000000e+000  8.918929e-021 -4.627699e-018  4.237902e-001
 -1.226832e-002  9.680691e-002  1.060500e-001 -6.265410e-002
  5.856517e-002  2.903890e-002  5.156783e-003  3.701358e-002
  1.977242e-002  6.416682e-002  4.213921e-003 -2.975247e-002
  1.334732e-002  9.875330e-003 -4.033497e-003  7.668122e-003
  1.633092e-002  2.722287e-002 -1.151433e-002 -4.611394e-003
 -1.426325e-003  1.475075e-004 -8.440019e-004  2.996382e-004
  4.128239e-003  8.984582e-003 -9.654570e-003  8.472850e-004
 -5.585908e-003  9.776755e-004  1.570330e-003 -1.881929e-003
 -1.956973e-003  2.391632e-003 -4.329247e-003  1.343191e-003
 -2.727191e-003  2.297725e-003  4.095183e-004 -1.540804e-003
 -2.751700e-003 -1.373530e-003 -1.124144e-003  3.581153e-004
 -1.209301e-003  1.350755e-003 -8.274309e-004 -1.106043e-003
 -2.592277e-003 -1.585530e-003 -1.073219e-005 -2.841242e-004
 -6.155559e-004  1.096924e-003 -1.281065e-003 -3.497042e-004
 -1.460285e-003 -2.656836e-004  5.677966e-004 -2.708148e-004
 -3.447849e-005  8.353562e-004 -7.938173e-004 -2.729422e-004
 -6.446559e-004  4.376303e-004  5.879578e-004 -2.173228e-004
  3.815219e-005  4.301386e-004  1.725201e-004 -2.039912e-004
 -4.922504e-004  4.950915e-004  4.150811e-004 -5.622381e-005
MEAN
  1.000000e+000  8.918929e-021 -4.627699e-018  4.237902e-001
 -1.956708e-002  6.898858e-002  8.365455e-002 -6.265410e-002
  3.787198e-002  3.077760e-002  1.865447e-002  3.701358e-002
  5.115433e-003  4.356017e-002  2.614301e-004 -2.975247e-002
 -4.048163e-003  1.986403e-002  1.140740e-003  7.668122e-003
  6.132310e-003  1.826182e-002 -7.678292e-003 -4.611394e-003
 -7.096428e-003  1.084897e-002  9.453395e-004  2.996382e-004
  2.496178e-003  5.876397e-003 -4.520255e-003  8.472850e-004
 -4.258244e-003  5.126624e-003 -3.627521e-004 -1.881929e-003
 -2.634670e-004  7.679588e-004 -1.779062e-003  1.343191e-003
 -1.735488e-003  1.894918e-003 -9.242808e-004 -1.540804e-003
 -1.183272e-003 -6.937601e-004 -1.623974e-004  3.581153e-004
 -4.586772e-004  2.389049e-004 -1.063504e-003 -1.106043e-003
 -9.800275e-004 -8.320549e-004 -5.712456e-005 -2.841242e-004
 -2.954674e-004 -4.460443e-004 -7.858310e-004 -3.497042e-004
 -5.046374e-004 -3.555370e-004  6.690291e-005 -2.708148e-004
 -2.020991e-004 -4.921288e-004 -1.423525e-004 -2.729422e-004
 -1.329750e-004 -6.298710e-005 -1.336364e-004 -2.173228e-004
  3.141485e-005 -2.754583e-004  1.309887e-004 -2.039912e-004
  5.980793e-005 -1.542511e-004 -2.222847e-004 -5.622381e-005
+2StD
  1.000000e+000  8.918929e-021 -4.627699e-018  4.237902e-001
 -2.686584e-002  4.117025e-002  6.125909e-002 -6.265410e-002
  1.717879e-002  3.251630e-002  3.215216e-002  3.701358e-002
 -9.541549e-003  2.295352e-002 -3.691061e-003 -2.975247e-002
 -2.144364e-002  2.985273e-002  6.314977e-003  7.668122e-003
 -4.066299e-003  9.300774e-003 -3.842249e-003 -4.611394e-003
 -1.276653e-002  2.155043e-002  2.734681e-003  2.996382e-004
  8.641170e-004  2.768212e-003  6.140601e-004  8.472850e-004
 -2.930580e-003  9.275573e-003 -2.295835e-003 -1.881929e-003
  1.430039e-003 -8.557143e-004  7.711235e-004  1.343191e-003
 -7.437849e-004  1.492111e-003 -2.258080e-003 -1.540804e-003
  3.851557e-004 -1.399029e-005  7.993491e-004  3.581153e-004
  2.919465e-004 -8.729450e-004 -1.299577e-003 -1.106043e-003
  6.322225e-004 -7.857984e-005 -1.035169e-004 -2.841242e-004
  2.462111e-005 -1.989013e-003 -2.905971e-004 -3.497042e-004
  4.510100e-004 -4.453904e-004 -4.339908e-004 -2.708148e-004
 -3.697197e-004 -1.819614e-003  5.091123e-004 -2.729422e-004
  3.787059e-004 -5.636045e-004 -8.552306e-004 -2.173228e-004
  2.467751e-005 -9.810552e-004  8.945731e-005 -2.039912e-004
  6.118663e-004 -8.035937e-004 -8.596505e-004 -5.622381e-005
Prin4
-2StD
  1.000000e+000  8.918929e-021 -4.627699e-018  4.237902e-001
  2.251711e-004  9.329563e-002  8.688801e-002 -6.265410e-002
  8.816144e-003  3.187584e-002  2.609807e-002  3.701358e-002
  1.505348e-002  5.109991e-002  1.867211e-003 -2.975247e-002
 -2.462785e-002  2.435862e-002  6.202403e-003  7.668122e-003
  8.880899e-003  1.986996e-002 -1.015467e-002 -4.611394e-003
 -1.668652e-002  1.612926e-002 -1.114400e-003  2.996382e-004
  2.223263e-003  4.221150e-003 -5.574200e-003  8.472850e-004
 -6.868632e-003  7.030560e-003 -2.784532e-003 -1.881929e-003
 -2.284120e-003 -1.621993e-003 -1.275397e-003  1.343191e-003
 -1.342988e-003  6.379916e-004 -2.149412e-003 -1.540804e-003
 -3.855414e-003 -2.600803e-003  1.327458e-004  3.581153e-004
  4.439844e-004 -1.186121e-003 -1.372604e-003 -1.106043e-003
 -1.814993e-003 -2.091239e-003  3.469289e-004 -2.841242e-004
  8.862973e-006 -1.819815e-003 -3.410227e-005 -3.497042e-004
 -2.703818e-004 -6.070428e-004  5.422907e-004 -2.708148e-004
  1.171571e-004 -9.821530e-004  1.435831e-004 -2.729422e-004
  8.817534e-004  3.262369e-004  1.968681e-004 -2.173228e-004
  9.838358e-004 -6.343729e-004  2.624190e-004 -2.039912e-004
  5.529116e-004 -2.477425e-004 -2.740063e-004 -5.622381e-005
MEAN
  1.000000e+000  8.918929e-021 -4.627699e-018  4.237902e-001
 -1.956708e-002  6.898858e-002  8.365455e-002 -6.265410e-002
  3.787198e-002  3.077760e-002  1.865447e-002  3.701358e-002
  5.115433e-003  4.356017e-002  2.614301e-004 -2.975247e-002
 -4.048163e-003  1.986403e-002  1.140740e-003  7.668122e-003
  6.132310e-003  1.826182e-002 -7.678292e-003 -4.611394e-003
 -7.096428e-003  1.084897e-002  9.453395e-004  2.996382e-004
  2.496178e-003  5.876397e-003 -4.520255e-003  8.472850e-004
 -4.258244e-003  5.126624e-003 -3.627521e-004 -1.881929e-003
 -2.634670e-004  7.679588e-004 -1.779062e-003  1.343191e-003
 -1.735488e-003  1.894918e-003 -9.242808e-004 -1.540804e-003
 -1.183272e-003 -6.937601e-004 -1.623974e-004  3.581153e-004
 -4.586772e-004  2.389049e-004 -1.063504e-003 -1.106043e-003
 -9.800275e-004 -8.320549e-004 -5.712456e-005 -2.841242e-004
 -2.954674e-004 -4.460443e-004 -7.858310e-004 -3.497042e-004
 -5.046374e-004 -3.555370e-004  6.690291e-005 -2.708148e-004
 -2.020991e-004 -4.921288e-004 -1.423525e-004 -2.729422e-004
 -1.329750e-004 -6.298710e-005 -1.336364e-004 -2.173228e-004
  3.141485e-005 -2.754583e-004  1.309887e-004 -2.039912e-004
  5.980793e-005 -1.542511e-004 -2.222847e-004 -5.622381e-005
+2StD
  1.000000e+000  8.918929e-021 -4.627699e-018  4.237902e-001
 -3.935933e-002  4.468153e-002  8.042109e-002 -6.265410e-002
  6.692782e-002  2.967936e-002  1.121087e-002  3.701358e-002
 -4.822615e-003  3.602043e-002 -1.344351e-003 -2.975247e-002
  1.653152e-002  1.536944e-002 -3.920923e-003  7.668122e-003
  3.383721e-003  1.665368e-002 -5.201914e-003 -4.611394e-003
  2.493663e-003  5.568683e-003  3.005079e-003  2.996382e-004
  2.769093e-003  7.531644e-003 -3.466310e-003  8.472850e-004
 -1.647856e-003  3.222688e-003  2.059028e-003 -1.881929e-003
  1.757186e-003  3.157910e-003 -2.282727e-003  1.343191e-003
 -2.127988e-003  3.151844e-003  3.008505e-004 -1.540804e-003
  1.488870e-003  1.213283e-003 -4.575406e-004  3.581153e-004
 -1.361339e-003  1.663930e-003 -7.544039e-004 -1.106043e-003
 -1.450620e-004  4.271293e-004 -4.611780e-004 -2.841242e-004
 -5.997978e-004  9.277261e-004 -1.537560e-003 -3.497042e-004
 -7.388930e-004 -1.040312e-004 -4.084849e-004 -2.708148e-004
 -5.213553e-004 -2.104646e-006 -4.282881e-004 -2.729422e-004
 -1.147703e-003 -4.522111e-004 -4.641409e-004 -2.173228e-004
 -9.210061e-004  8.345631e-005 -4.415983e-007 -2.039912e-004
 -4.332957e-004 -6.075971e-005 -1.705631e-004 -5.622381e-005
Prin5
-2StD
  1.000000e+000  8.918929e-021 -4.627699e-018  4.237902e-001
 -1.400577e-002  7.782278e-002  6.678021e-002 -6.265410e-002
  4.274533e-002  8.255226e-003  1.407659e-002  3.701358e-002
 -5.669913e-003  4.276981e-002  1.024962e-002 -2.975247e-002
 -1.104528e-002  4.359135e-003 -5.439909e-004  7.668122e-003
 -5.225557e-003  2.428079e-002 -3.373362e-003 -4.611394e-003
 -1.258874e-002  5.252097e-003  2.832252e-003  2.996382e-004
 -7.058021e-004  1.223999e-002 -4.658248e-003  8.472850e-004
 -5.216218e-003  2.480232e-003  1.348941e-003 -1.881929e-003
  4.070401e-004  1.735745e-003 -3.621421e-003  1.343191e-003
 -2.441139e-003  1.016174e-003  8.096545e-004 -1.540804e-003
 -4.865550e-005 -1.073416e-003  1.468795e-004  3.581153e-004
  7.245654e-004  1.526655e-003 -1.198951e-003 -1.106043e-003
  1.138045e-003 -2.088724e-003 -9.546288e-004 -2.841242e-004
  1.664469e-003  1.058954e-004 -2.171361e-003 -3.497042e-004
  6.390902e-004 -1.773365e-003  4.448072e-004 -2.708148e-004
  7.692183e-004 -3.779099e-004 -7.331347e-004 -2.729422e-004
 -1.068417e-004 -1.652680e-004  2.218994e-005 -2.173228e-004
  6.291717e-004  2.983266e-004 -4.473995e-004 -2.039912e-004
  1.569525e-004  2.215025e-004 -5.019105e-004 -5.622381e-005
MEAN
  1.000000e+000  8.918929e-021 -4.627699e-018  4.237902e-001
 -1.956708e-002  6.898858e-002  8.365455e-002 -6.265410e-002
  3.787198e-002  3.077760e-002  1.865447e-002  3.701358e-002
  5.115433e-003  4.356017e-002  2.614301e-004 -2.975247e-002
 -4.048163e-003  1.986403e-002  1.140740e-003  7.668122e-003
  6.132310e-003  1.826182e-002 -7.678292e-003 -4.611394e-003
 -7.096428e-003  1.084897e-002  9.453395e-004  2.996382e-004
  2.496178e-003  5.876397e-003 -4.520255e-003  8.472850e-004
 -4.258244e-003  5.126624e-003 -3.627521e-004 -1.881929e-003
 -2.634670e-004  7.679588e-004 -1.779062e-003  1.343191e-003
 -1.735488e-003  1.894918e-003 -9.242808e-004 -1.540804e-003
 -1.183272e-003 -6.937601e-004 -1.623974e-004  3.581153e-004
 -4.586772e-004  2.389049e-004 -1.063504e-003 -1.106043e-003
 -9.800275e-004 -8.320549e-004 -5.712456e-005 -2.841242e-004
 -2.954674e-004 -4.460443e-004 -7.858310e-004 -3.497042e-004
 -5.046374e-004 -3.555370e-004  6.690291e-005 -2.708148e-004
 -2.020991e-004 -4.921288e-004 -1.423525e-004 -2.729422e-004
 -1.329750e-004 -6.298710e-005 -1.336364e-004 -2.173228e-004
  3.141485e-005 -2.754583e-004  1.309887e-004 -2.039912e-004
  5.980793e-005 -1.542511e-004 -2.222847e-004 -5.622381e-005
+2StD
  1.000000e+000  8.918929e-021 -4.627699e-018  4.237902e-001
 -2.512839e-002  6.015438e-002  1.005289e-001 -6.265410e-002
  3.299863e-002  5.329997e-002  2.323235e-002  3.701358e-002
  1.590078e-002  4.435053e-002 -9.726756e-003 -2.975247e-002
  2.948952e-003  3.536893e-002  2.825471e-003  7.668122e-003
  1.749018e-002  1.224285e-002 -1.198322e-002 -4.611394e-003
 -1.604111e-003  1.644584e-002 -9.415733e-004  2.996382e-004
  5.698158e-003 -4.871926e-004 -4.382262e-003  8.472850e-004
 -3.300270e-003  7.773016e-003 -2.074445e-003 -1.881929e-003
 -9.339741e-004 -1.998276e-004  6.329717e-005  1.343191e-003
 -1.029837e-003  2.773662e-003 -2.658216e-003 -1.540804e-003
 -2.317889e-003 -3.141040e-004 -4.716743e-004  3.581153e-004
 -1.641920e-003 -1.048846e-003 -9.280570e-004 -1.106043e-003
 -3.098100e-003  4.246137e-004  8.403797e-004 -2.841242e-004
 -2.255404e-003 -9.979840e-004  5.996986e-004 -3.497042e-004
 -1.648365e-003  1.062291e-003 -3.110014e-004 -2.708148e-004
 -1.173416e-003 -6.063477e-004  4.484297e-004 -2.729422e-004
 -1.591083e-004  3.929382e-005 -2.894627e-004 -2.173228e-004
 -5.663420e-004 -8.492432e-004  7.093769e-004 -2.039912e-004
 -3.733666e-005 -5.300047e-004  5.734108e-005 -5.622381e-005
Prin6
-2StD
  1.000000e+000  8.918929e-021 -4.627699e-018  4.237902e-001
 -1.391596e-002  7.363544e-002  9.594315e-002 -6.265410e-002
  4.571426e-002  2.715543e-002  3.199615e-002  3.701358e-002
 -2.115713e-004  4.053090e-002 -1.364610e-002 -2.975247e-002
 -1.976478e-003  1.990645e-002  1.696246e-003  7.668122e-003
 -6.000313e-003  1.713010e-002 -7.191643e-003 -4.611394e-003
 -9.804049e-003  1.729965e-002  9.141985e-003  2.996382e-004
 -6.116093e-003  1.196182e-002 -1.125527e-003  8.472850e-004
 -1.798131e-003  1.180261e-002  7.819825e-004 -1.881929e-003
 -2.491697e-003  2.644823e-003 -8.281775e-004  1.343191e-003
 -8.259155e-004  3.124296e-003 -1.124959e-003 -1.540804e-003
 -2.663461e-003 -1.083240e-003  1.129628e-004  3.581153e-004
 -1.176205e-003  5.189109e-004 -1.667814e-003 -1.106043e-003
 -5.877588e-004 -1.498638e-003  1.268130e-004 -2.841242e-004
 -9.842219e-004 -1.057794e-003 -9.832070e-004 -3.497042e-004
  2.264633e-004 -9.090138e-004  1.325299e-004 -2.708148e-004
 -6.730831e-004 -7.545986e-004 -1.060938e-004 -2.729422e-004
  6.281903e-004  3.072606e-004  1.344024e-004 -2.173228e-004
  6.216433e-004 -8.159839e-005  5.774196e-004 -2.039912e-004
  7.303974e-004 -5.563088e-005 -3.032432e-004 -5.622381e-005
MEAN
  1.000000e+000  8.918929e-021 -4.627699e-018  4.237902e-001
 -1.956708e-002  6.898858e-002  8.365455e-002 -6.265410e-002
  3.787198e-002  3.077760e-002  1.865447e-002  3.701358e-002
  5.115433e-003  4.356017e-002  2.614301e-004 -2.975247e-002
 -4.048163e-003  1.986403e-002  1.140740e-003  7.668122e-003
  6.132310e-003  1.826182e-002 -7.678292e-003 -4.611394e-003
 -7.096428e-003  1.084897e-002  9.453395e-004  2.996382e-004
  2.496178e-003  5.876397e-003 -4.520255e-003  8.472850e-004
 -4.258244e-003  5.126624e-003 -3.627521e-004 -1.881929e-003
 -2.634670e-004  7.679588e-004 -1.779062e-003  1.343191e-003
 -1.735488e-003  1.894918e-003 -9.242808e-004 -1.540804e-003
 -1.183272e-003 -6.937601e-004 -1.623974e-004  3.581153e-004
 -4.586772e-004  2.389049e-004 -1.063504e-003 -1.106043e-003
 -9.800275e-004 -8.320549e-004 -5.712456e-005 -2.841242e-004
 -2.954674e-004 -4.460443e-004 -7.858310e-004 -3.497042e-004
 -5.046374e-004 -3.555370e-004  6.690291e-005 -2.708148e-004
 -2.020991e-004 -4.921288e-004 -1.423525e-004 -2.729422e-004
 -1.329750e-004 -6.298710e-005 -1.336364e-004 -2.173228e-004
  3.141485e-005 -2.754583e-004  1.309887e-004 -2.039912e-004
  5.980793e-005 -1.542511e-004 -2.222847e-004 -5.622381e-005
+2StD
  1.000000e+000  8.918929e-021 -4.627699e-018  4.237902e-001
 -2.521820e-002  6.434172e-002  7.136595e-002 -6.265410e-002
  3.002970e-002  3.439977e-002  5.312793e-003  3.701358e-002
  1.044244e-002  4.658944e-002  1.416896e-002 -2.975247e-002
 -6.119848e-003  1.982161e-002  5.852336e-004  7.668122e-003
  1.826493e-002  1.939354e-002 -8.164941e-003 -4.611394e-003
 -4.388807e-003  4.398286e-003 -7.251306e-003  2.996382e-004
  1.110845e-002 -2.090242e-004 -7.914983e-003  8.472850e-004
 -6.718357e-003 -1.549360e-003 -1.507487e-003 -1.881929e-003
  1.964763e-003 -1.108906e-003 -2.729947e-003  1.343191e-003
 -2.645060e-003  6.655399e-004 -7.236029e-004 -1.540804e-003
  2.969167e-004 -3.042806e-004 -4.377576e-004  3.581153e-004
  2.588505e-004 -4.110108e-005 -4.591945e-004 -1.106043e-003
 -1.372296e-003 -1.654720e-004 -2.410621e-004 -2.841242e-004
  3.932871e-004  1.657054e-004 -5.884550e-004 -3.497042e-004
 -1.235738e-003  1.979398e-004  1.275935e-006 -2.708148e-004
  2.688849e-004 -2.296590e-004 -1.786112e-004 -2.729422e-004
 -8.941403e-004 -4.332348e-004 -4.016752e-004 -2.173228e-004
 -5.588136e-004 -4.693182e-004 -3.154422e-004 -2.039912e-004
 -6.107815e-004 -2.528713e-004 -1.413262e-004 -5.622381e-005
Prin7
-2StD
  1.000000e+000  8.918929e-021 -4.627699e-018  4.237902e-001
 -1.804884e-002  6.924005e-002  8.041710e-002 -6.265410e-002
  4.240391e-002  3.086726e-002  3.106099e-002  3.701358e-002
 -1.234458e-003  5.051198e-002  1.085676e-002 -2.975247e-002
 -1.445997e-003  3.061401e-002  4.536526e-003  7.668122e-003
  7.106755e-003  3.072810e-002 -6.014604e-003 -4.611394e-003
 -3.658896e-004  1.895220e-002 -3.207553e-003  2.996382e-004
  8.119012e-003  1.272587e-002 -7.244822e-003  8.472850e-004
  6.117444e-004  4.465876e-003 -3.722073e-003 -1.881929e-003
  1.727630e-003  1.245468e-003 -3.873318e-003  1.343191e-003
 -2.252394e-003 -1.124001e-003 -1.226804e-003 -1.540804e-003
 -1.821121e-003 -1.460272e-003 -1.833737e-003  3.581153e-004
 -2.422448e-003 -1.952018e-003 -1.049237e-003 -1.106043e-003
 -2.283905e-003 -2.367949e-003 -1.257913e-003 -2.841242e-004
 -2.325663e-003 -1.719555e-003  2.458327e-004 -3.497042e-004
 -2.399730e-003 -1.404759e-003  2.818924e-004 -2.708148e-004
 -1.143868e-003 -2.405819e-004  6.979391e-004 -2.729422e-004
 -9.378023e-004 -2.986827e-004  6.692925e-004 -2.173228e-004
  4.338586e-004 -6.687930e-005 -4.297576e-004 -2.039912e-004
  3.820688e-004 -2.686033e-004 -3.831380e-005 -5.622381e-005
MEAN
  1.000000e+000  8.918929e-021 -4.627699e-018  4.237902e-001
 -1.956708e-002  6.898858e-002  8.365455e-002 -6.265410e-002
  3.787198e-002  3.077760e-002  1.865447e-002  3.701358e-002
  5.115433e-003  4.356017e-002  2.614301e-004 -2.975247e-002
 -4.048163e-003  1.986403e-002  1.140740e-003  7.668122e-003
  6.132310e-003  1.826182e-002 -7.678292e-003 -4.611394e-003
 -7.096428e-003  1.084897e-002  9.453395e-004  2.996382e-004
  2.496178e-003  5.876397e-003 -4.520255e-003  8.472850e-004
 -4.258244e-003  5.126624e-003 -3.627521e-004 -1.881929e-003
 -2.634670e-004  7.679588e-004 -1.779062e-003  1.343191e-003
 -1.735488e-003  1.894918e-003 -9.242808e-004 -1.540804e-003
 -1.183272e-003 -6.937601e-004 -1.623974e-004  3.581153e-004
 -4.586772e-004  2.389049e-004 -1.063504e-003 -1.106043e-003
 -9.800275e-004 -8.320549e-004 -5.712456e-005 -2.841242e-004
 -2.954674e-004 -4.460443e-004 -7.858310e-004 -3.497042e-004
 -5.046374e-004 -3.555370e-004  6.690291e-005 -2.708148e-004
 -2.020991e-004 -4.921288e-004 -1.423525e-004 -2.729422e-004
 -1.329750e-004 -6.298710e-005 -1.336364e-004 -2.173228e-004
  3.141485e-005 -2.754583e-004  1.309887e-004 -2.039912e-004
  5.980793e-005 -1.542511e-004 -2.222847e-004 -5.622381e-005
+2StD
  1.000000e+000  8.918929e-021 -4.627699e-018  4.237902e-001
 -2.108532e-002  6.873711e-002  8.689200e-002 -6.265410e-002
  3.334005e-002  3.068794e-002  6.247946e-003  3.701358e-002
  1.146532e-002  3.660836e-002 -1.033390e-002 -2.975247e-002
 -6.650329e-003  9.114046e-003 -2.255046e-003  7.668122e-003
  5.157865e-003  5.795539e-003 -9.341980e-003 -4.611394e-003
 -1.382697e-002  2.745743e-003  5.098232e-003  2.996382e-004
 -3.126656e-003 -9.730766e-004 -1.795688e-003  8.472850e-004
 -9.128232e-003  5.787372e-003  2.996569e-003 -1.881929e-003
 -2.254564e-003  2.904496e-004  3.151942e-004  1.343191e-003
 -1.218582e-003  4.913837e-003 -6.217580e-004 -1.540804e-003
 -5.454233e-004  7.275182e-005  1.508943e-003  3.581153e-004
  1.505094e-003  2.429828e-003 -1.077771e-003 -1.106043e-003
  3.238501e-004  7.038395e-004  1.143664e-003 -2.841242e-004
  1.734728e-003  8.274664e-004 -1.817495e-003 -3.497042e-004
  1.390456e-003  6.936847e-004 -1.480866e-004 -2.708148e-004
  7.396702e-004 -7.436757e-004 -9.826441e-004 -2.729422e-004
  6.718523e-004  1.727085e-004 -9.365653e-004 -2.173228e-004
 -3.710289e-004 -4.840373e-004  6.917350e-004 -2.039912e-004
 -2.624529e-004 -3.989895e-005 -4.062556e-004 -5.622381e-005
Prin8
-2StD
  1.000000e+000  8.918929e-021 -4.627699e-018  4.237902e-001
 -1.773734e-002  6.861382e-002  8.250260e-002 -6.265410e-002
  3.664781e-002  3.237816e-002  3.117536e-003  3.701358e-002
  6.402320e-003  4.397601e-002 -9.874996e-003 -2.975247e-002
 -7.785706e-003  2.183941e-002  6.596329e-004  7.668122e-003
  5.314960e-003  2.517143e-002 -2.149283e-004 -4.611394e-003
 -6.254534e-003  1.810865e-002  5.720054e-003  2.996382e-004
  8.962529e-003  1.358511e-002 -1.875223e-003  8.472850e-004
  2.211190e-003  7.462195e-003 -5.503028e-004 -1.881929e-003
  6.582244e-003  6.568790e-004 -2.789505e-003  1.343191e-003
  9.633073e-004 -2.837501e-004 -1.653291e-003 -1.540804e-003
  1.099473e-003 -3.270740e-003 -2.044828e-003  3.581153e-004
 -1.280205e-003 -1.630489e-003 -1.922852e-003 -1.106043e-003
 -1.683622e-003 -2.355179e-003 -5.536962e-004 -2.841242e-004
 -1.958953e-003 -4.311530e-004 -1.074540e-003 -3.497042e-004
 -1.294896e-003 -3.793404e-004 -1.545285e-004 -2.708148e-004
 -1.208671e-003  8.032453e-006 -5.859021e-004 -2.729422e-004
 -7.158766e-004  5.354463e-004 -5.139200e-004 -2.173228e-004
 -3.530008e-004  5.135270e-004 -7.843652e-006 -2.039912e-004
  7.731355e-005  6.186136e-004 -1.638123e-004 -5.622381e-005
MEAN
  1.000000e+000  8.918929e-021 -4.627699e-018  4.237902e-001
 -1.956708e-002  6.898858e-002  8.365455e-002 -6.265410e-002
  3.787198e-002  3.077760e-002  1.865447e-002  3.701358e-002
  5.115433e-003  4.356017e-002  2.614301e-004 -2.975247e-002
 -4.048163e-003  1.986403e-002  1.140740e-003  7.668122e-003
  6.132310e-003  1.826182e-002 -7.678292e-003 -4.611394e-003
 -7.096428e-003  1.084897e-002  9.453395e-004  2.996382e-004
  2.496178e-003  5.876397e-003 -4.520255e-003  8.472850e-004
 -4.258244e-003  5.126624e-003 -3.627521e-004 -1.881929e-003
 -2.634670e-004  7.679588e-004 -1.779062e-003  1.343191e-003
 -1.735488e-003  1.894918e-003 -9.242808e-004 -1.540804e-003
 -1.183272e-003 -6.937601e-004 -1.623974e-004  3.581153e-004
 -4.586772e-004  2.389049e-004 -1.063504e-003 -1.106043e-003
 -9.800275e-004 -8.320549e-004 -5.712456e-005 -2.841242e-004
 -2.954674e-004 -4.460443e-004 -7.858310e-004 -3.497042e-004
 -5.046374e-004 -3.555370e-004  6.690291e-005 -2.708148e-004
 -2.020991e-004 -4.921288e-004 -1.423525e-004 -2.729422e-004
 -1.329750e-004 -6.298710e-005 -1.336364e-004 -2.173228e-004
  3.141485e-005 -2.754583e-004  1.309887e-004 -2.039912e-004
  5.980793e-005 -1.542511e-004 -2.222847e-004 -5.622381e-005
+2StD
  1.000000e+000  8.918929e-021 -4.627699e-018  4.237902e-001
 -2.139682e-002  6.936334e-002  8.480650e-002 -6.265410e-002
  3.909615e-002  2.917704e-002  3.419140e-002  3.701358e-002
  3.828546e-003  4.314433e-002  1.039786e-002 -2.975247e-002
 -3.106196e-004  1.788865e-002  1.621847e-003  7.668122e-003
  6.949660e-003  1.135221e-002 -1.514166e-002 -4.611394e-003
 -7.938322e-003  3.589293e-003 -3.829375e-003  2.996382e-004
 -3.970173e-003 -1.832313e-003 -7.165287e-003  8.472850e-004
 -1.072768e-002  2.791053e-003 -1.752014e-004 -1.881929e-003
 -7.109178e-003  8.790386e-004 -7.686186e-004  1.343191e-003
 -4.434283e-003  4.073586e-003 -1.952708e-004 -1.540804e-003
 -3.466017e-003  1.883220e-003  1.720033e-003  3.581153e-004
  3.628507e-004  2.108299e-003 -2.041558e-004 -1.106043e-003
 -2.764331e-004  6.910689e-004  4.394471e-004 -2.841242e-004
  1.368018e-003 -4.609356e-004 -4.971217e-004 -3.497042e-004
  2.856209e-004 -3.317336e-004  2.883343e-004 -2.708148e-004
  8.044732e-004 -9.922901e-004  3.011971e-004 -2.729422e-004
  4.499266e-004 -6.614205e-004  2.466472e-004 -2.173228e-004
  4.158305e-004 -1.064444e-003  2.698211e-004 -2.039912e-004
  4.230231e-005 -9.271158e-004 -2.807571e-004 -5.622381e-005
