# Supplementary material for: An Expanded View on the Morphological Diversity of Long-Nosed Antlion Larvae Further Supports a Decline of Silky Lacewings in the Past 100 Million Years
Source: Insects. 2023 Feb 9;14(2):170. doi: 10.3390/insects14020170 (PMC9966087; doi:10.3390/insects14020170)
Supplement: Supplementary file 1 [file insects-14-00170-s001.zip › SupplFilesPsycho2/SupplFileS2_Psycho2/03_head_only.pcr]

[DATA INFORMATION]
DataFile
\\Mac\Home\Desktop\Shape_psycho_2\03_head_only.nef
DataAnalyzedTime
Fri Dec 16 16:28:07 2022
FileHeaderSize
2
Method
Covariance
DataNum
83
NumHarm
20
NumAnalHarm
20
Size
77
AnalSize
57
Const_a1
1
Const_b1
1
Const_c1
1
Const_d1
0

[ANALYZED COEFFICIENTS]
 -1 -1 -1 0
 1 1 1 0
 1 1 1 0
 1 1 1 0
 1 1 1 0
 1 1 1 0
 1 1 1 0
 1 1 1 0
 1 1 1 0
 1 1 1 0
 1 1 1 0
 1 1 1 0
 1 1 1 0
 1 1 1 0
 1 1 1 0
 1 1 1 0
 1 1 1 0
 1 1 1 0
 1 1 1 0
 1 1 1 0

[COEFFICIENTS MEAN]
  1.000000e+000  8.918929e-021 -4.627699e-018  4.237902e-001
 -1.956708e-002  6.898858e-002  8.365455e-002 -6.265410e-002
  3.787198e-002  3.077760e-002  1.865447e-002  3.701358e-002
  5.115433e-003  4.356017e-002  2.614301e-004 -2.975247e-002
 -4.048163e-003  1.986403e-002  1.140740e-003  7.668122e-003
  6.132310e-003  1.826182e-002 -7.678292e-003 -4.611394e-003
 -7.096428e-003  1.084897e-002  9.453395e-004  2.996382e-004
  2.496178e-003  5.876397e-003 -4.520255e-003  8.472850e-004
 -4.258244e-003  5.126624e-003 -3.627521e-004 -1.881929e-003
 -2.634670e-004  7.679588e-004 -1.779062e-003  1.343191e-003
 -1.735488e-003  1.894918e-003 -9.242808e-004 -1.540804e-003
 -1.183272e-003 -6.937601e-004 -1.623974e-004  3.581153e-004
 -4.586772e-004  2.389049e-004 -1.063504e-003 -1.106043e-003
 -9.800275e-004 -8.320549e-004 -5.712456e-005 -2.841242e-004
 -2.954674e-004 -4.460443e-004 -7.858310e-004 -3.497042e-004
 -5.046374e-004 -3.555370e-004  6.690291e-005 -2.708148e-004
 -2.020991e-004 -4.921288e-004 -1.423525e-004 -2.729422e-004
 -1.329750e-004 -6.298710e-005 -1.336364e-004 -2.173228e-004
  3.141485e-005 -2.754583e-004  1.309887e-004 -2.039912e-004
  5.980793e-005 -1.542511e-004 -2.222847e-004 -5.622381e-005

[COVARIANCE MATRIX]
77 77

  4.972367e-003  1.414067e-003 -5.291113e-004  5.110919e-004
  2.840218e-004 -6.402048e-004 -2.431855e-004  4.795993e-004
  5.754384e-004  6.141279e-004 -2.273821e-004  1.053886e-004
  5.675942e-005 -4.216377e-004  7.127181e-005  7.019526e-005
 -2.672680e-004  2.181326e-004 -1.149055e-004 -1.584527e-004
  1.350312e-004 -2.023252e-004  1.624301e-004 -9.413748e-005
 -2.184592e-004 -3.891665e-005 -3.526161e-005 -5.152029e-005
  1.028777e-004 -6.505933e-005  1.460768e-004 -1.250237e-004
 -1.428263e-004 -1.173136e-004  1.360010e-005  6.406130e-006
  1.932740e-005 -6.479236e-006  3.722826e-005 -9.398803e-005
 -5.940723e-005 -1.352969e-004  6.508373e-006 -4.252124e-006
 -2.886683e-005 -2.586815e-005 -1.605754e-005 -2.824866e-005
  3.667182e-005 -7.139556e-005  7.954452e-006  3.314656e-005
 -4.292184e-005 -2.163174e-005 -4.251740e-005  2.481061e-005
  1.408243e-005  1.401396e-006 -1.119006e-005  3.422785e-006
 -4.025079e-005  1.956697e-007 -5.094265e-005  2.797958e-005
  1.450843e-005  3.494861e-005 -3.576898e-005  8.749874e-006
 -1.345181e-006  1.376308e-005 -4.105598e-005  3.761833e-005
 -3.693853e-006  2.069291e-005 -3.593230e-005  6.607045e-006
  6.620013e-006

  1.414067e-003  2.309641e-003 -9.787175e-004 -2.300125e-004
  4.284955e-004  4.526402e-004 -5.535047e-004  1.851602e-004
  4.271558e-004  1.121352e-003 -5.475300e-004  9.359530e-005
  1.500115e-004  1.564945e-004 -1.323576e-004 -7.284865e-005
 -1.195974e-004  5.115124e-004 -1.274324e-004 -9.895316e-005
  1.345814e-004  6.980946e-005  1.262482e-004 -1.456332e-004
 -4.626965e-005  1.969623e-004  8.002953e-005 -4.724924e-005
  8.534163e-005  4.472869e-005  1.584559e-004 -1.212441e-004
 -2.571558e-005  2.309788e-005  9.262856e-005 -3.269473e-005
  3.132013e-005 -2.196854e-005  8.526164e-005 -7.087402e-005
 -2.181401e-006 -8.634810e-005  7.067889e-005 -2.116097e-005
  4.664164e-006 -6.251605e-005  5.426875e-005 -2.192459e-005
  1.766221e-005 -7.690680e-005  5.282934e-005  2.113102e-006
 -1.051241e-005 -4.930434e-005  1.930595e-005  6.436918e-006
  5.807245e-006 -2.964004e-005  1.834560e-005 -5.903941e-006
 -1.854384e-005 -2.669368e-005 -1.240642e-005  9.425024e-006
  3.500388e-006 -5.760294e-006 -1.313722e-005 -6.538173e-006
 -2.693766e-006 -1.230256e-005 -1.511462e-005  2.271500e-005
 -8.177800e-006 -4.943855e-006 -2.401020e-005 -1.038466e-005
 -9.965705e-006

 -5.291113e-004 -9.787175e-004  1.335809e-003 -2.000154e-004
 -4.051366e-004 -1.191888e-004  3.920851e-004 -6.654719e-005
 -2.005686e-004 -3.581694e-004  4.681763e-004 -2.431559e-004
 -4.279729e-005 -1.394444e-005  7.495814e-005  9.735905e-005
  2.743667e-005 -2.102839e-004  5.244340e-005 -3.535545e-005
 -7.643945e-005 -1.905756e-005 -6.537281e-005  5.127363e-005
 -2.463428e-005 -1.342426e-004 -9.099694e-005 -1.879975e-005
 -3.571352e-005 -2.685862e-005 -8.861238e-005  4.291947e-005
  8.736679e-006 -6.639094e-005 -8.031184e-005  2.732474e-005
 -2.396041e-005  1.380225e-005 -5.256590e-005  2.964580e-005
 -6.315152e-006  7.652176e-006 -5.654355e-005  2.585592e-005
 -2.174512e-005  4.081954e-005 -3.156183e-005  2.042186e-006
 -1.921366e-005  3.280157e-005 -4.373345e-005  2.875764e-006
  2.945794e-006  2.420142e-005 -1.479393e-005 -1.860194e-006
 -4.581175e-006  1.334505e-005 -7.326858e-006  8.658878e-006
  1.140484e-005  1.314128e-005  1.559128e-005 -6.243942e-006
 -4.336411e-006  7.834698e-006  2.333620e-005  6.302842e-006
  1.062328e-005  1.646327e-005  1.503391e-005 -1.223844e-005
  2.414490e-006 -4.863638e-007  1.760479e-005  7.056490e-007
  1.647502e-005

  5.110919e-004 -2.300125e-004 -2.000154e-004  1.040576e-003
  2.139219e-004 -2.384972e-004 -1.266540e-004 -1.311264e-004
 -2.040194e-004 -1.461066e-004  2.410025e-004  2.921919e-004
 -8.342014e-005 -1.123112e-004 -1.042485e-004 -8.858344e-005
 -9.206822e-006 -1.468891e-005  1.998800e-004  5.507145e-005
 -1.970964e-005 -9.536974e-005 -9.183727e-005  4.471208e-005
  2.639513e-005 -1.821164e-007  1.162874e-004 -1.517838e-005
  4.507357e-006 -4.734201e-005 -2.200886e-005  5.125075e-005
 -1.304858e-005  1.300721e-005  2.649337e-005 -3.917512e-005
  2.627493e-005 -1.038542e-005 -5.580576e-006  2.529937e-005
 -1.263075e-005 -2.068146e-006 -2.662260e-005 -2.879995e-005
  2.110061e-005 -7.914773e-006 -4.162054e-007  1.127167e-005
  7.214578e-006 -1.074772e-005 -2.063304e-005 -1.073023e-006
 -6.882713e-007  5.411065e-006  8.522915e-006 -2.572417e-006
  2.573171e-006  1.181959e-006 -1.393219e-005  7.415258e-006
 -4.036354e-006  9.877121e-006  1.856676e-006 -7.044914e-006
  2.455915e-006  2.316073e-006 -7.636919e-006  1.748196e-005
  1.715843e-006  3.541937e-006 -1.691767e-007  2.606906e-006
 -1.323423e-006  3.880134e-006  6.885309e-006  1.927017e-005
 -8.164827e-006

  2.840218e-004  4.284955e-004 -4.051366e-004  2.139219e-004
  1.535882e-003 -2.968565e-005 -4.639189e-004  1.248340e-004
  5.547825e-004 -2.081126e-005 -1.709360e-006  5.416971e-004
  1.558703e-004 -1.394300e-004 -1.735089e-004 -9.601723e-005
 -6.721984e-006  1.875580e-005  1.723512e-004  1.278861e-005
 -2.312430e-005 -9.639061e-005 -6.285155e-005 -8.164746e-005
  5.678439e-005  3.577891e-005  1.212723e-004 -5.545578e-005
 -4.508964e-006 -6.388903e-005 -2.194476e-005 -1.639854e-005
  5.595184e-007  1.374001e-005  3.954977e-005 -6.700535e-005
 -2.827754e-007 -4.449750e-005 -4.492250e-006  1.807453e-005
 -3.667267e-006 -4.552613e-006  4.961748e-006 -1.162465e-005
 -1.685844e-005 -8.380651e-006  6.666758e-006  1.602336e-005
 -3.621558e-005  2.551144e-006 -2.027623e-005 -1.528495e-005
 -1.512826e-005  8.226861e-006 -2.828661e-006  5.889393e-006
 -1.017288e-005 -4.552186e-006 -2.763266e-005  1.345414e-005
 -9.431543e-007  6.958334e-006  3.109052e-006  4.763652e-006
 -1.090165e-005 -5.461570e-007 -1.114369e-005  1.688171e-005
 -6.887088e-006  1.185295e-005  4.418739e-006 -1.127636e-005
 -5.524176e-006  6.796457e-006 -1.418669e-007  9.759695e-006
  5.805300e-006

 -6.402048e-004  4.526402e-004 -1.191888e-004 -2.384972e-004
 -2.968565e-005  5.937695e-004 -8.717576e-005 -1.394036e-005
 -2.963191e-005  2.867972e-004 -1.359618e-004 -8.748947e-005
 -5.038255e-006  3.545439e-004 -7.070928e-005 -4.733293e-005
  3.091089e-005  1.377469e-004 -5.630378e-005 -4.242642e-005
  3.230801e-005  1.452023e-004 -2.169493e-005 -2.352508e-005
  3.646409e-005  4.231738e-005  1.872168e-005 -2.733799e-005
  2.297481e-005  3.441550e-005  2.191185e-005 -1.220042e-005
  2.986027e-005  2.714015e-006  3.646169e-005 -9.503308e-006
  1.502479e-005 -1.680755e-005  3.414562e-005 -7.214527e-006
  1.046138e-005 -1.208350e-005  2.968114e-005  5.443116e-007
  1.003696e-005 -2.831840e-005  2.685771e-005 -7.180092e-006
 -3.998774e-006 -1.783636e-005  1.949005e-005 -2.947045e-006
  7.126771e-006 -1.968869e-005  1.825741e-005 -5.277447e-006
  1.451789e-008 -1.414372e-005  8.638515e-006 -3.091603e-006
  3.914174e-006 -1.123900e-005  9.015980e-006 -3.352005e-007
  2.611060e-006 -1.134725e-005  4.081902e-007 -2.764327e-006
 -7.314834e-007 -9.199800e-006  5.628979e-006  2.787669e-006
  6.221189e-007 -7.741176e-006 -1.749218e-006 -2.487336e-006
 -7.123092e-006

 -2.431855e-004 -5.535047e-004  3.920851e-004 -1.266540e-004
 -4.639189e-004 -8.717576e-005  3.674125e-004  6.068885e-006
 -1.872208e-004 -1.390065e-004  1.304438e-004 -1.853787e-004
 -7.298708e-005  3.533510e-005  1.668743e-004  6.053797e-005
 -1.539033e-005 -5.439427e-005 -4.814786e-005 -1.832056e-005
 -3.795043e-005  3.291640e-005  2.819959e-005  1.160976e-005
 -2.305987e-005 -4.668447e-005 -8.675579e-005  1.733365e-005
 -8.251325e-006 -3.540565e-006 -1.701587e-005  6.334267e-006
  2.220334e-007 -2.611895e-005 -3.216869e-005  2.920228e-005
 -1.119374e-005  1.055653e-005 -1.658331e-005 -7.535820e-007
  1.377008e-006  9.669276e-006 -1.252893e-005  9.177877e-006
 -8.008760e-007  9.350563e-006 -2.427655e-005  5.700675e-006
  1.010086e-005  6.773682e-006 -4.415663e-006  6.928488e-006
  3.169816e-006 -1.614927e-006 -9.297421e-006  8.357729e-006
 -3.400156e-007  1.498707e-006  9.083622e-006 -1.492404e-006
  1.638777e-007  9.659446e-007  5.053106e-006  1.782589e-006
 -1.957058e-006  4.344039e-006  9.418872e-006 -3.282568e-006
  6.855683e-008  2.440007e-006  1.352068e-006 -4.222123e-006
  1.782818e-007  8.082434e-007  3.264471e-006 -6.006253e-007
  4.682725e-006

  4.795993e-004  1.851602e-004 -6.654719e-005 -1.311264e-004
  1.248340e-004 -1.394036e-005  6.068885e-006  2.415858e-004
  7.792347e-005  3.749730e-005 -9.795072e-005 -4.086717e-005
 -3.097031e-005 -1.756452e-005  8.734557e-005  3.794416e-005
 -6.148811e-005 -4.107485e-006 -5.977980e-005 -3.692444e-005
  1.569742e-005  2.018346e-006  8.054020e-005 -1.733313e-005
 -3.441517e-005 -2.215337e-005 -1.899950e-005  8.182726e-006
  5.197736e-006  1.205788e-005  4.176990e-005 -3.179469e-005
 -1.723672e-005 -2.274054e-005  1.835848e-009  1.504842e-005
 -6.901610e-006 -9.930804e-007  5.319805e-006 -1.668146e-005
 -1.716677e-006 -2.024965e-005  1.289814e-005  7.968458e-006
 -1.391325e-005 -5.078316e-006 -3.041416e-006 -3.298494e-006
  4.119930e-006 -1.928569e-006  6.967151e-006  6.925041e-007
 -6.297889e-006 -7.807928e-006 -1.380240e-005  8.557316e-006
  3.996641e-006 -9.626944e-007 -8.313419e-007 -8.530133e-007
 -1.889753e-006 -6.957969e-006 -7.766848e-006  8.977545e-006
  1.801497e-007  3.677778e-006 -2.104392e-006 -1.926034e-007
  1.005499e-006  2.284381e-006 -5.181309e-006  2.997259e-006
 -4.450114e-006  4.078721e-006 -7.418551e-006 -3.991489e-006
  5.242926e-006

  5.754384e-004  4.271558e-004 -2.005686e-004 -2.040194e-004
  5.547825e-004 -2.963191e-005 -1.872208e-004  7.792347e-005
  4.974348e-004  1.534164e-004 -1.250354e-004  2.088096e-004
  1.157676e-004 -1.027893e-004 -4.597837e-005  1.669103e-005
  1.879533e-006  9.301564e-005 -2.220091e-005 -2.990866e-005
 -1.093077e-005 -4.904915e-005  1.672252e-006 -7.287206e-005
 -1.156370e-006  4.142923e-005 -2.490479e-005 -4.040688e-005
  3.346565e-005 -3.772034e-005  5.473472e-006 -3.695177e-005
 -1.121069e-005 -7.621360e-006 -4.917275e-006 -1.812343e-005
  1.402869e-005 -1.562374e-005  6.178295e-006 -1.796818e-005
 -9.464884e-006 -2.140179e-005  7.548637e-006  6.401244e-006
 -5.645990e-006  3.263663e-006 -1.259527e-006 -5.450045e-006
 -1.627723e-005 -1.512074e-005  2.293886e-006 -3.776627e-006
 -1.224807e-005  7.303658e-006 -8.399358e-006  2.416295e-006
  2.063840e-006 -5.281909e-006 -7.683570e-006  3.330844e-006
 -8.664908e-006  3.827465e-006 -9.805636e-006  7.569256e-006
  1.329023e-006  1.354075e-006 -1.268694e-005  7.791110e-007
 -9.625714e-006 -2.273227e-007 -6.811478e-006 -1.219770e-006
  3.013134e-006  1.660741e-006 -9.084492e-006  6.853319e-007
  3.331816e-006

  6.141279e-004  1.121352e-003 -3.581694e-004 -1.461066e-004
 -2.081126e-005  2.867972e-004 -1.390065e-004  3.749730e-005
  1.534164e-004  6.827197e-004 -2.248885e-004 -2.398223e-005
  4.840733e-005  1.693935e-004 -4.087344e-005 -3.682417e-005
 -6.413089e-005  3.434038e-004 -1.041914e-004 -8.785072e-005
  6.012382e-005  7.413161e-005  3.487238e-005 -9.061434e-005
 -1.684196e-005  1.102820e-004 -1.243536e-005 -3.481397e-005
  6.889224e-005  1.166841e-005  6.918064e-005 -6.055949e-005
 -6.177098e-006 -1.481837e-006  4.189175e-005 -1.007763e-005
  2.767716e-005 -8.324425e-006  4.970915e-005 -4.110610e-005
 -8.963788e-007 -4.851113e-005  3.887166e-005 -8.199192e-006
  1.189353e-005 -3.040785e-005  2.640274e-005 -9.397599e-006
  1.529608e-005 -4.867212e-005  3.416117e-005  6.117458e-006
 -5.340322e-006 -2.852393e-005  1.456493e-005  5.713794e-006
  3.707730e-006 -1.930756e-005  1.952393e-005 -3.918755e-006
 -1.368888e-005 -1.542768e-005 -1.296731e-006  4.104007e-006
  1.184273e-006 -3.571635e-006 -3.326579e-006 -6.399577e-006
 -2.843410e-006 -1.120537e-005 -7.070501e-006  1.186916e-005
 -3.599834e-006 -6.340171e-006 -1.173209e-005 -3.914234e-006
 -6.414322e-006

 -2.273821e-004 -5.475300e-004  4.681763e-004  2.410025e-004
 -1.709360e-006 -1.359618e-004  1.304438e-004 -9.795072e-005
 -1.250354e-004 -2.248885e-004  3.346196e-004  4.670281e-005
 -2.788929e-005 -1.815285e-005 -1.048039e-008  2.516028e-006
 -5.403214e-006 -8.200808e-005  1.405505e-004  3.663718e-006
 -6.154987e-005 -1.093307e-005 -7.576982e-005  1.818988e-005
  1.335612e-006 -4.022412e-005  1.979039e-005 -2.131653e-005
 -1.885009e-005 -2.313581e-005 -6.665902e-005  3.768873e-005
 -1.119773e-006 -1.867117e-005 -1.337093e-005 -1.213524e-005
 -4.018752e-006  2.125191e-006 -3.016702e-005  2.747596e-005
 -1.074920e-005  7.313473e-006 -3.045799e-005 -4.240687e-006
 -8.022168e-007  1.292677e-005 -1.654190e-005  9.192114e-006
 -1.140724e-005  7.036530e-006 -2.622620e-005  9.101280e-007
  2.495931e-006  1.023094e-005 -2.384158e-006 -1.743744e-006
 -6.481639e-006 -3.834132e-007 -6.612994e-006  7.672709e-006
  4.308953e-006  9.148951e-006  1.035930e-005 -5.119023e-006
 -4.098684e-006  1.098147e-006  8.657598e-006  8.077602e-006
  1.222001e-006  8.684573e-006  7.280385e-006 -6.385468e-006
  1.356381e-006  2.024530e-006  1.060362e-005  6.368767e-006
  1.248916e-006

  1.053886e-004  9.359530e-005 -2.431559e-004  2.921919e-004
  5.416971e-004 -8.748947e-005 -1.853787e-004 -4.086717e-005
  2.088096e-004 -2.398223e-005  4.670281e-005  3.361072e-004
  5.881841e-005 -8.829585e-005 -8.447597e-005 -3.795339e-005
 -1.391546e-005  3.743624e-005  1.161002e-004  3.753176e-005
 -4.235693e-005 -4.988688e-005 -5.828365e-005 -4.022206e-005
  2.634750e-005  3.894858e-005  6.226431e-005 -2.591647e-005
  6.156018e-006 -4.158856e-005 -2.732259e-005  5.660521e-006
  4.192322e-006  1.777990e-005  2.200128e-005 -3.773815e-005
  1.117458e-005 -2.142249e-005 -3.517036e-006  9.680496e-006
 -2.683881e-006  1.316588e-006 -2.249584e-006 -1.548075e-005
  9.585329e-006 -6.123852e-006  5.122583e-006  9.585567e-006
 -1.252781e-005 -6.440641e-006 -7.222213e-006 -8.155752e-006
 -3.037949e-006  7.541820e-006  7.574774e-006 -2.046499e-006
 -3.839723e-006 -2.404863e-006 -1.115136e-005  4.509304e-006
 -1.553791e-006  8.745507e-006  9.768878e-008 -1.758075e-006
 -7.792388e-007 -1.942045e-006 -1.041306e-005  9.030661e-006
 -6.464682e-006  1.895436e-006 -2.814366e-006 -4.936432e-006
  1.256250e-006  5.879104e-007 -1.359568e-006  8.054490e-006
 -3.858053e-006

  5.675942e-005  1.500115e-004 -4.279729e-005 -8.342014e-005
  1.558703e-004 -5.038255e-006 -7.298708e-005 -3.097031e-005
  1.157676e-004  4.840733e-005 -2.788929e-005  5.881841e-005
  1.133707e-004 -2.708253e-005 -4.618710e-005  2.015681e-005
  6.336701e-006  1.913555e-006  1.567882e-005  2.112299e-005
  1.491777e-005 -5.554154e-006 -1.182332e-005 -1.398027e-005
 -5.258229e-006  4.716734e-006  1.532579e-005 -8.704404e-006
  5.518176e-007 -3.049188e-006 -9.902794e-006 -7.344519e-006
  4.787627e-006 -1.594649e-006  9.074064e-006 -1.193585e-005
 -7.479625e-006 -3.532578e-006  1.052143e-007 -2.457955e-006
  1.600379e-006  5.623600e-007  2.886819e-006 -8.158859e-006
 -5.152609e-006 -1.385591e-006  2.630421e-006 -1.055414e-006
 -3.087628e-006  1.062998e-006 -1.416884e-006 -2.371879e-006
 -2.012242e-006  1.046818e-006  1.224748e-006 -1.889712e-006
 -5.226756e-006  2.019156e-006 -3.253245e-006 -1.449595e-006
 -2.456626e-007  1.993119e-006 -3.125532e-006 -7.318169e-007
 -2.549424e-006  1.013251e-007 -3.888069e-006 -1.973878e-006
 -3.512582e-007  1.274432e-006 -2.757025e-006 -1.934166e-007
  1.647123e-007 -7.856939e-007 -2.460457e-006 -2.328240e-006
  1.800225e-006

 -4.216377e-004  1.564945e-004 -1.394444e-005 -1.123112e-004
 -1.394300e-004  3.545439e-004  3.533510e-005 -1.756452e-005
 -1.027893e-004  1.693935e-004 -1.815285e-005 -8.829585e-005
 -2.708253e-005  2.830367e-004 -1.738872e-005 -3.015487e-005
 -1.204809e-005  1.010071e-004 -3.953743e-005 -4.931465e-005
  1.128390e-005  1.349073e-004 -3.956495e-005 -2.473844e-005
  2.109569e-005  1.568343e-005 -1.412664e-005 -2.071824e-005
  2.283222e-005  2.667784e-005 -3.841328e-006 -3.043462e-006
  2.281151e-005 -1.163186e-005  2.384809e-005 -3.427871e-006
  9.803253e-006 -3.621110e-006  2.262041e-005 -2.713982e-006
  7.166761e-006 -6.415630e-006  2.119079e-005 -2.312572e-006
  9.530833e-006 -1.625929e-005  1.645194e-005 -5.545919e-007
  2.704935e-006 -1.201422e-005  1.553244e-005  2.413250e-006
  5.134448e-006 -1.490835e-005  1.280098e-005 -1.891117e-006
 -3.339894e-006 -1.116655e-005  9.861079e-006 -3.164100e-006
  1.851579e-006 -8.614065e-006  6.940297e-006 -9.453046e-007
  5.315587e-007 -8.356468e-006  1.671420e-006 -2.215594e-006
 -1.265145e-007 -7.557316e-006  1.438285e-006  3.258440e-006
 -6.121247e-007 -7.025584e-006 -1.587347e-006 -1.620832e-006
 -6.675292e-006

  7.127181e-005 -1.323576e-004  7.495814e-005 -1.042485e-004
 -1.735089e-004 -7.070928e-005  1.668743e-004  8.734557e-005
 -4.597837e-005 -4.087344e-005 -1.048039e-008 -8.447597e-005
 -4.618710e-005 -1.738872e-005  1.545433e-004  5.232046e-005
 -3.440204e-005  3.983235e-008 -2.863074e-005 -8.955192e-006
 -3.158273e-005  2.057442e-005  8.848473e-005 -1.081883e-005
 -3.992764e-005  1.042522e-005 -3.819647e-005  9.268100e-006
 -9.044387e-006  1.657897e-005  1.950271e-005 -2.073744e-005
 -1.199129e-005  5.512775e-007 -2.186992e-005  1.815376e-005
 -5.352562e-006  3.992117e-006 -1.097253e-005 -1.032029e-005
 -1.699757e-006 -1.027501e-006 -6.206134e-006  3.681908e-006
 -4.865723e-006 -4.337539e-006 -1.975288e-005 -7.967560e-007
  9.238560e-006 -3.975408e-006 -1.824458e-006  1.519575e-006
  2.923715e-006 -1.066884e-005 -1.319614e-005  1.063899e-005
  3.636868e-006 -6.002086e-006  3.894342e-006 -1.557113e-006
 -6.913369e-007 -4.817832e-006 -1.097104e-006  5.980596e-006
  9.580988e-008  1.044938e-006  3.534201e-006 -5.590384e-007
 -9.321984e-007  2.538541e-006 -1.743083e-006 -1.130846e-006
 -2.173288e-006  2.552957e-006 -1.351974e-006 -1.464421e-006
  2.902405e-006

  7.019526e-005 -7.284865e-005  9.735905e-005 -8.858344e-005
 -9.601723e-005 -4.733293e-005  6.053797e-005  3.794416e-005
  1.669103e-005 -3.682417e-005  2.516028e-006 -3.795339e-005
  2.015681e-005 -3.015487e-005  5.232046e-005  7.803841e-005
 -8.234581e-006 -2.491901e-005 -1.730333e-005  4.449041e-006
 -2.395954e-005  8.835717e-007  3.486126e-005  8.452939e-006
 -3.238259e-005 -1.064443e-005 -2.756302e-005 -2.649187e-006
 -2.016228e-006  4.549186e-006  4.504122e-006 -2.847551e-006
 -5.659643e-006 -1.320589e-005 -1.531825e-005  1.201071e-005
 -9.016067e-007  3.796288e-006 -2.996932e-006 -1.778868e-006
 -3.937692e-006 -5.987787e-006 -2.837855e-006  2.903244e-006
 -5.540998e-006  2.938485e-006 -6.536260e-006 -3.784436e-006
  3.949023e-006 -1.495906e-006  4.565797e-007  5.282679e-007
  1.074753e-006 -1.860735e-007 -5.333800e-006  3.441216e-006
  3.120078e-006  6.630155e-007  1.177178e-006 -1.207871e-006
 -2.376823e-007 -5.391007e-008 -3.145742e-006  2.393064e-006
  7.120754e-007  1.896705e-006 -6.824987e-007 -2.195179e-006
  4.583832e-007  8.423526e-007 -3.702856e-006 -8.957735e-007
  4.647884e-007 -1.460847e-007 -2.621054e-006 -2.279491e-006
  4.250313e-006

 -2.672680e-004 -1.195974e-004  2.743667e-005 -9.206822e-006
 -6.721984e-006  3.091089e-005 -1.539033e-005 -6.148811e-005
  1.879533e-006 -6.413089e-005 -5.403214e-006 -1.391546e-005
  6.336701e-006 -1.204809e-005 -3.440204e-005 -8.234581e-006
  7.909987e-005 -3.530661e-005 -2.575271e-006  2.735842e-005
  7.557830e-006 -2.314107e-005 -1.467638e-005  2.917957e-005
  3.143160e-005 -1.363663e-006 -6.868345e-008  6.936154e-006
 -5.638561e-006 -5.006618e-006 -4.403564e-006  1.669418e-005
  8.736364e-006  1.265461e-005 -1.253319e-005  1.119052e-007
  1.852334e-006  2.174310e-006 -2.774432e-006  6.060342e-006
 -3.915844e-007  1.082122e-005 -1.025071e-005  2.197590e-006
  1.060226e-006  8.581617e-006 -2.996493e-006 -4.053152e-006
 -5.156228e-006  4.647046e-006 -6.437824e-006 -2.799103e-006
  1.586745e-006  7.440440e-006 -1.195913e-006 -4.743585e-006
  2.608108e-006  1.111140e-006 -2.420014e-006  1.769262e-006
  1.041087e-006  2.172327e-006  7.214178e-007 -2.229830e-006
 -2.976954e-007 -1.720119e-006  1.864766e-006 -2.203170e-006
  3.967990e-007 -1.192617e-006  4.645210e-006 -8.145273e-007
  2.977254e-006 -2.137566e-007  4.634660e-006  1.306707e-006
  6.859652e-007

  2.181326e-004  5.115124e-004 -2.102839e-004 -1.468891e-005
  1.875580e-005  1.377469e-004 -5.439427e-005 -4.107485e-006
  9.301564e-005  3.434038e-004 -8.200808e-005  3.743624e-005
  1.913555e-006  1.010071e-004  3.983235e-008 -2.491901e-005
 -3.530661e-005  2.312591e-004 -3.627468e-005 -5.291540e-005
 -3.129495e-006  5.822412e-005  1.522121e-006 -7.085194e-005
 -2.038403e-006  9.808146e-005 -2.295157e-005 -3.384671e-005
  4.906064e-005  4.145895e-006  1.582843e-005 -3.296726e-005
  3.340538e-006  1.374844e-005  1.123509e-005 -7.836315e-006
  2.969606e-005 -7.083863e-006  1.942574e-005 -2.003185e-005
 -2.467621e-006 -2.036439e-005  1.758177e-005 -5.201878e-006
  1.426122e-005 -1.656558e-005  9.503695e-006 -4.636306e-006
  7.011250e-006 -2.952302e-005  1.839376e-005  1.688391e-006
  6.133878e-007 -1.596232e-005  6.925192e-006  4.886797e-006
  3.387230e-006 -1.681451e-005  1.087669e-005 -1.884301e-006
 -7.927184e-006 -9.280103e-006  4.386876e-007  2.828660e-006
  1.342956e-006 -6.939511e-006 -3.113171e-006 -1.907234e-006
 -4.058291e-006 -8.966428e-006 -3.698632e-006  5.699048e-006
 -1.692867e-006 -5.625742e-006 -5.630302e-006  7.578424e-007
 -7.364793e-006

 -1.149055e-004 -1.274324e-004  5.244340e-005  1.998800e-004
  1.723512e-004 -5.630378e-005 -4.814786e-005 -5.977980e-005
 -2.220091e-005 -1.041914e-004  1.405505e-004  1.161002e-004
  1.567882e-005 -3.953743e-005 -2.863074e-005 -1.730333e-005
 -2.575271e-006 -3.627468e-005  1.420802e-004  3.800951e-005
 -2.908381e-005 -8.689097e-006 -1.965549e-005  7.318873e-006
 -6.413807e-006  1.543225e-005  8.063345e-005 -1.280983e-005
 -2.313806e-005  5.982206e-006 -3.078885e-005  1.369390e-005
 -7.920005e-006  1.346003e-005  1.235379e-005 -2.388743e-005
 -3.564829e-006 -2.831574e-006 -2.124388e-005  1.548808e-005
 -8.332234e-006  3.361555e-006 -1.336080e-005 -1.474662e-005
 -1.027572e-007 -2.608759e-006 -7.715691e-006  4.081033e-006
 -9.007136e-006 -2.454169e-006 -1.670789e-005 -6.163520e-006
  3.913819e-006  2.562637e-007  6.484694e-007 -1.560359e-006
 -3.304840e-006 -5.111490e-006 -8.619525e-006  4.477835e-006
  3.589110e-006  3.273359e-006  5.232286e-006 -1.955096e-006
 -2.190802e-006 -2.721655e-006  7.905916e-007  6.035988e-006
 -1.824886e-006  5.058056e-006  4.940485e-006 -3.914595e-006
  8.935986e-007  3.063486e-006  5.100372e-006  4.156177e-006
 -2.219106e-006

 -1.584527e-004 -9.895316e-005 -3.535545e-005  5.507145e-005
  1.278861e-005 -4.242642e-005 -1.832056e-005 -3.692444e-005
 -2.990866e-005 -8.785072e-005  3.663718e-006  3.753176e-005
  2.112299e-005 -4.931465e-005 -8.955192e-006  4.449041e-006
  2.735842e-005 -5.291540e-005  3.800951e-005  6.063208e-005
 -4.841868e-006 -2.331926e-005  7.252706e-006  2.081314e-005
 -1.586192e-006  6.841370e-007  3.594069e-005  1.800896e-005
 -2.470566e-005  3.236164e-006 -3.978097e-006  8.541885e-006
  9.691103e-007  1.901498e-005  3.155582e-006 -2.414749e-006
 -1.188343e-005 -1.835389e-006 -9.882533e-006  4.768895e-006
 -1.410009e-007  1.290753e-005 -7.478023e-006 -8.984532e-006
 -8.623567e-007 -2.928103e-006 -3.593501e-006  8.136324e-007
  3.285009e-007  5.481171e-006 -6.895587e-006 -4.104916e-006
  3.939821e-006  7.420767e-007  2.647858e-006 -1.612133e-006
 -7.484906e-007  3.753885e-006 -4.076707e-006  2.733378e-007
  3.051460e-006  2.750252e-006  1.150038e-006 -2.514272e-006
 -1.262806e-006  4.071315e-007 -1.285843e-006 -5.141521e-008
  1.251136e-006  1.795664e-006  1.472887e-006 -2.177428e-006
  1.927068e-006  1.069367e-006  2.118595e-006  2.048289e-006
  4.041688e-007

  1.350312e-004  1.345814e-004 -7.643945e-005 -1.970964e-005
 -2.312430e-005  3.230801e-005 -3.795043e-005  1.569742e-005
 -1.093077e-005  6.012382e-005 -6.154987e-005 -4.235693e-005
  1.491777e-005  1.128390e-005 -3.158273e-005 -2.395954e-005
  7.557830e-006 -3.129495e-006 -2.908381e-005 -4.841868e-006
  5.921325e-005 -2.732785e-006  6.012113e-007  1.564491e-005
  8.679781e-006 -1.581280e-005  1.116555e-005  1.485598e-005
  7.787848e-006  1.033220e-005  1.563402e-005 -2.670514e-006
 -5.908266e-006 -4.659853e-006  1.173290e-005 -2.695071e-006
 -4.632676e-006  6.526570e-006  7.148409e-006 -9.336721e-006
  4.648622e-006 -4.201713e-006  6.765321e-006 -9.219958e-007
 -1.906965e-006 -9.251007e-008  4.620851e-006 -3.298085e-006
  3.335355e-006  8.567668e-007  4.001515e-006 -3.830260e-007
 -5.130985e-006 -1.423795e-006 -1.355137e-006 -3.468888e-006
  6.314736e-007  2.410031e-006 -5.261846e-007 -2.649300e-006
 -2.021641e-006 -3.118554e-006 -4.252326e-006 -2.368213e-007
  5.805933e-007  1.014361e-006 -1.893677e-006 -2.830159e-006
  1.288926e-006 -2.126416e-006 -1.194741e-006  3.667680e-006
 -4.882477e-007  1.142473e-006 -2.204804e-006 -1.869093e-006
  2.669448e-007

 -2.023252e-004  6.980946e-005 -1.905756e-005 -9.536974e-005
 -9.639061e-005  1.452023e-004  3.291640e-005  2.018346e-006
 -4.904915e-005  7.413161e-005 -1.093307e-005 -4.988688e-005
 -5.554154e-006  1.349073e-004  2.057442e-005  8.835717e-007
 -2.314107e-005  5.822412e-005 -8.689097e-006 -2.331926e-005
 -2.732785e-006  1.002996e-004 -2.147423e-006 -2.242315e-005
 -8.247509e-006  2.959439e-005 -1.403666e-005 -1.633419e-005
  1.091437e-005  4.100831e-005 -1.397346e-005 -1.106173e-005
  1.050458e-005 -3.381411e-006  1.932274e-006 -2.031480e-006
  6.462763e-006  6.447191e-006  3.451869e-006 -2.596435e-006
  4.052024e-006 -4.843967e-006  1.150393e-005 -5.486755e-006
  2.589301e-006 -5.477243e-006  4.956409e-006 -1.709358e-006
  4.671061e-006 -7.882830e-006  7.512663e-006 -2.162978e-006
  5.112327e-006 -1.139571e-005  3.520480e-006  2.436068e-006
  1.418305e-007 -1.004004e-005  4.453912e-006 -3.598593e-006
  1.604369e-006 -8.741466e-006  2.396714e-006  2.269380e-006
  3.538867e-007 -7.944767e-006 -4.520493e-007 -1.804898e-006
 -8.364278e-007 -5.762024e-006 -2.048385e-008  2.185146e-006
 -1.675600e-006 -5.238722e-006 -2.435911e-006 -2.659770e-006
 -3.850944e-006

  1.624301e-004  1.262482e-004 -6.537281e-005 -9.183727e-005
 -6.285155e-005 -2.169493e-005  2.819959e-005  8.054020e-005
  1.672252e-006  3.487238e-005 -7.576982e-005 -5.828365e-005
 -1.182332e-005 -3.956495e-005  8.848473e-005  3.486126e-005
 -1.467638e-005  1.522121e-006 -1.965549e-005  7.252706e-006
  6.012113e-007 -2.147423e-006  1.053375e-004  5.898163e-006
 -3.681588e-005  2.151900e-005  5.712856e-006  1.268605e-005
 -1.803354e-005  2.598653e-005  4.599770e-005 -2.413606e-005
 -1.841820e-005  1.253152e-005 -8.675947e-006  9.189424e-006
 -8.060167e-006  3.903009e-006 -9.710836e-007 -1.221628e-005
 -1.610194e-006 -5.936102e-006 -3.485087e-006  8.008200e-007
 -8.785459e-006 -8.540158e-006 -1.019839e-005 -5.148018e-006
  7.686521e-006 -6.677063e-006 -1.639312e-006 -1.127960e-006
  7.312316e-007 -1.235407e-005 -9.947190e-006  6.636935e-006
  5.652896e-006 -5.042863e-006  4.453771e-007 -9.809803e-007
 -2.858772e-007 -7.239303e-006 -3.064673e-006  5.309529e-006
  7.033440e-007  7.441405e-007  1.543096e-006 -6.825529e-007
  2.952494e-007  1.650621e-006 -8.913638e-007  1.421465e-007
 -2.268098e-006  3.023621e-006 -1.941389e-006 -2.323824e-006
  4.008653e-006

 -9.413748e-005 -1.456332e-004  5.127363e-005  4.471208e-005
 -8.164746e-005 -2.352508e-005  1.160976e-005 -1.733313e-005
 -7.287206e-005 -9.061434e-005  1.818988e-005 -4.022206e-005
 -1.398027e-005 -2.473844e-005 -1.081883e-005  8.452939e-006
  2.917957e-005 -7.085194e-005  7.318873e-006  2.081314e-005
  1.564491e-005 -2.242315e-005  5.898163e-006  5.145006e-005
  5.107487e-006 -3.064267e-005  1.445871e-005  2.060191e-005
 -1.878123e-005  5.522092e-006  9.899137e-006  2.068967e-005
 -1.059436e-005  2.211019e-007 -3.435448e-006  1.699740e-006
 -1.056361e-005  8.829553e-006 -7.609061e-007  5.228774e-006
  1.063121e-007  4.606382e-006 -9.305505e-006  2.722055e-006
 -3.698919e-006  5.138126e-006 -1.868171e-006 -1.177239e-006
  3.789141e-007  4.822135e-006 -5.682586e-006 -1.357943e-007
 -1.367051e-006  3.236712e-006 -8.787548e-007 -3.785266e-006
  2.380580e-006  3.818666e-006 -2.022975e-006  5.371123e-007
  1.096411e-006  8.225808e-007  1.665110e-007 -2.585145e-006
  6.035951e-007  2.001525e-006  1.861516e-006 -1.523172e-006
  2.191819e-006  7.080429e-007  1.685519e-006 -1.192785e-006
  2.391313e-006  1.859306e-006  2.324278e-006  4.639452e-007
  2.611409e-006

 -2.184592e-004 -4.626965e-005 -2.463428e-005  2.639513e-005
  5.678439e-005  3.646409e-005 -2.305987e-005 -3.441517e-005
 -1.156370e-006 -1.684196e-005  1.335612e-006  2.634750e-005
 -5.258229e-006  2.109569e-005 -3.992764e-005 -3.238259e-005
  3.143160e-005 -2.038403e-006 -6.413807e-006 -1.586192e-006
  8.679781e-006 -8.247509e-006 -3.681588e-005  5.107487e-006
  4.766175e-005 -5.629615e-006 -4.359795e-006  7.653804e-006
  6.762313e-006 -1.647335e-005 -6.369617e-006  1.737614e-005
  1.489112e-005  3.909078e-006  2.270834e-006 -4.602130e-006
  1.886845e-006 -2.708130e-006  7.835698e-006  6.957602e-006
  6.341314e-006  8.311341e-006 -1.293729e-008  3.706150e-006
  5.135650e-006  5.814823e-006  7.448788e-006  2.593962e-006
 -6.902804e-006  5.237276e-006  1.786434e-007 -7.255270e-007
 -1.341485e-006  7.552168e-006  3.249018e-006 -6.291935e-006
 -2.462961e-006  2.579712e-007  7.023629e-007  8.361840e-007
  1.155329e-006  2.560767e-006  1.150236e-006 -2.993459e-006
 -8.834272e-007 -2.876326e-006  2.944501e-006 -9.180196e-007
 -3.708002e-007 -8.106690e-007  2.294441e-006  1.973268e-007
  8.057071e-007 -1.504608e-006  2.672084e-006 -6.045933e-007
 -2.454678e-006

 -3.891665e-005  1.969623e-004 -1.342426e-004 -1.821164e-007
  3.577891e-005  4.231738e-005 -4.668447e-005 -2.215337e-005
  4.142923e-005  1.102820e-004 -4.022412e-005  3.894858e-005
  4.716734e-006  1.568343e-005  1.042522e-005 -1.064443e-005
 -1.363663e-006  9.808146e-005  1.543225e-005  6.841370e-007
 -1.581280e-005  2.959439e-005  2.151900e-005 -3.064267e-005
 -5.629615e-006  8.001136e-005  5.880327e-006 -1.669157e-005
  9.076507e-006  1.796133e-005 -7.717983e-007 -1.965022e-005
  3.279024e-006  3.030068e-005 -5.227488e-006 -6.130788e-006
  1.580703e-005 -4.332121e-006 -2.685154e-006 -6.020672e-006
 -1.488746e-006 -8.661252e-007  2.116532e-006 -5.197004e-006
  6.595458e-006 -9.340615e-006 -8.017742e-009 -4.280477e-006
  1.168621e-006 -1.100864e-005  3.538586e-006 -3.579381e-006
  5.296373e-006 -9.282087e-006  4.809991e-007  2.487419e-006
  3.021541e-006 -1.072748e-005  1.303385e-006 -6.572456e-007
 -4.379929e-007 -6.513323e-006 -1.841215e-007  2.193437e-006
  4.363880e-007 -7.732789e-006 -2.110599e-006 -1.675595e-007
 -2.437632e-006 -4.782251e-006  4.191268e-007  1.143252e-006
 -1.080970e-006 -3.148552e-006 -9.281587e-007  3.845601e-007
 -4.209835e-006

 -3.526161e-005  8.002953e-005 -9.099694e-005  1.162874e-004
  1.212723e-004  1.872168e-005 -8.675579e-005 -1.899950e-005
 -2.490479e-005 -1.243536e-005  1.979039e-005  6.226431e-005
  1.532579e-005 -1.412664e-005 -3.819647e-005 -2.756302e-005
 -6.868345e-008 -2.295157e-005  8.063345e-005  3.594069e-005
  1.116555e-005 -1.403666e-005  5.712856e-006  1.445871e-005
 -4.359795e-006  5.880327e-006  8.772492e-005  7.013183e-006
 -2.154462e-005  1.249910e-005  8.412914e-006  3.879183e-006
 -1.367153e-005  1.917028e-005  3.130748e-005 -1.912574e-005
 -1.076340e-005  1.032733e-006 -6.647054e-006  1.905380e-006
 -4.155384e-006  2.805912e-006 -1.081962e-006 -1.369658e-005
 -5.206323e-007 -8.905058e-006 -1.724063e-006  1.229852e-006
 -3.142630e-006 -3.470263e-006 -6.088130e-006 -4.700171e-006
  5.420072e-007 -4.145461e-006  2.820235e-006 -3.028760e-006
 -2.117522e-006 -1.741303e-006 -5.526957e-006  1.098713e-006
  1.459029e-006 -3.799318e-007  2.011572e-006 -2.213407e-006
 -3.346101e-007 -4.681705e-007 -1.430175e-006  2.896981e-006
 -7.129499e-007  1.591399e-006  2.581265e-006 -1.463286e-006
  8.234029e-007  3.446480e-006  1.726828e-006  2.549878e-006
 -1.901730e-006

 -5.152029e-005 -4.724924e-005 -1.879975e-005 -1.517838e-005
 -5.545578e-005 -2.733799e-005  1.733365e-005  8.182726e-006
 -4.040688e-005 -3.481397e-005 -2.131653e-005 -2.591647e-005
 -8.704404e-006 -2.071824e-005  9.268100e-006 -2.649187e-006
  6.936154e-006 -3.384671e-005 -1.280983e-005  1.800896e-005
  1.485598e-005 -1.633419e-005  1.268605e-005  2.060191e-005
  7.653804e-006 -1.669157e-005  7.013183e-006  3.155741e-005
 -1.266958e-005 -1.235359e-007  1.249234e-005  8.146050e-006
 -9.010763e-006  5.089324e-006  6.316555e-006  5.455915e-006
 -1.496433e-005  4.194562e-006  1.217601e-006 -1.866197e-006
  2.057525e-006  7.330249e-006  6.849884e-007  2.345303e-006
 -2.531833e-006  8.993842e-007 -1.032719e-006  1.963407e-006
  6.050252e-007  5.146536e-006  5.786862e-007  4.945979e-008
 -2.519475e-006  2.014544e-007 -6.384733e-007 -1.738637e-006
 -6.444353e-007  3.190910e-006  9.188149e-007 -1.506909e-006
  5.748044e-007 -4.141571e-007 -7.596694e-007 -1.035434e-006
 -3.301014e-007  1.264355e-006  1.640363e-006 -2.488388e-006
  1.329880e-006  3.270931e-007  2.310336e-007 -4.124629e-008
  6.075845e-007  1.205467e-006  2.578934e-007 -1.600556e-006
  1.021721e-006

  1.028777e-004  8.534163e-005 -3.571352e-005  4.507357e-006
 -4.508964e-006  2.297481e-005 -8.251325e-006  5.197736e-006
  3.346565e-005  6.889224e-005 -1.885009e-005  6.156018e-006
  5.518176e-007  2.283222e-005 -9.044387e-006 -2.016228e-006
 -5.638561e-006  4.906064e-005 -2.313806e-005 -2.470566e-005
  7.787848e-006  1.091437e-005 -1.803354e-005 -1.878123e-005
  6.762313e-006  9.076507e-006 -2.154462e-005 -1.266958e-005
  3.142198e-005 -6.230538e-006 -6.403195e-006 -3.113161e-006
  6.358968e-006 -1.225031e-005  7.385628e-007  1.095148e-006
  1.737555e-005 -1.599839e-006  6.075286e-006 -2.850812e-006
  1.489638e-007 -1.025656e-005  9.599150e-006  1.103989e-006
  5.427649e-006  2.702433e-006  4.228067e-006 -1.846611e-006
  1.408394e-006 -5.597448e-006  7.744297e-006 -2.386644e-007
 -1.167836e-006  1.700148e-006 -2.154361e-007  5.038335e-007
  1.945662e-006 -2.812657e-006  2.851676e-006 -1.322524e-006
 -3.132545e-006 -4.713368e-007 -1.878071e-006  1.632434e-006
  1.144644e-006 -1.233221e-006 -1.626416e-006 -6.475144e-007
 -2.112617e-006 -2.403230e-006 -1.936180e-006  2.365192e-006
 -1.117075e-006 -1.223563e-006 -2.515824e-006 -8.542536e-007
 -2.019710e-006

 -6.505933e-005  4.472869e-005 -2.685862e-005 -4.734201e-005
 -6.388903e-005  3.441550e-005 -3.540565e-006  1.205788e-005
 -3.772034e-005  1.166841e-005 -2.313581e-005 -4.158856e-005
 -3.049188e-006  2.667784e-005  1.657897e-005  4.549186e-006
 -5.006618e-006  4.145895e-006  5.982206e-006  3.236164e-006
  1.033220e-005  4.100831e-005  2.598653e-005  5.522092e-006
 -1.647335e-005  1.796133e-005  1.249910e-005 -1.235359e-007
 -6.230538e-006  4.428937e-005  4.789619e-006 -9.388111e-006
 -6.253216e-006  1.072224e-005 -2.339267e-006 -4.086478e-006
 -2.672249e-006  1.736651e-005 -5.856546e-006 -6.311614e-006
  1.891553e-006 -5.011477e-007 -9.360689e-007 -6.667443e-006
 -2.082900e-006  5.618484e-007 -3.912972e-006 -4.102160e-006
  6.181319e-006 -3.966658e-006 -8.315256e-007 -4.276364e-006
  2.013419e-006 -7.847759e-006 -2.156693e-006  1.447098e-006
  3.944638e-006 -5.106537e-006 -8.759476e-007 -2.910371e-006
  6.893372e-007 -8.493297e-006 -4.616381e-007  1.855621e-006
  1.504588e-006 -4.284700e-006 -9.179419e-007 -1.126400e-006
  3.473513e-007 -4.874497e-006  1.003600e-006  1.308073e-006
 -1.045687e-006 -1.547010e-006 -8.271086e-007 -1.350319e-006
 -6.475746e-007

  1.460768e-004  1.584559e-004 -8.861238e-005 -2.200886e-005
 -2.194476e-005  2.191185e-005 -1.701587e-005  4.176990e-005
  5.473472e-006  6.918064e-005 -6.665902e-005 -2.732259e-005
 -9.902794e-006 -3.841328e-006  1.950271e-005  4.504122e-006
 -4.403564e-006  1.582843e-005 -3.078885e-005 -3.978097e-006
  1.563402e-005 -1.397346e-005  4.599770e-005  9.899137e-006
 -6.369617e-006 -7.717983e-007  8.412914e-006  1.249234e-005
 -6.403195e-006  4.789619e-006  4.773918e-005 -8.044778e-006
 -1.275923e-005  1.015097e-005  7.726547e-006  1.858782e-006
 -8.203460e-006  5.684675e-006  1.347000e-005 -1.180816e-005
  5.618449e-007 -1.249043e-006 -1.425085e-006  1.126007e-006
 -2.804509e-006 -6.533837e-006  3.393563e-007 -3.356813e-006
  5.806801e-006 -5.401473e-006  1.986767e-006  2.122241e-006
 -3.639081e-006 -6.845169e-006 -8.980103e-007 -4.096612e-007
  3.062863e-006 -1.121647e-006  1.892107e-006 -4.864097e-007
 -2.124646e-006 -4.599695e-006 -1.578956e-006  9.716880e-008
  1.597182e-006  1.765090e-006  1.034854e-006 -8.901323e-007
  9.859625e-007 -1.275576e-006 -1.689306e-006  9.988529e-007
  2.451556e-007  1.036960e-006 -1.246632e-006  2.806538e-007
  1.911179e-006

 -1.250237e-004 -1.212441e-004  4.291947e-005  5.125075e-005
 -1.639854e-005 -1.220042e-005  6.334267e-006 -3.179469e-005
 -3.695177e-005 -6.055949e-005  3.768873e-005  5.660521e-006
 -7.344519e-006 -3.043462e-006 -2.073744e-005 -2.847551e-006
  1.669418e-005 -3.296726e-005  1.369390e-005  8.541885e-006
 -2.670514e-006 -1.106173e-005 -2.413606e-005  2.068967e-005
  1.737614e-005 -1.965022e-005  3.879183e-006  8.146050e-006
 -3.113161e-006 -9.388111e-006 -8.044778e-006  2.347924e-005
  2.332321e-006 -5.247997e-006  9.451632e-007 -6.736648e-008
 -4.286179e-006  1.305228e-006  2.751138e-006  1.088310e-005
 -9.178076e-007  3.714967e-006 -3.014827e-006  1.405679e-006
 -3.554931e-007  6.740917e-006  3.789564e-006  2.216452e-006
 -4.405763e-006  3.473435e-006 -2.930929e-006 -1.120053e-008
 -1.388385e-007  6.502453e-006  3.416171e-006 -3.331522e-006
 -1.563455e-006  1.009121e-006  3.003626e-007  1.311458e-006
  6.848925e-007  3.912515e-006  3.272584e-006 -3.093842e-006
 -8.313556e-007  2.264033e-008  3.304520e-006 -5.373676e-007
  1.036636e-007  2.051884e-006  2.227475e-006 -1.439669e-006
  1.786617e-006  1.191880e-007  2.554498e-006  1.338594e-007
 -6.040336e-007

 -1.428263e-004 -2.571558e-005  8.736679e-006 -1.304858e-005
  5.595184e-007  2.986027e-005  2.220334e-007 -1.723672e-005
 -1.121069e-005 -6.177098e-006 -1.119773e-006  4.192322e-006
  4.787627e-006  2.281151e-005 -1.199129e-005 -5.659643e-006
  8.736364e-006  3.340538e-006 -7.920005e-006  9.691103e-007
 -5.908266e-006  1.050458e-005 -1.841820e-005 -1.059436e-005
  1.489112e-005  3.279024e-006 -1.367153e-005 -9.010763e-006
  6.358968e-006 -6.253216e-006 -1.275923e-005  2.332321e-006
  2.479670e-005 -8.238593e-007 -5.865360e-006  4.673663e-006
  7.178948e-006 -8.280034e-006  3.049376e-006  7.697943e-006
  5.732298e-006  3.958212e-006  2.084961e-006  7.018501e-007
  2.106144e-006 -4.370313e-008  7.528432e-006  4.842689e-007
 -8.380714e-007  5.376884e-006  1.456415e-006  9.570035e-008
  3.896702e-006  2.564066e-006  4.213321e-006 -1.319197e-006
 -2.159939e-006  1.020970e-006  1.238719e-006  4.116772e-007
  2.533082e-006  1.834916e-006  2.422979e-006 -1.448233e-006
 -1.683648e-006 -1.724168e-006  1.827841e-006  8.553429e-008
  1.095871e-006  1.070640e-006  1.221121e-006  1.858951e-007
 -9.360891e-007 -2.109182e-006  9.790520e-007 -4.251158e-007
 -1.577595e-006

 -1.173136e-004  2.309788e-005 -6.639094e-005  1.300721e-005
  1.374001e-005  2.714015e-006 -2.611895e-005 -2.274054e-005
 -7.621360e-006 -1.481837e-006 -1.867117e-005  1.777990e-005
 -1.594649e-006 -1.163186e-005  5.512775e-007 -1.320589e-005
  1.265461e-005  1.374844e-005  1.346003e-005  1.901498e-005
 -4.659853e-006 -3.381411e-006  1.253152e-005  2.211019e-007
  3.909078e-006  3.030068e-005  1.917028e-005  5.089324e-006
 -1.225031e-005  1.072224e-005  1.015097e-005 -5.247997e-006
 -8.238593e-007  3.576469e-005 -1.174520e-008 -5.908084e-006
 -3.664490e-006  3.953318e-006 -5.329406e-006 -5.942550e-006
  2.412071e-006  1.593031e-005 -8.550328e-006 -3.899798e-006
  3.926000e-006 -6.097278e-006 -4.276673e-006 -2.188795e-006
  1.474170e-006  2.155138e-006 -3.321564e-006 -1.536160e-006
  2.791960e-006 -4.787748e-006  3.743791e-007 -2.569941e-006
  7.393289e-007 -1.531118e-006 -2.011611e-006 -3.660004e-007
  1.976529e-006 -4.176274e-006  1.965131e-007 -1.882556e-006
  7.899531e-007 -3.624721e-006 -3.531699e-007  2.975886e-007
  3.649360e-007 -3.434943e-006  1.277967e-006 -1.373868e-006
  1.036761e-006 -1.491040e-006  1.999318e-006  2.119230e-006
 -1.264769e-006

  1.360010e-005  9.262856e-005 -8.031184e-005  2.649337e-005
  3.954977e-005  3.646169e-005 -3.216869e-005  1.835848e-009
 -4.917275e-006  4.189175e-005 -1.337093e-005  2.200128e-005
  9.074064e-006  2.384809e-005 -2.186992e-005 -1.531825e-005
 -1.253319e-005  1.123509e-005  1.235379e-005  3.155582e-006
  1.173290e-005  1.932274e-006 -8.675947e-006 -3.435448e-006
  2.270834e-006 -5.227488e-006  3.130748e-005  6.316555e-006
  7.385628e-007 -2.339267e-006  7.726547e-006  9.451632e-007
 -5.865360e-006 -1.174520e-008  2.897730e-005 -5.769817e-006
 -4.794453e-006  3.807656e-007  6.276322e-006 -1.549664e-006
 -2.146154e-006 -5.297472e-007  1.257198e-005 -5.215372e-006
  6.082954e-007 -3.719135e-006  3.828169e-006  2.650875e-006
 -1.083133e-006 -2.768089e-006  6.305022e-006 -9.549379e-007
 -2.710791e-006 -1.422702e-006  3.992762e-006 -1.059604e-006
 -2.691022e-006 -2.840815e-007  1.380171e-006 -1.751372e-006
 -1.433389e-006 -2.096901e-007  8.846822e-007 -7.583084e-007
  2.293141e-007  3.424518e-007 -1.620474e-006 -1.087168e-007
 -1.293079e-006 -1.005354e-006 -4.240937e-007  8.419619e-008
  1.762430e-008  5.019643e-007 -1.742611e-006  2.695533e-007
 -1.453835e-006

  6.406130e-006 -3.269473e-005  2.732474e-005 -3.917512e-005
 -6.700535e-005 -9.503308e-006  2.920228e-005  1.504842e-005
 -1.812343e-005 -1.007763e-005 -1.213524e-005 -3.773815e-005
 -1.193585e-005 -3.427871e-006  1.815376e-005  1.201071e-005
  1.119052e-007 -7.836315e-006 -2.388743e-005 -2.414749e-006
 -2.695071e-006 -2.031480e-006  9.189424e-006  1.699740e-006
 -4.602130e-006 -6.130788e-006 -1.912574e-005  5.455915e-006
  1.095148e-006 -4.086478e-006  1.858782e-006 -6.736648e-008
  4.673663e-006 -5.908084e-006 -5.769817e-006  1.636216e-005
  3.906721e-007 -3.193174e-006  2.458924e-006  2.779320e-006
 -2.670619e-006 -1.037562e-007  4.616018e-006  6.125957e-006
 -4.373588e-006  1.697335e-006  1.537681e-006 -8.331278e-007
  5.789839e-007  4.005674e-006  3.512478e-006  2.098112e-006
 -3.381753e-008  3.666353e-007 -1.245894e-006  2.024512e-006
  2.631198e-007  1.882630e-006  2.650415e-006 -5.143170e-007
 -3.973179e-007 -3.482315e-007  4.888410e-007  6.829232e-007
 -7.372172e-007  1.602081e-006  2.164458e-006 -1.617079e-006
  1.308625e-006  1.247059e-006  4.734395e-007  5.743952e-007
 -1.110450e-006  6.530000e-007 -5.195732e-007 -1.656486e-006
  1.008915e-006

  1.932740e-005  3.132013e-005 -2.396041e-005  2.627493e-005
 -2.827754e-007  1.502479e-005 -1.119374e-005 -6.901610e-006
  1.402869e-005  2.767716e-005 -4.018752e-006  1.117458e-005
 -7.479625e-006  9.803253e-006 -5.352562e-006 -9.016067e-007
  1.852334e-006  2.969606e-005 -3.564829e-006 -1.188343e-005
 -4.632676e-006  6.462763e-006 -8.060167e-006 -1.056361e-005
  1.886845e-006  1.580703e-005 -1.076340e-005 -1.496433e-005
  1.737555e-005 -2.672249e-006 -8.203460e-006 -4.286179e-006
  7.178948e-006 -3.664490e-006 -4.794453e-006  3.906721e-007
  1.955519e-005 -4.076359e-006  2.658578e-007  2.350429e-006
  5.488904e-007 -7.060511e-006  3.580462e-006  1.777174e-006
  6.277082e-006  2.629232e-007  1.721390e-006 -9.020617e-007
  6.189203e-007 -4.356100e-006  3.603851e-006 -4.676008e-007
  1.922209e-006  8.837573e-007 -5.844835e-007  6.167565e-007
  2.655283e-006 -2.702293e-006  8.575318e-007  3.557651e-009
 -3.655861e-007 -9.021981e-008 -1.180810e-006  1.687055e-006
  1.338935e-006 -1.533826e-006 -1.525668e-006  6.120352e-007
 -1.612133e-006 -1.519083e-006 -8.648940e-007  9.355048e-007
 -7.371022e-007 -7.290045e-007 -1.086673e-006 -1.013979e-007
 -1.393823e-006

 -6.479236e-006 -2.196854e-005  1.380225e-005 -1.038542e-005
 -4.449750e-005 -1.680755e-005  1.055653e-005 -9.930804e-007
 -1.562374e-005 -8.324425e-006  2.125191e-006 -2.142249e-005
 -3.532578e-006 -3.621110e-006  3.992117e-006  3.796288e-006
  2.174310e-006 -7.083863e-006 -2.831574e-006 -1.835389e-006
  6.526570e-006  6.447191e-006  3.903009e-006  8.829553e-006
 -2.708130e-006 -4.332121e-006  1.032733e-006  4.194562e-006
 -1.599839e-006  1.736651e-005  5.684675e-006  1.305228e-006
 -8.280034e-006  3.953318e-006  3.807656e-007 -3.193174e-006
 -4.076359e-006  1.894607e-005 -2.092982e-006 -4.309486e-006
 -5.697965e-007  2.292120e-006 -3.909046e-006 -2.977259e-006
 -9.856214e-007  8.190750e-006 -5.141415e-006 -1.220605e-006
  3.191651e-006 -1.920557e-006 -1.990999e-006 -1.704420e-006
 -2.276299e-006 -1.349566e-007 -1.999028e-006 -3.220707e-007
  2.566440e-006 -1.693156e-006 -1.376287e-007 -2.304544e-006
 -1.481513e-006 -3.820850e-006 -1.330850e-007  5.209433e-007
  2.096039e-006 -1.204744e-006  2.306020e-007 -1.229501e-006
 -3.644343e-007 -3.872663e-006  1.074593e-006  6.745756e-007
  2.886567e-007 -7.929451e-007  7.805078e-008 -5.703910e-007
  2.218905e-007

  3.722826e-005  8.526164e-005 -5.256590e-005 -5.580576e-006
 -4.492250e-006  3.414562e-005 -1.658331e-005  5.319805e-006
  6.178295e-006  4.970915e-005 -3.016702e-005 -3.517036e-006
  1.052143e-007  2.262041e-005 -1.097253e-005 -2.996932e-006
 -2.774432e-006  1.942574e-005 -2.124388e-005 -9.882533e-006
  7.148409e-006  3.451869e-006 -9.710836e-007 -7.609061e-007
  7.835698e-006 -2.685154e-006 -6.647054e-006  1.217601e-006
  6.075286e-006 -5.856546e-006  1.347000e-005  2.751138e-006
  3.049376e-006 -5.329406e-006  6.276322e-006  2.458924e-006
  2.658578e-007 -2.092982e-006  1.580645e-005  4.447429e-007
  4.846850e-007 -2.527929e-006  6.838713e-006  2.156037e-006
 -9.737990e-007 -3.148500e-007  9.779890e-006 -5.314370e-007
 -2.598974e-007 -1.581891e-006  5.234549e-006  1.587981e-006
 -2.086338e-006  4.216652e-007  4.163061e-006 -1.700257e-006
 -5.177668e-007 -5.739583e-007  2.846328e-006 -1.405959e-007
 -1.255724e-006 -1.109653e-007  2.345221e-007 -1.000691e-006
  5.525700e-008 -3.716213e-007  8.280494e-007 -1.062996e-006
  1.970432e-007 -5.759170e-007 -1.348603e-006  1.277326e-006
  1.710253e-007 -1.293724e-006 -1.052499e-006 -7.663401e-007
 -6.010694e-007

 -9.398803e-005 -7.087402e-005  2.964580e-005  2.529937e-005
  1.807453e-005 -7.214527e-006 -7.535820e-007 -1.668146e-005
 -1.796818e-005 -4.110610e-005  2.747596e-005  9.680496e-006
 -2.457955e-006 -2.713982e-006 -1.032029e-005 -1.778868e-006
  6.060342e-006 -2.003185e-005  1.548808e-005  4.768895e-006
 -9.336721e-006 -2.596435e-006 -1.221628e-005  5.228774e-006
  6.957602e-006 -6.020672e-006  1.905380e-006 -1.866197e-006
 -2.850812e-006 -6.311614e-006 -1.180816e-005  1.088310e-005
  7.697943e-006 -5.942550e-006 -1.549664e-006  2.779320e-006
  2.350429e-006 -4.309486e-006  4.447429e-007  1.403796e-005
 -6.718873e-007  4.286165e-007  5.346927e-007  2.317620e-006
 -2.913441e-006  3.992213e-006  4.347799e-006  3.154428e-006
 -5.235146e-006  3.527608e-006 -2.678450e-006 -1.156037e-006
  9.967034e-007  4.070296e-006  1.984515e-006 -3.739682e-007
 -1.826045e-006 -4.999305e-007 -1.023152e-006  1.043516e-006
  1.978244e-006  2.918112e-006  3.494717e-006 -7.776037e-007
 -1.445349e-006 -6.312096e-007  2.235011e-006  6.545159e-007
  4.597791e-008  3.489806e-006  2.261134e-006 -1.728513e-006
 -3.055053e-007 -1.742377e-007  1.217245e-006 -6.349446e-007
 -2.191994e-008

 -5.940723e-005 -2.181401e-006 -6.315152e-006 -1.263075e-005
 -3.667267e-006  1.046138e-005  1.377008e-006 -1.716677e-006
 -9.464884e-006 -8.963788e-007 -1.074920e-005 -2.683881e-006
  1.600379e-006  7.166761e-006 -1.699757e-006 -3.937692e-006
 -3.915844e-007 -2.467621e-006 -8.332234e-006 -1.410009e-007
  4.648622e-006  4.052024e-006 -1.610194e-006  1.063121e-007
  6.341314e-006 -1.488746e-006 -4.155384e-006  2.057525e-006
  1.489638e-007  1.891553e-006  5.618449e-007 -9.178076e-007
  5.732298e-006  2.412071e-006 -2.146154e-006 -2.670619e-006
  5.488904e-007 -5.697965e-007  4.846850e-007 -6.718873e-007
  9.542037e-006  2.579381e-006 -1.194322e-006  2.115570e-006
  2.805227e-006 -2.415096e-006  1.954014e-006  1.732722e-006
  2.530700e-006  2.226133e-006  5.949675e-007  2.179284e-007
  6.942729e-007 -1.139065e-006  1.891517e-006 -9.575732e-007
  1.438914e-007  9.360405e-007  2.155257e-007 -3.441318e-007
  2.168543e-006 -7.578081e-007  4.718589e-007 -7.550791e-008
 -2.286933e-007 -1.149613e-006  3.337120e-008  5.046296e-008
  8.470703e-007 -7.057302e-007 -1.513798e-007 -2.360927e-007
 -3.722348e-007 -1.741440e-006 -8.082074e-008 -1.468118e-007
  2.572353e-007

 -1.352969e-004 -8.634810e-005  7.652176e-006 -2.068146e-006
 -4.552613e-006 -1.208350e-005  9.669276e-006 -2.024965e-005
 -2.140179e-005 -4.851113e-005  7.313473e-006  1.316588e-006
  5.623600e-007 -6.415630e-006 -1.027501e-006 -5.987787e-006
  1.082122e-005 -2.036439e-005  3.361555e-006  1.290753e-005
 -4.201713e-006 -4.843967e-006 -5.936102e-006  4.606382e-006
  8.311341e-006 -8.661252e-007  2.805912e-006  7.330249e-006
 -1.025656e-005 -5.011477e-007 -1.249043e-006  3.714967e-006
  3.958212e-006  1.593031e-005 -5.297472e-007 -1.037562e-007
 -7.060511e-006  2.292120e-006 -2.527929e-006  4.286165e-007
  2.579381e-006  1.658136e-005 -4.689857e-006 -6.470164e-007
  1.063196e-007  3.860870e-007 -2.191037e-006  3.937300e-007
 -4.410610e-007  8.967844e-006 -2.995860e-006 -2.397669e-007
  1.239486e-006  5.531578e-007  3.903577e-007 -2.343895e-006
 -1.636540e-006  2.805468e-006 -1.693800e-006 -3.453155e-007
  2.323626e-006 -9.004560e-007  9.529586e-007 -2.294707e-006
 -3.625920e-007 -1.238975e-006  8.120956e-007  2.264914e-007
  1.247513e-006 -1.247584e-006  1.368132e-006 -1.922640e-006
  5.854497e-007 -1.289821e-006  2.285130e-006  1.278206e-006
  3.484018e-007

  6.508373e-006  7.067889e-005 -5.654355e-005 -2.662260e-005
  4.961748e-006  2.968114e-005 -1.252893e-005  1.289814e-005
  7.548637e-006  3.887166e-005 -3.045799e-005 -2.249584e-006
  2.886819e-006  2.119079e-005 -6.206134e-006 -2.837855e-006
 -1.025071e-005  1.758177e-005 -1.336080e-005 -7.478023e-006
  6.765321e-006  1.150393e-005 -3.485087e-006 -9.305505e-006
 -1.293729e-008  2.116532e-006 -1.081962e-006  6.849884e-007
  9.599150e-006 -9.360689e-007 -1.425085e-006 -3.014827e-006
  2.084961e-006 -8.550328e-006  1.257198e-005  4.616018e-006
  3.580462e-006 -3.909046e-006  6.838713e-006  5.346927e-007
 -1.194322e-006 -4.689857e-006  1.817395e-005  1.362912e-006
 -1.098131e-006  6.101039e-007  6.719286e-006  8.029228e-007
 -1.510925e-006 -5.586101e-008  1.137270e-005 -1.287150e-006
 -1.662030e-006  1.059802e-006  1.883191e-006  1.263379e-006
 -6.369915e-007  7.597067e-008  3.581656e-006 -1.887531e-006
 -1.494293e-006 -4.971575e-007 -5.947353e-007  1.323732e-006
 -4.120847e-007 -5.199134e-007 -1.126592e-006 -1.311457e-006
 -1.157086e-006 -1.398714e-006 -9.905662e-007  8.506807e-007
 -1.379659e-006 -6.056718e-007 -2.718637e-006 -1.553966e-006
 -7.253643e-007

 -4.252124e-006 -2.116097e-005  2.585592e-005 -2.879995e-005
 -1.162465e-005  5.443116e-007  9.177877e-006  7.968458e-006
  6.401244e-006 -8.199192e-006 -4.240687e-006 -1.548075e-005
 -8.158859e-006 -2.312572e-006  3.681908e-006  2.903244e-006
  2.197590e-006 -5.201878e-006 -1.474662e-005 -8.984532e-006
 -9.219958e-007 -5.486755e-006  8.008200e-007  2.722055e-006
  3.706150e-006 -5.197004e-006 -1.369658e-005  2.345303e-006
  1.103989e-006 -6.667443e-006  1.126007e-006  1.405679e-006
  7.018501e-007 -3.899798e-006 -5.215372e-006  6.125957e-006
  1.777174e-006 -2.977259e-006  2.156037e-006  2.317620e-006
  2.115570e-006 -6.470164e-007  1.362912e-006  1.049157e-005
 -1.041592e-006  1.512897e-006  1.853532e-006  1.078008e-006
 -3.726804e-006  2.709759e-006  2.136273e-006  2.357134e-006
 -1.732667e-006  1.743198e-006 -1.288781e-006 -3.827216e-007
 -1.257611e-007  6.382199e-007  1.545599e-006  7.755995e-007
  5.537216e-007  5.879378e-008 -3.309222e-007  1.119108e-006
 -2.205488e-007 -8.341454e-008  1.851158e-006 -9.392287e-007
 -2.579235e-008  4.030519e-007  3.559534e-007  2.622638e-007
 -2.057184e-007 -1.114511e-007 -1.409883e-007 -1.756247e-006
  4.677909e-007

 -2.886683e-005  4.664164e-006 -2.174512e-005  2.110061e-005
 -1.685844e-005  1.003696e-005 -8.008760e-007 -1.391325e-005
 -5.645990e-006  1.189353e-005 -8.022168e-007  9.585329e-006
 -5.152609e-006  9.530833e-006 -4.865723e-006 -5.540998e-006
  1.060226e-006  1.426122e-005 -1.027572e-007 -8.623567e-007
 -1.906965e-006  2.589301e-006 -8.785459e-006 -3.698919e-006
  5.135650e-006  6.595458e-006 -5.206323e-007 -2.531833e-006
  5.427649e-006 -2.082900e-006 -2.804509e-006 -3.554931e-007
  2.106144e-006  3.926000e-006  6.082954e-007 -4.373588e-006
  6.277082e-006 -9.856214e-007 -9.737990e-007 -2.913441e-006
  2.805227e-006  1.063196e-007 -1.098131e-006 -1.041592e-006
  9.019219e-006 -2.579259e-006 -3.321471e-007  8.626331e-007
  2.160015e-006 -3.016231e-006  2.078244e-006  1.726629e-006
  2.551370e-006 -1.013278e-007  1.718579e-006 -1.101699e-006
  2.806013e-007 -4.599493e-007  1.858496e-006  3.633943e-007
  4.052471e-007  6.749999e-007 -9.767355e-007 -5.163537e-007
  1.105364e-006 -8.228902e-007 -4.749090e-007 -4.052029e-008
 -7.599812e-007 -1.986341e-006 -1.088934e-006  6.439006e-007
  1.071155e-006 -5.695877e-007  4.253593e-007  3.396551e-007
 -1.723429e-006

 -2.586815e-005 -6.251605e-005  4.081954e-005 -7.914773e-006
 -8.380651e-006 -2.831840e-005  9.350563e-006 -5.078316e-006
  3.263663e-006 -3.040785e-005  1.292677e-005 -6.123852e-006
 -1.385591e-006 -1.625929e-005 -4.337539e-006  2.938485e-006
  8.581617e-006 -1.656558e-005 -2.608759e-006 -2.928103e-006
 -9.251007e-008 -5.477243e-006 -8.540158e-006  5.138126e-006
  5.814823e-006 -9.340615e-006 -8.905058e-006  8.993842e-007
  2.702433e-006  5.618484e-007 -6.533837e-006  6.740917e-006
 -4.370313e-008 -6.097278e-006 -3.719135e-006  1.697335e-006
  2.629232e-007  8.190750e-006 -3.148500e-007  3.992213e-006
 -2.415096e-006  3.860870e-007  6.101039e-007  1.512897e-006
 -2.579259e-006  1.238519e-005 -4.117717e-007 -9.785368e-008
 -3.274013e-006  2.480212e-006 -1.270774e-006 -2.117693e-006
 -1.946347e-006  6.718121e-006 -2.164657e-006 -6.555522e-007
  1.100528e-006 -1.288140e-007 -6.606256e-007 -5.349268e-007
 -9.439084e-007  8.020035e-007 -4.614554e-008  3.339589e-007
  7.275819e-007 -6.117759e-007  1.234938e-006 -8.059151e-007
 -9.498777e-007 -5.587163e-007  1.461471e-006 -1.902486e-007
  6.613875e-008 -1.022380e-007  5.762193e-007 -1.408338e-006
  3.682146e-007

 -1.605754e-005  5.426875e-005 -3.156183e-005 -4.162054e-007
  6.666758e-006  2.685771e-005 -2.427655e-005 -3.041416e-006
 -1.259527e-006  2.640274e-005 -1.654190e-005  5.122583e-006
  2.630421e-006  1.645194e-005 -1.975288e-005 -6.536260e-006
 -2.996493e-006  9.503695e-006 -7.715691e-006 -3.593501e-006
  4.620851e-006  4.956409e-006 -1.019839e-005 -1.868171e-006
  7.448788e-006 -8.017742e-009 -1.724063e-006 -1.032719e-006
  4.228067e-006 -3.912972e-006  3.393563e-007  3.789564e-006
  7.528432e-006 -4.276673e-006  3.828169e-006  1.537681e-006
  1.721390e-006 -5.141415e-006  9.779890e-006  4.347799e-006
  1.954014e-006 -2.191037e-006  6.719286e-006  1.853532e-006
 -3.321471e-007 -4.117717e-007  1.176670e-005  6.638061e-007
 -2.363197e-006  1.741498e-006  4.554053e-006  1.723544e-007
 -5.478042e-007  2.358064e-006  5.722196e-006 -2.342557e-006
 -1.507280e-006  9.072884e-007  1.465662e-006  2.008655e-007
  5.801527e-007  1.551739e-006  1.033165e-006 -1.426257e-006
 -6.025493e-007 -8.412084e-007  4.204211e-007 -3.776729e-007
  3.575988e-007  6.053515e-007 -6.357371e-007  4.726010e-007
  4.017061e-008 -1.441349e-006 -6.686765e-007 -9.536244e-007
 -1.140733e-006

 -2.824866e-005 -2.192459e-005  2.042186e-006  1.127167e-005
  1.602336e-005 -7.180092e-006  5.700675e-006 -3.298494e-006
 -5.450045e-006 -9.397599e-006  9.192114e-006  9.585567e-006
 -1.055414e-006 -5.545919e-007 -7.967560e-007 -3.784436e-006
 -4.053152e-006 -4.636306e-006  4.081033e-006  8.136324e-007
 -3.298085e-006 -1.709358e-006 -5.148018e-006 -1.177239e-006
  2.593962e-006 -4.280477e-006  1.229852e-006  1.963407e-006
 -1.846611e-006 -4.102160e-006 -3.356813e-006  2.216452e-006
  4.842689e-007 -2.188795e-006  2.650875e-006 -8.331278e-007
 -9.020617e-007 -1.220605e-006 -5.314370e-007  3.154428e-006
  1.732722e-006  3.937300e-007  8.029228e-007  1.078008e-006
  8.626331e-007 -9.785368e-008  6.638061e-007  4.270918e-006
 -8.228578e-007  7.860830e-007  1.468193e-007  5.742641e-007
 -7.508068e-007  5.866859e-007  1.583667e-006  8.503888e-007
 -1.612159e-006  5.710655e-007  4.778960e-007 -1.144671e-007
  5.269527e-007  1.186104e-006  1.506706e-006  3.046454e-008
 -5.134246e-007  2.860169e-007  4.696089e-007  4.470915e-007
  3.592804e-008  9.135302e-007  4.885762e-007 -7.594703e-007
 -3.381906e-007 -2.563145e-007  1.636029e-007 -1.358882e-007
  1.495772e-007

  3.667182e-005  1.766221e-005 -1.921366e-005  7.214578e-006
 -3.621558e-005 -3.998774e-006  1.010086e-005  4.119930e-006
 -1.627723e-005  1.529608e-005 -1.140724e-005 -1.252781e-005
 -3.087628e-006  2.704935e-006  9.238560e-006  3.949023e-006
 -5.156228e-006  7.011250e-006 -9.007136e-006  3.285009e-007
  3.335355e-006  4.671061e-006  7.686521e-006  3.789141e-007
 -6.902804e-006  1.168621e-006 -3.142630e-006  6.050252e-007
  1.408394e-006  6.181319e-006  5.806801e-006 -4.405763e-006
 -8.380714e-007  1.474170e-006 -1.083133e-006  5.789839e-007
  6.189203e-007  3.191651e-006 -2.598974e-007 -5.235146e-006
  2.530700e-006 -4.410610e-007 -1.510925e-006 -3.726804e-006
  2.160015e-006 -3.274013e-006 -2.363197e-006 -8.228578e-007
  8.925802e-006 -2.256376e-006  9.378388e-007  1.797421e-006
  1.269889e-006 -4.114381e-006  5.815407e-007  1.925506e-006
  2.063190e-006  7.996374e-007  1.034916e-006 -7.808939e-007
 -6.458021e-007 -2.108849e-006 -2.582787e-007 -1.701542e-008
  5.016067e-007  1.065799e-006 -9.597443e-007 -2.163774e-007
  1.375105e-006 -1.603342e-006 -9.849756e-007  6.324249e-007
 -4.233442e-007 -2.549054e-007 -4.886786e-007  8.994308e-007
  1.027558e-006

 -7.139556e-005 -7.690680e-005  3.280157e-005 -1.074772e-005
  2.551144e-006 -1.783636e-005  6.773682e-006 -1.928569e-006
 -1.512074e-005 -4.867212e-005  7.036530e-006 -6.440641e-006
  1.062998e-006 -1.201422e-005 -3.975408e-006 -1.495906e-006
  4.647046e-006 -2.952302e-005 -2.454169e-006  5.481171e-006
  8.567668e-007 -7.882830e-006 -6.677063e-006  4.822135e-006
  5.237276e-006 -1.100864e-005 -3.470263e-006  5.146536e-006
 -5.597448e-006 -3.966658e-006 -5.401473e-006  3.473435e-006
  5.376884e-006  2.155138e-006 -2.768089e-006  4.005674e-006
 -4.356100e-006 -1.920557e-006 -1.581891e-006  3.527608e-006
  2.226133e-006  8.967844e-006 -5.586101e-008  2.709759e-006
 -3.016231e-006  2.480212e-006  1.741498e-006  7.860830e-007
 -2.256376e-006  1.159216e-005 -1.218112e-006 -5.290635e-007
 -4.478616e-007  3.496669e-006 -9.793611e-007 -2.017678e-006
 -1.428051e-006  5.423963e-006 -2.539332e-006  1.524641e-007
  2.623115e-006  6.321807e-007 -5.504390e-007 -1.236893e-006
 -8.694684e-007  6.408943e-007  4.026849e-007  7.727110e-007
  1.801340e-006  7.848760e-007  6.937855e-007 -1.520865e-006
 -7.138751e-007 -1.300048e-007  1.087680e-006 -1.281251e-007
  1.478681e-006

  7.954452e-006  5.282934e-005 -4.373345e-005 -2.063304e-005
 -2.027623e-005  1.949005e-005 -4.415663e-006  6.967151e-006
  2.293886e-006  3.416117e-005 -2.622620e-005 -7.222213e-006
 -1.416884e-006  1.553244e-005 -1.824458e-006  4.565797e-007
 -6.437824e-006  1.839376e-005 -1.670789e-005 -6.895587e-006
  4.001515e-006  7.512663e-006 -1.639312e-006 -5.682586e-006
  1.786434e-007  3.538586e-006 -6.088130e-006  5.786862e-007
  7.744297e-006 -8.315256e-007  1.986767e-006 -2.930929e-006
  1.456415e-006 -3.321564e-006  6.305022e-006  3.512478e-006
  3.603851e-006 -1.990999e-006  5.234549e-006 -2.678450e-006
  5.949675e-007 -2.995860e-006  1.137270e-005  2.136273e-006
  2.078244e-006 -1.270774e-006  4.554053e-006  1.468193e-007
  9.378388e-007 -1.218112e-006  1.089999e-005  1.125135e-006
 -1.067180e-006  4.396641e-007  2.541412e-006  4.857577e-007
 -2.793702e-007  1.009861e-006  5.463011e-006 -1.444236e-006
 -1.588266e-006 -5.070420e-008 -9.104229e-007  8.276763e-007
 -2.947918e-008  1.251242e-008 -1.364391e-007 -1.872570e-006
 -6.123032e-007 -2.117574e-006 -1.274996e-006  1.765559e-006
 -4.461803e-007 -7.604614e-007 -1.647128e-006 -1.083960e-006
 -1.060244e-006

  3.314656e-005  2.113102e-006  2.875764e-006 -1.073023e-006
 -1.528495e-005 -2.947045e-006  6.928488e-006  6.925041e-007
 -3.776627e-006  6.117458e-006  9.101280e-007 -8.155752e-006
 -2.371879e-006  2.413250e-006  1.519575e-006  5.282679e-007
 -2.799103e-006  1.688391e-006 -6.163520e-006 -4.104916e-006
 -3.830260e-007 -2.162978e-006 -1.127960e-006 -1.357943e-007
 -7.255270e-007 -3.579381e-006 -4.700171e-006  4.945979e-008
 -2.386644e-007 -4.276364e-006  2.122241e-006 -1.120053e-008
  9.570035e-008 -1.536160e-006 -9.549379e-007  2.098112e-006
 -4.676008e-007 -1.704420e-006  1.587981e-006 -1.156037e-006
  2.179284e-007 -2.397669e-007 -1.287150e-006  2.357134e-006
  1.726629e-006 -2.117693e-006  1.723544e-007  5.742641e-007
  1.797421e-006 -5.290635e-007  1.125135e-006  4.881629e-006
  4.497556e-007 -7.061845e-007  5.360890e-007  4.035064e-007
 -1.419194e-006  9.903811e-007  2.193046e-006  1.181913e-006
 -6.311999e-007  4.795540e-007 -4.922936e-007 -6.091099e-007
 -5.401197e-007  1.090636e-006  1.336959e-006 -7.112953e-007
  8.156481e-007  1.355314e-007 -7.207031e-007  1.093780e-006
  3.110163e-007  3.805440e-007  5.349673e-007 -5.835534e-007
 -3.691001e-008

 -4.292184e-005 -1.051241e-005  2.945794e-006 -6.882713e-007
 -1.512826e-005  7.126771e-006  3.169816e-006 -6.297889e-006
 -1.224807e-005 -5.340322e-006  2.495931e-006 -3.037949e-006
 -2.012242e-006  5.134448e-006  2.923715e-006  1.074753e-006
  1.586745e-006  6.133878e-007  3.913819e-006  3.939821e-006
 -5.130985e-006  5.112327e-006  7.312316e-007 -1.367051e-006
 -1.341485e-006  5.296373e-006  5.420072e-007 -2.519475e-006
 -1.167836e-006  2.013419e-006 -3.639081e-006 -1.388385e-007
  3.896702e-006  2.791960e-006 -2.710791e-006 -3.381753e-008
  1.922209e-006 -2.276299e-006 -2.086338e-006  9.967034e-007
  6.942729e-007  1.239486e-006 -1.662030e-006 -1.732667e-006
  2.551370e-006 -1.946347e-006 -5.478042e-007 -7.508068e-007
  1.269889e-006 -4.478616e-007 -1.067180e-006  4.497556e-007
  4.387652e-006 -1.074372e-006  6.777523e-007  8.758044e-007
 -1.071397e-008 -1.101322e-006  3.424197e-007  9.625189e-007
  1.357160e-006  3.546485e-007  9.208866e-007 -3.502012e-007
 -5.095884e-007 -8.601512e-007  7.076591e-007  3.363186e-008
  3.168676e-007  5.103346e-007  3.276552e-007 -3.780618e-007
  5.247072e-007 -5.052837e-007  8.839693e-007  2.483181e-007
 -2.809733e-007

 -2.163174e-005 -4.930434e-005  2.420142e-005  5.411065e-006
  8.226861e-006 -1.968869e-005 -1.614927e-006 -7.807928e-006
  7.303658e-006 -2.852393e-005  1.023094e-005  7.541820e-006
  1.046818e-006 -1.490835e-005 -1.066884e-005 -1.860735e-007
  7.440440e-006 -1.596232e-005  2.562637e-007  7.420767e-007
 -1.423795e-006 -1.139571e-005 -1.235407e-005  3.236712e-006
  7.552168e-006 -9.282087e-006 -4.145461e-006  2.014544e-007
  1.700148e-006 -7.847759e-006 -6.845169e-006  6.502453e-006
  2.564066e-006 -4.787748e-006 -1.422702e-006  3.666353e-007
  8.837573e-007 -1.349566e-007  4.216652e-007  4.070296e-006
 -1.139065e-006  5.531578e-007  1.059802e-006  1.743198e-006
 -1.013278e-007  6.718121e-006  2.358064e-006  5.866859e-007
 -4.114381e-006  3.496669e-006  4.396641e-007 -7.061845e-007
 -1.074372e-006  7.633878e-006  1.609845e-008 -2.066698e-006
 -6.799214e-007  2.105948e-006 -6.137519e-007  3.626022e-007
 -1.272721e-007  3.947480e-006 -8.143470e-007 -9.175252e-007
  2.708868e-007  3.962222e-007  2.539597e-007 -2.521554e-007
 -5.966834e-007  1.134069e-006  7.858133e-008 -2.858150e-007
  8.164934e-007  2.867829e-007  5.824230e-007 -6.936063e-007
 -2.311542e-007

 -4.251740e-005  1.930595e-005 -1.479393e-005  8.522915e-006
 -2.828661e-006  1.825741e-005 -9.297421e-006 -1.380240e-005
 -8.399358e-006  1.456493e-005 -2.384158e-006  7.574774e-006
  1.224748e-006  1.280098e-005 -1.319614e-005 -5.333800e-006
 -1.195913e-006  6.925192e-006  6.484694e-007  2.647858e-006
 -1.355137e-006  3.520480e-006 -9.947190e-006 -8.787548e-007
  3.249018e-006  4.809991e-007  2.820235e-006 -6.384733e-007
 -2.154361e-007 -2.156693e-006 -8.980103e-007  3.416171e-006
  4.213321e-006  3.743791e-007  3.992762e-006 -1.245894e-006
 -5.844835e-007 -1.999028e-006  4.163061e-006  1.984515e-006
  1.891517e-006  3.903577e-007  1.883191e-006 -1.288781e-006
  1.718579e-006 -2.164657e-006  5.722196e-006  1.583667e-006
  5.815407e-007 -9.793611e-007  2.541412e-006  5.360890e-007
  6.777523e-007  1.609845e-008  7.044535e-006 -4.487147e-007
 -1.357920e-006  8.509396e-007  2.540081e-006 -8.232903e-008
 -1.427067e-007  1.801454e-006  3.567376e-006 -1.489228e-006
 -5.485509e-007  2.048747e-007  5.784884e-007 -2.859695e-007
 -1.101821e-008  1.822884e-007  6.816693e-007 -2.572102e-007
  7.773082e-007 -1.201384e-006  3.698586e-007  7.855616e-007
 -1.133587e-006

  2.481061e-005  6.436918e-006 -1.860194e-006 -2.572417e-006
  5.889393e-006 -5.277447e-006  8.357729e-006  8.557316e-006
  2.416295e-006  5.713794e-006 -1.743744e-006 -2.046499e-006
 -1.889712e-006 -1.891117e-006  1.063899e-005  3.441216e-006
 -4.743585e-006  4.886797e-006 -1.560359e-006 -1.612133e-006
 -3.468888e-006  2.436068e-006  6.636935e-006 -3.785266e-006
 -6.291935e-006  2.487419e-006 -3.028760e-006 -1.738637e-006
  5.038335e-007  1.447098e-006 -4.096612e-007 -3.331522e-006
 -1.319197e-006 -2.569941e-006 -1.059604e-006  2.024512e-006
  6.167565e-007 -3.220707e-007 -1.700257e-006 -3.739682e-007
 -9.575732e-007 -2.343895e-006  1.263379e-006 -3.827216e-007
 -1.101699e-006 -6.555522e-007 -2.342557e-006  8.503888e-007
  1.925506e-006 -2.017678e-006  4.857577e-007  4.035064e-007
  8.758044e-007 -2.066698e-006 -4.487147e-007  4.442788e-006
  2.423187e-007 -1.060798e-006  1.128803e-006 -7.372407e-008
 -1.321441e-006 -3.638915e-007  1.553542e-006  1.487216e-006
 -8.826752e-007  6.062507e-007  1.740040e-007 -8.660884e-008
  2.119094e-008  6.711066e-007  6.396651e-007 -3.027215e-008
 -7.786603e-007 -4.311167e-008 -3.290496e-007  2.999772e-007
  8.483716e-007

  1.408243e-005  5.807245e-006 -4.581175e-006  2.573171e-006
 -1.017288e-005  1.451789e-008 -3.400156e-007  3.996641e-006
  2.063840e-006  3.707730e-006 -6.481639e-006 -3.839723e-006
 -5.226756e-006 -3.339894e-006  3.636868e-006  3.120078e-006
  2.608108e-006  3.387230e-006 -3.304840e-006 -7.484906e-007
  6.314736e-007  1.418305e-007  5.652896e-006  2.380580e-006
 -2.462961e-006  3.021541e-006 -2.117522e-006 -6.444353e-007
  1.945662e-006  3.944638e-006  3.062863e-006 -1.563455e-006
 -2.159939e-006  7.393289e-007 -2.691022e-006  2.631198e-007
  2.655283e-006  2.566440e-006 -5.177668e-007 -1.826045e-006
  1.438914e-007 -1.636540e-006 -6.369915e-007 -1.257611e-007
  2.806013e-007  1.100528e-006 -1.507280e-006 -1.612159e-006
  2.063190e-006 -1.428051e-006 -2.793702e-007 -1.419194e-006
 -1.071397e-008 -6.799214e-007 -1.357920e-006  2.423187e-007
  3.357404e-006 -6.152527e-007 -7.465920e-007  3.696846e-008
 -8.573133e-008 -1.645935e-006 -5.906494e-007  9.485948e-007
  1.015060e-006 -1.933630e-008 -7.449995e-007  5.799348e-008
 -3.298667e-007 -1.243251e-006 -9.025843e-009 -1.643826e-007
  1.950868e-008  2.424326e-007 -4.686592e-007  3.788301e-007
  6.665396e-007

  1.401396e-006 -2.964004e-005  1.334505e-005  1.181959e-006
 -4.552186e-006 -1.414372e-005  1.498707e-006 -9.626944e-007
 -5.281909e-006 -1.930756e-005 -3.834132e-007 -2.404863e-006
  2.019156e-006 -1.116655e-005 -6.002086e-006  6.630155e-007
  1.111140e-006 -1.681451e-005 -5.111490e-006  3.753885e-006
  2.410031e-006 -1.004004e-005 -5.042863e-006  3.818666e-006
  2.579712e-007 -1.072748e-005 -1.741303e-006  3.190910e-006
 -2.812657e-006 -5.106537e-006 -1.121647e-006  1.009121e-006
  1.020970e-006 -1.531118e-006 -2.840815e-007  1.882630e-006
 -2.702293e-006 -1.693156e-006 -5.739583e-007 -4.999305e-007
  9.360405e-007  2.805468e-006  7.597067e-008  6.382199e-007
 -4.599493e-007 -1.288140e-007  9.072884e-007  5.710655e-007
  7.996374e-007  5.423963e-006  1.009861e-006  9.903811e-007
 -1.101322e-006  2.105948e-006  8.509396e-007 -1.060798e-006
 -6.152527e-007  6.028648e-006 -3.518803e-007  1.345965e-007
  3.544265e-007  1.584066e-006 -1.124634e-006 -9.362631e-007
 -2.283153e-007  2.926073e-006 -8.244996e-007  3.712312e-007
  1.170996e-006  2.380800e-008 -5.714379e-007 -1.691095e-007
 -1.293847e-007  8.872277e-007  2.843635e-007  4.934408e-007
  8.676690e-007

 -1.119006e-005  1.834560e-005 -7.326858e-006 -1.393219e-005
 -2.763266e-005  8.638515e-006  9.083622e-006 -8.313419e-007
 -7.683570e-006  1.952393e-005 -6.612994e-006 -1.115136e-005
 -3.253245e-006  9.861079e-006  3.894342e-006  1.177178e-006
 -2.420014e-006  1.087669e-005 -8.619525e-006 -4.076707e-006
 -5.261846e-007  4.453912e-006  4.453771e-007 -2.022975e-006
  7.023629e-007  1.303385e-006 -5.526957e-006  9.188149e-007
  2.851676e-006 -8.759476e-007  1.892107e-006  3.003626e-007
  1.238719e-006 -2.011611e-006  1.380171e-006  2.650415e-006
  8.575318e-007 -1.376287e-007  2.846328e-006 -1.023152e-006
  2.155257e-007 -1.693800e-006  3.581656e-006  1.545599e-006
  1.858496e-006 -6.606256e-007  1.465662e-006  4.778960e-007
  1.034916e-006 -2.539332e-006  5.463011e-006  2.193046e-006
  3.424197e-007 -6.137519e-007  2.540081e-006  1.128803e-006
 -7.465920e-007 -3.518803e-007  5.878409e-006 -2.361753e-007
 -1.330383e-006  4.507840e-007  1.519482e-006  5.429470e-007
 -6.555217e-007  4.476593e-007  2.738501e-006 -1.789790e-006
 -5.250381e-007 -4.725931e-007  4.547771e-007  1.461161e-006
 -1.922039e-008 -1.430639e-007  3.394143e-007 -1.049699e-006
 -1.026345e-006

  3.422785e-006 -5.903941e-006  8.658878e-006  7.415258e-006
  1.345414e-005 -3.091603e-006 -1.492404e-006 -8.530133e-007
  3.330844e-006 -3.918755e-006  7.672709e-006  4.509304e-006
 -1.449595e-006 -3.164100e-006 -1.557113e-006 -1.207871e-006
  1.769262e-006 -1.884301e-006  4.477835e-006  2.733378e-007
 -2.649300e-006 -3.598593e-006 -9.809803e-007  5.371123e-007
  8.361840e-007 -6.572456e-007  1.098713e-006 -1.506909e-006
 -1.322524e-006 -2.910371e-006 -4.864097e-007  1.311458e-006
  4.116772e-007 -3.660004e-007 -1.751372e-006 -5.143170e-007
  3.557651e-009 -2.304544e-006 -1.405959e-007  1.043516e-006
 -3.441318e-007 -3.453155e-007 -1.887531e-006  7.755995e-007
  3.633943e-007 -5.349268e-007  2.008655e-007 -1.144671e-007
 -7.808939e-007  1.524641e-007 -1.444236e-006  1.181913e-006
  9.625189e-007  3.626022e-007 -8.232903e-008 -7.372407e-008
  3.696846e-008  1.345965e-007 -2.361753e-007  2.429092e-006
  2.803769e-007  5.700858e-007  1.484673e-007 -4.634561e-007
 -1.192845e-006  5.579077e-007  1.087623e-006  3.848747e-007
  4.773788e-008  8.592035e-007 -2.440723e-008 -3.955975e-007
  3.142545e-007  6.830738e-007  9.217370e-007  3.601332e-007
  2.030184e-007

 -4.025079e-005 -1.854384e-005  1.140484e-005 -4.036354e-006
 -9.431543e-007  3.914174e-006  1.638777e-007 -1.889753e-006
 -8.664908e-006 -1.368888e-005  4.308953e-006 -1.553791e-006
 -2.456626e-007  1.851579e-006 -6.913369e-007 -2.376823e-007
  1.041087e-006 -7.927184e-006  3.589110e-006  3.051460e-006
 -2.021641e-006  1.604369e-006 -2.858772e-007  1.096411e-006
  1.155329e-006 -4.379929e-007  1.459029e-006  5.748044e-007
 -3.132545e-006  6.893372e-007 -2.124646e-006  6.848925e-007
  2.533082e-006  1.976529e-006 -1.433389e-006 -3.973179e-007
 -3.655861e-007 -1.481513e-006 -1.255724e-006  1.978244e-006
  2.168543e-006  2.323626e-006 -1.494293e-006  5.537216e-007
  4.052471e-007 -9.439084e-007  5.801527e-007  5.269527e-007
 -6.458021e-007  2.623115e-006 -1.588266e-006 -6.311999e-007
  1.357160e-006 -1.272721e-007 -1.427067e-007 -1.321441e-006
 -8.573133e-008  3.544265e-007 -1.330383e-006  2.803769e-007
  2.925139e-006 -2.442463e-007  4.611875e-008  9.015262e-008
 -2.686588e-008 -1.054276e-006  1.901060e-007  5.678045e-007
  8.142134e-007  3.455805e-007  4.633975e-007 -5.683375e-007
 -3.984545e-008 -6.456209e-007  4.823085e-007 -1.495631e-007
  3.403331e-007

  1.956697e-007 -2.669368e-005  1.314128e-005  9.877121e-006
  6.958334e-006 -1.123900e-005  9.659446e-007 -6.957969e-006
  3.827465e-006 -1.542768e-005  9.148951e-006  8.745507e-006
  1.993119e-006 -8.614065e-006 -4.817832e-006 -5.391007e-008
  2.172327e-006 -9.280103e-006  3.273359e-006  2.750252e-006
 -3.118554e-006 -8.741466e-006 -7.239303e-006  8.225808e-007
  2.560767e-006 -6.513323e-006 -3.799318e-007 -4.141571e-007
 -4.713368e-007 -8.493297e-006 -4.599695e-006  3.912515e-006
  1.834916e-006 -4.176274e-006 -2.096901e-007 -3.482315e-007
 -9.021981e-008 -3.820850e-006 -1.109653e-007  2.918112e-006
 -7.578081e-007 -9.004560e-007 -4.971575e-007  5.879378e-008
  6.749999e-007  8.020035e-007  1.551739e-006  1.186104e-006
 -2.108849e-006  6.321807e-007 -5.070420e-008  4.795540e-007
  3.546485e-007  3.947480e-006  1.801454e-006 -3.638915e-007
 -1.645935e-006  1.584066e-006  4.507840e-007  5.700858e-007
 -2.442463e-007  4.685889e-006  7.495226e-007 -8.577027e-007
 -4.469607e-007  1.478668e-006  1.786412e-007 -4.131009e-008
 -4.055645e-007  2.682789e-006 -1.212380e-007 -2.825578e-007
  9.434967e-007  6.580923e-007  4.428046e-007  6.497316e-008
 -4.362371e-007

 -5.094265e-005 -1.240642e-005  1.559128e-005  1.856676e-006
  3.109052e-006  9.015980e-006  5.053106e-006 -7.766848e-006
 -9.805636e-006 -1.296731e-006  1.035930e-005  9.768878e-008
 -3.125532e-006  6.940297e-006 -1.097104e-006 -3.145742e-006
  7.214178e-007  4.386876e-007  5.232286e-006  1.150038e-006
 -4.252326e-006  2.396714e-006 -3.064673e-006  1.665110e-007
  1.150236e-006 -1.841215e-007  2.011572e-006 -7.596694e-007
 -1.878071e-006 -4.616381e-007 -1.578956e-006  3.272584e-006
  2.422979e-006  1.965131e-007  8.846822e-007  4.888410e-007
 -1.180810e-006 -1.330850e-007  2.345221e-007  3.494717e-006
  4.718589e-007  9.529586e-007 -5.947353e-007 -3.309222e-007
 -9.767355e-007 -4.614554e-008  1.033165e-006  1.506706e-006
 -2.582787e-007 -5.504390e-007 -9.104229e-007 -4.922936e-007
  9.208866e-007 -8.143470e-007  3.567376e-006  1.553542e-006
 -5.906494e-007 -1.124634e-006  1.519482e-006  1.484673e-007
  4.611875e-008  7.495226e-007  5.235587e-006 -1.664163e-007
 -9.553663e-007  1.682505e-007  2.122875e-006  9.303211e-008
 -2.691151e-007  1.562259e-006  2.869457e-006 -1.229036e-006
  5.131671e-008 -3.014555e-007  9.624653e-007  6.614377e-007
 -6.429557e-008

  2.797958e-005  9.425024e-006 -6.243942e-006 -7.044914e-006
  4.763652e-006 -3.352005e-007  1.782589e-006  8.977545e-006
  7.569256e-006  4.104007e-006 -5.119023e-006 -1.758075e-006
 -7.318169e-007 -9.453046e-007  5.980596e-006  2.393064e-006
 -2.229830e-006  2.828660e-006 -1.955096e-006 -2.514272e-006
 -2.368213e-007  2.269380e-006  5.309529e-006 -2.585145e-006
 -2.993459e-006  2.193437e-006 -2.213407e-006 -1.035434e-006
  1.632434e-006  1.855621e-006  9.716880e-008 -3.093842e-006
 -1.448233e-006 -1.882556e-006 -7.583084e-007  6.829232e-007
  1.687055e-006  5.209433e-007 -1.000691e-006 -7.776037e-007
 -7.550791e-008 -2.294707e-006  1.323732e-006  1.119108e-006
 -5.163537e-007  3.339589e-007 -1.426257e-006  3.046454e-008
 -1.701542e-008 -1.236893e-006  8.276763e-007 -6.091099e-007
 -3.502012e-007 -9.175252e-007 -1.489228e-006  1.487216e-006
  9.485948e-007 -9.362631e-007  5.429470e-007 -4.634561e-007
  9.015262e-008 -8.577027e-007 -1.664163e-007  2.482477e-006
  2.107381e-007 -2.987245e-007 -1.677420e-007 -2.224058e-007
 -7.474817e-007 -3.133868e-007  6.253747e-007  7.928948e-007
 -7.653563e-007  9.176596e-008 -5.929734e-007 -6.682190e-007
  9.203638e-009

  1.450843e-005  3.500388e-006 -4.336411e-006  2.455915e-006
 -1.090165e-005  2.611060e-006 -1.957058e-006  1.801497e-007
  1.329023e-006  1.184273e-006 -4.098684e-006 -7.792388e-007
 -2.549424e-006  5.315587e-007  9.580988e-008  7.120754e-007
 -2.976954e-007  1.342956e-006 -2.190802e-006 -1.262806e-006
  5.805933e-007  3.538867e-007  7.033440e-007  6.035951e-007
 -8.834272e-007  4.363880e-007 -3.346101e-007 -3.301014e-007
  1.144644e-006  1.504588e-006  1.597182e-006 -8.313556e-007
 -1.683648e-006  7.899531e-007  2.293141e-007 -7.372172e-007
  1.338935e-006  2.096039e-006  5.525700e-008 -1.445349e-006
 -2.286933e-007 -3.625920e-007 -4.120847e-007 -2.205488e-007
  1.105364e-006  7.275819e-007 -6.025493e-007 -5.134246e-007
  5.016067e-007 -8.694684e-007 -2.947918e-008 -5.401197e-007
 -5.095884e-007  2.708868e-007 -5.485509e-007 -8.826752e-007
  1.015060e-006 -2.283153e-007 -6.555217e-007 -1.192845e-006
 -2.686588e-008 -4.469607e-007 -9.553663e-007  2.107381e-007
  2.146518e-006 -3.072663e-007 -1.072447e-006  4.309959e-007
 -3.625811e-007 -1.071794e-006 -3.502441e-007  2.663931e-007
  3.932611e-007 -5.637867e-008 -4.894072e-007 -7.865366e-008
 -3.036279e-007

  3.494861e-005 -5.760294e-006  7.834698e-006  2.316073e-006
 -5.461570e-007 -1.134725e-005  4.344039e-006  3.677778e-006
  1.354075e-006 -3.571635e-006  1.098147e-006 -1.942045e-006
  1.013251e-007 -8.356468e-006  1.044938e-006  1.896705e-006
 -1.720119e-006 -6.939511e-006 -2.721655e-006  4.071315e-007
  1.014361e-006 -7.944767e-006  7.441405e-007  2.001525e-006
 -2.876326e-006 -7.732789e-006 -4.681705e-007  1.264355e-006
 -1.233221e-006 -4.284700e-006  1.765090e-006  2.264033e-008
 -1.724168e-006 -3.624721e-006  3.424518e-007  1.602081e-006
 -1.533826e-006 -1.204744e-006 -3.716213e-007 -6.312096e-007
 -1.149613e-006 -1.238975e-006 -5.199134e-007 -8.341454e-008
 -8.228902e-007 -6.117759e-007 -8.412084e-007  2.860169e-007
  1.065799e-006  6.408943e-007  1.251242e-008  1.090636e-006
 -8.601512e-007  3.962222e-007  2.048747e-007  6.062507e-007
 -1.933630e-008  2.926073e-006  4.476593e-007  5.579077e-007
 -1.054276e-006  1.478668e-006  1.682505e-007 -2.987245e-007
 -3.072663e-007  3.486686e-006 -1.347084e-008  1.672993e-007
  4.930392e-008  1.208098e-006 -3.313757e-007 -2.515511e-007
  6.402672e-009  2.064548e-006 -1.341042e-007  3.143581e-007
  6.639065e-007

 -3.576898e-005 -1.313722e-005  2.333620e-005 -7.636919e-006
 -1.114369e-005  4.081902e-007  9.418872e-006 -2.104392e-006
 -1.268694e-005 -3.326579e-006  8.657598e-006 -1.041306e-005
 -3.888069e-006  1.671420e-006  3.534201e-006 -6.824987e-007
  1.864766e-006 -3.113171e-006  7.905916e-007 -1.285843e-006
 -1.893677e-006 -4.520493e-007  1.543096e-006  1.861516e-006
  2.944501e-006 -2.110599e-006 -1.430175e-006  1.640363e-006
 -1.626416e-006 -9.179419e-007  1.034854e-006  3.304520e-006
  1.827841e-006 -3.531699e-007 -1.620474e-006  2.164458e-006
 -1.525668e-006  2.306020e-007  8.280494e-007  2.235011e-006
  3.337120e-008  8.120956e-007 -1.126592e-006  1.851158e-006
 -4.749090e-007  1.234938e-006  4.204211e-007  4.696089e-007
 -9.597443e-007  4.026849e-007 -1.364391e-007  1.336959e-006
  7.076591e-007  2.539597e-007  5.784884e-007  1.740040e-007
 -7.449995e-007 -8.244996e-007  2.738501e-006  1.087623e-006
  1.901060e-007  1.786412e-007  2.122875e-006 -1.677420e-007
 -1.072447e-006 -1.347084e-008  4.207784e-006 -5.642051e-007
 -8.414040e-009  1.273023e-006  1.665722e-006  6.910592e-008
 -2.493616e-007  4.005554e-007  1.781590e-006 -1.098309e-006
 -1.884272e-007

  8.749874e-006 -6.538173e-006  6.302842e-006  1.748196e-005
  1.688171e-005 -2.764327e-006 -3.282568e-006 -1.926034e-007
  7.791110e-007 -6.399577e-006  8.077602e-006  9.030661e-006
 -1.973878e-006 -2.215594e-006 -5.590384e-007 -2.195179e-006
 -2.203170e-006 -1.907234e-006  6.035988e-006 -5.141521e-008
 -2.830159e-006 -1.804898e-006 -6.825529e-007 -1.523172e-006
 -9.180196e-007 -1.675595e-007  2.896981e-006 -2.488388e-006
 -6.475144e-007 -1.126400e-006 -8.901323e-007 -5.373676e-007
  8.553429e-008  2.975886e-007 -1.087168e-007 -1.617079e-006
  6.120352e-007 -1.229501e-006 -1.062996e-006  6.545159e-007
  5.046296e-008  2.264914e-007 -1.311457e-006 -9.392287e-007
 -4.052029e-008 -8.059151e-007 -3.776729e-007  4.470915e-007
 -2.163774e-007  7.727110e-007 -1.872570e-006 -7.112953e-007
  3.363186e-008 -2.521554e-007 -2.859695e-007 -8.660884e-008
  5.799348e-008  3.712312e-007 -1.789790e-006  3.848747e-007
  5.678045e-007 -4.131009e-008  9.303211e-008 -2.224058e-007
  4.309959e-007  1.672993e-007 -5.642051e-007  2.089410e-006
  9.672184e-008  3.449816e-007  1.480485e-008 -7.649019e-007
 -5.325555e-007  1.270417e-007  4.115850e-007  1.042963e-006
  9.953484e-008

 -1.345181e-006 -2.693766e-006  1.062328e-005  1.715843e-006
 -6.887088e-006 -7.314834e-007  6.855683e-008  1.005499e-006
 -9.625714e-006 -2.843410e-006  1.222001e-006 -6.464682e-006
 -3.512582e-007 -1.265145e-007 -9.321984e-007  4.583832e-007
  3.967990e-007 -4.058291e-006 -1.824886e-006  1.251136e-006
  1.288926e-006 -8.364278e-007  2.952494e-007  2.191819e-006
 -3.708002e-007 -2.437632e-006 -7.129499e-007  1.329880e-006
 -2.112617e-006  3.473513e-007  9.859625e-007  1.036636e-007
  1.095871e-006  3.649360e-007 -1.293079e-006  1.308625e-006
 -1.612133e-006 -3.644343e-007  1.970432e-007  4.597791e-008
  8.470703e-007  1.247513e-006 -1.157086e-006 -2.579235e-008
 -7.599812e-007 -9.498777e-007  3.575988e-007  3.592804e-008
  1.375105e-006  1.801340e-006 -6.123032e-007  8.156481e-007
  3.168676e-007 -5.966834e-007 -1.101821e-008  2.119094e-008
 -3.298667e-007  1.170996e-006 -5.250381e-007  4.773788e-008
  8.142134e-007 -4.055645e-007 -2.691151e-007 -7.474817e-007
 -3.625811e-007  4.930392e-008 -8.414040e-009  9.672184e-008
  2.123226e-006  9.643250e-008 -1.911506e-007  4.404167e-007
 -4.956167e-008 -6.737403e-007  1.793964e-007  4.974959e-007
  9.506656e-007

  1.376308e-005 -1.230256e-005  1.646327e-005  3.541937e-006
  1.185295e-005 -9.199800e-006  2.440007e-006  2.284381e-006
 -2.273227e-007 -1.120537e-005  8.684573e-006  1.895436e-006
  1.274432e-006 -7.557316e-006  2.538541e-006  8.423526e-007
 -1.192617e-006 -8.966428e-006  5.058056e-006  1.795664e-006
 -2.126416e-006 -5.762024e-006  1.650621e-006  7.080429e-007
 -8.106690e-007 -4.782251e-006  1.591399e-006  3.270931e-007
 -2.403230e-006 -4.874497e-006 -1.275576e-006  2.051884e-006
  1.070640e-006 -3.434943e-006 -1.005354e-006  1.247059e-006
 -1.519083e-006 -3.872663e-006 -5.759170e-007  3.489806e-006
 -7.057302e-007 -1.247584e-006 -1.398714e-006  4.030519e-007
 -1.986341e-006 -5.587163e-007  6.053515e-007  9.135302e-007
 -1.603342e-006  7.848760e-007 -2.117574e-006  1.355314e-007
  5.103346e-007  1.134069e-006  1.822884e-007  6.711066e-007
 -1.243251e-006  2.380800e-008 -4.725931e-007  8.592035e-007
  3.455805e-007  2.682789e-006  1.562259e-006 -3.133868e-007
 -1.071794e-006  1.208098e-006  1.273023e-006  3.449816e-007
  9.643250e-008  3.916055e-006  5.340111e-007 -7.762378e-007
 -1.197445e-008  1.040095e-006  3.128833e-007 -3.376993e-007
  4.226263e-007

 -4.105598e-005 -1.511462e-005  1.503391e-005 -1.691767e-007
  4.418739e-006  5.628979e-006  1.352068e-006 -5.181309e-006
 -6.811478e-006 -7.070501e-006  7.280385e-006 -2.814366e-006
 -2.757025e-006  1.438285e-006 -1.743083e-006 -3.702856e-006
  4.645210e-006 -3.698632e-006  4.940485e-006  1.472887e-006
 -1.194741e-006 -2.048385e-008 -8.913638e-007  1.685519e-006
  2.294441e-006  4.191268e-007  2.581265e-006  2.310336e-007
 -1.936180e-006  1.003600e-006 -1.689306e-006  2.227475e-006
  1.221121e-006  1.277967e-006 -4.240937e-007  4.734395e-007
 -8.648940e-007  1.074593e-006 -1.348603e-006  2.261134e-006
 -1.513798e-007  1.368132e-006 -9.905662e-007  3.559534e-007
 -1.088934e-006  1.461471e-006 -6.357371e-007  4.885762e-007
 -9.849756e-007  6.937855e-007 -1.274996e-006 -7.207031e-007
  3.276552e-007  7.858133e-008  6.816693e-007  6.396651e-007
 -9.025843e-009 -5.714379e-007  4.547771e-007 -2.440723e-008
  4.633975e-007 -1.212380e-007  2.869457e-006  6.253747e-007
 -3.502441e-007 -3.313757e-007  1.665722e-006  1.480485e-008
 -1.911506e-007  5.340111e-007  3.065433e-006 -3.234012e-007
 -3.369268e-007  1.403193e-007  1.111007e-006 -1.400272e-008
 -2.122858e-007

  3.761833e-005  2.271500e-005 -1.223844e-005  2.606906e-006
 -1.127636e-005  2.787669e-006 -4.222123e-006  2.997259e-006
 -1.219770e-006  1.186916e-005 -6.385468e-006 -4.936432e-006
 -1.934166e-007  3.258440e-006 -1.130846e-006 -8.957735e-007
 -8.145273e-007  5.699048e-006 -3.914595e-006 -2.177428e-006
  3.667680e-006  2.185146e-006  1.421465e-007 -1.192785e-006
  1.973268e-007  1.143252e-006 -1.463286e-006 -4.124629e-008
  2.365192e-006  1.308073e-006  9.988529e-007 -1.439669e-006
  1.858951e-007 -1.373868e-006  8.419619e-008  5.743952e-007
  9.355048e-007  6.745756e-007  1.277326e-006 -1.728513e-006
 -2.360927e-007 -1.922640e-006  8.506807e-007  2.622638e-007
  6.439006e-007 -1.902486e-007  4.726010e-007 -7.594703e-007
  6.324249e-007 -1.520865e-006  1.765559e-006  1.093780e-006
 -3.780618e-007 -2.858150e-007 -2.572102e-007 -3.027215e-008
 -1.643826e-007 -1.691095e-007  1.461161e-006 -3.955975e-007
 -5.683375e-007 -2.825578e-007 -1.229036e-006  7.928948e-007
  2.663931e-007 -2.515511e-007  6.910592e-008 -7.649019e-007
  4.404167e-007 -7.762378e-007 -3.234012e-007  2.559760e-006
 -1.228400e-007 -1.147051e-007 -3.125206e-007 -5.642806e-007
 -1.076505e-006

 -3.693853e-006 -8.177800e-006  2.414490e-006 -1.323423e-006
 -5.524176e-006  6.221189e-007  1.782818e-007 -4.450114e-006
  3.013134e-006 -3.599834e-006  1.356381e-006  1.256250e-006
  1.647123e-007 -6.121247e-007 -2.173288e-006  4.647884e-007
  2.977254e-006 -1.692867e-006  8.935986e-007  1.927068e-006
 -4.882477e-007 -1.675600e-006 -2.268098e-006  2.391313e-006
  8.057071e-007 -1.080970e-006  8.234029e-007  6.075845e-007
 -1.117075e-006 -1.045687e-006  2.451556e-007  1.786617e-006
 -9.360891e-007  1.036761e-006  1.762430e-008 -1.110450e-006
 -7.371022e-007  2.886567e-007  1.710253e-007 -3.055053e-007
 -3.722348e-007  5.854497e-007 -1.379659e-006 -2.057184e-007
  1.071155e-006  6.613875e-008  4.017061e-008 -3.381906e-007
 -4.233442e-007 -7.138751e-007 -4.461803e-007  3.110163e-007
  5.247072e-007  8.164934e-007  7.773082e-007 -7.786603e-007
  1.950868e-008 -1.293847e-007 -1.922039e-008  3.142545e-007
 -3.984545e-008  9.434967e-007  5.131671e-008 -7.653563e-007
  3.932611e-007  6.402672e-009 -2.493616e-007 -5.325555e-007
 -4.956167e-008 -1.197445e-008 -3.369268e-007 -1.228400e-007
  1.556165e-006 -5.435982e-008  1.105445e-008  4.861564e-007
 -6.617921e-008

  2.069291e-005 -4.943855e-006 -4.863638e-007  3.880134e-006
  6.796457e-006 -7.741176e-006  8.082434e-007  4.078721e-006
  1.660741e-006 -6.340171e-006  2.024530e-006  5.879104e-007
 -7.856939e-007 -7.025584e-006  2.552957e-006 -1.460847e-007
 -2.137566e-007 -5.625742e-006  3.063486e-006  1.069367e-006
  1.142473e-006 -5.238722e-006  3.023621e-006  1.859306e-006
 -1.504608e-006 -3.148552e-006  3.446480e-006  1.205467e-006
 -1.223563e-006 -1.547010e-006  1.036960e-006  1.191880e-007
 -2.109182e-006 -1.491040e-006  5.019643e-007  6.530000e-007
 -7.290045e-007 -7.929451e-007 -1.293724e-006 -1.742377e-007
 -1.741440e-006 -1.289821e-006 -6.056718e-007 -1.114511e-007
 -5.695877e-007 -1.022380e-007 -1.441349e-006 -2.563145e-007
 -2.549054e-007 -1.300048e-007 -7.604614e-007  3.805440e-007
 -5.052837e-007  2.867829e-007 -1.201384e-006 -4.311167e-008
  2.424326e-007  8.872277e-007 -1.430639e-007  6.830738e-007
 -6.456209e-007  6.580923e-007 -3.014555e-007  9.176596e-008
 -5.637867e-008  2.064548e-006  4.005554e-007  1.270417e-007
 -6.737403e-007  1.040095e-006  1.403193e-007 -1.147051e-007
 -5.435982e-008  2.523461e-006  8.390148e-008 -3.413358e-007
 -2.144575e-007

 -3.593230e-005 -2.401020e-005  1.760479e-005  6.885309e-006
 -1.418669e-007 -1.749218e-006  3.264471e-006 -7.418551e-006
 -9.084492e-006 -1.173209e-005  1.060362e-005 -1.359568e-006
 -2.460457e-006 -1.587347e-006 -1.351974e-006 -2.621054e-006
  4.634660e-006 -5.630302e-006  5.100372e-006  2.118595e-006
 -2.204804e-006 -2.435911e-006 -1.941389e-006  2.324278e-006
  2.672084e-006 -9.281587e-007  1.726828e-006  2.578934e-007
 -2.515824e-006 -8.271086e-007 -1.246632e-006  2.554498e-006
  9.790520e-007  1.999318e-006 -1.742611e-006 -5.195732e-007
 -1.086673e-006  7.805078e-008 -1.052499e-006  1.217245e-006
 -8.082074e-008  2.285130e-006 -2.718637e-006 -1.409883e-007
  4.253593e-007  5.762193e-007 -6.686765e-007  1.636029e-007
 -4.886786e-007  1.087680e-006 -1.647128e-006  5.349673e-007
  8.839693e-007  5.824230e-007  3.698586e-007 -3.290496e-007
 -4.686592e-007  2.843635e-007  3.394143e-007  9.217370e-007
  4.823085e-007  4.428046e-007  9.624653e-007 -5.929734e-007
 -4.894072e-007 -1.341042e-007  1.781590e-006  4.115850e-007
  1.793964e-007  3.128833e-007  1.111007e-006 -3.125206e-007
  1.105445e-008  8.390148e-008  1.930395e-006  2.373579e-007
 -1.994606e-007

  6.607045e-006 -1.038466e-005  7.056490e-007  1.927017e-005
  9.759695e-006 -2.487336e-006 -6.006253e-007 -3.991489e-006
  6.853319e-007 -3.914234e-006  6.368767e-006  8.054490e-006
 -2.328240e-006 -1.620832e-006 -1.464421e-006 -2.279491e-006
  1.306707e-006  7.578424e-007  4.156177e-006  2.048289e-006
 -1.869093e-006 -2.659770e-006 -2.323824e-006  4.639452e-007
 -6.045933e-007  3.845601e-007  2.549878e-006 -1.600556e-006
 -8.542536e-007 -1.350319e-006  2.806538e-007  1.338594e-007
 -4.251158e-007  2.119230e-006  2.695533e-007 -1.656486e-006
 -1.013979e-007 -5.703910e-007 -7.663401e-007 -6.349446e-007
 -1.468118e-007  1.278206e-006 -1.553966e-006 -1.756247e-006
  3.396551e-007 -1.408338e-006 -9.536244e-007 -1.358882e-007
  8.994308e-007 -1.281251e-007 -1.083960e-006 -5.835534e-007
  2.483181e-007 -6.936063e-007  7.855616e-007  2.999772e-007
  3.788301e-007  4.934408e-007 -1.049699e-006  3.601332e-007
 -1.495631e-007  6.497316e-008  6.614377e-007 -6.682190e-007
 -7.865366e-008  3.143581e-007 -1.098309e-006  1.042963e-006
  4.974959e-007 -3.376993e-007 -1.400272e-008 -5.642806e-007
  4.861564e-007 -3.413358e-007  2.373579e-007  2.393431e-006
  3.255859e-007

  6.620013e-006 -9.965705e-006  1.647502e-005 -8.164827e-006
  5.805300e-006 -7.123092e-006  4.682725e-006  5.242926e-006
  3.331816e-006 -6.414322e-006  1.248916e-006 -3.858053e-006
  1.800225e-006 -6.675292e-006  2.902405e-006  4.250313e-006
  6.859652e-007 -7.364793e-006 -2.219106e-006  4.041688e-007
  2.669448e-007 -3.850944e-006  4.008653e-006  2.611409e-006
 -2.454678e-006 -4.209835e-006 -1.901730e-006  1.021721e-006
 -2.019710e-006 -6.475746e-007  1.911179e-006 -6.040336e-007
 -1.577595e-006 -1.264769e-006 -1.453835e-006  1.008915e-006
 -1.393823e-006  2.218905e-007 -6.010694e-007 -2.191994e-008
  2.572353e-007  3.484018e-007 -7.253643e-007  4.677909e-007
 -1.723429e-006  3.682146e-007 -1.140733e-006  1.495772e-007
  1.027558e-006  1.478681e-006 -1.060244e-006 -3.691001e-008
 -2.809733e-007 -2.311542e-007 -1.133587e-006  8.483716e-007
  6.665396e-007  8.676690e-007 -1.026345e-006  2.030184e-007
  3.403331e-007 -4.362371e-007 -6.429557e-008  9.203638e-009
 -3.036279e-007  6.639065e-007 -1.884272e-007  9.953484e-008
  9.506656e-007  4.226263e-007 -2.122858e-007 -1.076505e-006
 -6.617921e-008 -2.144575e-007 -1.994606e-007  3.255859e-007
  2.402252e-006


[EIGEN VALUE]
  4.089047e-003  1.685374e-003  8.673060e-004  6.793636e-004
  4.494176e-004  2.879709e-004  2.455094e-004  1.999731e-004
  1.040796e-004  9.891956e-005  6.765253e-005  4.689133e-005
  3.911244e-005  3.127468e-005  2.927274e-005  2.615432e-005
  2.006723e-005  1.367451e-005  1.318839e-005  1.195050e-005
  1.001206e-005  7.827927e-006  7.177144e-006  5.618437e-006
  4.846791e-006  4.315774e-006  3.135290e-006  2.748232e-006
  2.397588e-006  2.295590e-006  1.749635e-006  1.388758e-006
  1.304440e-006  1.016825e-006  8.579955e-007  7.075686e-007
  6.396770e-007  4.929607e-007  4.750190e-007  4.030711e-007
  3.656847e-007  1.732187e-007  1.358936e-007  1.116810e-007
  1.015101e-007  8.325529e-008  6.129778e-008  2.545703e-008
  1.913918e-008  2.544764e-009  3.194100e-010  1.788102e-011
  8.945982e-013  2.784532e-014  9.559734e-016  2.400590e-017
  9.556912e-019


[EIGEN VECTOR]
57 57

  7.292144e-001 -4.028155e-001 -7.520328e-002  1.756717e-001
 -1.806963e-001  5.303489e-002  3.556590e-001 -2.067948e-001
  3.763939e-002  7.263198e-002 -4.337213e-002 -3.164424e-002
  1.722396e-001 -5.194245e-002 -2.865873e-002  3.443875e-002
  3.643003e-002 -4.800019e-002  7.100798e-002  2.288472e-002
 -1.271551e-002  1.672853e-002  5.077671e-002 -3.803014e-002
  1.344675e-002  3.315254e-002 -1.054016e-002 -7.751393e-003
  3.063900e-002 -2.313987e-002 -2.337731e-002  2.757482e-002
 -7.136985e-003 -2.174454e-002  1.935206e-002 -6.557214e-003
 -2.466161e-002  2.127873e-002  2.102998e-004 -1.666142e-002
  7.948032e-003  1.719544e-003 -1.030423e-002  7.057310e-003
 -3.098479e-003 -9.581887e-003 -4.326558e-003  3.292363e-003
 -3.542253e-003 -6.028508e-003 -3.167615e-003 -6.625202e-003
 -5.339892e-003  7.388615e-003 -2.404638e-003 -8.541546e-003
 -3.059409e-003

 -4.755557e-002 -4.217624e-001  6.768926e-001 -2.472719e-001
 -2.204984e-001 -8.696074e-002 -1.378273e-001  6.657063e-002
  3.244550e-001 -1.773174e-001 -1.079237e-001 -7.383936e-002
 -2.974128e-002  1.562775e-001  7.665152e-002 -1.040241e-001
 -5.469249e-002  2.085491e-002  2.214346e-002  1.136746e-001
  1.402696e-003 -3.536639e-002 -1.273785e-002  2.991436e-002
  3.392488e-002  3.069746e-002 -3.751466e-002 -1.026343e-002
 -5.676796e-003  1.717262e-002  9.309413e-003 -1.142704e-002
 -2.440098e-002 -5.005216e-003  2.490626e-003  9.370463e-003
 -2.785760e-003 -1.162668e-002 -5.204329e-003  8.810721e-003
  6.347610e-003 -4.220335e-003  3.216480e-003 -1.414299e-002
  4.542399e-003  9.421486e-003 -3.631738e-003 -4.507516e-003
  9.758487e-004 -1.161033e-002  1.047707e-002  1.980769e-003
 -2.821877e-003  6.342965e-005  4.814511e-003  1.896873e-003
  1.208539e-002

 -1.239176e-001 -4.722966e-001 -3.802277e-001 -3.513268e-001
  2.951953e-002  2.291623e-001 -2.488447e-001 -3.498576e-001
 -6.710498e-002 -2.953386e-001  1.695871e-001  8.784765e-002
 -1.731509e-001 -1.521397e-001  6.512793e-002 -9.626641e-002
  1.816883e-001  3.037925e-002 -2.770896e-002 -5.277043e-002
  8.716986e-002  2.254094e-002  7.044041e-002 -3.281967e-002
  2.875217e-002 -2.756655e-002  4.329678e-002  1.683703e-002
 -6.838820e-003 -2.264510e-002  2.662860e-002  1.154106e-002
  1.632843e-002  1.274401e-002 -1.887687e-002 -4.008025e-003
  2.737261e-002  1.279242e-002 -7.876447e-004  5.434429e-003
 -2.619636e-002  8.408029e-003  1.622488e-002 -1.525521e-003
 -8.504121e-003 -2.845845e-003 -2.253790e-002  1.106050e-002
  8.687265e-003 -8.499430e-003 -1.225115e-002 -1.143859e-004
 -1.197955e-002 -7.051156e-004  9.372788e-003 -1.102447e-002
 -1.082113e-002

 -3.796768e-001 -4.662846e-001 -6.202776e-002  5.573811e-001
 -2.106771e-002 -1.427914e-001 -1.906426e-001 -1.446357e-001
 -3.080387e-002  3.947822e-001 -8.622026e-002 -9.709840e-002
 -5.272647e-002 -3.084904e-002  4.750462e-002  1.839677e-001
 -1.012923e-001  3.951219e-002  5.235356e-003  3.175277e-002
  2.021793e-002  5.007534e-002 -3.652341e-002  4.645725e-002
  3.876239e-002  4.584669e-002 -9.661860e-003 -7.529375e-003
  2.411175e-002  2.350182e-002  5.125997e-002  3.658300e-002
 -5.661762e-003 -1.731585e-002  2.733641e-002  5.929500e-003
  1.601723e-002  2.415506e-002 -7.750999e-003 -5.838001e-003
  2.635318e-002 -1.442049e-002 -4.493750e-003  4.824662e-003
 -9.119414e-003 -6.124324e-003  9.400184e-003 -5.485132e-003
 -1.946564e-002 -7.466525e-003 -6.340102e-003 -1.827039e-002
  6.885096e-003 -2.521241e-003 -9.459258e-003  1.793455e-003
  9.921814e-004

 -1.311663e-001 -2.083589e-001  3.979896e-001 -1.149403e-001
  5.312013e-001  1.079716e-001  2.543777e-001  1.864106e-002
 -2.355763e-001  1.650304e-001  3.656906e-001  3.973521e-002
  2.678809e-001 -1.419603e-001 -1.015339e-001  1.295390e-001
  1.320050e-001 -4.450377e-002  7.552028e-002 -1.500884e-001
  3.254623e-003  2.259428e-002  6.241645e-002 -4.037113e-002
 -1.581424e-002 -2.282572e-002  4.345295e-002  1.664312e-002
  2.072560e-002 -4.089572e-002 -2.676049e-002  8.954377e-003
 -7.294449e-003 -2.790736e-002 -3.037223e-002  3.194585e-003
 -4.995578e-002  2.963915e-002  2.116808e-002 -4.622606e-002
 -1.301777e-002  3.267840e-002 -2.697538e-002  3.344017e-002
 -8.913060e-003 -2.290900e-002 -2.693910e-003  1.393389e-002
 -6.163656e-004  2.412346e-003 -3.675241e-003 -1.409839e-002
 -1.353300e-002  1.364157e-002 -2.291203e-003 -8.862334e-003
  6.595112e-003

 -1.665060e-001 -1.369162e-001 -3.620745e-001 -2.310670e-001
  1.067247e-001 -3.931028e-001  1.569563e-001  8.925513e-002
  4.097751e-001 -6.104070e-002 -1.249996e-003 -1.636759e-002
  3.574789e-001  3.334526e-002 -1.433877e-002  7.977809e-002
 -1.900647e-001 -2.415082e-001  2.537543e-001 -1.793025e-001
 -1.000232e-001 -7.248545e-002 -1.967030e-001 -3.372877e-002
  6.565318e-002 -5.530044e-002 -2.801712e-002 -2.679989e-002
 -3.622273e-002  5.912829e-003  4.361268e-002  1.147573e-002
 -8.113289e-003  2.114143e-002 -8.250172e-003  1.780554e-002
 -1.155791e-002  1.964038e-002 -5.419586e-003  2.029365e-002
  1.802476e-002  5.815539e-003 -2.154135e-002  1.630779e-002
 -1.933651e-003  1.387720e-002  7.733480e-003 -1.068336e-003
 -2.242718e-002 -1.090908e-002 -7.897568e-003 -1.739065e-002
 -5.711941e-003 -1.315376e-002 -1.975843e-002 -2.905773e-003
  2.385383e-003

 -4.844815e-002 -8.024599e-003  1.033092e-001 -1.446168e-001
 -2.861152e-003 -3.959005e-001  2.026293e-001 -2.218369e-001
 -3.381041e-001 -8.303687e-002 -3.430392e-001 -1.083618e-001
 -3.109518e-002 -3.978074e-001 -5.308939e-002 -2.147760e-001
 -2.585794e-001  1.325216e-001 -1.794284e-001 -2.185713e-001
  8.694276e-002 -1.554046e-001  2.108490e-002  1.071982e-001
 -6.353723e-002 -1.523764e-002  6.682912e-002  1.649481e-002
  9.633574e-002  9.653706e-003  2.035418e-002  2.445991e-002
  5.333358e-002  6.266525e-002  6.991383e-002 -4.552537e-004
  4.160761e-002  4.901142e-002  3.831798e-002  6.478490e-002
  4.063858e-002 -3.292108e-002  6.047369e-002  3.348137e-002
 -6.860459e-003  3.005249e-002 -8.027030e-003 -2.681427e-002
  2.568258e-002  7.521206e-003 -2.562200e-002 -1.284225e-002
 -6.655896e-003  1.789379e-002 -1.028356e-002  3.649054e-003
 -5.870635e-003

 -6.469539e-002  1.325080e-002  4.073048e-002  4.328369e-002
 -5.659222e-002  5.493505e-001 -4.550140e-002 -1.470314e-002
  3.584009e-001  1.321510e-001 -6.984480e-002  1.701085e-002
  2.889964e-002 -2.443080e-001 -2.638875e-001 -2.976745e-002
 -2.566856e-001 -1.688230e-001 -2.286354e-001 -2.725624e-001
 -9.352228e-002 -2.287444e-001 -8.258047e-002  6.631364e-003
 -2.420487e-001  3.927528e-003  3.572697e-002 -9.542324e-002
  7.703273e-002  2.577613e-002 -8.071266e-002  9.111613e-002
  6.655845e-002  2.904735e-002  6.609750e-002  3.038459e-002
  2.487749e-002  5.385418e-002  1.755764e-002  5.881706e-002
 -5.265210e-004  1.020810e-002  2.794173e-002  8.416354e-004
  7.829310e-003  3.559010e-002 -1.768456e-002  1.568290e-002
  2.061007e-002 -2.115924e-002  1.344596e-002  1.359206e-002
 -2.789672e-002  4.908795e-003 -6.189586e-004 -2.732673e-002
 -2.067451e-003

 -6.086911e-002  1.376054e-001  7.331882e-002  3.991875e-001
  1.448629e-001 -9.875423e-002  6.071067e-002 -2.162170e-001
  3.400031e-001 -1.659356e-001  1.696585e-001  1.090377e-001
  6.305022e-002 -1.319084e-001  2.086862e-001 -4.070799e-001
  2.209565e-001  3.921937e-002  5.772641e-002 -3.083237e-002
  5.452751e-002 -3.252719e-001  2.306270e-001  7.022467e-003
  1.360550e-001 -5.590490e-002  3.340957e-002 -1.861740e-001
  4.393577e-002 -2.542790e-002  6.011037e-002 -9.695389e-002
  5.241986e-002 -1.082489e-001 -2.524910e-002  5.261392e-004
 -2.085110e-003 -4.196122e-002  5.657168e-003 -7.106945e-003
  1.744469e-002 -3.825233e-003  2.486740e-002 -8.129359e-003
  2.657295e-002  4.262678e-002  2.116570e-002 -1.650353e-002
  2.958466e-002  6.781474e-003  1.985175e-002  3.181938e-002
  6.722501e-003 -4.191284e-002  1.020961e-002  1.927312e-002
  3.934519e-002

 -4.382992e-002  1.487975e-001  1.907492e-001  1.017763e-001
 -3.884121e-001  3.564471e-002 -2.010378e-001 -2.217567e-001
 -1.291634e-001 -9.934658e-002  8.830267e-003  1.053492e-001
  1.920525e-001 -1.798677e-001 -1.029696e-001  1.210024e-001
  7.648843e-002  1.471689e-003  3.571435e-001 -3.331506e-001
 -2.140068e-001  1.881918e-001 -7.140196e-002 -7.992118e-002
  1.432124e-001 -3.747639e-001  4.505959e-002  2.932677e-002
 -5.895770e-002 -5.711800e-003  4.848156e-003 -1.186078e-001
  5.641738e-002  3.968095e-002 -1.155712e-002 -8.981409e-002
  1.925562e-002 -4.590301e-002 -2.842777e-002 -3.298870e-003
 -5.851160e-002  4.798979e-003 -2.862110e-002 -4.918319e-002
 -8.298915e-004 -5.449944e-002 -3.934044e-002  2.279353e-002
 -5.899195e-002 -2.519580e-002  1.855037e-002 -4.438323e-002
  4.574564e-003  2.151833e-002 -4.166681e-002  6.814531e-003
  6.521790e-003

 -5.632747e-002  3.542648e-002 -4.372133e-002 -7.817605e-003
 -2.591749e-002  2.092351e-001 -2.137922e-002  3.812183e-002
 -9.427045e-002 -2.066470e-002  1.684903e-002 -7.478827e-001
  1.261055e-001 -4.597955e-002 -1.858030e-001 -1.880014e-001
 -6.409536e-002 -1.552526e-001  9.237759e-002  1.079303e-001
  1.170539e-001 -4.550202e-002  8.489580e-002 -1.136865e-001
  3.131596e-001  2.724268e-002 -5.122120e-002  1.870969e-002
 -9.061744e-002 -9.971393e-002  1.959918e-001 -8.288440e-002
  4.539873e-002 -2.789682e-002 -7.720522e-002  1.803968e-002
  1.070589e-001 -6.143283e-002  1.399990e-002 -2.427036e-002
 -5.140333e-002 -2.691616e-002  1.362778e-002 -3.678507e-002
  1.730986e-002 -4.541846e-002  1.110346e-002 -1.174713e-002
 -1.368380e-002  3.165295e-002  3.046588e-002 -1.714647e-002
  5.000686e-002 -9.063685e-003  1.314576e-002  4.693361e-002
  2.937200e-002

  6.732308e-002 -6.357743e-002  1.021365e-002  5.166003e-002
 -3.626658e-002 -7.246904e-002 -1.253364e-001  5.259028e-002
 -2.995561e-001 -9.137188e-002  1.238721e-001 -1.708647e-001
 -3.794427e-002  1.882553e-001 -8.749919e-003 -6.967769e-002
  1.118364e-001 -1.647062e-001  1.807770e-001  1.048706e-002
 -8.958403e-002 -2.604833e-001 -2.849661e-001 -6.483737e-003
 -1.977625e-001 -5.355327e-002  2.531066e-001 -4.343288e-001
 -1.449373e-002  2.735645e-001 -1.305056e-001  1.995617e-001
  1.361760e-001 -8.971989e-002  1.348803e-001  4.112321e-002
  6.450659e-002  8.549293e-002  4.384924e-002  4.004976e-002
  1.648725e-002  6.223924e-002  4.188128e-003  6.140903e-002
  4.993288e-002  1.068546e-001  5.065366e-002  2.988487e-002
  2.338276e-002  7.587306e-002  5.228205e-003  1.495765e-001
  4.340307e-002  1.330486e-002  5.020287e-002  1.871790e-002
 -5.124851e-002

  5.652405e-002  1.576541e-001  1.421274e-001 -1.527306e-002
  1.547087e-001  8.591600e-002  2.740627e-002 -3.190701e-001
  5.678429e-003 -8.105486e-003 -6.945856e-002 -1.755883e-002
 -1.102602e-001 -1.058488e-001  4.804266e-001  1.272369e-001
 -1.977602e-001 -2.603655e-001 -3.985817e-003  6.371999e-002
  6.412899e-002  1.002138e-001 -3.334525e-001 -2.643866e-001
  3.059160e-002  6.327503e-002  4.160790e-002 -1.038484e-001
 -2.226771e-001 -1.420573e-001  7.095622e-002  1.063379e-001
 -1.834890e-001 -1.190789e-001 -3.627805e-002  2.469582e-003
  1.277584e-001  4.750697e-002 -6.266154e-002 -4.489970e-002
  3.085047e-002  4.369362e-002  1.508936e-001 -5.740737e-002
 -6.059211e-002  1.636649e-003 -5.160979e-002  2.012997e-003
  3.139701e-002 -1.248950e-001  2.259160e-002 -3.241880e-002
 -3.772858e-002  1.802739e-002 -2.785375e-002 -3.844455e-002
  3.407237e-002

  3.468956e-002 -6.589807e-002  1.663810e-003  8.671943e-002
  1.319415e-001 -2.488055e-001  4.465295e-003 -8.799068e-002
  4.378358e-002 -7.348978e-002  3.957562e-002 -2.075888e-001
 -2.680917e-001  2.744864e-003 -2.262635e-001 -3.181398e-002
  1.337743e-001 -1.109760e-001 -2.380609e-001 -3.395705e-002
 -3.705258e-001  4.123791e-002 -4.436704e-002 -2.338153e-001
 -2.667902e-001 -1.648196e-001 -2.418759e-001  9.482305e-004
 -1.500009e-001 -9.828491e-002 -2.042332e-001 -2.074797e-001
 -9.459635e-002 -3.188798e-002 -1.958389e-001  2.666979e-003
 -1.377641e-001 -1.850501e-001  2.179796e-002 -2.604456e-002
 -1.030927e-001  6.240527e-002  1.093978e-002 -1.021804e-001
  2.526248e-002  5.806620e-002 -5.598418e-002  5.203406e-002
  8.907896e-002 -8.331736e-002  7.043239e-002  4.683294e-002
 -2.626090e-002  1.662760e-003  7.201596e-002 -5.677605e-003
  2.795260e-002

  2.092134e-001 -3.202600e-003  7.379537e-004 -2.183894e-001
 -3.626336e-002 -1.655330e-001 -1.973624e-001  1.633956e-001
  4.699783e-002  3.239045e-001  1.033347e-001  1.391752e-002
 -2.202320e-001 -1.309459e-001  7.499605e-002  2.080436e-001
  5.756796e-002 -1.644245e-001 -1.458665e-001 -1.961131e-001
 -7.329156e-003 -8.367042e-002  1.855300e-001 -4.113216e-002
  1.612109e-001 -1.401127e-001  3.196282e-002 -1.668608e-001
  1.777031e-001  3.943992e-002  2.587359e-001 -2.279165e-001
 -2.519179e-002 -2.456809e-001  1.513445e-001  3.450049e-002
  1.824867e-001 -1.214041e-001  1.388430e-001 -1.148910e-001
  1.071770e-001 -5.614409e-002  8.698909e-002 -2.183002e-002
  4.527744e-002  1.174478e-002  2.047628e-002 -9.768925e-002
  1.959045e-002  5.470309e-002  5.415460e-002  8.583912e-002
 -6.333187e-002 -8.269155e-003 -4.609505e-002  3.747873e-002
  1.092364e-002

 -6.027109e-002 -1.146904e-001 -3.581359e-002  2.185205e-003
 -1.219961e-001  6.656372e-003 -4.112952e-002  1.760829e-001
 -2.651467e-001  4.703062e-002 -6.563228e-002  4.065920e-001
  1.073733e-001  3.400523e-002 -1.795941e-001 -2.286829e-001
 -1.513309e-001 -9.339563e-002 -1.013098e-002  1.653875e-001
 -2.733235e-001 -2.109596e-001  4.780756e-002 -2.111252e-001
  1.880680e-001  1.859000e-001  6.000296e-003 -9.187662e-002
 -1.231315e-001 -2.224013e-001  1.158249e-001  1.507104e-002
  2.881844e-003 -2.148809e-001 -1.812493e-001 -1.063280e-001
  2.589459e-002  1.238986e-001  1.447303e-001 -5.354226e-002
 -9.657754e-002 -4.190191e-002  1.116664e-001  6.677308e-003
  1.125250e-002 -1.095299e-002 -1.507402e-001 -1.508412e-002
  6.528972e-002 -9.926066e-002  2.010972e-003 -7.798174e-002
 -1.034025e-001  2.849567e-002  4.012893e-002 -1.863046e-002
  4.976838e-002

  3.241260e-002  1.211606e-001  8.788989e-002  2.664253e-002
 -2.992737e-002 -2.433666e-001 -1.193088e-001 -1.531731e-001
  8.272420e-002 -3.675020e-002  1.542564e-001  3.011673e-004
 -7.763499e-002 -7.531516e-002 -2.353620e-001  4.283156e-002
  1.942714e-001 -3.106051e-001 -4.648125e-002  7.278074e-002
 -1.836137e-001  7.617118e-002  1.863246e-001 -1.381830e-001
  1.708841e-002  3.146281e-001  7.463887e-002  1.762815e-001
  1.788264e-001  4.591164e-002  1.501493e-001  3.726427e-001
  5.680599e-003  2.375121e-001  9.408193e-002  2.212016e-002
  1.812252e-001  1.860487e-001 -1.444101e-001  1.311758e-001
 -7.260236e-003  6.750296e-003  4.272108e-002 -1.592419e-003
 -1.140959e-001 -4.347724e-002  8.883946e-003  2.789760e-002
 -4.852917e-002 -1.529315e-002  8.417767e-002 -6.684622e-002
  2.234361e-002 -4.254230e-002 -6.638745e-002 -2.856734e-002
 -1.466102e-003

 -1.227570e-002 -4.973439e-002  4.518711e-004  3.652432e-002
  2.148369e-002  1.313295e-001 -1.004242e-002 -3.170240e-002
 -1.646072e-001 -5.662022e-002  4.940058e-003  8.329444e-002
  8.249063e-002  6.517063e-004  1.690454e-001 -1.366538e-001
 -1.781863e-001 -2.650580e-001 -8.271283e-002  7.815720e-002
 -3.818130e-001 -1.201615e-002  3.718406e-002  1.463605e-001
  9.829671e-002  2.217506e-002  5.837736e-002  1.937740e-001
  2.179231e-002  2.084666e-001  1.008348e-001 -1.855741e-001
 -2.967557e-001  1.564073e-001  5.046825e-003 -1.726525e-002
 -1.031214e-001 -1.656612e-001 -1.728454e-002  5.260471e-002
  2.362177e-001  1.249148e-001 -8.704902e-002  7.629721e-002
  2.072105e-002  1.236021e-001  3.444011e-001 -4.232861e-002
  4.115168e-002  1.417846e-001 -8.661758e-003  1.266637e-001
  1.842862e-001 -4.457835e-002 -5.941897e-003  9.757731e-002
  6.516197e-002

 -1.423041e-001 -5.892763e-002 -3.075297e-002 -5.536335e-003
  2.018510e-001  1.955366e-001  3.136836e-001 -1.919644e-002
  7.510192e-005 -1.127951e-001 -3.212459e-001  6.436247e-003
 -1.389734e-001  1.625492e-001 -6.723459e-002  3.607182e-002
  9.989534e-002  1.777037e-001  1.459380e-001  6.577471e-002
 -3.228366e-001  5.475223e-002  3.452671e-002 -8.315710e-002
  8.190866e-002 -1.134912e-001 -8.788047e-002 -1.539140e-001
  1.825280e-001  1.231026e-001  1.043869e-001  2.557116e-002
 -4.587764e-002 -1.345482e-002  3.101173e-001 -6.114770e-002
  2.763932e-001 -7.599545e-002 -8.957264e-002  4.812682e-002
  7.043438e-002 -1.426145e-001  1.146851e-001 -2.087335e-001
  7.487018e-002 -5.636007e-002 -3.351128e-002 -7.789482e-002
 -3.558067e-002 -1.002373e-001  5.281961e-002 -3.756961e-002
 -3.824537e-002 -1.366223e-001 -4.751481e-002 -4.864415e-003
  7.666496e-002

 -7.664159e-002  3.280518e-002 -7.707573e-003 -3.986407e-003
 -1.185769e-002  2.204749e-002  7.406040e-002 -3.291900e-002
  1.126634e-001 -8.053390e-002 -1.085949e-001 -8.239829e-002
 -5.944215e-002  1.318811e-002 -5.922932e-002  5.993580e-002
  6.857113e-002  1.132469e-001 -2.764566e-002 -3.101799e-004
 -1.399956e-001  1.986799e-001  1.009920e-001 -1.581213e-001
  5.091918e-002 -8.515302e-002  3.320318e-002  4.880780e-003
 -4.667531e-002 -1.459001e-001 -7.159537e-002  6.849329e-002
  1.639243e-001 -2.314284e-001  7.169953e-002  1.222467e-001
 -1.019830e-001  3.651434e-001  1.932680e-001 -1.716739e-001
  3.603029e-001  1.868663e-001  1.526178e-001  3.981122e-001
  2.890461e-002 -1.045252e-002  2.440357e-001  6.099833e-002
  1.171093e-001  1.355926e-001 -4.684347e-002 -8.509393e-002
  9.753773e-002  3.620288e-002 -1.812956e-002  4.659932e-002
  6.099872e-002

 -5.007151e-002 -6.405061e-002 -8.043109e-003  1.102147e-002
 -1.760220e-002  7.062415e-003  1.678806e-001  1.309585e-001
  5.734585e-002  2.411457e-002 -2.009808e-001  7.316669e-002
 -1.227776e-001 -4.529214e-002  4.275817e-002 -1.598785e-002
  1.052263e-001 -5.942378e-003 -2.824230e-002 -1.005517e-001
  1.710408e-002 -1.505632e-002  1.473311e-003 -1.520968e-001
 -2.832050e-002  5.345047e-002  3.817261e-001  8.991677e-002
 -1.030711e-001  2.258856e-001  1.267959e-001  2.923175e-002
  1.804199e-001  3.098430e-002 -2.680131e-001  1.120776e-001
  1.078182e-001 -2.044458e-001  6.545725e-003 -3.150490e-001
 -2.066275e-001  2.541820e-001 -7.056527e-002 -1.241627e-001
 -2.261140e-002 -3.236226e-001  1.468091e-001  1.655700e-001
  6.642409e-003  1.884277e-002  1.710890e-002 -4.417579e-002
  1.873494e-001 -7.551655e-002 -3.874719e-003 -3.059655e-002
 -6.616739e-003

 -1.049839e-003 -5.319421e-002 -5.100441e-003  4.750864e-002
  7.152279e-002  5.907237e-002  7.014533e-002  1.491362e-001
  3.315440e-002  4.007580e-002 -1.262407e-001 -8.087766e-002
 -1.419394e-001  6.184432e-002  2.930613e-001 -3.946815e-002
  9.239713e-002 -1.470896e-001  3.071188e-002 -8.998569e-002
 -1.129530e-001 -1.523051e-002  6.920850e-002 -1.003065e-001
 -3.270149e-002 -1.735656e-001  1.723164e-001  9.344156e-002
  1.477340e-001 -1.603187e-001  3.013664e-002 -9.997592e-003
 -2.157158e-002  2.936531e-001 -4.263978e-002 -2.270086e-001
  1.298341e-002  1.075563e-001  1.881518e-001  2.022500e-001
 -2.118386e-001 -1.199422e-001  3.134522e-002  2.121866e-001
  1.475840e-001 -3.382535e-002 -2.394888e-001  6.232501e-002
 -8.366292e-003  2.471950e-001 -1.301161e-001 -1.188056e-001
  2.693690e-002  2.572457e-001  1.169372e-001  1.445183e-001
 -1.615799e-001

  9.395775e-002  6.801511e-003  8.313954e-002  6.849532e-002
  2.136550e-001  1.755972e-002 -1.390189e-003 -1.787108e-001
 -1.023281e-002 -8.429686e-002 -3.909582e-002  1.999961e-001
 -1.951896e-001  1.041885e-001 -1.833367e-001  3.198734e-002
 -1.066528e-001 -1.242641e-001  2.522747e-002  3.618838e-002
  3.713095e-002 -5.981460e-002 -2.069365e-001  8.070169e-002
  1.742801e-001  1.016057e-002 -3.122706e-001  6.418469e-002
 -1.359078e-001  9.922037e-002  1.671573e-001 -1.592976e-001
  3.497408e-001  3.197853e-002 -5.078626e-003  2.613229e-001
  9.917630e-002 -2.060122e-002  1.713590e-001  7.208207e-002
 -3.279170e-002 -6.872195e-002 -8.757785e-002  1.081919e-001
 -1.601075e-002  5.427720e-003 -3.217500e-002  1.102994e-001
 -2.303227e-001  1.918582e-001 -6.940371e-002 -4.814666e-003
  7.307213e-002  5.890805e-002 -1.473767e-001  8.376275e-002
 -2.551871e-001

  6.298565e-002 -1.940444e-002  2.236540e-002  9.168733e-002
  4.577846e-002 -4.266295e-002 -6.046850e-003 -4.655269e-002
  6.411928e-002 -1.039592e-001  1.230740e-001  8.219396e-002
  4.097561e-002  1.086024e-001 -2.410213e-001  7.333752e-002
 -5.349011e-002  1.182470e-001 -6.523295e-002 -4.550135e-002
  1.074117e-001  7.309409e-002 -1.416865e-001  2.679358e-001
 -3.634414e-002 -9.042984e-002  6.256610e-002  1.162048e-002
 -1.338595e-001 -1.181048e-001  1.860047e-001  7.832051e-003
 -1.620515e-001  6.027410e-002 -1.147386e-001 -8.604832e-002
  3.888519e-001 -1.662221e-003 -2.032552e-002  1.411552e-002
 -9.231991e-002  2.832594e-002  3.700936e-001  5.613597e-002
  6.423805e-002 -1.516848e-002  6.740710e-002 -8.126002e-002
  3.484673e-001  1.663744e-001  4.022422e-002  6.846108e-002
  1.307682e-001 -1.146007e-001  2.943481e-001  1.163346e-001
 -4.266939e-002

 -3.341298e-002  4.906399e-002  1.230878e-002  5.808119e-002
  6.044005e-002 -4.805530e-002 -3.405669e-002 -2.530899e-001
  1.730371e-002 -2.051308e-001  8.825618e-002 -1.452852e-002
  1.653203e-001  2.092416e-001 -6.701169e-002  9.915175e-002
 -2.516653e-001 -1.830144e-001 -1.966092e-001  1.925074e-001
 -1.009876e-002  1.619009e-001  1.006496e-001  7.688510e-002
 -7.036962e-002 -4.690489e-003  3.676471e-001  2.606459e-002
  1.551855e-001 -4.339508e-002 -9.893121e-002 -1.322009e-001
  2.432000e-001 -8.659244e-002  1.761143e-001 -1.051177e-001
 -6.212279e-002 -1.859961e-001  2.141058e-001 -1.893749e-001
  3.704443e-002 -1.602788e-001 -3.856106e-002 -1.074711e-001
  8.529878e-002 -1.977083e-001 -8.588856e-002 -1.070010e-001
  1.540391e-002 -4.143876e-003  1.132440e-002 -8.045906e-002
 -1.345979e-001  6.716214e-002  9.040610e-002 -6.357482e-002
 -3.403545e-002

  6.210909e-003 -2.426835e-002 -1.042576e-002 -2.691780e-002
 -3.227104e-004  1.418994e-003  3.323503e-003  1.016675e-001
  4.791407e-002  1.556198e-001  3.482936e-002  1.951140e-002
  5.168811e-002 -1.500050e-001  1.073422e-001 -1.069645e-001
  1.082723e-002  3.361171e-002  3.175027e-002  9.443905e-002
 -5.130499e-002  1.264063e-001  4.384046e-002 -1.763884e-001
  1.349442e-001 -5.193163e-003  1.460277e-001  2.239427e-001
 -2.291288e-001  2.754256e-001 -2.361117e-001 -1.531920e-001
  2.553407e-001  8.718499e-002  1.199893e-001  2.811712e-001
  6.068251e-002  2.426684e-002  4.276629e-002  2.578692e-001
  4.510200e-002 -1.620455e-001  2.390174e-001 -1.026688e-001
 -3.671414e-002  1.676225e-001 -6.225288e-002 -4.445843e-002
  2.634070e-001 -1.175092e-001 -8.562788e-003  6.751559e-002
 -4.730834e-002 -5.001986e-002  2.231164e-001 -1.270404e-001
 -1.524593e-001

  4.748503e-002  5.425306e-002  3.177901e-003 -7.728011e-002
  3.262544e-002 -1.272199e-002 -2.567502e-002 -7.700427e-002
  8.887462e-002  9.338651e-002  6.776673e-002 -7.908897e-002
 -3.879292e-004 -1.785447e-001  9.259621e-002 -7.290796e-003
 -4.581537e-002  1.637521e-001 -5.284848e-002  9.859047e-002
 -2.510130e-001  1.346076e-001 -1.055440e-002  1.652011e-001
  1.109283e-001  2.093984e-002 -2.588597e-002 -1.060499e-001
 -1.713084e-001  1.672352e-001 -1.503240e-003  2.233845e-001
  1.572585e-002  2.774537e-002 -1.186865e-001  4.702569e-002
 -3.875800e-002  1.037663e-001  2.124318e-001  3.206910e-002
 -1.986530e-001  1.510058e-001 -1.968825e-001  2.124956e-002
  3.382960e-001 -1.051028e-001 -1.282786e-001 -3.267339e-001
 -5.615494e-002  1.910675e-001  4.736618e-002 -1.047921e-003
 -2.535003e-001 -2.969828e-001 -1.659785e-002  8.059496e-002
  6.433867e-002

 -3.935100e-002 -3.515203e-002 -2.636017e-002  6.523859e-002
 -1.194890e-001  1.574463e-002 -9.686841e-003  1.034127e-001
 -1.239149e-001 -5.878039e-002  8.840229e-002  1.625852e-002
  1.538166e-001 -7.356970e-005  1.593011e-001 -1.200729e-001
  5.852448e-002 -1.464145e-001  1.695592e-002 -1.594185e-002
  8.048385e-002  1.115561e-002 -2.930282e-002  8.509769e-002
 -2.512525e-001 -1.530577e-002 -2.672236e-001  9.718758e-002
  1.366083e-001  1.002922e-001 -1.819422e-002 -1.190245e-002
 -2.683066e-002  6.515242e-002  2.316910e-002  3.459611e-001
  9.162209e-002 -5.159052e-002  1.744250e-001 -5.947830e-002
  9.053271e-002  1.328232e-001  3.145401e-001 -6.920346e-002
  2.084900e-001 -1.673287e-001 -1.435762e-001  1.474327e-002
  1.988157e-002 -7.291142e-002  2.151709e-001 -3.527928e-001
 -3.651267e-002  8.128929e-002 -1.388063e-001  2.011729e-001
  1.639255e-001

  3.361655e-002 -3.531127e-002 -1.750752e-002 -3.263403e-002
 -9.084201e-003 -2.397840e-002 -3.439816e-002  6.997168e-002
 -4.869893e-002  1.730612e-002  1.170420e-001 -1.151597e-002
  1.001158e-001 -5.247316e-002  2.240580e-001 -5.639802e-002
 -1.265892e-001 -2.156907e-002 -2.142379e-001 -8.236829e-003
 -1.692042e-001  5.528865e-002  7.962677e-002  6.656594e-002
 -2.136368e-002 -9.448622e-002 -2.302499e-001 -6.953514e-002
 -1.066655e-001  8.821784e-002 -7.499706e-002  5.250494e-002
  2.649778e-001 -1.004489e-001  2.967173e-003 -1.195204e-001
  1.139361e-001  1.256974e-001 -4.664694e-001 -1.227052e-001
 -8.939279e-002 -3.697233e-001 -2.653008e-002  8.905933e-002
  7.439648e-002 -2.104294e-001  8.113873e-002  2.434839e-001
 -1.947723e-002  1.641138e-001  1.194482e-001 -6.470004e-002
  1.292313e-001 -4.057901e-003  8.946251e-002 -5.135885e-003
  1.077769e-001

 -5.552397e-002  9.327953e-003  8.098076e-003 -1.895817e-002
  7.002207e-003  9.809165e-003  6.103636e-002 -1.636646e-002
  3.249142e-002  5.592119e-002 -1.780515e-001  5.757139e-002
 -1.710081e-001 -1.086073e-001 -2.027204e-001 -8.702860e-002
  1.660266e-001 -2.773515e-001  1.512170e-001  4.292981e-002
  1.386744e-001  1.245959e-003 -5.104276e-003  1.891583e-001
  9.374708e-002 -1.184249e-002  1.197593e-001 -1.821932e-002
 -1.670621e-001  1.459429e-001 -2.397210e-001 -4.851106e-002
 -3.758404e-001 -1.296663e-001  3.599370e-002  4.153095e-002
 -1.808439e-001  6.069114e-002 -8.852397e-002 -1.598249e-001
  6.995383e-002 -2.836975e-001  2.093421e-002  1.217261e-001
 -1.146928e-001 -1.989409e-001 -1.208685e-001 -5.894817e-002
 -2.897769e-002  1.581611e-001  2.010101e-001 -1.660918e-001
 -5.604908e-002 -9.204391e-002  7.768902e-002  1.024344e-001
 -1.489749e-001

 -7.148900e-002 -1.904206e-002  2.485786e-002 -3.303993e-002
 -6.397964e-002 -1.643893e-002  5.202744e-002  3.492933e-002
 -5.559268e-002  7.628098e-002 -1.300473e-001  1.440699e-001
 -5.761758e-002 -7.789512e-002 -1.871957e-002 -1.188323e-002
  9.817454e-002 -2.830530e-001  8.333116e-002  4.139984e-002
  2.231803e-001  3.754202e-002  1.989489e-002 -3.777562e-002
  2.918210e-002  2.804894e-002 -1.060185e-001 -3.463092e-002
 -3.364966e-002 -3.634980e-001 -1.390966e-001  7.073857e-002
  1.958975e-001  9.855985e-002  1.640278e-001 -1.202593e-001
 -4.488229e-002 -1.337158e-001 -4.159378e-002  8.261531e-002
  1.266551e-001  1.312253e-001 -1.025623e-001 -1.615070e-001
  4.706622e-001  3.505175e-002  1.758134e-001  1.317480e-001
  4.984595e-002  5.362725e-002  1.260003e-001  1.242252e-001
  2.271783e-002 -2.780606e-001  1.460391e-001  5.862166e-002
 -8.284108e-002

  4.784104e-002  5.672290e-002  2.679536e-002 -2.816651e-002
  7.606321e-003  2.357817e-002 -1.069969e-001 -9.362243e-002
 -2.349828e-002  1.598354e-002  3.828688e-002 -2.812873e-002
 -1.998202e-003 -8.223409e-003  3.460665e-002  5.352884e-002
 -4.486386e-002  1.831966e-001  1.608283e-001 -6.035325e-002
 -1.892575e-002 -1.876120e-001 -1.565698e-001 -3.026399e-001
 -4.864467e-002  1.723709e-001 -2.307076e-001  2.007973e-002
  2.490800e-001  1.392795e-001  1.924242e-001  6.657757e-002
  1.933543e-002  1.442284e-001 -5.977808e-002 -4.707248e-002
 -2.428446e-001 -1.639152e-001  3.349922e-002 -1.926246e-001
  1.524178e-001 -1.700057e-001 -4.614574e-002  1.296591e-001
  2.263459e-002 -1.252543e-001  7.429630e-002 -4.876731e-002
  2.637172e-001  5.379211e-002  1.255211e-002 -1.712987e-001
 -1.001629e-001 -1.417915e-001  3.447890e-001 -3.249211e-002
 -2.034349e-001

 -1.292262e-001 -1.133457e-002  2.936959e-003  8.200865e-002
 -1.029201e-001  2.383796e-002  9.139511e-002 -2.760567e-003
 -7.592959e-002 -1.519559e-001 -8.076021e-002  5.469392e-002
  1.560836e-001  1.080155e-001  3.359997e-003  2.472345e-002
 -6.701328e-002 -1.274934e-001 -1.171033e-001 -2.455441e-002
  1.590246e-001  9.898039e-002  1.976486e-001 -2.625394e-001
 -3.870564e-002 -9.103664e-002 -1.106230e-001 -1.082676e-003
  1.313269e-001  1.531489e-001  2.767408e-002 -1.906459e-002
 -1.522253e-001 -7.938756e-002  1.277092e-002  2.071255e-001
  7.792707e-002  3.424454e-002 -2.379490e-001 -9.966178e-002
 -1.481777e-001  1.643178e-001 -2.253725e-002  1.489280e-001
  2.555986e-002  5.185612e-002 -1.456358e-001  5.770512e-002
  9.958871e-002  2.382227e-001 -1.365870e-001  3.397546e-001
 -3.921928e-001 -7.275851e-002 -3.605527e-002  1.175782e-002
 -1.809235e-001

 -1.144152e-002  7.042628e-002 -4.695059e-003 -9.395013e-002
  2.766900e-002 -1.585576e-002 -3.335104e-002 -8.876377e-002
  7.044966e-002  1.484065e-001 -1.613635e-002 -1.992951e-002
 -8.949623e-004 -1.948383e-001 -4.214981e-002 -1.259928e-001
  3.573534e-002 -5.714381e-002  1.633526e-001  2.276955e-001
 -8.672736e-002  8.727509e-002 -1.472789e-002  2.570042e-001
  3.224614e-002  4.258223e-002 -2.128957e-001 -2.678713e-002
  1.003681e-001  1.638243e-001 -5.827239e-002 -1.224072e-002
 -9.576214e-002 -8.652807e-002  1.538217e-001 -1.873371e-001
  1.095663e-001 -2.463966e-002  8.589096e-002 -1.812690e-001
 -1.253404e-001  2.786235e-001  4.874251e-002  4.390310e-002
  1.179133e-001 -9.152011e-002 -4.964032e-002  2.864850e-001
  1.365482e-001 -9.560903e-002 -2.431531e-001  3.409732e-002
  2.175006e-002  2.926113e-001  1.069189e-001 -3.180440e-001
 -1.396007e-001

  1.822846e-002  2.401408e-002  3.034949e-002  1.857720e-004
  4.374073e-002  2.069380e-002  3.129151e-002 -8.754768e-002
 -1.493302e-002 -3.761675e-002 -9.592925e-002 -1.401604e-002
 -1.244604e-001  1.454534e-001 -8.848780e-002  2.012044e-001
  5.068216e-002 -1.724169e-001  2.530112e-003 -1.132220e-001
  1.066459e-001 -9.461059e-002  9.472336e-002  1.402114e-001
  1.486744e-001  2.847100e-002  4.482875e-002 -4.751752e-003
 -7.307811e-002  2.753647e-001  8.692448e-002 -1.329284e-002
  1.396439e-001  3.755382e-002 -2.881828e-001 -1.363769e-001
 -2.389174e-001  2.352540e-002 -1.988438e-001  7.329326e-002
  9.785979e-002 -4.469055e-002  2.014003e-001  5.574212e-002
  3.339378e-001  1.300685e-001 -9.137449e-002  4.060510e-002
  1.921044e-001 -1.464385e-001 -2.432023e-001 -1.114805e-001
 -1.322756e-001  3.483043e-002 -1.246819e-001 -8.548630e-002
  3.049570e-001

  1.840522e-002  2.268097e-002 -1.033451e-002 -6.483955e-002
  6.913524e-002 -2.469371e-002 -2.099652e-002 -1.011273e-001
  9.443207e-002  1.084966e-001 -9.935337e-003  8.134258e-002
 -1.374712e-002 -7.206236e-002 -1.629468e-001 -2.064244e-002
 -7.092438e-002  2.001018e-001  8.507817e-002  1.705445e-001
  9.102650e-002  9.418310e-003 -1.134293e-001 -2.343775e-001
  4.241517e-002  8.376038e-002  1.293353e-001  2.392613e-002
  4.977294e-003  1.328723e-001 -8.289392e-003 -1.074461e-001
  2.214743e-002  2.127427e-002  8.747386e-002 -1.002846e-001
  1.044788e-002 -1.114079e-001 -1.537603e-001  4.160051e-002
 -3.164542e-002  1.199070e-001 -6.564025e-002  9.313895e-002
  1.346680e-001  1.296197e-001 -3.009543e-002  6.831098e-002
  1.826194e-002  1.941147e-001  4.196306e-001  5.347032e-002
 -1.002449e-001  4.420613e-001  1.457549e-002  2.642568e-001
  2.968959e-001

  3.384311e-002 -6.652691e-002 -4.093848e-004  3.381620e-002
  4.431793e-002 -2.530312e-002 -1.195002e-003  1.636263e-001
  3.092832e-002  8.421689e-002  4.172287e-002  8.803475e-002
 -6.061923e-002 -1.577697e-001 -9.794117e-002 -3.116711e-001
  1.215986e-002 -1.427419e-001 -8.832588e-003  2.189302e-001
  1.410298e-001  2.555020e-001 -1.832886e-001 -9.190915e-002
 -1.485686e-001 -2.896551e-001 -2.455532e-002 -7.031164e-002
  5.084494e-002  5.519990e-002  1.414137e-001 -4.872577e-003
  2.097706e-001  8.599684e-002 -3.708745e-002 -2.359636e-001
  1.320673e-002 -4.748033e-002 -1.919993e-001 -2.328022e-002
  1.419446e-001  9.687854e-002  9.916854e-003  5.518925e-002
 -1.881730e-001 -1.684343e-002  8.656837e-002 -3.577387e-001
 -2.788199e-002 -1.577927e-002 -2.587672e-001 -1.599262e-001
 -1.334288e-001 -2.576156e-002 -8.102961e-002  8.366359e-002
  2.063538e-002

  9.962570e-002 -2.129340e-002 -1.347155e-002  1.015158e-002
  5.315909e-002 -4.188654e-002 -1.148875e-001  4.023875e-002
  1.211642e-002  2.888542e-002  1.449892e-001 -7.095645e-002
 -6.530066e-003  3.897466e-002 -1.920949e-002 -2.410246e-002
 -8.909969e-002  2.022069e-001 -5.215400e-002 -4.572438e-002
 -1.041277e-001 -1.883013e-001 -5.628423e-002 -4.105717e-002
  9.703174e-002  8.857252e-002  1.793342e-001  8.275194e-002
 -1.652211e-001 -9.184995e-002 -1.738950e-001 -1.213748e-001
 -6.925023e-002  9.984217e-002  2.546927e-001 -1.252369e-001
  1.013829e-001 -1.504314e-001 -1.980137e-001 -6.103401e-002
  1.061037e-001  2.034737e-001  1.097482e-001  1.081465e-001
  3.872694e-002 -2.477802e-002 -1.134341e-001  2.698111e-001
 -5.682146e-002  2.261819e-002 -1.977883e-001 -2.957046e-001
 -1.999592e-001 -2.688881e-001 -2.604308e-001  1.536946e-001
 -1.710340e-001

 -6.705883e-002 -5.245743e-004  1.666055e-003  3.418097e-002
 -7.662881e-002  1.005291e-002  6.237155e-002  1.582055e-002
  3.272692e-002 -5.207232e-002  2.879979e-002 -5.192014e-002
  6.403332e-002 -7.220208e-002  4.361211e-002 -1.651545e-002
  1.270726e-001  8.245499e-003  3.217270e-002 -4.608847e-002
  6.267256e-002  2.010864e-002 -1.109864e-001 -1.043209e-001
 -2.236433e-001  2.315850e-001 -6.987059e-002  2.898138e-001
 -4.731178e-002  2.158981e-001 -1.753328e-002 -1.122337e-001
  3.334763e-002 -2.025501e-001 -6.415118e-002 -4.866720e-001
  1.305492e-001  9.652942e-002  2.434482e-001 -7.599942e-002
  2.491407e-002 -2.067598e-001  1.262078e-001  5.303719e-003
  1.081538e-001  7.642181e-002  5.357474e-002 -3.130262e-002
 -5.568183e-002  4.253417e-002  8.263844e-002  2.309250e-001
  5.220176e-003 -1.342676e-001 -3.301466e-001  4.576779e-002
 -1.216746e-001

 -3.750023e-002  4.323325e-002 -6.419108e-003 -9.355784e-002
 -1.292401e-002  2.771541e-002  4.537916e-002 -8.969593e-002
  2.185610e-002  5.768883e-002 -4.925495e-002 -2.142805e-002
  7.228356e-002 -2.165292e-002  4.166305e-002  6.905523e-002
 -5.036910e-002 -2.865174e-002 -3.207039e-002  1.559164e-001
 -2.716411e-002  1.493488e-001  1.177823e-001  1.143870e-001
 -2.536528e-002 -7.398701e-002  2.434378e-002 -1.632986e-001
  1.850360e-001  1.412932e-001  1.225664e-001 -1.401691e-002
  1.177200e-001 -1.437196e-001 -1.689901e-001 -1.237686e-001
 -1.333316e-001  3.139035e-002  3.683126e-002  9.005207e-002
 -8.491455e-002  1.307585e-001  2.682809e-002 -8.281359e-004
 -2.121550e-001  2.908495e-001 -1.375872e-001  3.184296e-001
  3.040343e-002 -2.022119e-001  1.850309e-001 -1.314254e-001
  9.219621e-002 -2.611288e-001  9.603137e-002  4.110397e-001
 -2.162002e-001

  7.031287e-003  2.032516e-002  8.520341e-003 -2.293410e-003
 -2.239276e-002 -6.719189e-002 -4.063964e-002 -4.431878e-002
  4.515257e-002 -2.193392e-003  9.387388e-002  7.249848e-002
  8.833909e-002 -3.156875e-002 -1.564518e-001 -2.071509e-002
 -9.405975e-002  8.844309e-002 -1.383820e-001  6.954515e-002
  1.825462e-001  8.225106e-002  5.023070e-002 -3.360706e-001
 -1.667133e-002 -8.313405e-002  2.659612e-002 -1.206183e-001
 -2.964383e-002  2.330165e-001 -7.339777e-003  2.501157e-002
 -3.232166e-001 -8.863054e-002  8.314929e-003  4.023218e-002
  1.789840e-002  9.227122e-002  1.044106e-001  1.498964e-001
  3.423942e-002 -1.415636e-001 -7.167248e-002 -1.608791e-001
  3.237862e-001 -5.142613e-002  8.148612e-002  1.131445e-001
 -2.278912e-001 -4.034558e-002 -3.526799e-001 -1.535231e-001
  3.082313e-001  3.769324e-003  1.179563e-001  1.436493e-001
 -6.470235e-003

 -2.954509e-004 -1.529553e-002  2.110816e-003  2.193079e-002
  2.026751e-002 -5.385016e-003 -4.530034e-003 -1.882318e-002
 -4.837698e-002 -4.201933e-002 -2.203240e-002  4.422466e-002
  1.217077e-002  1.565171e-001  2.525343e-002  1.033101e-001
 -9.141895e-002 -9.007922e-002 -1.203732e-001 -1.019760e-001
  1.986621e-001 -1.212813e-001  1.912096e-001 -1.469411e-001
  1.801820e-001 -9.268594e-002 -2.482114e-001 -9.652078e-002
 -1.457067e-001  2.311080e-001 -2.271982e-001  1.386464e-002
  1.758902e-003  1.166361e-001  1.458006e-001 -3.308400e-001
  4.160623e-002  6.095991e-002  2.303285e-001  1.769164e-001
 -9.889979e-002  2.620247e-001 -4.836102e-002 -3.525341e-002
 -3.009752e-001 -1.713391e-001  9.382461e-002 -8.010970e-002
  1.634569e-001  8.312367e-002  1.525054e-001 -1.763610e-001
  4.340301e-002 -4.683622e-002  2.326394e-003 -9.085653e-002
  1.105048e-001

  2.689717e-002 -5.732841e-003  1.738661e-003 -1.622905e-003
  3.534678e-002 -7.526272e-003 -3.339526e-002 -1.865197e-002
 -3.088458e-003  4.799455e-002 -6.631401e-003  3.537413e-002
  5.502954e-004  2.583088e-002 -5.061682e-002 -8.232575e-002
 -6.163455e-002 -1.244968e-002  2.663840e-002  1.354674e-001
  1.013366e-001  6.378568e-002 -3.660795e-002 -7.461101e-002
 -5.903925e-002 -1.908993e-001  1.034438e-001 -5.340813e-002
  1.131178e-001 -3.623310e-002  3.079283e-002 -9.117536e-002
 -1.196599e-001  1.172701e-001 -1.161457e-002  1.089222e-001
  1.123587e-001 -1.172986e-002  1.037934e-001 -6.631876e-003
 -2.698469e-001 -1.884214e-001 -1.546191e-001  3.562801e-001
  1.376461e-001  2.183582e-001  1.808491e-001  1.146612e-001
  1.479370e-001 -1.159213e-001  2.205809e-001 -2.158113e-001
  2.423252e-002 -2.370435e-001 -2.830989e-001 -3.918961e-001
  7.344004e-002

 -3.075937e-002  2.547946e-002  1.607859e-002 -1.206122e-002
 -3.799383e-002  9.689520e-003  2.045573e-002 -6.346290e-002
 -2.511612e-002 -9.225074e-003 -5.787607e-002 -2.025821e-003
 -2.808585e-002  1.972156e-002  3.933056e-002  7.134481e-002
  8.183313e-002 -1.127124e-001  8.051797e-002 -5.030671e-002
  1.308352e-002 -1.067162e-001 -4.080301e-002 -5.363955e-003
 -1.039679e-001  1.835990e-001 -3.976567e-002  2.180319e-001
  6.969592e-002  4.631898e-003 -9.608787e-002 -2.567950e-001
  8.394615e-002 -1.930548e-001  1.677037e-001  2.389111e-002
  1.855830e-001  5.778709e-002 -9.072828e-002 -8.248233e-002
 -2.375774e-001  1.219034e-001 -1.500039e-001  2.337092e-001
 -1.363907e-002  1.864842e-001 -9.569962e-002 -2.276282e-001
 -1.588936e-001 -6.517946e-002 -1.896563e-001 -1.577626e-001
  1.297248e-001 -2.015956e-001  3.773605e-001  7.180941e-002
  3.149661e-001

 -1.944416e-002  1.215119e-002  7.945408e-003 -1.267732e-002
 -3.400577e-002 -5.088951e-003  1.586454e-002 -4.073931e-003
  2.216972e-002  4.007017e-002 -3.161156e-003  2.742234e-002
  5.670600e-003 -8.393534e-002 -9.742974e-003 -2.621738e-002
  5.472241e-002 -3.331365e-002  4.610627e-002  6.041436e-002
  2.493885e-002  7.894601e-002 -3.849583e-002  1.924272e-002
 -9.141056e-003  8.211927e-003 -3.800322e-002 -5.701702e-002
 -4.981067e-002 -2.712090e-002 -3.739443e-002  1.477011e-001
 -2.913677e-003  1.673922e-001  4.845227e-002  3.145692e-002
  3.816774e-002 -2.098663e-001  3.237174e-001 -9.885208e-002
  2.263920e-002 -2.602131e-001  1.755792e-002  1.415096e-002
 -2.688600e-001  3.797957e-002 -3.015880e-002  3.689622e-001
  4.271150e-002  1.628121e-001 -2.682842e-001  1.734282e-001
 -1.727118e-001 -1.621186e-001  4.367644e-002  1.554146e-001
  5.037112e-001

  6.038034e-003 -2.248654e-002  3.163644e-003  8.738607e-002
 -1.330722e-002  7.210929e-003  5.743273e-002  9.654499e-002
 -7.582593e-003 -1.167664e-001  2.623071e-002 -4.310811e-002
 -6.494633e-002 -8.634674e-003  1.589710e-002 -2.181467e-002
  8.955280e-002 -2.678199e-002 -3.968449e-002 -1.201915e-001
 -5.443994e-003  3.879027e-002 -1.200874e-001  1.270163e-001
 -4.256223e-002  3.337569e-002  5.253420e-002  1.213911e-001
 -6.012045e-002  1.105729e-002  1.788732e-001 -8.276555e-002
 -5.520016e-002 -2.145699e-001  2.246161e-002  5.727361e-003
  1.262634e-001  2.094654e-001  5.544944e-002  2.095060e-001
  2.585226e-002 -3.447386e-002 -3.506509e-001 -1.977238e-001
 -1.225473e-002 -9.184409e-003  3.205038e-001  2.167790e-001
  1.423598e-001 -5.750893e-002 -2.941984e-003 -2.497634e-001
 -4.899181e-001  1.246086e-001  1.522096e-001  5.201039e-002
 -1.420342e-002

 -9.628506e-002  1.807434e-002  3.545113e-003 -3.356242e-002
 -1.085593e-001  7.981767e-003  9.108754e-002 -3.660126e-002
  4.867928e-003 -1.365705e-002 -3.176860e-002  1.036018e-002
  6.357922e-002 -2.711351e-002  2.986341e-002  1.146998e-001
  1.049682e-001 -3.127189e-002 -6.910112e-002 -3.402005e-002
 -4.236893e-002 -4.385433e-003  1.529498e-001  2.430750e-002
  5.023716e-002  1.172537e-001 -9.038441e-002 -1.433439e-001
 -1.963867e-001 -1.473457e-002 -1.521793e-001  2.114430e-001
  1.832083e-002  7.048896e-002  3.609610e-002  3.875778e-002
  1.664502e-001 -2.739976e-001  1.687194e-002 -2.228221e-001
 -1.518002e-001 -1.664908e-001 -1.067519e-001  9.462775e-002
  2.643400e-002  2.730983e-001  2.353996e-001 -2.258961e-001
  1.785296e-001 -1.558433e-001 -1.373095e-001 -1.586731e-001
 -1.629726e-003  2.913408e-001 -1.273107e-001  3.053478e-001
 -2.099503e-001

 -3.673401e-002  6.100969e-002  3.567475e-003 -1.437244e-001
 -3.334644e-002  9.051740e-004 -3.269282e-002 -1.906449e-001
  6.189522e-003  1.638030e-001 -5.958661e-002 -4.733541e-003
  4.568098e-002 -8.227328e-003  5.360220e-003  7.733420e-002
  3.678980e-002  4.062258e-003  1.639737e-001  1.825330e-001
 -6.552377e-002 -1.132305e-001  2.505107e-003 -1.058067e-002
 -1.476317e-001  1.030089e-001  1.397371e-002 -6.408871e-002
  1.785919e-001 -1.357015e-001 -1.217853e-001 -2.163054e-001
  4.611034e-002 -1.467723e-001 -8.089173e-002  1.224001e-001
 -6.006210e-002  6.095683e-002 -1.055595e-001  2.603373e-001
 -2.039427e-001 -3.737595e-002  4.285169e-002 -1.893267e-001
 -7.848543e-002 -2.240276e-001  1.776296e-001 -7.291397e-002
  3.380356e-001  2.924214e-001 -2.198072e-001 -5.686063e-002
  8.970946e-002 -4.289849e-002 -2.910794e-001  1.332164e-001
  2.583983e-002

  1.461210e-001 -2.671635e-002  4.918919e-003  8.116589e-002
  1.975562e-001 -1.354795e-002 -1.624873e-001  7.634004e-002
  2.675477e-003 -5.049366e-002  4.827584e-003  1.259939e-002
 -1.354554e-001  3.736697e-002 -2.553979e-002 -1.229332e-001
 -1.788180e-001 -2.172113e-002  1.010758e-001 -9.711451e-002
  3.773469e-002  7.135515e-003 -5.669152e-002 -9.482796e-003
  1.506118e-001 -1.092992e-001 -9.383552e-003  1.921561e-001
  1.362838e-001  4.268071e-003 -8.922681e-002  6.003708e-002
 -1.390431e-002  4.252624e-002  1.609665e-001  2.797470e-002
 -9.645705e-002  2.604902e-001  2.470506e-003 -1.920692e-001
 -1.896042e-001 -4.281992e-002 -1.215379e-001 -2.158996e-002
  6.314505e-002 -1.885251e-001  1.409049e-002 -1.928039e-002
  2.726054e-001 -3.992567e-001 -3.160595e-002  2.720591e-001
  6.927937e-002 -3.477461e-002 -1.179821e-001  3.664839e-001
  6.414649e-002

  1.878200e-002 -5.281306e-002  5.494014e-004  1.344885e-001
  1.511569e-002  1.530006e-004  1.412279e-002  2.080627e-001
 -1.528978e-003 -2.141660e-001  5.758408e-002  8.232650e-003
 -6.475047e-002 -1.305695e-001 -7.666913e-003 -3.742647e-002
 -3.087806e-002 -8.214276e-003 -4.684568e-002 -1.471340e-001
  6.174079e-003  2.116095e-001 -1.238078e-001 -5.770714e-003
  9.740305e-002  1.251821e-001 -1.286083e-003  2.358978e-002
  3.635717e-002 -2.247018e-003  1.039985e-001  1.443830e-001
 -3.610181e-003 -2.337976e-001  2.047512e-001  2.025044e-003
 -1.570247e-001 -1.237476e-001 -2.525715e-002 -1.331914e-002
 -1.754157e-002  1.515984e-002 -1.754898e-001 -1.732075e-001
 -8.819809e-003  2.348362e-001 -3.356780e-001 -7.822893e-003
  3.351850e-001  2.948653e-001 -2.891583e-002 -1.718104e-001
  2.965651e-001 -7.457524e-003 -1.466718e-001 -1.106055e-001
  3.550482e-002

  1.518815e-001 -9.480829e-003  1.533264e-004  2.076253e-002
  2.392115e-001 -4.946203e-004 -2.378914e-001  1.544129e-002
 -3.558056e-004  9.730039e-003 -1.233633e-001  5.597899e-004
 -4.394862e-002  6.531496e-002  2.112586e-004 -9.844777e-002
 -1.957277e-001  3.704079e-004  2.240250e-001 -1.024218e-001
  4.008944e-003  3.493194e-002  1.561388e-001 -5.720010e-003
  2.026835e-002 -7.149910e-002 -1.216401e-002  1.518774e-001
  1.585589e-001  5.138039e-003 -2.278394e-001  1.970795e-001
 -1.130058e-003 -9.816414e-002 -1.740236e-001 -5.863646e-003
  3.480188e-002  3.240200e-002  6.792380e-003 -2.077648e-001
 -1.149072e-001  1.274537e-002  2.202795e-001 -3.057222e-001
 -8.615645e-003  3.350836e-001  2.361637e-001 -8.683532e-003
 -1.978700e-001  2.606073e-001 -5.206829e-004 -1.569841e-001
 -1.198569e-001 -1.534617e-003  5.901528e-002 -5.657053e-002
 -1.052275e-002

  2.351273e-002  4.383860e-002  8.815774e-005 -1.189491e-001
  5.564234e-002 -7.133116e-004 -9.456868e-002 -2.033615e-001
  7.341884e-004  2.504990e-001 -1.195336e-001  6.444975e-004
  1.099849e-001  2.205621e-001 -1.015285e-003 -1.183879e-001
  4.819890e-002  4.131587e-004  5.165145e-002  2.873914e-002
  4.341934e-004 -1.489014e-001  1.538697e-001 -7.545485e-004
 -2.077043e-001 -2.049252e-001  1.539254e-004  1.682890e-001
 -1.777733e-001 -7.153892e-004  5.727153e-002  7.452295e-002
 -8.305969e-004  4.083086e-002 -1.072913e-001  1.064267e-003
  2.699934e-001  1.231482e-001  1.424641e-003 -1.556947e-001
  3.614420e-001  1.359046e-004 -3.748193e-001 -1.386013e-001
 -3.615107e-004  9.407656e-002 -3.012929e-001 -3.499708e-005
  2.068000e-001  5.092407e-002 -1.694459e-003 -2.145290e-002
  9.799104e-002 -6.935262e-004 -4.157039e-002 -2.911280e-003
 -2.427476e-003

  1.347782e-001 -2.497080e-002  3.671077e-006  6.499501e-002
  2.262549e-001  5.993351e-005 -2.538433e-001  1.026540e-001
  7.252473e-005 -1.068851e-001 -1.890636e-001 -3.800485e-005
  5.198273e-002 -5.863211e-002  3.040633e-004 -3.471709e-002
 -1.005794e-001 -5.452597e-005  2.037966e-001 -1.346305e-001
 -3.454940e-004  1.912074e-001  2.172122e-001  4.046324e-004
 -1.424736e-001  1.684558e-001 -4.449438e-004 -6.178046e-002
 -1.966331e-002 -1.847875e-004 -1.001427e-001  9.409256e-002
  6.466222e-004 -2.442721e-001 -1.730012e-001 -1.171413e-004
  1.872526e-001 -3.421479e-001  2.916789e-004  3.600553e-001
  1.530531e-001 -7.334897e-005 -9.931836e-002  3.094561e-001
 -1.689103e-004 -2.194390e-001 -4.941270e-002 -3.122610e-004
  1.774860e-002 -1.271048e-001 -4.912437e-004  5.662263e-002
  2.742022e-003  3.759725e-004  8.874231e-004  1.809677e-002
  7.715072e-004

 -2.641562e-003 -3.456198e-002 -3.829368e-007  9.887292e-002
 -1.686860e-002  1.057640e-005  4.730107e-002  1.842735e-001
  1.347425e-006 -2.596072e-001  8.865066e-002 -2.010296e-005
 -1.246685e-001 -2.903079e-001  4.731034e-005  2.554908e-001
 -1.336092e-001 -5.569021e-005  9.939919e-002  1.575788e-001
 -1.238717e-005 -2.254447e-002  2.045289e-002  9.179728e-005
  8.762490e-002  1.122544e-001 -7.024905e-005 -2.120291e-001
  1.961768e-001  2.647740e-005 -2.767069e-001 -2.577027e-001
  2.261306e-006  2.498881e-001 -3.093043e-001 -7.378823e-005
  2.922591e-001  2.041875e-001  8.306909e-005 -1.433057e-001
  2.373235e-001  2.791206e-006 -1.664230e-001 -8.603084e-002
 -6.037359e-005  4.359133e-002 -9.914416e-002  4.454891e-005
  4.881277e-002  1.806302e-002 -2.138955e-004 -5.658834e-003
  1.828155e-002  1.139517e-004 -4.563787e-003 -1.160413e-003
  4.955123e-005

 -1.143275e-001  1.654952e-002  8.808702e-007 -4.642469e-002
 -2.111789e-001 -3.465799e-006  2.797152e-001 -8.358002e-002
  6.139875e-006  1.105183e-001  2.871454e-001 -2.634166e-007
 -2.230764e-001  1.085822e-001 -2.887801e-006 -6.745143e-002
 -1.023907e-001  6.032287e-006 -4.196926e-002  9.407910e-003
 -1.090057e-005 -1.047991e-001 -1.724290e-001  7.653439e-006
  2.597404e-001 -1.944655e-001  5.183292e-006  2.561747e-001
  2.916767e-001 -1.410550e-005 -2.732860e-001  2.773119e-001
  1.221810e-005 -2.584465e-001 -2.217021e-001  1.392833e-005
  1.577184e-001 -2.108010e-001 -1.431663e-005  1.510267e-001
  9.837890e-002 -6.550955e-006 -5.338626e-002  9.428052e-002
 -3.797899e-006 -5.045742e-002 -2.464176e-002  6.789875e-006
  9.461320e-003 -2.224084e-002 -1.678947e-005  7.529429e-003
  2.717195e-003  1.383209e-005 -5.768362e-004  1.657119e-003
  3.574670e-005

  5.013965e-005  2.075259e-002 -1.938571e-007 -6.313084e-002
  6.626704e-003  1.975136e-007 -2.440764e-002 -1.292700e-001
  9.179944e-008  2.088235e-001 -5.564961e-002 -9.507488e-007
  9.775311e-002  2.853670e-001  1.503611e-006 -3.420584e-001
  1.434474e-001 -2.289283e-007 -1.829798e-001 -3.670804e-001
  1.455078e-007  3.568843e-001 -2.074298e-001  1.935064e-006
  2.116373e-001  3.164070e-001 -2.386870e-006 -2.565170e-001
  1.956793e-001  2.551336e-007 -1.643969e-001 -1.901242e-001
  1.073436e-007  1.284293e-001 -1.253908e-001 -5.269881e-007
  8.645044e-002  7.858158e-002  4.452136e-006 -4.310340e-002
  5.341121e-002 -1.502301e-006 -2.915499e-002 -2.087273e-002
 -2.030878e-006  8.690650e-003 -1.371670e-002  3.189411e-006
  5.351650e-003  2.991934e-003 -1.775106e-006 -7.782113e-004
  1.578820e-003  3.772248e-006 -2.928443e-004 -1.261454e-004
  1.388015e-007

 -8.296992e-002  9.687440e-003 -2.201540e-008 -2.953610e-002
 -1.678223e-001 -7.775820e-009  2.567765e-001 -6.067142e-002
 -6.095415e-009  9.841476e-002  3.302567e-001 -2.564454e-007
 -3.739018e-001  1.351819e-001  9.714932e-008 -1.630487e-001
 -3.815126e-001  2.027409e-007  3.553974e-001 -1.762691e-001
 -2.885996e-007  1.728560e-001  3.043753e-001  3.962381e-008
 -2.404310e-001  1.547850e-001  2.762702e-007 -1.269327e-001
 -1.752417e-001 -4.234181e-008  1.176231e-001 -9.531883e-002
 -4.793916e-007  6.535471e-002  7.238152e-002  1.611026e-007
 -4.054301e-002  4.066775e-002  1.594214e-008 -2.273753e-002
 -2.044180e-002 -3.100243e-007  9.127066e-003 -1.124482e-002
  1.125944e-007  4.795716e-003  3.515131e-003  7.126949e-007
 -1.119349e-003  1.690304e-003 -1.010067e-007 -4.521716e-004
 -2.703281e-004 -4.626961e-008  4.107044e-005 -7.457684e-005
 -4.990025e-007
