# Supplementary material for: An Expanded View on the Morphological Diversity of Long-Nosed Antlion Larvae Further Supports a Decline of Silky Lacewings in the Past 100 Million Years
Source: Insects. 2023 Feb 9;14(2):170. doi: 10.3390/insects14020170 (PMC9966087; doi:10.3390/insects14020170)
Supplement: Supplementary file 1 [file insects-14-00170-s001.zip › SupplFilesPsycho2/SupplFileS2_Psycho2/03_head_only.pcs]

DATA_NAME	PC1	PC2	PC3	PC4	PC5	PC6	PC7	PC8
0001_1	-3.174010e-02	8.252671e-02	-2.794907e-02	-2.123394e-02	-8.932856e-03	-1.141820e-02	-7.263223e-03	3.609901e-03
0002_1	-4.545598e-02	2.729585e-03	-1.061100e-02	7.328837e-03	2.233112e-02	-2.710112e-02	2.426809e-02	2.673840e-02
0003_1	6.665702e-04	1.905786e-02	1.029992e-02	1.334519e-02	-6.040474e-04	-1.299898e-02	-1.940100e-02	1.900380e-02
0004_1	-1.004120e-03	3.102256e-02	3.442561e-02	7.845153e-03	-6.549864e-03	3.847243e-03	-2.252495e-02	1.779018e-02
0005_1	4.882659e-03	5.366636e-02	8.358208e-03	-2.939490e-02	3.223024e-04	-4.265568e-03	-7.694097e-04	7.476279e-03
0007_1	3.468825e-02	3.682602e-02	-2.315544e-02	1.742893e-03	-2.242131e-02	3.295377e-03	-3.470808e-04	-1.293994e-03
0008_1	-2.469765e-02	-6.716442e-02	-2.744300e-03	-4.890362e-02	-3.055592e-02	-2.271348e-03	1.642515e-02	2.772310e-02
0009_1	4.665627e-02	3.414180e-03	2.824444e-02	-2.923273e-02	3.036264e-04	6.130183e-03	2.162494e-02	-2.648334e-02
0010_1	4.665288e-02	3.943283e-02	-1.160042e-02	4.534016e-03	-2.649572e-02	1.057213e-02	6.371095e-03	5.644949e-03
0011_1	9.497678e-02	3.667448e-03	1.775004e-02	-4.045702e-02	2.314359e-02	1.511850e-02	4.864105e-03	-1.177584e-02
0013_1	3.412294e-02	1.789383e-02	4.676486e-02	-1.350930e-02	1.141760e-02	-1.287415e-02	-4.605578e-03	1.386923e-02
0014_1	4.393890e-03	5.103167e-02	5.753174e-03	1.282121e-02	-4.633161e-02	8.463738e-03	-1.766422e-03	1.038185e-02
0015_1	3.906276e-02	3.774308e-02	-5.167406e-02	-1.697501e-02	-7.869427e-03	1.566967e-03	5.950772e-03	-1.058245e-02
0016_1	-5.963063e-03	3.321942e-02	-8.655783e-03	-1.043173e-02	8.896427e-03	-1.143250e-02	-1.654017e-02	9.414345e-03
0018_1	1.518208e-02	1.616977e-02	-9.154476e-03	-1.343213e-02	2.607745e-02	-1.650073e-02	-4.895196e-03	-5.772114e-03
0019_1	-3.662150e-03	4.683675e-02	-2.435780e-02	4.020944e-03	6.500128e-03	-3.446292e-05	-1.846927e-02	3.055730e-03
0020_1	5.857274e-02	4.203018e-02	-4.541536e-02	-9.976683e-03	-1.682839e-03	2.220446e-02	9.858860e-03	-1.366867e-02
0021_1	-9.130115e-02	2.717842e-02	-6.058466e-03	3.281047e-04	1.580032e-02	-9.646043e-03	-9.284467e-03	-2.753398e-02
0022_1	-1.064955e-01	2.076361e-02	-1.331004e-02	-4.690935e-04	-4.737010e-03	-2.994021e-02	2.688828e-03	-2.122312e-02
0023_1	5.973099e-02	-1.506155e-02	1.968151e-02	2.220487e-02	5.512472e-03	1.057864e-02	2.394636e-03	5.399328e-03
0024_1	4.618254e-02	-7.272233e-03	3.846092e-02	-2.075481e-02	4.451013e-02	-5.290213e-03	-9.717786e-03	1.373274e-03
0025_1	2.546548e-02	1.293544e-02	1.074220e-02	-8.640788e-03	2.310702e-02	9.854764e-03	-1.184288e-02	-3.642683e-03
0027_1	7.999596e-02	4.901536e-03	2.021846e-02	-1.872058e-02	1.979199e-02	1.874840e-02	3.271859e-03	-8.263371e-03
0028_1	5.116020e-02	-1.255529e-02	-5.797700e-03	8.707523e-03	3.170740e-02	-7.798411e-03	1.428197e-02	-5.728203e-04
0029_1	5.091255e-02	1.471573e-02	-8.651646e-03	3.462514e-02	-6.005737e-03	-1.239623e-03	-1.189507e-03	-2.885598e-03
0030_1	5.247764e-02	5.208620e-03	-2.254078e-02	3.837454e-02	9.382194e-04	6.732662e-03	1.080250e-02	-3.486961e-03
0031_1	6.273819e-02	-1.333236e-02	2.463517e-02	-1.640335e-02	3.088374e-02	1.912505e-02	2.437391e-03	1.833609e-03
0032_1	6.167884e-02	-1.683113e-02	1.533793e-02	1.310831e-02	1.313366e-02	1.772434e-02	6.180788e-03	-6.006333e-04
0033_1	2.890813e-02	-1.641356e-02	1.817570e-02	9.128152e-04	3.379911e-02	-8.090594e-04	-1.001259e-02	4.745554e-03
0034_1	6.440953e-03	6.609954e-02	-4.241484e-02	-3.933408e-02	2.999156e-03	-2.632922e-03	2.492217e-03	-3.892319e-03
0035_1	5.197471e-02	2.272977e-02	-2.100609e-02	-5.433649e-03	-1.370018e-02	2.243415e-03	1.791723e-03	-3.587730e-03
0036_1	5.410525e-02	2.733306e-02	6.582162e-03	6.236942e-03	-2.221524e-02	2.534602e-02	2.353162e-04	-4.772237e-03
0037_1	1.017190e-02	3.955640e-02	4.146909e-03	5.436639e-04	-1.776774e-02	2.681003e-02	-1.827668e-02	9.434602e-04
0038_1	7.187139e-02	-5.228155e-03	-2.820696e-03	2.380851e-02	-2.091179e-02	3.943913e-02	6.052942e-03	-1.037185e-02
0039_1	-1.064544e-01	5.202732e-02	4.905301e-03	1.295132e-02	-7.153180e-03	-1.634700e-02	4.048244e-02	1.484672e-02
0040_1	2.292161e-02	2.178142e-02	-2.076365e-02	2.279534e-02	3.148065e-04	1.566621e-02	-1.659560e-02	3.246656e-03
0041_1	-2.061683e-01	-7.010382e-02	-8.886118e-02	-1.993461e-02	4.363768e-02	4.993354e-02	2.249015e-02	2.054222e-02
0042_1	1.682551e-02	1.684777e-02	2.992815e-02	-2.417130e-02	3.151122e-02	-1.440501e-02	-1.176856e-02	3.963901e-03
0043_1	7.021890e-02	-1.410929e-02	2.669455e-02	9.296602e-03	1.212932e-02	6.913485e-03	3.105747e-03	-1.681873e-04
0044_1	-2.144593e-02	2.796244e-02	4.262335e-02	-1.714526e-02	5.091309e-03	5.344232e-03	-1.415632e-02	1.270137e-02
0045_1	7.111667e-02	6.444396e-02	-1.159249e-02	-9.508865e-02	-6.896014e-03	1.184006e-02	2.005696e-02	-3.542494e-03
0046_1	-1.699291e-03	9.334257e-03	-1.029390e-02	-2.114753e-02	4.293794e-02	-1.661254e-02	-3.943033e-03	2.507422e-03
0047_1	2.381854e-02	-2.273285e-02	6.221406e-03	3.034231e-02	2.655876e-02	-6.604585e-03	-1.200118e-02	1.570518e-02
0049_1	3.192168e-02	3.031462e-02	-2.465063e-02	1.233951e-02	-2.826840e-03	1.068873e-02	-1.215805e-02	8.858809e-04
0050_1	-3.124602e-03	1.811056e-02	-4.053278e-03	3.906413e-02	-3.399167e-03	-1.221274e-02	-2.484979e-02	5.905564e-03
0056_1	-1.072207e-01	2.611556e-02	9.243471e-02	1.733713e-02	-1.428545e-03	3.034734e-02	4.309354e-02	8.965561e-03
0057_1	-1.847078e-01	3.550631e-02	5.406917e-02	3.144571e-02	-9.068615e-03	1.494269e-02	-2.198944e-02	-3.848970e-03
0058_1	-2.020868e-01	-5.285841e-02	-3.377741e-02	1.093122e-02	1.762592e-02	4.675146e-02	-1.898766e-02	-1.112603e-02
0059_1	3.792278e-03	2.252941e-02	-1.584045e-02	2.687516e-02	-2.872463e-03	-9.660897e-03	-1.388724e-02	1.616313e-02
0060_1	-5.543929e-02	-4.173980e-02	3.610296e-02	-7.892637e-03	4.954586e-02	5.046840e-03	-6.020583e-03	-3.112150e-02
0061_1	-2.404506e-02	3.897632e-02	-3.446819e-02	-5.693982e-03	1.217281e-02	-4.743856e-03	-1.563274e-02	-9.090368e-03
0062_1	1.941039e-02	2.971052e-02	-1.259696e-02	-1.492858e-02	-1.623256e-02	-1.873893e-03	6.152657e-03	-5.360854e-03
0063_1	9.139467e-02	-1.132347e-01	2.165310e-03	-6.727126e-04	-2.375417e-02	-1.838115e-02	1.675439e-02	-2.402100e-02
0065_1	-1.073707e-01	2.628913e-02	3.925332e-02	3.017535e-02	-2.649209e-02	-1.748228e-02	-3.504602e-03	-3.239723e-03
0066_1	-2.354854e-02	3.124178e-03	1.084044e-02	-1.230444e-02	-4.862133e-03	-1.710497e-02	-2.316819e-03	1.382797e-02
0068_1	2.702149e-02	2.836975e-02	-3.920968e-03	-1.564951e-02	-1.798839e-02	-3.289675e-03	8.399052e-03	1.329367e-03
0069_1	-6.721421e-02	2.081285e-02	4.274475e-03	7.793401e-03	3.249211e-03	-9.655251e-03	-9.675089e-03	-3.740956e-02
0070_1	2.196095e-02	-8.838409e-03	-2.557834e-02	5.492214e-03	2.130978e-03	5.496700e-04	-1.006074e-02	9.872065e-03
0072_1	-7.862396e-02	-2.089148e-04	8.992243e-03	1.455089e-03	-6.045223e-03	-1.531286e-02	-4.071500e-03	-4.496688e-02
0073_1	-2.481387e-02	-6.130202e-02	2.089471e-02	1.776347e-02	-5.278093e-02	7.623309e-03	6.944065e-03	-7.992247e-03
0074_1	-6.052846e-02	2.956988e-02	2.653937e-02	-4.840054e-03	-1.843107e-02	-1.702381e-02	2.636692e-02	2.330982e-03
0075_1	2.537951e-02	-3.451584e-02	-2.155927e-02	3.231332e-02	6.156904e-03	-1.736568e-02	7.375103e-03	-6.503960e-03
0076_1	4.014039e-02	-3.901294e-02	3.883414e-03	-4.223866e-02	-2.874438e-02	1.041109e-02	-1.695346e-03	4.337150e-03
0077_1	-4.186418e-02	-1.439234e-01	-3.714413e-02	-5.089348e-02	-2.508857e-02	-3.694185e-02	-1.919188e-02	2.516377e-02
0078_1	-2.287399e-02	-6.255437e-02	-3.121757e-02	9.462190e-03	-1.993236e-03	-2.152906e-02	4.507289e-03	-1.114898e-02
0079_1	1.376431e-02	-9.437234e-02	6.037021e-02	-6.349481e-02	-3.189319e-02	1.260522e-02	-1.064911e-02	-5.078731e-03
0080_1	1.051143e-02	-2.737696e-02	-5.822965e-03	2.057050e-02	6.526816e-03	1.998296e-02	-9.547130e-03	1.668788e-02
0081_1	-6.988708e-02	-5.634543e-02	-1.383429e-02	9.787813e-03	1.029589e-02	2.346750e-02	2.135801e-02	1.550942e-02
0082_1	3.905573e-03	-3.331201e-02	1.331228e-02	3.773563e-03	2.529781e-02	-1.245679e-02	-4.338679e-03	2.047044e-02
0083_1	-8.178989e-03	-1.060718e-02	-1.878270e-02	-1.411534e-02	-1.770965e-02	1.927489e-02	-1.248288e-02	6.566790e-03
0084_1	-1.533439e-01	-1.867625e-02	7.667747e-03	-4.083789e-02	-2.969204e-02	-1.405149e-02	-1.592328e-02	-2.838054e-02
0086_1	-8.871731e-02	5.758122e-02	2.517074e-02	3.410528e-03	-7.862161e-03	-2.187199e-02	4.902855e-02	2.051391e-02
0087_1	3.018760e-02	-2.553899e-02	-1.581132e-02	2.849387e-02	-5.378459e-03	3.300984e-04	-1.075511e-02	1.052790e-02
0088_1	3.467207e-02	-5.911046e-02	9.471082e-02	1.425047e-02	1.034510e-02	-7.843822e-03	-8.784728e-03	7.519429e-04
0089_1	5.481104e-02	-2.055237e-02	-2.755554e-03	7.185135e-02	-1.869258e-02	-2.016408e-03	6.314019e-03	-7.585743e-04
0090_1	4.222830e-02	-2.432962e-02	-2.122483e-02	3.328170e-02	1.220649e-02	7.553909e-03	2.136790e-02	-1.024340e-02
0091_1	2.782400e-02	-2.411409e-02	-1.730184e-03	2.819168e-02	-2.469788e-02	8.931380e-03	-2.534871e-02	4.926190e-03
0092_1	5.520186e-02	-5.017404e-02	-2.219498e-02	4.518284e-02	-1.395491e-02	-1.677624e-02	2.164375e-02	-2.133288e-02
0093_1	4.637881e-02	-2.857825e-03	-2.017176e-04	1.363466e-02	1.647916e-03	-6.536723e-03	1.762743e-02	3.519931e-03
0094_1	1.724473e-02	-3.310595e-02	-2.094359e-02	-2.221703e-02	-4.099415e-02	-4.669138e-04	-1.159779e-02	7.948472e-03
0095_1	2.408978e-03	2.264007e-02	-2.662626e-02	1.067317e-02	1.702913e-03	-1.066441e-02	-1.625100e-02	4.776691e-03
0097_1	3.554826e-02	-1.572727e-02	-2.267630e-02	-3.521624e-04	1.340997e-02	-3.377804e-02	-6.360241e-03	3.187522e-03
0098_1	3.539480e-02	-2.554342e-02	-3.379112e-02	1.549765e-02	2.804278e-02	-1.674199e-02	2.639011e-02	-1.094052e-02
