# Supplementary material for: An Expanded View on the Morphological Diversity of Long-Nosed Antlion Larvae Further Supports a Decline of Silky Lacewings in the Past 100 Million Years
Source: Insects. 2023 Feb 9;14(2):170. doi: 10.3390/insects14020170 (PMC9966087; doi:10.3390/insects14020170)
Supplement: Supplementary file 1 [file insects-14-00170-s001.zip › SupplFilesPsycho2/SupplFileS2_Psycho2/03_head_only.txt]

[Analysis Information]

Results File : \\Mac\Home\Desktop\Shape_psycho_2\03_head_only.pcr
Analyzed NEF File : \\Mac\Home\Desktop\Shape_psycho_2\03_head_only.nef
Title of NEF File Data : 
Analyzed Date : Fri Dec 16 16:28:07 2022
Method of Analysis : Covariance
Number of Data : 83
Number of Harmonics : 20
Number of Analyzed Harmonics : 20
Constant Coefficient(s) : a1 b1 c1 
Number of Principal Components : 57
( = Number of Analyzed Coefficients (NAC) )
Number of Effective Principal Components : 8
( = Number of Principal Components whose proportion is larger than 1 / NAC )
Analyzed Coefficients : a2 b2 c2 a3 b3 c3 a4 b4 c4 a5 b5 c5 a6 b6 c6 a7 b7 c7 a8 b8 c8 a9 b9 c9 a10 b10 c10 a11 b11 c11 a12 b12 c12 a13 b13 c13 a14 b14 c14 a15 b15 c15 a16 b16 c16 a17 b17 c17 a18 b18 c18 a19 b19 c19 a20 b20 c20 

[Mean of Coefficients]

		a             	b             	c             	d             
	1	 1,000000E+000	 8,918929E-021	-4,627699E-018	 4,237902E-001
	2	-1,956708E-002	 6,898858E-002	 8,365455E-002	-6,265410E-002
	3	 3,787198E-002	 3,077760E-002	 1,865447E-002	 3,701358E-002
	4	 5,115433E-003	 4,356017E-002	 2,614301E-004	-2,975247E-002
	5	-4,048163E-003	 1,986403E-002	 1,140740E-003	 7,668122E-003
	6	 6,132310E-003	 1,826182E-002	-7,678292E-003	-4,611394E-003
	7	-7,096428E-003	 1,084897E-002	 9,453395E-004	 2,996382E-004
	8	 2,496178E-003	 5,876397E-003	-4,520255E-003	 8,472850E-004
	9	-4,258244E-003	 5,126624E-003	-3,627521E-004	-1,881929E-003
	10	-2,634670E-004	 7,679588E-004	-1,779062E-003	 1,343191E-003
	11	-1,735488E-003	 1,894918E-003	-9,242808E-004	-1,540804E-003
	12	-1,183272E-003	-6,937601E-004	-1,623974E-004	 3,581153E-004
	13	-4,586772E-004	 2,389049E-004	-1,063504E-003	-1,106043E-003
	14	-9,800275E-004	-8,320549E-004	-5,712456E-005	-2,841242E-004
	15	-2,954674E-004	-4,460443E-004	-7,858310E-004	-3,497042E-004
	16	-5,046374E-004	-3,555370E-004	 6,690291E-005	-2,708148E-004
	17	-2,020991E-004	-4,921288E-004	-1,423525E-004	-2,729422E-004
	18	-1,329750E-004	-6,298710E-005	-1,336364E-004	-2,173228E-004
	19	 3,141485E-005	-2,754583E-004	 1,309887E-004	-2,039912E-004
	20	 5,980793E-005	-1,542511E-004	-2,222847E-004	-5,622381E-005

[Std of Coefficients]

		a             	b             	c             	d             
	1	Constant      	Constant      	Constant      	 7,051501E-002
	2	 4,805872E-002	 3,654872E-002	 3,225796E-002	 3,919033E-002
	3	 2,436739E-002	 1,916801E-002	 1,554303E-002	 2,230325E-002
	4	 2,612891E-002	 1,829261E-002	 1,833323E-002	 1,064757E-002
	5	 1,682369E-002	 1,243154E-002	 8,833935E-003	 8,893811E-003
	6	 1,520721E-002	 1,191974E-002	 7,786660E-003	 7,695015E-003
	7	 1,001497E-002	 1,026341E-002	 7,172870E-003	 6,903749E-003
	8	 8,944907E-003	 9,366158E-003	 5,617598E-003	 5,605531E-003
	9	 6,655026E-003	 6,909355E-003	 4,845538E-003	 4,979629E-003
	10	 5,980359E-003	 5,383057E-003	 4,045017E-003	 4,422125E-003
	11	 4,352708E-003	 3,975733E-003	 3,746727E-003	 3,089019E-003
	12	 4,072022E-003	 4,263092E-003	 3,239069E-003	 3,003201E-003
	13	 3,519260E-003	 3,430262E-003	 2,066620E-003	 2,987608E-003
	14	 3,404726E-003	 3,301513E-003	 2,209441E-003	 2,094672E-003
	15	 2,762947E-003	 2,654154E-003	 2,107792E-003	 1,832322E-003
	16	 2,455331E-003	 2,424543E-003	 1,558554E-003	 1,710304E-003
	17	 2,164691E-003	 2,288141E-003	 1,575588E-003	 1,465100E-003
	18	 1,867267E-003	 2,051288E-003	 1,445479E-003	 1,457129E-003
	19	 1,978902E-003	 1,750838E-003	 1,599925E-003	 1,247463E-003
	20	 1,588541E-003	 1,389387E-003	 1,547072E-003	 1,549920E-003

[Eigenvalue and Proportion]

		Eigenvalue	Proportion(%)	Cumulative(%)	> 1/57
	Prin1	 4,089047E-003	       45,0997	       45,0997	*
	Prin2	 1,685374E-003	       18,5886	       63,6883	*
	Prin3	 8,673060E-004	        9,5659	       73,2542	*
	Prin4	 6,793636E-004	        7,4930	       80,7471	*
	Prin5	 4,494176E-004	        4,9568	       85,7039	*
	Prin6	 2,879709E-004	        3,1761	       88,8801	*
	Prin7	 2,455094E-004	        2,7078	       91,5879	*
	Prin8	 1,999731E-004	        2,2056	       93,7935	*
	Prin9	 1,040796E-004	        1,1479	       94,9414	
	Prin10	 9,891956E-005	        1,0910	       96,0324	
	Prin11	 6,765253E-005	        0,7462	       96,7786	
	Prin12	 4,689133E-005	        0,5172	       97,2958	
	Prin13	 3,911244E-005	        0,4314	       97,7271	
	Prin14	 3,127468E-005	        0,3449	       98,0721	
	Prin15	 2,927274E-005	        0,3229	       98,3949	
	Prin16	 2,615432E-005	        0,2885	       98,6834	
	Prin17	 2,006723E-005	        0,2213	       98,9047	
	Prin18	 1,367451E-005	        0,1508	       99,0556	
	Prin19	 1,318839E-005	        0,1455	       99,2010	
	Prin20	 1,195050E-005	        0,1318	       99,3328	
	Prin21	 1,001206E-005	        0,1104	       99,4433	
	Prin22	 7,827927E-006	        0,0863	       99,5296	
	Prin23	 7,177144E-006	        0,0792	       99,6087	
	Prin24	 5,618437E-006	        0,0620	       99,6707	
	Prin25	 4,846791E-006	        0,0535	       99,7242	
	Prin26	 4,315774E-006	        0,0476	       99,7718	
	Prin27	 3,135290E-006	        0,0346	       99,8064	
	Prin28	 2,748232E-006	        0,0303	       99,8367	
	Prin29	 2,397588E-006	        0,0264	       99,8631	
	Prin30	 2,295590E-006	        0,0253	       99,8884	
	Prin31	 1,749635E-006	        0,0193	       99,9077	
	Prin32	 1,388758E-006	        0,0153	       99,9230	
	Prin33	 1,304440E-006	        0,0144	       99,9374	
	Prin34	 1,016825E-006	        0,0112	       99,9486	
	Prin35	 8,579955E-007	        0,0095	       99,9581	
	Prin36	 7,075686E-007	        0,0078	       99,9659	
	Prin37	 6,396770E-007	        0,0071	       99,9730	
	Prin38	 4,929607E-007	        0,0054	       99,9784	
	Prin39	 4,750190E-007	        0,0052	       99,9836	
	Prin40	 4,030711E-007	        0,0044	       99,9881	
	Prin41	 3,656847E-007	        0,0040	       99,9921	
	Prin42	 1,732187E-007	        0,0019	       99,9940	
	Prin43	 1,358936E-007	        0,0015	       99,9955	
	Prin44	 1,116810E-007	        0,0012	       99,9968	
	Prin45	 1,015101E-007	        0,0011	       99,9979	
	Prin46	 8,325529E-008	        0,0009	       99,9988	
	Prin47	 6,129778E-008	        0,0007	       99,9995	
	Prin48	 2,545703E-008	        0,0003	       99,9998	
	Prin49	 1,913918E-008	        0,0002	      100,0000	
	Prin50	 2,544764E-009	        0,0000	      100,0000	
	Prin51	 3,194100E-010	        0,0000	      100,0000	
	Prin52	 1,788102E-011	        0,0000	      100,0000	
	Prin53	 8,945982E-013	        0,0000	      100,0000	
	Prin54	 2,784532E-014	        0,0000	      100,0000	
	Prin55	 9,559734E-016	        0,0000	      100,0000	
	Prin56	 2,400590E-017	        0,0000	      100,0000	
	Prin57	 9,556912E-019	        0,0000	      100,0000	

	Total Variance :	9,066690E-003
