# Supplementary material for: An Expanded View on the Morphological Diversity of Long-Nosed Antlion Larvae Further Supports a Decline of Silky Lacewings in the Past 100 Million Years
Source: Insects. 2023 Feb 9;14(2):170. doi: 10.3390/insects14020170 (PMC9966087; doi:10.3390/insects14020170)
Supplement: Supplementary file 1 [file insects-14-00170-s001.zip › SupplFilesPsycho2/SupplFileS2_Psycho2/04_body_w_stylet.chc]

0001_1 16 10 0	000000E+00 16936 6 0 7 7 7 7 7 7 7 7 7 7 7 7 6 7 7 7 6 7 7 6 7 7 6 7 6 7 6 7 6 6 7 6 6 7 6 6 6 7 6 6 6 6 7 6 6 6 6 6 6 6 6 6 7 6 6 6 6 6 6 6 6 6 6 6 6 5 6 6 6 6 6 6 6 5 6 6 6 5 6 6 6 5 6 6 5 6 6 5 6 5 6 5 6 5 6 6 5 5 6 5 6 5 6 5 5 6 5 6 5 5 6 5 5 6 5 5 5 6 5 5 6 5 4 4 4 4 4 4 4 4 3 3 2 3 2 2 3 2 3 2 3 2 2 3 2 2 3 2 2 2 3 2 2 6 6 6 6 6 6 6 6 6 6 6 6 6 6 6 6 6 6 6 6 6 6 6 6 6 6 6 6 6 6 6 6 6 6 6 6 …
0002_1 12 12 0	000000E+00 19022 6 7 0 7 7 7 7 0 7 7 7 7 7 7 7 7 7 7 6 7 7 7 6 7 7 6 7 7 6 7 6 7 6 7 6 7 6 7 6 6 7 6 6 7 6 6 6 7 6 6 6 6 7 6 6 6 6 6 6 6 6 6 6 6 6 6 6 6 6 6 6 6 5 6 6 6 6 5 6 6 5 6 5 6 5 6 5 6 5 5 5 6 5 5 5 5 5 5 5 5 5 5 5 5 5 5 5 5 5 5 4 4 3 3 4 3 3 3 2 2 2 1 2 5 4 5 3 2 2 2 2 2 5 5 4 3 2 2 2 3 2 2 3 2 2 6 6 6 6 6 6 6 6 6 6 6 6 6 6 6 6 6 6 6 6 6 6 6 6 6 6 6 6 6 6 6 6 6 6 6 6 6 6 6 6 6 6 6 6 6 6 …
0003_1 6 11 0	000000E+00 24783 7 6 6 7 6 6 7 6 7 6 6 7 6 6 6 7 6 6 7 6 6 6 6 7 6 6 6 6 6 7 6 6 6 6 6 6 6 7 6 6 6 6 6 6 6 6 5 6 6 6 6 6 6 6 5 6 6 6 6 5 6 6 5 6 6 5 6 6 5 6 5 6 5 5 4 3 3 2 3 3 3 6 6 6 6 6 6 6 6 6 6 6 6 6 6 6 6 6 6 6 6 6 6 6 6 6 6 6 6 6 6 6 6 6 6 6 6 6 6 6 6 6 6 6 6 6 6 6 6 6 6 6 6 6 6 6 6 6 6 6 6 6 6 6 6 6 6 6 6 6 6 6 6 6 6 6 6 6 6 6 6 6 6 6 6 6 6 6 6 6 6 6 6 6 6 6 6 6 6 6 6 6 6 6 6 6 6 6 6 6 6 …
0004_1 13 13 0	000000E+00 24550 7 7 7 7 7 7 6 7 7 6 7 6 7 6 6 7 6 6 6 6 7 6 6 6 6 6 6 6 6 6 6 6 6 6 6 6 6 6 6 5 6 6 6 5 6 6 5 6 5 6 5 6 5 6 5 6 5 5 6 5 6 5 6 5 4 4 4 4 4 4 3 3 2 3 2 3 2 3 2 3 6 6 6 6 6 6 6 6 6 6 6 6 6 6 6 6 6 6 6 6 6 6 6 6 6 6 6 6 6 6 6 6 6 6 6 6 6 6 6 6 6 6 6 6 6 6 6 6 6 6 6 6 6 6 6 6 6 6 6 6 6 6 6 6 6 6 6 6 6 6 6 6 6 6 6 6 6 6 6 6 6 6 6 6 6 6 6 6 6 6 6 6 6 6 6 6 6 6 6 6 6 6 6 6 6 6 6 6 6 6 6 …
0005_1 11 8 0	000000E+00 25624 7 7 7 6 7 7 7 6 7 7 6 7 6 7 6 7 6 7 6 7 6 6 6 7 6 6 6 6 6 6 6 6 6 6 6 6 6 6 6 6 6 5 6 6 6 6 6 5 6 6 6 5 6 6 6 5 6 6 5 6 6 5 6 5 6 5 5 6 5 5 6 5 5 6 5 4 3 3 3 2 3 3 3 3 3 3 6 6 6 6 6 6 6 6 6 6 6 6 6 6 6 6 6 6 6 6 6 6 6 6 6 6 6 6 6 6 6 6 6 6 6 6 6 6 6 6 6 6 6 6 6 6 6 6 6 6 6 6 6 6 6 6 6 6 6 6 6 6 6 6 6 6 6 6 6 6 6 6 6 6 6 6 6 6 6 6 6 6 6 6 6 6 6 6 6 6 6 6 6 6 6 6 6 6 6 6 6 6 6 6 6 …
0008_1 27 8 0	000000E+00 24202 6 7 6 7 7 6 7 6 7 7 6 7 6 7 6 7 6 7 6 6 7 6 7 6 6 6 7 6 6 7 6 6 6 6 7 6 6 6 6 6 6 6 6 6 6 6 6 6 6 6 6 6 6 6 6 6 6 6 6 6 6 6 6 6 5 6 6 6 6 6 6 5 6 6 6 6 6 5 6 6 6 6 5 6 6 6 6 5 6 6 6 5 6 6 6 5 6 6 5 6 6 6 5 6 6 5 6 6 6 5 6 6 5 6 6 5 6 6 5 6 6 6 5 4 4 3 3 2 2 2 4 5 4 3 3 2 4 6 5 5 5 4 3 2 3 3 2 3 2 3 3 2 3 3 2 3 2 3 3 2 3 6 6 6 6 6 6 6 6 6 6 6 6 6 6 6 6 6 6 6 6 6 6 6 6 6 6 6 6 6 6 …
0009_1 31 9 0	000000E+00 22454 7 7 7 0 7 7 0 7 7 7 0 7 7 7 7 7 7 7 7 7 7 7 6 7 7 7 6 7 6 7 7 6 7 6 7 6 7 6 6 7 6 7 6 6 7 6 6 6 7 6 6 6 6 7 6 6 6 6 6 6 6 6 6 6 6 6 6 6 6 6 6 5 6 6 6 6 5 6 6 5 6 6 6 5 6 6 5 6 6 5 6 5 6 6 5 6 5 6 5 5 6 5 5 6 5 5 5 5 5 5 4 5 5 5 4 5 4 5 5 4 5 4 5 4 4 5 4 5 4 3 2 5 4 5 4 4 4 4 4 4 5 4 3 2 3 2 3 2 3 2 3 2 3 2 3 3 2 3 3 3 3 3 4 3 4 6 6 6 6 6 6 6 6 6 6 6 6 6 6 6 6 6 6 6 6 6 6 6 6 6 6 …
0010_1 13 10 0	000000E+00 29588 6 0 7 0 7 0 7 0 7 7 7 7 7 7 7 7 7 6 7 6 7 6 6 6 7 6 6 6 6 6 6 6 6 6 6 6 6 6 6 6 6 6 6 5 6 6 6 6 5 6 6 6 5 6 6 5 6 5 6 5 6 5 5 6 5 5 6 5 5 5 5 5 3 3 4 3 4 4 3 4 4 3 4 3 4 3 4 3 6 6 6 6 6 6 6 6 6 6 6 6 6 6 6 6 6 6 6 6 6 6 6 6 6 6 6 6 6 6 6 6 6 6 6 6 6 6 6 6 6 6 6 6 6 6 6 6 6 6 6 6 6 6 6 6 6 6 6 6 6 6 6 6 6 6 6 6 6 6 6 6 6 6 6 6 6 6 6 6 6 6 6 6 6 6 6 6 6 6 6 6 6 6 6 6 6 6 6 6 6 6 6 …
0011_1 10 9 0	000000E+00 20221 0 7 7 7 7 7 7 7 7 7 7 6 7 7 6 7 6 7 6 6 7 6 6 7 6 6 6 6 6 7 6 6 6 6 6 6 6 6 5 6 6 6 6 6 6 5 6 6 6 6 5 6 6 6 5 6 6 5 6 6 5 6 5 6 5 6 5 6 5 5 5 6 5 5 5 5 5 4 5 4 3 2 3 2 3 2 3 2 3 3 2 3 6 6 6 6 6 6 6 6 6 6 6 6 6 6 6 6 6 6 6 6 6 6 6 6 6 6 6 6 6 6 6 6 6 6 6 6 6 6 6 6 6 6 6 6 6 6 6 6 6 6 6 6 6 6 6 6 6 6 6 6 6 6 6 6 6 6 6 6 6 6 6 6 6 6 6 6 6 6 6 6 6 6 6 6 6 6 6 6 6 6 6 6 6 6 6 6 6 6 6 …
0013_1 22 11 0	000000E+00 33036 6 7 7 7 7 7 7 7 7 7 6 7 7 7 6 7 6 7 6 6 7 6 6 6 6 6 6 6 6 6 6 6 6 6 6 6 6 6 5 6 6 6 6 5 6 6 6 5 6 6 6 5 6 6 6 5 6 6 5 6 5 5 4 5 4 4 5 5 4 3 4 4 4 4 4 4 4 5 4 4 4 4 4 3 3 3 2 3 2 3 3 2 2 2 2 2 3 6 6 6 6 6 6 6 6 6 6 6 6 6 6 6 6 6 6 6 6 6 6 6 6 6 6 6 6 6 6 6 6 6 6 6 6 6 6 6 6 6 6 6 6 6 6 6 6 6 6 6 6 6 6 6 6 6 6 6 6 6 6 6 6 6 6 6 6 6 6 6 6 6 6 6 6 6 6 6 6 6 6 6 6 6 6 6 6 6 6 6 6 6 6 …
0014_1 24 13 0	000000E+00 29698 6 0 7 0 7 0 7 0 7 7 0 7 7 7 7 7 7 7 7 6 7 6 7 7 6 6 7 6 6 7 6 6 6 7 6 6 6 6 6 6 6 6 6 6 6 6 6 6 5 6 6 6 5 6 6 5 6 5 5 6 5 6 5 5 6 5 5 5 5 6 5 5 5 5 5 6 5 5 5 5 5 5 5 5 5 4 4 3 4 4 4 3 4 4 3 4 3 4 3 3 2 3 3 3 3 4 3 6 6 6 6 6 6 6 6 6 6 6 6 6 6 6 6 6 6 6 6 6 6 6 6 6 6 6 6 6 6 6 6 6 6 6 6 6 6 6 6 6 6 6 6 6 6 6 6 6 6 6 6 6 6 6 6 6 6 6 6 6 6 6 6 6 6 6 6 6 6 6 6 6 6 6 6 6 6 6 6 6 6 6 6 …
0015_1 36 9 0	000000E+00 26414 6 0 7 7 7 0 7 7 0 7 7 7 7 7 0 7 7 7 7 7 7 6 7 7 6 7 6 7 6 6 7 6 6 6 6 6 6 6 6 6 6 6 6 6 6 6 5 6 6 6 6 5 6 6 6 5 6 6 6 5 6 6 6 5 6 6 5 6 6 5 6 5 6 5 5 6 5 5 5 5 6 5 5 4 5 5 5 5 4 5 5 4 5 4 5 3 4 3 4 3 4 4 4 3 4 4 4 4 3 4 4 4 3 3 2 2 3 2 3 2 3 2 2 3 2 2 2 2 2 2 2 3 4 3 3 2 3 2 2 3 3 3 4 6 6 6 6 6 6 6 6 6 6 6 6 6 6 6 6 6 6 6 6 6 6 6 6 6 6 6 6 6 6 6 6 6 6 6 6 6 6 6 6 6 6 6 6 6 6 6 6 …
0016_1 29 8 0	000000E+00 25108 6 7 0 7 0 7 0 7 0 7 0 7 0 7 7 0 7 7 7 0 7 7 7 7 7 7 7 7 7 7 7 7 6 7 7 6 7 7 6 7 6 7 7 6 6 7 6 7 6 7 6 6 7 6 6 6 7 6 6 6 6 6 7 6 6 6 6 6 6 6 6 6 6 6 6 6 5 6 6 6 6 6 6 6 5 6 6 6 6 5 6 6 6 5 6 6 6 5 6 6 5 6 6 5 6 5 6 5 6 6 5 6 5 6 5 6 5 6 5 5 6 5 6 5 5 6 5 5 6 5 5 5 5 6 5 5 5 5 5 4 5 5 4 5 5 4 5 5 5 5 5 5 6 5 5 4 3 4 4 4 4 4 3 4 4 4 4 4 4 4 3 4 4 4 4 3 4 3 2 3 2 2 2 2 2 2 3 2 2 2 2 …
0018_1 39 15 0	000000E+00 25249 7 7 7 7 7 7 7 7 6 7 7 7 7 7 7 7 7 6 7 7 7 6 7 6 7 7 6 6 7 6 6 6 6 7 6 6 6 6 6 6 6 6 6 6 6 6 6 6 6 6 6 5 6 6 6 6 6 6 5 6 6 6 5 6 6 6 5 6 6 5 6 6 5 6 5 6 5 6 6 5 5 6 5 6 5 5 6 5 5 5 6 5 5 5 5 5 5 5 3 4 4 4 4 4 3 4 4 4 4 4 4 4 4 4 4 4 4 4 3 3 2 2 2 3 2 2 2 3 2 3 2 3 2 3 3 3 2 3 3 3 3 2 2 3 4 4 3 4 4 6 6 6 6 6 6 6 6 6 6 6 6 6 6 6 6 6 6 6 6 6 6 6 6 6 6 6 6 6 6 6 6 6 6 6 6 6 6 6 6 6 6 …
0020_1 21 11 0	000000E+00 21183 0 7 0 7 7 0 7 0 7 7 0 7 0 7 7 0 7 7 7 7 7 7 7 7 7 7 7 7 6 7 7 6 6 7 6 7 6 6 6 7 6 6 6 6 7 6 6 6 6 6 6 6 6 6 6 6 6 6 6 6 6 6 6 6 6 6 6 6 6 6 5 6 6 6 6 6 5 6 6 6 6 5 6 6 5 6 6 5 6 6 5 6 6 5 6 5 6 5 6 5 6 5 6 5 5 6 5 5 5 5 6 5 5 5 5 5 4 5 5 5 4 5 5 4 5 4 5 4 5 4 3 4 3 3 2 2 2 2 3 2 2 2 3 2 2 2 3 2 2 2 3 2 3 2 3 2 3 2 2 3 2 3 3 3 4 4 4 6 6 6 6 6 6 6 6 6 6 6 6 6 6 6 6 6 6 6 6 6 6 6 6 …
0023_1 16 12 0	000000E+00 15262 7 7 7 7 7 7 7 7 6 7 7 7 6 7 6 7 7 6 6 7 6 7 6 6 7 6 6 6 6 7 6 6 6 6 6 6 6 6 6 6 6 6 6 6 6 5 6 6 6 5 6 6 5 6 6 5 6 6 5 6 5 6 5 6 5 6 5 6 5 5 5 5 4 4 4 5 4 4 4 4 3 2 2 2 3 2 2 3 2 3 2 3 2 2 4 4 4 4 3 3 3 6 6 6 6 6 6 6 6 6 6 6 6 6 6 6 6 6 6 6 6 6 6 6 6 6 6 6 6 6 6 6 6 6 6 6 6 6 6 6 6 6 6 6 6 6 6 6 6 6 6 6 6 6 6 6 6 6 6 6 6 6 6 6 6 6 6 6 6 6 6 6 6 6 6 6 6 6 6 6 6 6 6 6 6 6 6 6 6 6 6 …
0025_1 20 10 0	000000E+00 24504 7 7 7 7 0 7 7 7 7 7 7 7 7 7 7 7 7 7 6 7 7 7 6 7 7 6 7 7 6 7 6 6 7 6 7 6 6 6 7 6 6 6 6 6 6 6 6 6 6 6 6 6 6 6 6 5 6 6 6 6 6 5 6 6 6 5 6 6 6 5 6 6 5 6 6 5 6 6 5 6 5 6 5 6 5 6 6 5 5 6 5 6 5 6 5 6 5 5 6 5 5 6 5 5 6 5 5 6 5 5 5 5 6 5 5 5 5 5 3 3 3 2 2 2 2 2 3 2 2 2 3 2 2 2 3 2 2 2 3 2 3 4 3 4 3 2 2 3 2 2 3 3 4 6 6 6 6 6 6 6 6 6 6 6 6 6 6 6 6 6 6 6 6 6 6 6 6 6 6 6 6 6 6 6 6 6 6 6 6 6 6 …
0026_1 14 12 0	000000E+00 27182 5 0 7 0 7 7 0 7 7 7 7 7 7 7 7 7 7 7 7 7 7 7 7 6 7 7 6 7 6 7 6 6 6 7 6 6 6 6 6 7 6 6 6 6 6 5 6 6 6 6 6 6 5 6 6 6 6 5 6 6 6 5 6 5 6 6 5 6 6 5 6 5 6 5 6 5 6 5 5 5 5 5 4 5 4 4 4 5 4 5 4 5 6 5 6 5 3 3 3 2 3 2 3 2 3 2 3 2 3 4 4 3 4 3 6 6 6 6 6 6 6 6 6 6 6 6 6 6 6 6 6 6 6 6 6 6 6 6 6 6 6 6 6 6 6 6 6 6 6 6 6 6 6 6 6 6 6 6 6 6 6 6 6 6 6 6 6 6 6 6 6 6 6 6 6 6 6 6 6 6 6 6 6 6 6 6 6 6 6 6 6 …
0029_1 13 10 0	000000E+00 21331 5 0 7 0 7 0 7 7 0 7 7 7 0 7 6 7 7 6 7 7 6 7 6 6 7 6 6 7 6 6 6 6 7 6 6 6 6 6 6 6 6 6 6 6 6 6 6 6 6 5 6 6 6 5 6 6 6 5 6 5 6 6 5 5 6 5 6 5 5 6 5 5 6 5 5 5 5 5 5 5 5 3 4 3 4 3 3 3 2 3 2 2 3 2 3 2 3 2 3 2 3 6 6 6 6 6 6 6 6 6 6 6 6 6 6 6 6 6 6 6 6 6 6 6 6 6 6 6 6 6 6 6 6 6 6 6 6 6 6 6 6 6 6 6 6 6 6 6 6 6 6 6 6 6 6 6 6 6 6 6 6 6 6 6 6 6 6 6 6 6 6 6 6 6 6 6 6 6 6 6 6 6 6 6 6 6 6 6 6 6 6 …
0031_1 21 9 0	000000E+00 25207 7 0 0 7 0 0 7 0 0 7 0 7 0 7 0 7 0 7 7 7 7 7 7 7 7 7 6 7 7 6 7 6 6 7 6 6 6 6 7 6 6 6 6 6 6 6 6 6 6 6 6 6 6 5 6 6 6 6 5 6 6 6 5 6 6 5 6 6 5 6 5 6 6 5 6 5 6 5 6 5 6 5 6 5 6 5 5 6 5 5 5 5 5 5 5 4 5 5 4 5 4 5 5 5 4 6 5 5 3 2 2 3 2 2 2 2 3 2 3 2 3 2 3 2 2 4 4 5 4 4 4 3 4 3 4 3 4 6 6 6 6 6 6 6 6 6 6 6 6 6 6 6 6 6 6 6 6 6 6 6 6 6 6 6 6 6 6 6 6 6 6 6 6 6 6 6 6 6 6 6 6 6 6 6 6 6 6 6 6 6 6 …
0032_1 27 10 0	000000E+00 22083 6 6 7 7 7 0 7 7 7 7 6 7 7 7 7 6 7 7 6 7 7 6 7 6 7 6 7 6 7 6 7 6 6 7 6 7 6 6 7 6 6 7 6 6 6 7 6 6 6 6 7 6 6 6 6 6 6 6 6 6 6 6 6 5 6 6 6 6 6 6 6 6 5 6 6 6 6 5 6 6 6 6 5 6 6 6 5 6 6 5 6 6 5 6 6 5 6 6 5 6 5 6 6 5 6 5 6 5 6 5 5 6 5 5 6 5 5 5 5 4 5 4 5 4 5 5 5 5 4 4 3 4 3 2 2 3 2 2 2 2 2 3 2 2 2 3 2 2 2 3 2 2 3 2 3 2 3 2 3 2 2 3 4 4 5 4 6 5 6 6 5 6 6 6 5 6 6 5 6 5 6 6 6 6 6 6 6 6 6 6 6 …
0034_1 27 13 0	000000E+00 22073 6 0 7 0 7 0 7 7 0 7 7 7 7 7 7 7 7 7 7 6 7 6 7 6 7 6 6 6 7 6 6 6 6 6 7 6 6 6 6 6 6 6 6 6 6 6 6 6 6 6 6 5 6 6 6 6 5 6 6 5 6 5 6 6 5 6 5 5 6 5 6 5 5 5 6 5 5 5 5 5 5 5 5 5 4 4 3 4 3 4 4 3 4 4 4 4 3 4 4 4 3 2 3 3 4 3 3 2 2 3 2 3 3 3 2 2 3 2 3 3 6 6 6 6 6 6 6 6 6 6 6 6 6 6 6 6 6 6 6 6 6 6 6 6 6 6 6 6 6 6 6 6 6 6 6 6 6 6 6 6 6 6 6 6 6 6 6 6 6 6 6 6 6 6 6 6 6 6 6 6 6 6 6 6 6 6 6 6 6 6 6 …
0036_1 26 8 0	000000E+00 28861 6 0 7 0 7 0 7 0 7 7 0 7 7 7 7 7 7 6 7 7 6 7 7 6 7 6 7 6 7 6 7 6 6 7 6 6 7 6 6 6 6 7 6 6 6 6 6 6 6 6 6 6 6 6 6 5 6 6 6 6 5 6 6 5 6 6 5 6 6 5 6 5 6 5 6 5 5 6 5 6 5 5 6 5 5 5 6 5 5 5 5 5 5 5 5 5 5 5 5 4 3 4 3 3 3 3 2 3 3 2 3 3 4 3 4 3 3 4 4 4 4 4 4 5 4 5 6 6 6 6 6 6 6 6 6 6 6 6 6 6 6 6 6 6 6 6 6 6 6 6 6 6 6 6 6 6 6 6 6 6 6 6 6 6 6 6 6 6 6 6 6 6 6 6 6 6 6 6 6 6 6 6 6 6 6 6 6 6 6 6 6 …
0058_1 27 8 0	000000E+00 12065 6 7 7 0 7 7 6 7 7 7 7 6 7 6 7 7 6 7 6 7 6 7 6 6 7 6 7 6 6 7 6 6 7 6 6 6 6 6 6 6 7 6 6 6 6 6 6 6 6 6 6 6 6 6 6 6 6 6 6 5 6 6 6 6 6 6 5 6 6 6 6 6 6 5 6 6 6 5 6 6 6 5 6 6 5 6 6 5 6 6 5 6 6 5 6 5 6 5 6 6 5 5 6 5 5 6 5 5 6 5 6 5 6 5 6 6 5 6 6 6 6 6 6 6 7 6 6 6 5 5 4 4 4 4 4 3 4 4 5 3 4 3 2 2 2 2 2 2 2 1 2 2 2 2 1 3 2 2 2 2 3 2 6 5 7 6 6 6 6 6 5 6 6 5 6 5 6 6 5 6 5 6 5 5 4 3 2 2 2 2 2 …
0065_1 24 8 0	000000E+00 14268 7 0 7 0 7 7 7 0 7 7 0 7 0 7 7 7 0 7 7 7 7 6 7 6 7 6 6 7 6 6 7 6 6 6 6 7 6 6 6 6 6 6 6 6 6 6 6 6 6 6 6 6 6 6 6 6 6 6 6 6 6 6 6 6 5 6 6 6 6 6 5 6 6 6 5 6 6 6 5 6 6 5 6 6 6 5 6 5 6 6 5 6 5 6 5 5 6 5 5 6 5 5 5 5 5 5 5 6 5 5 5 5 5 5 3 4 3 3 3 3 3 3 2 3 2 3 2 2 6 5 6 6 6 6 6 5 6 5 6 5 4 5 4 3 3 3 2 2 2 3 2 2 3 2 2 2 2 2 2 2 2 3 2 2 6 6 6 6 6 6 6 6 6 6 6 6 6 6 6 6 6 6 6 6 6 6 6 6 6 6 6 …
0073_1 12 10 0	000000E+00 10908 6 0 7 7 7 6 7 7 6 7 6 7 6 7 6 6 7 6 6 7 6 6 6 6 6 7 6 6 6 6 6 6 6 6 6 6 6 5 6 6 6 6 6 5 6 6 6 6 5 6 6 6 6 5 6 6 5 6 6 5 6 6 5 6 5 6 6 5 5 6 5 5 6 5 5 5 4 3 3 3 2 2 3 3 2 3 2 3 2 6 6 6 6 6 6 6 6 6 6 6 6 6 6 6 6 6 6 6 6 6 6 6 6 6 6 6 6 6 6 6 6 6 6 6 6 6 6 6 6 6 6 6 6 6 6 6 6 6 6 6 6 6 6 6 6 6 6 6 6 6 6 6 6 6 6 6 6 6 6 6 6 6 6 6 6 6 6 6 6 6 6 6 6 6 6 6 6 6 6 6 6 6 6 6 6 6 6 6 6 6 6 …
0076_1 24 10 0	000000E+00 20096 6 6 6 6 7 7 7 7 7 7 7 7 7 7 6 7 7 6 7 6 7 6 6 7 6 6 6 6 7 6 6 6 6 6 6 6 6 6 6 6 6 6 6 6 5 6 6 6 6 5 6 6 6 5 6 6 6 5 6 6 5 6 6 5 6 5 6 5 5 5 5 5 5 4 5 5 4 4 4 4 3 4 4 4 4 3 3 1 2 2 3 2 2 3 2 3 3 4 3 4 4 4 4 4 4 4 6 6 6 6 6 6 6 6 6 6 6 6 6 6 6 6 6 6 6 6 6 6 6 6 6 6 6 6 6 6 6 6 6 6 6 6 6 6 6 6 6 6 6 6 6 6 6 6 6 6 6 6 6 6 6 6 6 6 6 6 6 6 6 6 6 6 6 6 6 6 6 6 6 6 6 6 6 6 6 6 6 6 6 6 6 …
0081_1 24 15 0	000000E+00 17415 6 0 7 0 7 7 7 0 7 7 0 7 7 7 7 7 7 7 0 7 7 6 7 7 7 7 7 6 7 6 7 6 6 7 6 6 6 7 6 6 6 7 6 6 6 6 6 6 7 6 6 6 6 6 6 6 6 6 6 6 6 5 6 6 6 6 5 6 6 6 5 6 6 6 5 6 6 5 6 6 5 6 5 6 5 6 5 6 5 6 5 5 6 5 5 5 5 5 5 5 4 5 5 4 5 4 4 4 4 5 4 4 4 3 4 4 4 3 4 4 3 2 2 2 2 2 3 2 2 1 2 2 2 4 4 3 3 2 2 4 4 4 4 4 4 5 4 5 4 6 6 6 6 6 6 6 6 6 6 6 6 6 6 6 6 6 6 6 6 6 6 6 6 6 6 6 6 6 6 6 6 6 6 6 6 6 6 6 6 6 6 …
0090_1 18 10 0	000000E+00 20670 0 7 0 7 0 7 0 7 0 7 0 7 7 0 7 7 7 7 7 7 7 7 7 7 6 7 7 6 7 6 6 7 6 6 6 6 7 6 6 6 6 6 6 6 6 6 6 5 6 6 6 6 6 5 6 6 6 6 5 6 6 6 5 6 6 6 5 6 6 6 5 6 6 5 6 5 6 6 5 6 5 6 5 6 5 6 5 5 6 5 6 5 5 5 6 5 5 5 5 6 5 5 5 5 5 5 5 4 4 4 3 2 3 2 2 2 2 2 2 2 2 2 2 2 2 2 2 2 2 3 2 2 2 3 2 2 2 3 2 2 3 2 2 2 3 2 2 2 3 2 2 3 2 3 2 3 3 4 3 6 6 6 6 6 6 6 6 6 6 6 6 6 6 6 6 6 6 6 6 6 6 6 6 6 6 6 6 6 6 6 6 …
0091_1 13 8 0	000000E+00 15657 7 7 7 7 0 7 7 7 7 6 7 7 7 7 6 7 7 6 7 6 7 6 7 6 7 6 6 7 6 6 7 6 6 6 6 7 6 6 6 6 7 6 6 6 6 6 6 6 6 6 6 6 6 5 6 6 6 5 6 6 6 5 6 6 6 5 6 6 5 6 6 5 6 5 6 5 6 5 5 6 5 5 5 5 5 4 5 5 5 5 5 5 4 3 3 3 3 2 2 3 2 3 2 2 3 2 3 3 2 3 2 2 2 3 3 6 6 6 6 6 6 6 6 6 6 6 6 6 6 6 6 6 6 6 6 6 6 6 6 6 6 6 6 6 6 6 6 6 6 6 6 6 6 6 6 6 6 6 6 6 6 6 6 6 6 6 6 6 6 6 6 6 6 6 6 6 6 6 6 6 6 6 6 6 6 6 6 6 6 6 6 …
0092_1 21 6 0	000000E+00 21464 7 7 7 7 0 7 7 7 7 0 7 7 7 7 7 7 7 7 6 7 7 7 7 6 7 7 6 7 6 7 6 7 6 7 6 7 6 7 6 6 7 6 7 6 6 7 6 6 7 6 6 6 7 6 6 6 6 7 6 6 6 6 6 6 6 7 6 6 6 6 6 6 6 6 6 6 6 6 6 6 6 6 6 6 6 6 6 6 6 6 5 6 6 6 6 6 6 6 5 6 6 6 6 6 6 5 6 6 6 6 5 6 6 6 6 5 6 6 6 5 6 6 5 6 6 6 5 6 6 5 6 6 5 6 6 5 6 6 5 6 5 6 6 5 6 5 6 5 5 6 5 5 5 5 5 5 5 5 5 4 5 5 4 5 3 3 3 3 2 3 3 3 3 3 2 3 3 2 3 2 2 2 2 2 2 2 3 2 2 2 2 …
0094_1 19 10 0	000000E+00 18649 7 7 0 7 0 7 7 0 7 7 7 7 0 7 7 6 7 7 7 7 6 7 7 6 7 6 7 6 7 6 6 7 6 6 6 6 7 6 6 6 6 6 6 6 6 6 6 6 6 6 6 5 6 6 6 5 6 6 6 5 6 6 5 6 5 6 5 6 5 6 5 5 6 5 5 6 5 5 5 5 5 4 5 4 5 4 4 4 4 5 3 3 3 3 2 3 2 4 4 4 4 3 4 4 3 4 3 3 3 4 4 6 6 6 6 6 6 6 6 6 6 6 6 6 6 6 6 6 6 6 6 6 6 6 6 6 6 6 6 6 6 6 6 6 6 6 6 6 6 6 6 6 6 6 6 6 6 6 6 6 6 6 6 6 6 6 6 6 6 6 6 6 6 6 6 6 6 6 6 6 6 6 6 6 6 6 6 6 6 6 6 …
0097_1 20 8 0	000000E+00 21231 0 7 0 7 0 7 7 0 7 0 7 7 0 7 7 0 7 7 7 0 7 7 7 7 7 6 7 7 7 6 7 7 6 7 6 7 6 6 7 6 7 6 6 7 6 6 6 6 6 6 6 6 6 6 6 6 6 6 6 5 6 6 6 6 6 5 6 6 6 5 6 6 6 5 6 6 5 6 6 5 6 6 5 6 6 5 6 6 5 6 5 6 5 6 5 6 5 6 5 5 6 5 5 6 5 5 5 6 5 5 5 5 5 5 5 5 5 5 5 5 5 5 5 4 3 4 4 4 3 4 4 4 3 2 3 2 2 2 2 3 2 2 2 3 2 2 2 3 2 2 3 2 3 2 3 3 2 3 6 6 6 6 6 6 6 6 6 6 6 6 6 6 6 6 6 6 6 6 6 6 6 6 6 6 6 6 6 6 6 6 6 …
