# Supplementary material for: An Expanded View on the Morphological Diversity of Long-Nosed Antlion Larvae Further Supports a Decline of Silky Lacewings in the Past 100 Million Years
Source: Insects. 2023 Feb 9;14(2):170. doi: 10.3390/insects14020170 (PMC9966087; doi:10.3390/insects14020170)
Supplement: Supplementary file 1 [file insects-14-00170-s001.zip › SupplFilesPsycho2/SupplFileS2_Psycho2/04_body_w_stylet.nef]

#CONST 1 1 1 0
#HARMO 20
0001_1
  1.0000000e+00 -5.3079552e-18  5.7581446e-17  9.1101396e-02
 -5.0612158e-02  5.3246499e-02 -2.0493988e-02  1.5527739e-03
  1.0310507e-01 -3.3797654e-02 -1.1534827e-02  9.2636058e-03
 -2.5321684e-03 -9.9563419e-03  5.7551687e-03 -9.0856019e-03
  4.5485334e-02 -2.6307654e-02  1.3119851e-02 -8.0684646e-03
  1.1374534e-02  8.8062718e-03  9.5782159e-03 -1.0124360e-02
  2.9639956e-02 -1.4395736e-03  9.6280038e-03  6.8043504e-03
  3.6668954e-03  1.2930863e-02  1.4423632e-02  9.2108379e-03
  4.8882518e-03 -1.1392688e-03  1.7166533e-02  7.2402124e-03
 -7.8387552e-03  4.9012554e-03  1.0485532e-02 -2.8364450e-03
 -1.7044599e-03 -7.0022976e-03  3.3577727e-03 -3.7243207e-03
 -1.8970981e-03 -1.2909165e-03 -1.9542057e-03 -3.5892108e-03
  4.3077432e-03 -5.5158819e-03 -1.7471586e-04  7.9428565e-04
  6.5047611e-03  2.3575224e-03  1.9672455e-03  9.3922871e-04
  5.3076303e-03 -1.6222133e-03  4.9402703e-03  9.8501113e-04
  1.4551451e-03  4.5319841e-03  2.6989726e-03 -6.1537841e-04
 -1.8250042e-03  8.3713090e-04  1.5820364e-03  1.3058464e-03
 -1.5965896e-03  2.8811119e-03  1.0793892e-03  2.7664588e-03
 -1.4721030e-03 -3.0441207e-03  4.4651797e-03  1.3199397e-03
  1.8887193e-04 -1.9907818e-03  2.0096344e-03 -3.1792057e-03
0002_1
  1.0000000e+00 -3.5024263e-18  9.1597429e-18  9.9442186e-02
 -5.1115822e-02  1.2838473e-02 -1.0250168e-02  1.7140516e-03
  8.0729901e-02 -3.3602540e-02 -1.4893966e-02  1.1607048e-02
 -1.6930725e-02 -1.5458897e-02  6.2095728e-03 -5.0060422e-03
  3.9273939e-02 -3.0118838e-02  1.1856119e-02 -9.7997415e-03
  5.2319435e-03 -9.9971313e-03  1.2750683e-02 -1.6019699e-02
  2.7558162e-02 -1.0769107e-02  1.1784426e-02 -8.2747236e-03
  5.5644696e-03  4.2602807e-03  1.1947731e-02 -5.7221362e-03
  1.0819322e-02  2.9304321e-04  1.3168740e-02 -1.2327283e-03
 -4.4840039e-03  7.2834604e-03  9.5466150e-03 -5.1997259e-03
 -1.2969460e-03 -8.9267306e-04  4.3419441e-03 -3.4051352e-03
 -6.7742868e-03  2.5686848e-03 -7.5534659e-04 -3.1640942e-03
  3.2175442e-05 -5.9797323e-03 -5.1379296e-04  1.0378498e-03
 -1.6713771e-03 -2.0721854e-03  4.1780556e-04 -5.5709845e-04
  4.0859716e-03 -5.7666349e-03  1.8686954e-03 -1.1814675e-04
  1.8172959e-03 -1.0648101e-03  1.5366659e-03 -2.1878545e-03
  2.6153971e-03 -1.9492593e-03  1.9127727e-03 -1.2268090e-03
  2.0633955e-04  2.5901742e-03  1.4465898e-03 -2.6783241e-03
 -1.4723080e-04 -3.1768899e-05  6.1130636e-04 -2.0987191e-03
 -1.5812715e-03  2.0648640e-03 -1.1275219e-04 -1.8157033e-03
0003_1
  1.0000000e+00 -3.1262314e-18  2.1818792e-17  1.3003506e-01
 -1.3257931e-02  2.9988099e-02  2.7059787e-02 -3.5649087e-02
  9.5693208e-02  1.6029294e-04 -2.1635631e-02  1.2702155e-02
 -2.1359020e-03  1.3819442e-02  3.5945233e-04 -6.8577206e-03
  3.2709433e-02 -6.2260860e-03 -9.0754813e-03  8.8118545e-03
  1.6799595e-03  4.8937333e-03  4.0017137e-03 -3.7520556e-04
  1.6230562e-02 -6.5390114e-03  3.2314330e-03  3.9113750e-03
  3.5452173e-03  4.2289959e-03  5.9801857e-03 -4.7609738e-03
  1.0891568e-02 -3.1921768e-03  3.0759758e-03  3.9738044e-04
  4.8127146e-03  4.9832859e-03  2.9001526e-03 -4.0070993e-03
  7.5737939e-03 -6.6536896e-04 -5.2489308e-04  2.5387969e-03
  4.3638013e-03  4.5279712e-03  1.4756590e-03  2.6668640e-03
  3.1841755e-03 -4.2572601e-04  2.4202880e-03  5.0636063e-03
  1.8650143e-03  4.2989012e-03  2.6560946e-03  2.6011921e-03
  6.3035724e-04 -6.3080490e-04  2.8059198e-03  3.5492891e-03
 -1.9355821e-05  2.4868644e-03  2.6053453e-03  9.8091757e-04
 -1.2823427e-03 -7.4642337e-04  2.4765924e-03  2.0572415e-04
  7.7700555e-05  1.8358993e-03  1.2496829e-04 -2.1167294e-03
 -4.6452649e-04 -8.8063654e-04 -1.0749985e-03 -5.3299843e-04
  1.3171242e-03  6.7651320e-04 -1.1699272e-03  4.9722849e-05
0004_1
  1.0000000e+00  5.2624028e-18 -2.3399939e-17  1.3056995e-01
 -1.7272209e-02  4.3977863e-02  2.0244758e-02 -4.7716840e-02
  9.3236872e-02 -2.8449543e-03 -3.4237859e-02  1.2846385e-02
 -3.9531099e-03  1.4402204e-02 -6.3474170e-03 -8.1811176e-03
  2.8641979e-02 -1.1802645e-02 -1.8744203e-02  1.1229370e-02
  1.5065619e-03  3.4450947e-03  2.9870426e-03  3.4206777e-03
  1.4608211e-02 -1.3250569e-02  2.2490352e-03  1.8295397e-03
  3.6544418e-03  1.5545635e-03  4.8395564e-03 -5.8656544e-03
  1.0529817e-02 -7.7706731e-03  2.2786889e-03 -2.6902465e-03
  6.1101944e-03  3.3220291e-03  1.6267962e-03 -4.6036292e-03
  7.9824260e-03 -2.7904533e-03  1.6666532e-03  6.2349713e-04
  5.9824543e-03  5.0800427e-03  1.0987014e-03  2.6769304e-05
  4.7832471e-03  2.9927323e-04  3.6487784e-03  4.9637517e-03
  4.0893295e-03  5.1948649e-03  4.3145287e-03  1.0492130e-03
  1.4375373e-03  9.9256184e-04  3.5745300e-03  2.9086041e-03
  2.1538491e-03  3.6015142e-03  2.8022445e-03  7.7991338e-04
 -8.1022366e-04 -6.0968438e-04  2.5168901e-03  2.0495956e-03
  1.3090070e-04  9.0005531e-04  1.8534747e-03 -1.7118112e-04
 -2.3247798e-03 -1.3371639e-03  8.3862178e-04  3.6826350e-04
  2.0435128e-04  4.8401253e-05  1.8654147e-04 -8.4223115e-05
0005_1
  1.0000000e+00  6.4472641e-18 -6.0495298e-17  1.3392376e-01
 -2.3873247e-02  4.4400231e-02  2.4092409e-02 -3.3341454e-02
  9.3345941e-02  7.0350737e-04 -2.5951346e-02  9.0408513e-03
 -4.2704835e-03  1.6527366e-02 -4.6048079e-03 -7.6512870e-03
  3.3053214e-02 -9.6994299e-03 -1.2149185e-02  8.3285972e-03
  2.8762437e-03  4.1759343e-03  5.3546779e-03 -4.1618011e-05
  1.8146230e-02 -1.0831415e-02  4.7746521e-03  4.8650307e-04
  4.5008296e-03  3.3828408e-03  7.5642577e-03 -6.7948978e-03
  1.1733933e-02 -4.7819603e-03  3.2853595e-03 -3.5176535e-03
  5.1476859e-03  6.4669211e-03  1.5382755e-03 -3.9493719e-03
  7.2525186e-03 -1.2762769e-04 -2.5780622e-04  2.6011445e-03
  3.7867512e-03  8.0641301e-03  6.8952969e-04  3.9962788e-03
  4.1418787e-03  7.3888268e-04  2.9127898e-03  6.8382078e-03
  1.3877407e-03  4.9830856e-03  3.3582490e-03  4.0580041e-03
  1.1815752e-04 -1.0645385e-03  3.8744561e-03  4.2213885e-03
 -6.7064253e-04  2.2637514e-03  3.2631458e-03  9.0137228e-04
 -1.1511031e-03 -2.2250410e-03  2.1245448e-03  1.7721670e-04
 -3.9875660e-04  2.8978017e-04  7.4797486e-04 -6.1727765e-04
 -9.1777646e-04 -2.0522437e-03  8.4178258e-04 -9.0948712e-04
  1.2068065e-03  9.0745587e-04 -1.0847470e-03 -1.6763400e-04
0008_1
  1.0000000e+00  6.7505203e-19  1.2185435e-17  1.2323814e-01
 -5.6067845e-02  7.3264196e-02 -3.0941784e-02 -1.7798913e-02
  1.0575900e-01 -3.0986235e-02 -1.4041969e-02  3.1348416e-02
 -2.7193802e-04 -7.7720937e-03  1.0689836e-02 -1.9937786e-02
  4.8207227e-02 -2.1804395e-02  3.1720339e-03 -3.2412052e-03
  2.5533937e-02  5.7770581e-03  4.1539878e-03 -6.2018512e-03
  2.8320261e-02 -8.8510607e-03  1.1203766e-02  1.6538156e-02
  3.7118619e-03  1.4336805e-02  1.7559226e-02  1.5897881e-03
  3.3238596e-03  4.8555664e-03  8.1571110e-03  7.9964606e-04
 -2.2055660e-03  7.2833091e-03 -2.1183681e-03 -2.0106247e-03
 -4.8795080e-03 -5.0647608e-03  1.9149211e-03  6.1535678e-03
  9.4368168e-04  1.4635921e-03  3.5714533e-03 -3.3923576e-03
  5.1529739e-03 -6.1793930e-03  2.8502316e-03 -1.3648410e-03
  6.9275134e-03 -2.3286167e-03  3.0752007e-04 -2.7735548e-03
  1.1978328e-03  2.4328655e-04  2.2389496e-03  4.4251381e-03
  5.6646643e-03  6.2630475e-03  4.4826695e-03  9.8030221e-04
  9.9188930e-04  1.0233241e-03  1.6847384e-03  1.1509523e-03
 -5.9412440e-04  2.9656694e-04  7.7766842e-04  1.2346738e-03
 -4.4131937e-03  9.0062415e-04  1.3047165e-03  3.4431484e-04
  2.4438385e-03  5.4409759e-04 -2.1838283e-04 -5.4211774e-04
0009_1
  1.0000000e+00  3.3308099e-18 -3.9614576e-17  1.1276437e-01
 -6.4464605e-02  4.5741138e-02 -4.7948377e-02 -1.4254789e-02
  1.0067325e-01 -3.4835453e-02 -2.1560080e-02  2.2239186e-02
 -3.0543686e-03 -2.0767777e-02  1.5976843e-02 -2.4267833e-02
  4.2774730e-02 -3.0023846e-02  7.3486501e-03 -1.4938415e-02
  1.1773299e-02  6.3733186e-03  1.5252734e-02 -5.0419873e-03
  3.1228948e-02 -1.1463594e-03  2.4805512e-02  1.0667270e-02
  4.7872372e-03  8.2410196e-03  2.8542720e-02 -2.9642734e-03
 -4.2041188e-04 -2.3267765e-03  1.2096930e-02 -7.3929775e-03
 -9.8610415e-03  6.9964257e-03 -2.5404567e-03 -6.2119250e-03
 -1.8677570e-03 -4.6156267e-03 -2.6415866e-03  5.0860383e-03
  1.0927650e-03 -9.0282410e-04  4.8745209e-03  9.3384807e-05
  4.7707751e-03 -8.7063181e-03  3.6710455e-03 -2.7916626e-03
  2.9509242e-03  5.0421469e-04  1.6623198e-03 -1.2600178e-03
  2.4184999e-03  1.4709805e-04  5.4223676e-03  2.0244647e-03
  2.2986921e-03  5.2211269e-03  5.3980935e-03 -2.8910144e-03
 -3.1208778e-04 -1.0967790e-03  1.3314463e-03 -3.1057964e-03
 -1.6224013e-03 -3.4380272e-04 -1.3301205e-03 -1.8808131e-03
 -3.3199164e-03 -2.8237442e-03 -4.2890866e-04  1.0043043e-03
  1.4762783e-03  6.0859338e-04  1.8067402e-03  8.2581931e-04
0010_1
  1.0000000e+00  8.3833782e-18 -5.2462117e-17  1.5396635e-01
 -2.2010267e-02  5.8000814e-02  1.7977276e-02 -5.6884358e-02
  9.4731003e-02 -1.3268710e-03 -4.2162085e-02  1.4686802e-02
 -2.3898093e-03  1.7764431e-02 -9.3723864e-03 -5.8114660e-03
  3.1488860e-02 -1.3207696e-02 -1.1895848e-02  1.2635505e-02
  3.0865338e-03  2.8216978e-03  4.4786958e-03 -2.3375010e-03
  1.4599279e-02 -1.2474561e-02  5.3347752e-03  3.6868741e-03
  5.3612802e-03  3.5735210e-03  9.3105649e-03 -6.2773103e-03
  9.3942685e-03 -5.2603335e-03  6.8014018e-03 -7.1270390e-04
  6.8200684e-03  7.2114148e-03  5.7772853e-03 -3.6699996e-03
  6.5894553e-03 -5.2358883e-04  2.8849276e-03  2.1034823e-03
  5.0480091e-03  7.2715791e-03  2.0191520e-03  5.2730571e-03
  2.2524012e-03  4.1201010e-04  6.9220861e-03  7.5303119e-03
  1.1398248e-03  4.8402522e-03  5.8742229e-03  3.0508355e-03
 -1.9050804e-03  4.0742922e-04  5.4566779e-03  8.9405184e-04
  1.4605350e-04  2.8486430e-03  6.7386800e-04 -6.5279861e-04
 -1.9126866e-03 -1.5915798e-03  1.0383281e-03 -1.6733035e-05
  4.2610149e-05 -2.5769926e-04 -1.1195671e-03  3.9921130e-05
 -1.6984130e-03 -1.8932157e-03  6.5590869e-04  4.9491288e-04
  1.2329991e-03 -3.2529274e-04  1.6040377e-04  6.1205086e-04
0011_1
  1.0000000e+00  4.9182619e-18 -1.7656339e-17  1.0190954e-01
 -3.3472816e-02  8.6897738e-02 -5.4026761e-03 -3.6626303e-02
  9.6010362e-02  5.4473178e-04 -2.8840691e-02  2.0445646e-02
 -4.8643023e-03  2.4376982e-02 -3.4096321e-03 -4.3603330e-03
  3.0979427e-02 -8.9198013e-03 -2.8829401e-03  7.3386747e-03
  1.0041665e-02  1.1137335e-02  5.9349339e-03 -6.6029281e-03
  1.9393430e-02 -1.2379014e-02  6.0603085e-03 -1.4515197e-03
  5.9366168e-03  7.0480154e-03  2.9895766e-03 -9.2139001e-03
  6.2490559e-03 -2.2491772e-04 -2.3368963e-03  2.2551228e-03
  4.8669577e-03  1.4182201e-02 -1.4950269e-04  4.9755072e-03
  3.5199587e-03  4.7062157e-03  7.0455925e-04  8.7803649e-03
  3.3826313e-03  9.6462659e-03  1.5677597e-03  9.6446621e-03
 -1.0819546e-03  1.4831742e-03  4.7420546e-03  7.8412118e-03
  1.9479516e-03  3.5629923e-03  3.0406207e-03  4.4106785e-03
 -2.2155524e-03 -4.0948526e-03  2.7933696e-03  9.0316861e-04
 -6.4386482e-04 -1.4337589e-03 -1.3348464e-03  2.4906727e-04
 -3.1749830e-03 -2.2483838e-03 -1.0134603e-03  6.5057326e-04
  1.6489934e-03  1.1754047e-03 -9.2724567e-04  2.1807315e-03
  3.6086286e-04  3.6684623e-04  7.9724326e-04  4.4462578e-04
  3.0065703e-03  2.2479133e-03  1.5494774e-04  1.7262012e-03
0013_1
  1.0000000e+00  9.2864615e-18 -5.1929930e-17  1.5810287e-01
 -3.4067753e-02  3.3634705e-02  4.9980146e-03 -5.0997297e-02
  8.5146883e-02 -1.1062424e-03 -3.5732024e-02  2.8111873e-02
 -8.4895615e-03  6.4040315e-03 -1.0902096e-02 -5.8414744e-03
  2.7388576e-02 -1.8715676e-02 -8.0292902e-03  1.7765855e-02
 -3.0856838e-03 -7.9162051e-03  3.7647311e-03 -7.7283222e-03
  1.3627723e-02 -1.7385600e-02  3.5065233e-03 -1.7252231e-03
  2.2706418e-03 -6.2583015e-03 -1.8161016e-03 -1.2025588e-02
  1.1038125e-02 -8.5401156e-03  3.4964379e-03  9.0258285e-04
  7.4639796e-03 -2.8199361e-04  6.7689303e-04 -7.3207584e-03
  1.0689901e-02 -2.1253959e-03  4.5027317e-03  5.0301792e-03
  8.1760511e-03  1.3344083e-03  7.2028837e-03 -1.3628907e-03
  5.2033410e-03 -7.0625467e-04  8.0320386e-03  8.8029233e-04
  2.9618000e-03  2.2048429e-03  5.0339470e-03 -2.4693471e-03
 -4.7262468e-04  3.2946709e-04  4.7150322e-03 -1.0415042e-03
 -1.3247308e-03  2.5577088e-03  5.3225940e-04 -1.5193863e-03
 -1.8616438e-03  1.0812470e-03  1.4584724e-03 -1.3643288e-05
 -7.6522771e-04  4.2208434e-04 -1.2302558e-03  6.3822204e-04
 -1.0942875e-03 -1.0562881e-03  2.1892224e-03  9.3338433e-04
  3.5018404e-05 -2.0267743e-03  3.4575227e-04 -1.2612526e-03
0014_1
  1.0000000e+00 -1.2679443e-17  9.2908223e-17  1.4827667e-01
 -2.9758926e-02  2.6528537e-02 -4.9529492e-03 -3.6437971e-02
  8.9003721e-02 -1.3219611e-02 -3.8725897e-02  2.5918766e-02
 -1.0584966e-02 -3.4788783e-03 -5.5760759e-03 -8.4782103e-03
  2.6832102e-02 -2.1189174e-02 -1.0899540e-02  1.0499408e-02
 -4.7730162e-04 -4.7328061e-03  1.3669330e-02 -7.9676430e-03
  1.8403328e-02 -1.3320791e-02  5.1207442e-03 -6.8809592e-03
  7.3050696e-03  4.8518881e-04  8.6856204e-03 -7.6289495e-03
  1.3449126e-02 -6.2881494e-03  7.8153848e-03  4.2941046e-06
  5.4474792e-03  5.2055624e-03  1.0601493e-02 -1.3785594e-03
  6.3981673e-03 -2.3390377e-03  9.0539698e-03  1.4248038e-03
 -7.9831163e-04  5.2936333e-03  8.4310209e-03 -5.7305679e-04
 -1.6881846e-04 -9.8493065e-04  6.2369447e-03 -2.1710471e-03
 -3.0810469e-03  3.0477466e-03 -2.5125918e-05 -2.4582627e-03
 -1.4567422e-03 -2.6274551e-03  1.6985116e-03  6.4883302e-04
 -1.7881731e-03 -2.8902078e-04  6.1193171e-05 -1.5279917e-03
 -5.1578522e-04 -3.1507566e-03  2.0636147e-03 -2.3665343e-04
  1.3393758e-03 -3.1779867e-04  2.3313817e-04 -2.0213043e-03
  1.5688603e-03 -2.3560400e-03  2.1513035e-03  6.3448025e-04
  2.1307965e-03  6.5173714e-04  2.2094368e-03 -1.1540756e-03
0015_1
  1.0000000e+00 -1.5549401e-17  4.4428893e-17  1.3266355e-01
 -6.0745870e-02  3.0501384e-02 -2.7019528e-02 -2.1855069e-02
  6.5133477e-02 -3.2188161e-02 -4.1900455e-02  3.0450639e-02
 -2.8345498e-02 -1.1348999e-02 -9.3640007e-03  3.3838181e-04
  2.3813769e-02 -3.7941095e-02 -3.1273890e-04  4.7478591e-03
  1.5541372e-04 -1.8111834e-02  6.0776523e-03 -1.9824768e-02
  2.2090667e-02 -2.5840196e-02  3.4285526e-04 -7.0879783e-03
  1.2096032e-02 -6.9426123e-03  7.7262341e-03 -9.8906199e-03
  1.4580029e-02 -1.1903854e-02  1.0260346e-02 -4.2503765e-03
  4.1687595e-03  5.3926465e-03  9.4326543e-03 -1.2282746e-02
  3.8776557e-03  7.5947293e-04  2.8741710e-03 -6.4912024e-03
 -1.8120243e-03  7.4079302e-03  1.4367448e-03 -7.4731622e-03
 -3.8196373e-03  1.0093775e-03 -3.1745353e-03 -3.2000263e-03
 -2.6618284e-03  3.5103478e-03 -2.0373219e-03  2.3717890e-04
 -3.5419803e-03 -4.1909316e-03  9.8960284e-04 -3.5046984e-04
 -9.6983514e-04 -1.1253298e-03 -4.2707481e-04 -1.3358155e-03
 -1.0489546e-03 -4.8460645e-03  1.8454950e-03 -1.6245440e-03
  1.9388600e-03 -1.1616147e-03 -7.3383437e-04 -3.5283651e-03
 -6.1745839e-05 -2.6692288e-03 -4.6550543e-04 -2.1552072e-03
  1.7051903e-03  1.7396828e-03 -1.6391033e-03 -2.9245279e-03
0016_1
  1.0000000e+00  6.8017413e-18 -7.2184474e-17  1.3538759e-01
 -7.1222616e-02 -9.2878928e-03 -3.6633924e-02 -1.4866910e-02
  9.3160065e-02 -5.9269558e-02 -2.1380060e-02  1.4744111e-02
 -2.0271433e-03 -3.1303369e-02  3.4058875e-02 -1.6992811e-02
  5.2431724e-02 -2.1330857e-02  2.9097569e-02 -2.5446591e-02
  9.3497499e-03  6.8351269e-03  2.3381328e-02 -1.7405278e-02
  1.5176539e-02  3.1900563e-03  1.9400214e-02 -2.7324839e-03
 -1.3379209e-02  9.6490135e-03  1.4437481e-02 -9.7229461e-03
 -4.7095235e-03 -5.0134469e-03 -2.3081857e-03 -5.0680162e-03
 -7.9249368e-03 -1.4845665e-03 -4.3062294e-05 -5.2212209e-04
  7.2476527e-03 -9.3002937e-03  3.2631461e-03 -2.2682991e-03
  3.6402379e-03 -4.9433055e-04  5.9815086e-03 -5.6183508e-03
  5.4316364e-03 -7.1691651e-04  3.9672632e-03 -6.9928969e-03
 -1.9978773e-03  6.4900895e-03  6.4732448e-04 -4.6071271e-03
 -1.5794383e-03  2.3995018e-04 -1.4309786e-04 -7.5896445e-04
 -4.2882449e-03  5.1709673e-04  6.5074391e-04  6.6111441e-04
 -4.9643977e-04 -4.4735090e-03  2.1326321e-03 -1.2764488e-03
  7.9016292e-04 -9.4121741e-04 -1.0141936e-03 -3.0620037e-03
  2.6851196e-03 -1.8081808e-03 -1.7712757e-04 -7.4133632e-04
  6.7871978e-04  1.9905588e-03  7.9091373e-04 -2.6133469e-03
0018_1
  1.0000000e+00 -9.8735122e-18 -8.7882614e-18  1.3855750e-01
 -3.6608892e-02  3.9616660e-02 -2.4450426e-02  5.4823688e-03
  6.0870779e-02 -4.6767281e-02 -3.1369344e-02  2.3870571e-02
 -1.0827612e-02 -5.7097944e-03  5.2287301e-03 -3.3843170e-03
  2.4206607e-02 -4.7766891e-02  1.0560990e-03 -1.6954135e-02
  9.3022860e-03 -9.5916447e-03  5.6545601e-03 -1.5596610e-02
  2.1924394e-02 -2.2876026e-02  4.4354607e-03 -1.0694596e-02
  1.7277372e-02  2.4982280e-03  1.1992430e-02  8.3524331e-04
  1.1399243e-02 -6.1588865e-03  1.8564467e-02 -6.0624290e-03
  6.2929941e-03  8.5799187e-03  9.4433810e-03 -8.6258575e-03
 -2.5023519e-03  4.9082422e-04  2.5909806e-03 -7.5224061e-03
 -2.9526848e-03  5.6230301e-03 -1.0064703e-03 -2.7404458e-03
 -6.4444167e-03 -2.4597661e-05 -2.2395136e-03 -3.4666491e-03
  3.3069609e-04 -1.3126149e-03 -1.4333804e-03  1.1387543e-03
 -2.3135417e-03 -5.1732922e-03  1.5892623e-03 -3.0592834e-03
  2.4169103e-03 -5.0491778e-03 -2.8717179e-04 -1.8270557e-03
 -1.1459851e-04 -1.6316054e-03 -4.1766231e-05 -1.7476982e-03
  4.7229524e-03 -2.1831254e-03  2.3509799e-03  3.5534731e-04
 -4.1193480e-04  1.0525095e-03  1.9072037e-03 -4.0917488e-03
  2.4033768e-03  2.5427566e-05  1.9790391e-05 -2.8720282e-03
0020_1
  1.0000000e+00 -1.1155341e-18 -1.3363094e-17  1.0500543e-01
 -5.3526888e-02  3.4706138e-02 -3.5068628e-02 -9.6351319e-03
  7.8362958e-02 -4.5407924e-02 -2.1170802e-02  2.2572793e-02
 -2.0910520e-03 -2.1766203e-02  8.6162212e-03 -1.1746751e-02
  3.0963561e-02 -4.3852086e-02  1.0019976e-02 -1.3244126e-02
  1.5764821e-02  1.9370477e-03  7.8222019e-03 -1.2816159e-02
  2.9010418e-02 -1.1132803e-02  1.6746261e-02  3.0185548e-03
  1.2077668e-02  1.0591956e-02  2.2436847e-02 -4.3025054e-03
  2.6405167e-03 -2.3003813e-03  1.6050915e-02 -9.8304184e-03
 -7.3553664e-03  1.0819273e-02  1.4195046e-03 -9.7514888e-03
 -7.0323583e-03 -1.1954085e-03 -1.3686696e-03 -1.4083006e-03
 -2.5184537e-03  1.1461781e-04  6.5496164e-04  7.5293468e-04
 -2.3292693e-03 -8.5735535e-03  4.1029836e-03 -1.9422672e-03
  3.9044907e-03 -2.8710503e-03  2.3398831e-03 -3.5311598e-03
  1.8713748e-03 -3.8093846e-03  3.9679913e-04 -3.6660864e-03
  5.5488832e-03  2.5658330e-03  1.6764601e-03  1.4013651e-03
  1.9972302e-04  1.3470969e-03  5.0643337e-03 -3.9668968e-03
  9.9875209e-04  3.6160658e-03  4.2301797e-04 -4.4481588e-03
 -3.2233677e-03  6.8686183e-04 -1.5287272e-03 -3.7129758e-03
 -1.5142709e-03 -2.1014710e-04 -5.4253851e-04  7.1702673e-04
0023_1
  1.0000000e+00  5.4768817e-18 -5.5801313e-17  8.1200425e-02
 -3.3942514e-02  7.3078000e-02 -7.9679858e-03 -1.9733489e-02
  9.1634549e-02 -7.8424363e-03 -3.2048722e-02  1.1082933e-02
 -5.8343241e-03  1.3814006e-02 -9.6695638e-03  2.5779217e-03
  2.9497835e-02 -2.3380704e-02 -4.4868207e-03  6.8807442e-03
  3.7313657e-03 -1.2181967e-03  8.2281443e-03 -5.7767287e-03
  1.6404717e-02 -1.8401619e-02  2.5774876e-03 -6.1748237e-03
  8.9751098e-03  3.4259577e-03  5.7517232e-03 -5.5667380e-03
  1.2932113e-02 -6.3479745e-03  1.5350942e-03 -3.1753941e-03
  1.0675774e-02  9.3437027e-03  1.9779231e-03  4.4885392e-03
  8.5927136e-03 -3.2409963e-04  7.2299766e-03  7.2419164e-03
  5.8679717e-03  8.7236913e-03  9.1224811e-03  4.7648300e-03
  9.3459935e-04  7.2981004e-04  8.3483158e-03  8.4050791e-04
  1.2922283e-03  5.9094866e-03  3.3061068e-03 -6.9959774e-04
 -2.2954994e-03 -2.5796111e-03  2.0305354e-03 -2.5251648e-04
 -2.3516840e-03  4.3298097e-04 -1.1376456e-03  8.3698167e-05
 -3.6273419e-03 -1.9227251e-03  1.0849653e-03  3.0425753e-03
  1.2137525e-03 -2.8317831e-04  3.1323841e-03 -3.8400779e-04
  1.3715300e-04 -2.1280592e-03  7.4710886e-04 -1.1902557e-03
  4.1356441e-03 -8.4296130e-04  1.2264184e-03 -7.2660819e-05
0025_1
  1.0000000e+00 -6.6633311e-18  9.1192135e-17  1.3015123e-01
 -6.2091947e-02  1.0669813e-02 -4.4435175e-03 -1.2724444e-02
  8.2241094e-02 -3.5037898e-02 -2.4831853e-02  1.4893164e-02
 -1.4848540e-02 -2.7431936e-02  1.0407660e-02 -1.2649425e-02
  3.5377953e-02 -3.3661654e-02 -4.3263701e-03 -1.4295719e-02
  1.0120021e-02 -8.3724476e-03  5.6473019e-03 -5.5930217e-03
  3.0990433e-02 -1.2729138e-02  1.2168626e-02  7.9133962e-04
  6.0155024e-03  3.9196235e-03  2.0020077e-02 -5.5336794e-03
  8.0712044e-03 -1.6517550e-04  1.0537599e-02 -1.0460580e-02
 -7.6630782e-03  9.0656667e-03  2.8735401e-03 -7.5577656e-03
 -2.0972793e-03 -7.3688620e-04  7.1991262e-04 -2.8888130e-03
 -6.9015081e-03  3.5307409e-04  1.9470927e-03 -3.6710274e-03
 -7.6819105e-04 -8.4703711e-03  1.1948565e-04 -4.1044375e-03
 -1.5244011e-03 -2.8814024e-03 -3.9908397e-04 -2.1586589e-03
  4.4844457e-03 -5.5699779e-03  1.4227768e-03 -1.4897345e-04
  3.1057265e-03  6.4445342e-04  3.6924781e-03 -8.8841469e-04
  3.3525507e-03 -1.1741850e-03  2.7451767e-03 -3.7377224e-03
 -3.4076107e-04  4.1197821e-03 -5.3043785e-04 -3.0070827e-03
 -5.0125528e-04  9.5027470e-04 -5.2791782e-04 -2.0612551e-03
 -2.1766874e-03  2.2601997e-03 -8.7257852e-04 -1.3158208e-03
0026_1
  1.0000000e+00  9.8551528e-18 -6.8054837e-17  1.3774611e-01
 -3.6062817e-02  2.2206384e-02  1.1208884e-02 -2.1041635e-02
  8.3812204e-02 -9.9921840e-03 -3.0931275e-02  1.3175538e-02
 -6.0863684e-03 -2.4833590e-03  2.9017951e-03  6.4316321e-04
  2.8425965e-02 -2.5137417e-02  1.1767775e-04 -3.4172982e-03
  8.0505784e-04 -3.9949827e-03  8.9745778e-03 -6.3963282e-03
  2.1131812e-02 -1.4431734e-02  8.9139969e-03 -8.8101766e-03
  6.6686885e-03  1.5195321e-03  4.4870818e-03 -2.4826332e-03
  1.4869624e-02 -5.3384480e-03  1.4086297e-02  3.2899152e-03
  2.4483095e-03  4.2634979e-03  1.1200459e-02 -2.1120506e-03
  3.4571919e-03  2.3669060e-04  1.1038057e-02 -4.4271979e-04
 -2.3208557e-03  5.6236772e-03  4.2868925e-03 -4.0627178e-03
 -1.7905125e-03  1.1729116e-05  2.0816180e-03  4.6546071e-04
 -2.2898050e-03  2.4315698e-03  1.2515970e-03 -1.1767438e-04
 -1.2436263e-03 -3.4074625e-03  1.6656300e-03 -1.3966855e-04
  4.2501801e-04 -1.2673416e-03  9.3374581e-04 -1.4582664e-05
  5.2595275e-06 -4.9638702e-03  2.5596719e-03 -1.3030096e-03
  1.4273126e-03 -9.4876765e-05  7.9180730e-04 -3.1691061e-04
  1.4564926e-03 -1.3730875e-03  2.7382876e-03 -9.7379059e-04
  2.9245063e-03  1.8727749e-03  9.9563585e-04  6.9807098e-04
0029_1
  1.0000000e+00  1.0488678e-18 -1.0085084e-16  1.1357170e-01
 -2.6693472e-02  1.0695130e-01  3.8488297e-03 -3.3037605e-02
  8.9518673e-02 -9.5452306e-03 -3.1877804e-02  8.3073102e-03
  3.9492510e-03  2.8304650e-02 -1.2231271e-02 -4.7802917e-03
  3.0431413e-02 -2.6772321e-02 -1.0013167e-02  9.4819968e-03
  7.8124289e-03  5.6750492e-03  8.4822597e-03  2.3548854e-03
  1.4288359e-02 -1.4495282e-02  1.1812138e-02 -5.5200214e-03
  1.0868481e-02  9.2237366e-03  1.6695883e-03 -8.7691307e-03
  7.6355716e-03  8.7018085e-04  8.0391113e-04  2.7821800e-03
  1.1102017e-02  1.3434288e-02  9.3561231e-04  4.8433285e-03
  2.4332723e-03  4.7674030e-03  1.8169083e-03  1.0890894e-02
  6.0909393e-03  8.6177886e-03  5.9476918e-03  1.1093617e-02
 -3.6967743e-03  1.1471839e-04  6.9724675e-03  6.3820871e-03
 -1.0568394e-03  2.2091953e-03  4.3782474e-03  3.0485884e-03
 -4.5475854e-03 -6.8180228e-04  1.0604907e-03  5.8547537e-04
  8.6478110e-04 -2.1807195e-03 -2.6266013e-04  1.5655998e-03
 -2.1486225e-03 -2.1866629e-03 -1.6872848e-03  2.8480195e-04
  2.3221065e-03 -1.1068930e-03 -2.5739366e-04  3.8041244e-03
  2.2487460e-03  3.1860959e-04  2.2049877e-03 -4.8111624e-04
  2.7107885e-03 -4.1580956e-04 -1.3374509e-03  8.1560378e-04
0031_1
  1.0000000e+00 -7.6149853e-18  6.5838041e-17  1.2895646e-01
 -3.7275938e-02  2.4489320e-02 -5.8438645e-03 -1.0269455e-02
  8.0014240e-02 -2.9857529e-02 -2.7807792e-02  1.2181184e-02
 -1.5942791e-02 -9.5601038e-03 -1.4216005e-03 -6.7176435e-03
  2.8119901e-02 -2.6160048e-02 -2.5042568e-04 -3.2182837e-03
  7.7630422e-03 -6.1181099e-03  1.1540631e-02 -1.1082788e-02
  2.2003758e-02 -1.6191217e-02  7.0584369e-03 -3.7116604e-03
  9.3663074e-03  3.1496805e-03  1.6939440e-02 -7.4595066e-04
  1.0117272e-02 -4.1187795e-03  1.5126796e-02 -4.6970817e-03
  8.6518553e-04  8.7119609e-03  1.0238433e-02 -5.4651262e-03
 -1.3015597e-03  1.7747873e-04  5.0006308e-03 -5.3465957e-03
 -3.6730753e-03  6.4186764e-03  3.4873242e-04 -2.7989753e-03
 -4.2609398e-03 -3.6450306e-03  1.8906803e-03 -4.2465941e-04
 -2.6651015e-03  1.3656442e-03  2.5495372e-03 -2.3786192e-03
 -8.2654539e-04 -5.0338136e-03  1.4919538e-03 -2.6828312e-03
  2.3084162e-03 -6.5413613e-04  1.5723741e-03 -3.0181446e-04
  1.0833530e-03 -3.9254992e-03  4.1852355e-03 -1.1034464e-03
  2.4167672e-03  2.2204345e-03  2.3844274e-03 -2.0905806e-03
  9.7458720e-04  3.1835779e-04  1.6452186e-03 -2.1069960e-03
  1.2273215e-03  2.8994395e-03  2.6331163e-04 -1.2252722e-03
0032_1
  1.0000000e+00 -2.1903688e-18  9.3022903e-17  1.1543729e-01
 -5.2081955e-02  1.8625138e-02 -2.2285443e-02 -3.7984092e-03
  8.1860062e-02 -4.4827825e-02 -1.7380803e-02  1.0799108e-02
 -8.1372439e-03 -2.8153438e-02  2.2178270e-03 -1.2977986e-02
  3.2745535e-02 -3.8967551e-02  1.0492363e-02 -6.4335292e-03
  1.4194610e-02 -5.1178797e-03  1.5225822e-02 -1.4175988e-02
  2.7766853e-02 -1.1618928e-02  1.2743017e-02 -3.9669167e-03
  1.0619684e-02  7.3700303e-03  1.4267331e-02 -4.3698562e-03
  3.8108627e-03 -2.0257988e-03  1.0595652e-02 -6.5236127e-03
 -6.1207742e-03  9.8501330e-03 -5.0866958e-05 -7.4873608e-03
 -5.5752042e-03 -2.4764271e-03 -7.5582012e-04 -1.1165220e-03
 -3.2673658e-03  4.3915929e-04 -2.1535562e-04 -1.2158926e-03
 -1.1439908e-03 -1.0617515e-02  3.6730051e-03 -8.9937819e-04
  1.1141255e-03 -3.9711948e-03  1.7733921e-03 -4.6052944e-03
  2.2936896e-03 -4.8486819e-03 -3.4474991e-04 -2.3590885e-03
  5.3141635e-03  1.4063165e-03  6.1423230e-05  8.9316747e-05
  1.5590400e-03 -7.3536088e-04  3.5819322e-03 -2.1010795e-03
  6.0056407e-04  2.3993660e-03 -7.9505771e-04 -5.7408515e-03
 -3.7109947e-03  7.9177747e-04 -3.0921711e-03 -1.1451576e-03
 -7.3404965e-04  1.2110651e-03  7.1786457e-04  8.1663869e-04
0034_1
  1.0000000e+00 -4.4555326e-18  5.5097499e-17  1.1482253e-01
 -3.5201110e-02  5.0881525e-02 -1.2179978e-02 -7.3197830e-03
  7.9751433e-02 -2.6632946e-02 -2.9943169e-02  1.2367449e-02
 -1.4563220e-02  1.8004855e-03 -1.5185742e-02 -2.3834980e-03
  2.5812049e-02 -3.3398540e-02 -7.6110480e-03  5.7465830e-03
  1.5754724e-03 -6.2571905e-03  8.0085473e-03 -3.9182123e-03
  2.0159533e-02 -2.1950920e-02  1.0473263e-02 -8.2512595e-03
  1.0706369e-02  6.9645806e-04  7.9764296e-03 -8.5246681e-03
  1.5866087e-02 -8.8594651e-03  9.6395792e-03 -3.7623385e-03
  8.0546872e-03  6.7360723e-03  8.0863598e-03 -1.3079196e-03
  6.1329472e-03 -8.0295805e-04  1.0465034e-02  2.6771554e-05
  1.6611355e-03  7.5554841e-03  6.7715894e-03 -7.9139310e-04
 -1.5141731e-03 -7.0882240e-04  6.2938094e-03 -1.9675586e-03
 -2.4471811e-03  2.8584270e-03  1.1985076e-03 -1.9199589e-03
 -4.6799993e-03 -3.3170748e-03  1.3495954e-03 -2.1402420e-03
 -1.7346233e-03 -1.3685993e-04 -1.0103493e-03 -7.2488005e-04
 -2.0201873e-03 -3.4425381e-03  1.2273715e-03 -2.1667116e-03
  2.3661779e-03 -5.8510365e-04 -1.2454383e-03 -6.4328796e-04
  1.5655668e-03 -2.2981090e-03  1.6075444e-03 -4.2197212e-04
  4.0038673e-03 -7.2780045e-04  1.6609209e-03  9.0937460e-04
0036_1
  1.0000000e+00 -3.5095190e-18  3.5991018e-17  1.3574691e-01
 -2.9414412e-02  4.5566717e-02 -2.9020070e-02 -4.1862123e-02
  9.3928702e-02 -2.1819337e-02 -4.0791381e-02  3.4714150e-02
 -8.4993264e-03 -7.3750753e-03 -7.2861180e-04 -4.3825869e-03
  2.6264858e-02 -2.4033605e-02  9.4758889e-03  3.6071725e-03
  7.2039085e-03 -2.6133516e-03  7.9930897e-03 -2.1837692e-02
  1.9660462e-02 -1.3427243e-02  6.7887701e-03  4.5423705e-03
  1.0867526e-02  5.1279857e-03  1.5112800e-02 -5.6058581e-03
  1.2606272e-02 -2.8955875e-03  1.1433569e-02  5.6133805e-03
  5.4345531e-03  6.4928346e-03  1.4439008e-02 -9.4383933e-04
  5.9498541e-04 -6.8590247e-04  8.8334095e-03 -2.1639449e-03
 -1.8917007e-03  5.0308487e-03  3.4456247e-04 -4.6232470e-03
 -3.3098783e-03 -1.8963226e-03 -1.5387914e-03  1.4885127e-03
 -2.0499548e-03  1.3121991e-04  4.3064462e-04  2.8169762e-03
 -1.1909640e-03 -3.0667341e-03  6.1296179e-03 -8.5712481e-04
  2.2090690e-03 -2.5625695e-03 -1.6722331e-04 -3.1938325e-03
  8.5089247e-04 -2.4043831e-03  3.1607237e-03  6.3936575e-04
  3.2424384e-03 -2.8222360e-04  1.0712942e-03 -2.6579514e-04
  1.8428256e-03  1.3926236e-03  4.1207960e-03  1.2363665e-03
  2.5878573e-03  3.7220248e-04  5.6965527e-04 -1.0038255e-03
0058_1
  1.0000000e+00  5.8519301e-18  8.7784452e-17  7.0490653e-02
 -8.6908188e-02 -1.1098545e-02 -3.2413033e-02  5.6912091e-04
  5.1503541e-02 -8.2913853e-02 -2.6890484e-02  2.0705731e-02
 -2.7893350e-02 -4.6554066e-02  4.6829675e-03  3.6303898e-03
  3.1722594e-02 -6.0294626e-02  4.6593577e-03 -1.5615078e-02
  4.6672146e-03 -1.5753876e-02 -6.9562199e-03 -1.1061969e-02
  2.3239524e-02 -1.8205315e-02  4.6350321e-03 -1.5914605e-03
 -1.5254283e-03  5.2634614e-03  1.0749529e-03 -1.1540896e-02
  1.1055290e-03 -4.3488202e-03 -2.3204469e-03 -3.7075098e-03
 -9.2988411e-03  3.1219275e-03 -2.9763356e-03 -8.6748290e-03
 -5.2509026e-03 -7.0509857e-03 -8.2434953e-03 -1.8409671e-03
 -2.7022024e-03  2.6025765e-03 -2.5090727e-03 -2.8126704e-05
  2.0087448e-03 -4.2379376e-03 -1.4910494e-03 -2.3043996e-04
  1.3577022e-04  5.3640422e-03 -1.6592215e-04 -1.2043273e-03
 -2.1327814e-03  1.5770080e-03 -2.5198133e-03 -5.7145592e-04
 -4.2726705e-03  6.6101736e-03 -2.1148727e-03  2.0418663e-03
 -5.2550773e-03 -1.1647639e-03 -9.7521192e-04  1.6863135e-03
 -3.8509950e-03 -1.0597146e-03 -1.3528200e-03  9.8579393e-04
 -2.4273514e-03 -5.2409553e-03 -1.6065760e-03  6.9761378e-04
  3.3534967e-03 -1.7711795e-03 -1.4833300e-03  1.3259851e-03
0065_1
  1.0000000e+00  9.0784187e-18 -2.8274368e-17  7.0163479e-02
 -4.7475611e-02  2.2841922e-02 -4.8045326e-02 -1.3801977e-02
  7.6827857e-02 -4.6894460e-02 -3.0382955e-02  3.3637128e-02
 -1.2719465e-02 -1.9686597e-02  6.0435330e-03 -7.9355901e-03
  3.3371402e-02 -4.0449985e-02 -2.7410900e-03 -3.5711872e-03
  9.9940013e-03 -7.0992387e-03  1.6242361e-02 -9.5044484e-03
  2.7165091e-02 -1.5423054e-02  9.3613570e-03 -1.2965356e-02
  9.6843235e-03  4.9899134e-03  7.7680271e-03 -6.8358282e-03
  7.4927755e-03 -3.6641211e-03  9.3736493e-03 -2.3715693e-03
 -2.6744185e-03  8.6742473e-03  7.8934568e-03 -6.9015219e-03
 -1.8985262e-03 -3.2348190e-03  3.4313832e-04 -4.5122369e-03
 -4.3598626e-03  9.5439232e-04  5.9293541e-04 -2.4326204e-03
 -2.8855846e-03 -5.3728372e-03 -1.3653368e-03 -2.1465679e-03
  1.3110549e-03 -6.1009443e-06  1.3115916e-03  4.7595289e-05
  8.9910490e-04 -3.6587985e-03  2.1418339e-03 -3.9605122e-03
  3.3896224e-03  1.2904021e-03  2.5235630e-05 -2.3743777e-03
 -1.2161929e-03 -1.6909857e-03  1.0309205e-03 -3.7639996e-03
  3.9959424e-04  2.7233047e-03 -1.9152710e-03 -2.1129988e-03
 -1.9597829e-03 -1.1694256e-03  4.0668787e-04 -1.7475527e-03
  5.2490421e-04  1.8771690e-04 -1.3076941e-03 -2.3372563e-03
0073_1
  1.0000000e+00 -6.4604249e-18  1.0081085e-16  5.8101246e-02
 -2.1986140e-02  4.9617967e-02  4.5330328e-04  2.2758974e-04
  9.4244594e-02 -6.7511787e-03 -1.1115399e-02  2.6353719e-03
 -9.7443130e-03  1.5936030e-02 -8.0214472e-03 -3.4564418e-03
  3.1358645e-02 -1.0799402e-02 -6.7603235e-03  8.1963535e-04
  6.1650874e-04  7.2060835e-03 -7.1621951e-04 -3.0498833e-03
  2.1287692e-02 -9.8179935e-03 -1.0912176e-03 -2.6212908e-03
  5.7085295e-03  4.0540200e-03  5.4573040e-04 -5.2982456e-04
  1.4561841e-02 -5.1261749e-03  4.3540622e-03  6.5011628e-04
  5.9604803e-03  6.6951549e-03  2.2296643e-03 -7.6468225e-04
  9.6994916e-03 -1.0408272e-03  2.9482767e-03  4.6171601e-03
  3.0609649e-03  6.4694366e-03  5.3843066e-03  2.8225560e-03
  3.4648832e-03  2.0272943e-04  4.0067507e-03  2.3548664e-03
 -2.0988593e-04  4.6810618e-03  2.4499171e-03  1.5652704e-03
 -1.0861788e-03 -5.8726543e-04  2.1423726e-03  2.8059180e-03
 -1.1257903e-03  3.1506294e-03  2.7635461e-03  1.7153439e-04
 -1.0747351e-03 -1.9829617e-03 -9.6686319e-05 -8.2201779e-04
  1.5590421e-04  1.3199841e-03 -8.4829663e-04  3.8307303e-04
  8.8363472e-04 -2.1262489e-03 -2.5134817e-04  1.2687478e-03
  2.7389876e-03  1.0268399e-04  1.7469645e-03  1.2060681e-03
0076_1
  1.0000000e+00  2.5145675e-18 -3.1624280e-17  1.0603806e-01
 -3.1316944e-02  6.2382179e-02 -5.3876578e-03 -1.0703119e-02
  8.6433749e-02 -1.3253776e-02 -3.3411380e-02  1.5129463e-02
 -9.9920036e-03  1.7022475e-02 -4.5817457e-04  6.4460515e-03
  3.3428650e-02 -2.3604409e-02 -2.2496266e-03 -8.0409236e-03
  9.9309338e-04 -1.0143140e-03 -1.2955318e-03 -4.3678541e-03
  2.0090120e-02 -1.7607492e-02  5.9248679e-03 -6.6615094e-03
  6.6492001e-03  2.5793309e-03 -1.3147347e-04 -3.3387798e-03
  1.5205950e-02 -4.8718583e-03  7.4756067e-03  3.5514241e-03
  9.7313764e-03  8.3109437e-03  5.7987874e-03  3.2507505e-03
  1.0425421e-02 -5.6223107e-04  1.0566992e-02  5.6894074e-03
  4.6047538e-03  5.6915794e-03  7.1595741e-03  6.6094010e-04
 -8.5857217e-04 -7.7278272e-04  4.5265291e-03  9.5208679e-04
 -1.8353293e-03  6.2387554e-03  4.4286052e-04  1.6316593e-03
 -2.3321715e-03 -5.7064148e-04  2.3821911e-03  2.5432995e-03
 -7.3486672e-04  1.7097656e-03  1.5120142e-03  1.2769541e-03
 -1.1967850e-03 -3.0199088e-03  3.2311973e-03 -7.7624176e-04
  2.1131279e-03 -1.5074163e-03 -8.9733480e-05 -1.3445884e-03
 -1.4126582e-04 -4.5500923e-03  1.5310426e-03 -5.8223276e-04
  1.6042500e-03 -2.5455315e-04 -7.2854960e-04 -5.3687751e-04
0081_1
  1.0000000e+00 -7.9314907e-20 -4.7378489e-17  8.9348389e-02
 -4.5373614e-02  3.3434607e-02 -3.0207383e-02  1.5663518e-03
  8.2333818e-02 -3.1389861e-02 -2.6777541e-02  1.2789064e-02
 -1.0532981e-02 -1.0386992e-02  3.9488835e-04 -8.0465622e-05
  3.3437411e-02 -3.5438853e-02  1.2383475e-02 -9.5127812e-03
  5.0951397e-03 -5.4570917e-03  1.1922935e-02 -1.4340965e-02
  2.5891300e-02 -1.1879190e-02  1.2578461e-02 -4.7591039e-03
  1.1802269e-02  6.2032955e-03  1.6054137e-02 -7.9412646e-04
  1.1291351e-02 -3.7113843e-03  1.7568259e-02 -2.5115690e-03
 -1.5391726e-03  9.1540328e-03  8.8399130e-03 -6.6912181e-03
 -2.4908040e-03 -8.2248074e-04  2.3335388e-03 -3.5520674e-03
 -5.6501479e-03  5.3699967e-03 -7.1066603e-04 -1.2828546e-03
 -2.6634884e-03 -4.7924201e-03  1.1210024e-03  7.6918429e-04
 -7.7953035e-04 -1.3284151e-03  3.4137275e-03 -1.4797934e-03
  2.1565316e-04 -6.7319803e-03  1.2819365e-03 -3.9422995e-03
  2.9896360e-03  1.2128143e-04  7.4498548e-05  2.4599790e-04
  2.5619645e-03 -2.7880522e-03  3.4644879e-03 -3.5602663e-04
  2.8925783e-03  2.5455584e-03  2.7343616e-03 -1.1573991e-03
  1.1769404e-04 -6.8576328e-05  2.3004624e-03 -3.2717875e-03
  1.9635172e-04  2.5554890e-03 -2.2836584e-04 -2.2166601e-03
0090_1
  1.0000000e+00 -2.4802820e-18  1.1561658e-17  1.0648199e-01
 -6.3558166e-02  2.0734515e-02 -9.5779019e-03  1.2474027e-02
  5.5990421e-02 -4.4092913e-02 -1.0381207e-02  1.7438824e-02
 -2.8408790e-02 -2.1973101e-02  2.1403406e-03 -7.4329908e-03
  1.5180618e-02 -5.1337940e-02 -3.4867666e-03 -1.1998282e-02
 -1.7220314e-03 -1.7072112e-02 -4.7584573e-03 -8.0803197e-03
  2.2837616e-02 -2.9924309e-02  7.7820087e-03 -1.9621147e-03
  1.0768920e-02 -4.3711982e-03  1.1021497e-02 -1.1824177e-02
  1.3948312e-02 -9.7641720e-03  6.1314166e-03 -1.4948218e-02
  3.1478104e-03  9.8281309e-03 -4.2334259e-03 -1.2111090e-02
  1.8966175e-03  2.9515594e-03 -2.2324217e-03 -3.4935539e-03
 -2.3789759e-03  1.1369905e-02 -1.6652952e-03 -5.1621650e-03
 -3.2529376e-03 -1.0331378e-03 -2.4292525e-03 -3.6780332e-03
 -5.6073833e-03  2.0342943e-03 -2.5821345e-03 -2.1678592e-03
 -5.2475886e-03 -4.6188414e-03 -7.9121296e-04 -1.8982599e-03
 -1.3255501e-03 -5.4658920e-04 -1.4005965e-03 -7.3681740e-04
 -1.7832458e-04 -5.3683066e-03  9.3590123e-04 -1.2471078e-03
  1.9175783e-03 -1.2858997e-03 -1.5380456e-03 -2.5476469e-03
  3.8368942e-04 -2.2428910e-03 -3.5355243e-03 -1.3351680e-03
  2.3467018e-03  1.7155039e-03 -3.8960725e-03  1.3515838e-03
0091_1
  1.0000000e+00  4.2855784e-18 -5.2265982e-17  7.8902626e-02
 -2.5673650e-02  5.1662610e-02 -1.3763321e-02 -1.3916883e-02
  8.5105032e-02 -2.4114937e-02 -2.0279641e-02  1.6397729e-02
 -8.2595817e-03  3.6350825e-03 -3.4147397e-03 -6.7735566e-03
  2.6741141e-02 -2.9664898e-02 -5.5591129e-03  6.7428268e-04
  4.9189826e-03 -1.8160217e-03  5.8309302e-03 -5.8380989e-03
  2.0814919e-02 -1.8761106e-02  5.0507782e-03 -6.1785839e-03
  1.1883684e-02  2.3529884e-03  4.8631697e-03 -3.7694038e-03
  1.3568242e-02 -6.7833101e-03  7.6961866e-03  6.7741765e-04
  9.2852323e-03  8.9298596e-03  9.1727178e-03  2.4885053e-03
  6.0950124e-03 -1.7834707e-03  1.2829583e-02 -3.2232682e-04
  1.1011302e-03  6.2818393e-03  6.0526093e-03 -4.1294196e-03
 -3.1456438e-03 -1.1727000e-03  2.2712908e-03 -2.4116387e-03
 -2.2372676e-03  3.6619991e-03 -1.0858686e-03  7.9766232e-04
 -2.3987174e-03 -3.1275298e-03  2.4019432e-03  1.5331436e-03
  2.3109318e-04 -2.4363172e-03  1.3802653e-03 -9.4197683e-04
 -1.6042143e-03 -4.2193189e-03  1.0592489e-03 -1.5688400e-03
  3.4337717e-03 -1.5773037e-03  5.1727286e-05 -1.2520319e-03
  1.5298109e-03 -2.1975101e-03  3.9516591e-04 -5.5959807e-04
  4.3922807e-03 -2.0559589e-04  1.6626130e-03  5.7019036e-05
0092_1
  1.0000000e+00  1.9487659e-17 -8.2236755e-17  1.2385444e-01
 -1.1663272e-01 -4.0237537e-02 -1.5100966e-02  6.5076024e-03
  5.2893427e-02 -9.3955714e-02 -4.1037985e-03 -4.0460260e-03
 -2.1622930e-02 -6.4405533e-02  5.7950459e-03 -3.4914558e-02
  4.7048351e-02 -5.6935047e-02  6.7281795e-04 -1.9397713e-02
  1.2335119e-02 -1.1175307e-02  1.5831340e-02 -2.1558159e-02
  2.5513790e-02 -5.6220037e-04  6.2067244e-04 -1.9300860e-02
 -5.0288350e-03  1.8166720e-02 -2.6803955e-03 -7.8328898e-03
 -2.9957302e-03  4.6025882e-03 -4.7395610e-03 -2.3927041e-03
 -1.6009782e-02  4.4853370e-03 -2.1693189e-03 -1.4503419e-03
 -6.1852873e-03 -9.2816007e-03 -3.3820631e-03 -2.5708486e-03
 -6.6986366e-03 -3.0781047e-03 -4.2112776e-03 -2.4845763e-03
  3.3247251e-03 -5.7382046e-03 -5.1488188e-03  1.0293725e-03
  1.6652064e-03  1.5117188e-03 -2.2569371e-03 -4.2657544e-04
  1.2529987e-03 -8.4516512e-04 -6.5926043e-03  6.8490892e-04
 -1.3473433e-03  5.0943805e-03 -1.0386702e-03  3.2272734e-03
 -1.3259507e-05 -6.2525362e-04 -9.4342911e-04 -9.2513003e-04
 -3.1847209e-04  2.1463704e-03  1.6376843e-04  6.4527485e-04
  5.8267443e-04 -1.4439296e-03 -7.2183118e-04 -1.8735090e-04
  7.2114327e-04  3.2753202e-03  5.2498186e-04  3.8430334e-03
0094_1
  1.0000000e+00  8.3166817e-18 -9.1583826e-17  8.7208321e-02
 -4.9974989e-02  7.4309199e-02 -3.1464750e-02 -8.6542804e-03
  9.8855841e-02 -2.4638053e-03 -2.6455562e-02  2.9179689e-02
 -7.6883162e-03  7.9046344e-03  1.1009673e-02 -2.1561629e-03
  3.1733956e-02 -1.9266370e-02  5.4167954e-03 -1.4799630e-02
  1.8832784e-03  5.5298507e-03 -3.0975380e-03 -1.5344257e-02
  2.2217588e-02 -6.4642947e-03 -1.6691823e-03  7.1765335e-03
  9.6927146e-03  1.1651963e-02  1.2464194e-02  1.0278651e-02
  1.6246248e-02 -4.6389667e-04  1.4551604e-02  8.2722488e-03
  4.3188315e-03  8.5506427e-03  9.9970148e-03  5.1469003e-03
  1.5932913e-03 -5.4762822e-04  5.8747633e-03  6.6985737e-03
 -3.2348728e-03  7.1828445e-03  2.5502856e-03  5.9275305e-03
 -2.3224314e-03 -1.9618782e-03  3.3461935e-03  6.3843673e-03
 -2.0277232e-03  1.5740297e-03  4.0434347e-03  1.4570934e-03
 -1.5633493e-03 -5.0226860e-03  1.9665910e-03 -1.8620102e-03
  4.1043924e-04  4.4818714e-05 -9.7143624e-04 -1.6470479e-03
  7.9367729e-04 -2.3541543e-03 -6.1436634e-04  6.2634685e-04
  3.6537231e-03  2.1755675e-03  1.4332457e-05  1.5205805e-03
  1.8090138e-03 -4.1706157e-04 -1.7996193e-04  2.4600884e-03
  2.2917711e-03  2.2655483e-03  1.2035714e-03  3.6171406e-03
0097_1
  1.0000000e+00  2.3169014e-18 -2.7799174e-17  1.1186654e-01
 -5.9004572e-02  3.7355755e-02 -2.2247570e-02 -2.1054374e-02
  9.1651382e-02 -3.4817736e-02 -3.2847074e-02  1.2699631e-02
 -4.3545476e-03 -1.9486647e-02  3.2316840e-03 -3.9279894e-03
  4.0161479e-02 -3.5798519e-02  1.5254827e-02 -1.0502799e-02
  1.0528581e-02 -7.5429573e-04  9.2294277e-03 -2.0049062e-02
  2.7980883e-02 -6.4760476e-03  8.8234364e-03  1.1351550e-03
  6.4945072e-03  1.1723866e-02  1.7281591e-02  6.8183271e-04
  6.3115134e-03 -6.1178026e-04  1.7015456e-02 -3.6085271e-04
 -7.9828298e-03  6.5417296e-03  9.8407681e-03 -7.1986019e-03
 -5.2078844e-03 -4.5981352e-03  2.8104689e-03 -5.3008785e-03
 -4.5283734e-03 -3.2992973e-05 -1.8213706e-03 -3.8798439e-03
  1.4213592e-03 -7.9297203e-03  6.8376339e-04  3.1497140e-04
  3.8484062e-03 -1.1747766e-03  3.3332768e-03 -1.4895582e-03
  4.3240406e-03 -3.8014347e-03  3.8279868e-03 -3.1285870e-03
  3.0496456e-03  3.6998001e-03  2.0407655e-03 -1.6433469e-03
  8.1346823e-05  1.1860184e-03  4.0704428e-03 -1.9004374e-03
 -9.6541858e-04  4.1396471e-03  1.6867807e-03 -2.0595737e-03
 -3.0067952e-03 -7.6571523e-04  1.8911831e-03 -2.7261983e-03
 -1.3913699e-03  5.4708957e-05 -1.4404044e-03 -1.6815958e-03
