# Supplementary material for: An Expanded View on the Morphological Diversity of Long-Nosed Antlion Larvae Further Supports a Decline of Silky Lacewings in the Past 100 Million Years
Source: Insects. 2023 Feb 9;14(2):170. doi: 10.3390/insects14020170 (PMC9966087; doi:10.3390/insects14020170)
Supplement: Supplementary file 1 [file insects-14-00170-s001.zip › SupplFilesPsycho2/SupplFileS2_Psycho2/04_body_w_stylet.pcc]

6 20
Prin1
-2StD
  1.000000e+000  8.705985e-019 -4.435843e-018  1.137889e-001
 -8.391637e-002 -1.024800e-002 -3.603402e-002 -1.708751e-002
  6.657339e-002 -7.194468e-002 -1.765979e-002  1.708898e-002
 -1.861419e-002 -4.717648e-002  1.228150e-002 -7.107152e-003
  3.831087e-002 -5.080545e-002  1.160904e-002 -3.149344e-003
  1.056287e-002 -1.061238e-002  1.129084e-002 -9.220732e-003
  2.800053e-002 -1.020785e-002  1.085668e-002 -2.143473e-003
  2.662079e-003  8.356638e-003  1.296280e-002 -4.564783e-003
  2.208077e-003 -2.090873e-003  8.192493e-003 -1.794941e-003
 -1.114396e-002  5.258538e-003  2.425787e-003 -3.510399e-003
 -5.368817e-003 -5.902847e-003 -1.450531e-003  3.374382e-004
 -6.056053e-003 -3.614387e-004 -1.501832e-003 -5.076668e-004
  2.650824e-004 -6.873550e-003 -2.231122e-003  5.496615e-004
  2.371311e-005 -1.126915e-004 -1.085074e-003 -2.258956e-004
  1.123323e-003 -3.025250e-003 -1.371795e-003 -1.280403e-004
  7.265665e-004  2.661803e-003  2.959401e-004 -3.141846e-004
  2.641194e-004 -1.684195e-003  1.768461e-003 -7.020510e-004
 -2.233069e-004  1.480538e-003 -2.165443e-004 -8.755367e-004
 -1.107327e-003 -1.462697e-003 -7.313293e-004 -6.613898e-004
  2.897602e-004  1.431599e-003 -4.026262e-004 -2.555377e-004
MEAN
  1.000000e+000  8.705985e-019 -4.435843e-018  1.137889e-001
 -4.481050e-002  3.810683e-002 -1.282509e-002 -1.708751e-002
  8.465343e-002 -2.727720e-002 -2.616348e-002  1.708898e-002
 -9.513560e-003 -6.162042e-003  1.060986e-003 -7.107152e-003
  3.270031e-002 -2.860630e-002  3.839249e-004 -3.149344e-003
  6.261508e-003 -2.108195e-003  7.308966e-003 -9.220732e-003
  2.210311e-002 -1.283070e-002  7.671998e-003 -2.143473e-003
  6.624060e-003  5.049326e-003  9.730481e-003 -4.564783e-003
  9.044007e-003 -3.738676e-003  8.134483e-003 -1.794941e-003
  9.453492e-004  7.062161e-003  4.626997e-003 -3.510399e-003
  1.901868e-003 -1.712162e-003  3.047264e-003  3.374382e-004
 -1.683987e-004  4.281263e-003  2.262533e-003 -5.076668e-004
  1.502256e-004 -2.762463e-003  2.326231e-003  5.496615e-004
  2.798274e-004  1.909695e-003  1.561116e-003 -2.258956e-004
 -3.785658e-004 -2.500388e-003  1.917225e-003 -1.280403e-004
  7.030827e-004  1.161089e-003  9.177412e-004 -3.141846e-004
 -5.680454e-004 -1.911006e-003  1.642332e-003 -7.020510e-004
  8.969484e-004  7.517967e-004  1.860719e-004 -8.755367e-004
 -3.984845e-004 -1.187752e-003  6.594053e-004 -6.613898e-004
  1.405823e-003  6.517273e-004  6.649095e-005 -2.555377e-004
+2StD
  1.000000e+000  8.705985e-019 -4.435843e-018  1.137889e-001
 -5.704629e-003  8.646166e-002  1.038384e-002 -1.708751e-002
  1.027335e-001  1.739028e-002 -3.466717e-002  1.708898e-002
 -4.129349e-004  3.485239e-002 -1.015952e-002 -7.107152e-003
  2.708975e-002 -6.407146e-003 -1.084119e-002 -3.149344e-003
  1.960150e-003  6.395993e-003  3.327094e-003 -9.220732e-003
  1.620569e-002 -1.545355e-002  4.487312e-003 -2.143473e-003
  1.058604e-002  1.742014e-003  6.498166e-003 -4.564783e-003
  1.587994e-002 -5.386479e-003  8.076473e-003 -1.794941e-003
  1.303466e-002  8.865784e-003  6.828207e-003 -3.510399e-003
  9.172553e-003  2.478523e-003  7.545059e-003  3.374382e-004
  5.719256e-003  8.923965e-003  6.026898e-003 -5.076668e-004
  3.536884e-005  1.348624e-003  6.883584e-003  5.496615e-004
  5.359417e-004  3.932082e-003  4.207306e-003 -2.258956e-004
 -1.880454e-003 -1.975526e-003  5.206245e-003 -1.280403e-004
  6.795989e-004 -3.396250e-004  1.539542e-003 -3.141846e-004
 -1.400210e-003 -2.137817e-003  1.516203e-003 -7.020510e-004
  2.017204e-003  2.305567e-005  5.886881e-004 -8.755367e-004
  3.103579e-004 -9.128074e-004  2.050140e-003 -6.613898e-004
  2.521886e-003 -1.281448e-004  5.356081e-004 -2.555377e-004
Prin2
-2StD
  1.000000e+000  8.705985e-019 -4.435843e-018  1.137889e-001
 -5.117878e-002  6.301817e-002 -3.832161e-002 -1.708751e-002
  9.926242e-002 -3.034265e-002 -2.301947e-002  1.708898e-002
 -1.244948e-003 -7.348850e-003  1.012733e-002 -7.107152e-003
  4.099804e-002 -2.744553e-002  1.166535e-002 -3.149344e-003
  1.464527e-002  6.445296e-003  1.080428e-002 -9.220732e-003
  2.696250e-002 -5.986466e-003  1.393320e-002 -2.143473e-003
  7.163696e-003  1.212688e-002  1.853078e-002 -4.564783e-003
  4.636205e-003  2.605573e-004  1.237008e-002 -1.794941e-003
 -3.252015e-003  9.036117e-003  4.645503e-003 -3.510399e-003
 -2.561926e-003 -2.957354e-003  2.740774e-003  3.374382e-004
 -9.303022e-004  1.914589e-003  2.591639e-003 -5.076668e-004
  5.655520e-004 -5.872932e-003  3.148414e-003  5.496615e-004
  2.777223e-003 -2.993578e-004  2.260202e-003 -2.258956e-004
  1.284375e-003 -2.753344e-003  3.218715e-003 -1.280403e-004
  3.068640e-003  2.010889e-003  1.979537e-003 -3.141846e-004
 -7.560285e-006 -6.556805e-004  1.755401e-003 -7.020510e-004
  8.910535e-004  1.511595e-003  3.711184e-004 -8.755367e-004
 -1.436227e-003 -3.313335e-004  1.305792e-003 -6.613898e-004
  1.146950e-003  4.903193e-004  7.273166e-004 -2.555377e-004
MEAN
  1.000000e+000  8.705985e-019 -4.435843e-018  1.137889e-001
 -4.481050e-002  3.810683e-002 -1.282509e-002 -1.708751e-002
  8.465343e-002 -2.727720e-002 -2.616348e-002  1.708898e-002
 -9.513560e-003 -6.162042e-003  1.060986e-003 -7.107152e-003
  3.270031e-002 -2.860630e-002  3.839249e-004 -3.149344e-003
  6.261508e-003 -2.108195e-003  7.308966e-003 -9.220732e-003
  2.210311e-002 -1.283070e-002  7.671998e-003 -2.143473e-003
  6.624060e-003  5.049326e-003  9.730481e-003 -4.564783e-003
  9.044007e-003 -3.738676e-003  8.134483e-003 -1.794941e-003
  9.453492e-004  7.062161e-003  4.626997e-003 -3.510399e-003
  1.901868e-003 -1.712162e-003  3.047264e-003  3.374382e-004
 -1.683987e-004  4.281263e-003  2.262533e-003 -5.076668e-004
  1.502256e-004 -2.762463e-003  2.326231e-003  5.496615e-004
  2.798274e-004  1.909695e-003  1.561116e-003 -2.258956e-004
 -3.785658e-004 -2.500388e-003  1.917225e-003 -1.280403e-004
  7.030827e-004  1.161089e-003  9.177412e-004 -3.141846e-004
 -5.680454e-004 -1.911006e-003  1.642332e-003 -7.020510e-004
  8.969484e-004  7.517967e-004  1.860719e-004 -8.755367e-004
 -3.984845e-004 -1.187752e-003  6.594053e-004 -6.613898e-004
  1.405823e-003  6.517273e-004  6.649095e-005 -2.555377e-004
+2StD
  1.000000e+000  8.705985e-019 -4.435843e-018  1.137889e-001
 -3.844222e-002  1.319549e-002  1.267143e-002 -1.708751e-002
  7.004444e-002 -2.421175e-002 -2.930749e-002  1.708898e-002
 -1.778217e-002 -4.975234e-003 -8.005362e-003 -7.107152e-003
  2.440258e-002 -2.976707e-002 -1.089750e-002 -3.149344e-003
 -2.122254e-003 -1.066169e-002  3.813652e-003 -9.220732e-003
  1.724372e-002 -1.967493e-002  1.410798e-003 -2.143473e-003
  6.084424e-003 -2.028224e-003  9.301859e-004 -4.564783e-003
  1.345181e-002 -7.737909e-003  3.898884e-003 -1.794941e-003
  5.142713e-003  5.088205e-003  4.608491e-003 -3.510399e-003
  6.365662e-003 -4.669701e-004  3.353754e-003  3.374382e-004
  5.935048e-004  6.647937e-003  1.933427e-003 -5.076668e-004
 -2.651008e-004  3.480063e-004  1.504048e-003  5.496615e-004
 -2.217568e-003  4.118748e-003  8.620300e-004 -2.258956e-004
 -2.041506e-003 -2.247432e-003  6.157350e-004 -1.280403e-004
 -1.662474e-003  3.112894e-004 -1.440544e-004 -3.141846e-004
 -1.128531e-003 -3.166332e-003  1.529263e-003 -7.020510e-004
  9.028433e-004 -8.001963e-006  1.025398e-006 -8.755367e-004
  6.392575e-004 -2.044170e-003  1.301897e-005 -6.613898e-004
  1.664696e-003  8.131353e-004 -5.943347e-004 -2.555377e-004
Prin3
-2StD
  1.000000e+000  8.705985e-019 -4.435843e-018  1.137889e-001
 -4.506557e-002  5.380293e-002 -2.609946e-002 -1.708751e-002
  7.069008e-002 -3.279877e-002 -3.161971e-002  1.708898e-002
 -1.684232e-002 -4.389021e-003 -6.301654e-003 -7.107152e-003
  2.251360e-002 -4.273501e-002 -2.287087e-003 -3.149344e-003
  4.755125e-003 -1.006921e-002  2.646855e-003 -9.220732e-003
  2.304669e-002 -2.420279e-002  5.699545e-003 -2.143473e-003
  1.501009e-002  1.203765e-003  8.858805e-003 -4.564783e-003
  1.353309e-002 -6.248489e-003  1.162340e-002 -1.794941e-003
  5.816726e-003  1.036846e-002  6.628755e-003 -3.510399e-003
 -2.635787e-005  1.421861e-003  3.971565e-003  3.374382e-004
 -1.813463e-003  7.652466e-003  2.002781e-003 -5.076668e-004
 -5.004654e-003 -1.949175e-003  1.035272e-003  5.496615e-004
 -1.773858e-003  9.236569e-004  2.650054e-004 -2.258956e-004
 -3.257436e-003 -4.410566e-003  1.283615e-003 -1.280403e-004
  9.898022e-004 -1.282201e-003 -1.047404e-003 -3.141846e-004
 -1.159707e-003 -2.911227e-003  9.352367e-004 -7.020510e-004
  2.610806e-003 -5.063404e-004  1.281048e-004 -8.755367e-004
 -1.146375e-004 -1.224638e-003  5.203103e-004 -6.613898e-004
  2.723229e-003  1.870063e-004 -7.275658e-004 -2.555377e-004
MEAN
  1.000000e+000  8.705985e-019 -4.435843e-018  1.137889e-001
 -4.481050e-002  3.810683e-002 -1.282509e-002 -1.708751e-002
  8.465343e-002 -2.727720e-002 -2.616348e-002  1.708898e-002
 -9.513560e-003 -6.162042e-003  1.060986e-003 -7.107152e-003
  3.270031e-002 -2.860630e-002  3.839249e-004 -3.149344e-003
  6.261508e-003 -2.108195e-003  7.308966e-003 -9.220732e-003
  2.210311e-002 -1.283070e-002  7.671998e-003 -2.143473e-003
  6.624060e-003  5.049326e-003  9.730481e-003 -4.564783e-003
  9.044007e-003 -3.738676e-003  8.134483e-003 -1.794941e-003
  9.453492e-004  7.062161e-003  4.626997e-003 -3.510399e-003
  1.901868e-003 -1.712162e-003  3.047264e-003  3.374382e-004
 -1.683987e-004  4.281263e-003  2.262533e-003 -5.076668e-004
  1.502256e-004 -2.762463e-003  2.326231e-003  5.496615e-004
  2.798274e-004  1.909695e-003  1.561116e-003 -2.258956e-004
 -3.785658e-004 -2.500388e-003  1.917225e-003 -1.280403e-004
  7.030827e-004  1.161089e-003  9.177412e-004 -3.141846e-004
 -5.680454e-004 -1.911006e-003  1.642332e-003 -7.020510e-004
  8.969484e-004  7.517967e-004  1.860719e-004 -8.755367e-004
 -3.984845e-004 -1.187752e-003  6.594053e-004 -6.613898e-004
  1.405823e-003  6.517273e-004  6.649095e-005 -2.555377e-004
+2StD
  1.000000e+000  8.705985e-019 -4.435843e-018  1.137889e-001
 -4.455543e-002  2.241073e-002  4.492846e-004 -1.708751e-002
  9.861678e-002 -2.175563e-002 -2.070725e-002  1.708898e-002
 -2.184804e-003 -7.935063e-003  8.423626e-003 -7.107152e-003
  4.288702e-002 -1.447759e-002  3.054937e-003 -3.149344e-003
  7.767891e-003  5.852822e-003  1.197108e-002 -9.220732e-003
  2.115953e-002 -1.458607e-003  9.644451e-003 -2.143473e-003
 -1.761974e-003  8.894887e-003  1.060216e-002 -4.564783e-003
  4.554925e-003 -1.228863e-003  4.645569e-003 -1.794941e-003
 -3.926027e-003  3.755864e-003  2.625239e-003 -3.510399e-003
  3.830094e-003 -4.846185e-003  2.122963e-003  3.374382e-004
  1.476665e-003  9.100598e-004  2.522285e-003 -5.076668e-004
  5.305105e-003 -3.575751e-003  3.617190e-003  5.496615e-004
  2.333513e-003  2.895733e-003  2.857227e-003 -2.258956e-004
  2.500304e-003 -5.902095e-004  2.550835e-003 -1.280403e-004
  4.163632e-004  3.604379e-003  2.882887e-003 -3.141846e-004
  2.361618e-005 -9.107850e-004  2.349427e-003 -7.020510e-004
 -8.169093e-004  2.009934e-003  2.440390e-004 -8.755367e-004
 -6.823315e-004 -1.150866e-003  7.985003e-004 -6.613898e-004
  8.841738e-005  1.116448e-003  8.605477e-004 -2.555377e-004
Prin4
-2StD
  1.000000e+000  8.705985e-019 -4.435843e-018  1.137889e-001
 -3.298035e-002  2.739250e-002 -2.110196e-002 -1.708751e-002
  8.792857e-002 -2.192607e-002 -3.329840e-002  1.708898e-002
 -9.541271e-003 -8.068248e-003  4.141354e-003 -7.107152e-003
  2.965474e-002 -2.649928e-002  6.245028e-003 -3.149344e-003
  4.335840e-003 -4.670183e-003  1.174832e-002 -9.220732e-003
  2.347188e-002 -1.385513e-002  1.035721e-002 -2.143473e-003
  1.014540e-002  1.360049e-003  1.665052e-002 -4.564783e-003
  1.241188e-002 -6.395076e-003  1.664103e-002 -1.794941e-003
  1.369789e-003  5.959028e-003  1.171093e-002 -3.510399e-003
  1.950684e-003 -1.455227e-003  6.943340e-003  3.374382e-004
 -2.826783e-003  3.665868e-003  2.634182e-003 -5.076668e-004
 -2.055843e-003 -3.688638e-003  1.819711e-003  5.496615e-004
 -1.396897e-003  2.036584e-004  1.435835e-003 -2.258956e-004
  6.246020e-004 -4.713383e-003  3.826803e-003 -1.280403e-004
  2.143052e-003 -1.073084e-003  1.383316e-003 -3.141846e-004
  1.146886e-003 -2.757885e-003  3.775916e-003 -7.020510e-004
  2.053587e-003  1.295405e-003  7.818322e-004 -8.755367e-004
 -2.624928e-005 -4.546499e-004  1.542802e-003 -6.613898e-004
  5.038362e-004  1.024134e-003  5.860573e-004 -2.555377e-004
MEAN
  1.000000e+000  8.705985e-019 -4.435843e-018  1.137889e-001
 -4.481050e-002  3.810683e-002 -1.282509e-002 -1.708751e-002
  8.465343e-002 -2.727720e-002 -2.616348e-002  1.708898e-002
 -9.513560e-003 -6.162042e-003  1.060986e-003 -7.107152e-003
  3.270031e-002 -2.860630e-002  3.839249e-004 -3.149344e-003
  6.261508e-003 -2.108195e-003  7.308966e-003 -9.220732e-003
  2.210311e-002 -1.283070e-002  7.671998e-003 -2.143473e-003
  6.624060e-003  5.049326e-003  9.730481e-003 -4.564783e-003
  9.044007e-003 -3.738676e-003  8.134483e-003 -1.794941e-003
  9.453492e-004  7.062161e-003  4.626997e-003 -3.510399e-003
  1.901868e-003 -1.712162e-003  3.047264e-003  3.374382e-004
 -1.683987e-004  4.281263e-003  2.262533e-003 -5.076668e-004
  1.502256e-004 -2.762463e-003  2.326231e-003  5.496615e-004
  2.798274e-004  1.909695e-003  1.561116e-003 -2.258956e-004
 -3.785658e-004 -2.500388e-003  1.917225e-003 -1.280403e-004
  7.030827e-004  1.161089e-003  9.177412e-004 -3.141846e-004
 -5.680454e-004 -1.911006e-003  1.642332e-003 -7.020510e-004
  8.969484e-004  7.517967e-004  1.860719e-004 -8.755367e-004
 -3.984845e-004 -1.187752e-003  6.594053e-004 -6.613898e-004
  1.405823e-003  6.517273e-004  6.649095e-005 -2.555377e-004
+2StD
  1.000000e+000  8.705985e-019 -4.435843e-018  1.137889e-001
 -5.664065e-002  4.882116e-002 -4.548224e-003 -1.708751e-002
  8.137829e-002 -3.262833e-002 -1.902856e-002  1.708898e-002
 -9.485849e-003 -4.255836e-003 -2.019382e-003 -7.107152e-003
  3.574588e-002 -3.071332e-002 -5.477178e-003 -3.149344e-003
  8.187176e-003  4.537931e-004  2.869616e-003 -9.220732e-003
  2.073434e-002 -1.180627e-002  4.986789e-003 -2.143473e-003
  3.102717e-003  8.738603e-003  2.810443e-003 -4.564783e-003
  5.676136e-003 -1.082276e-003 -3.720641e-004 -1.794941e-003
  5.209091e-004  8.165294e-003 -2.456940e-003 -3.510399e-003
  1.853052e-003 -1.969097e-003 -8.488122e-004  3.374382e-004
  2.489985e-003  4.896658e-003  1.890884e-003 -5.076668e-004
  2.356294e-003 -1.836288e-003  2.832751e-003  5.496615e-004
  1.956551e-003  3.615732e-003  1.686397e-003 -2.258956e-004
 -1.381734e-003 -2.873929e-004  7.646685e-006 -1.280403e-004
 -7.368868e-004  3.395262e-003  4.521666e-004 -3.141846e-004
 -2.282976e-003 -1.064127e-003 -4.912519e-004 -7.020510e-004
 -2.596906e-004  2.081889e-004 -4.096884e-004 -8.755367e-004
 -7.707197e-004 -1.920854e-003 -2.239911e-004 -6.613898e-004
  2.307810e-003  2.793209e-004 -4.530754e-004 -2.555377e-004
Prin5
-2StD
  1.000000e+000  8.705985e-019 -4.435843e-018  1.137889e-001
 -4.172705e-002  3.942140e-002 -3.956577e-003 -1.708751e-002
  8.387915e-002 -2.717244e-002 -1.925021e-002  1.708898e-002
 -8.184471e-003 -8.608668e-003 -7.652304e-004 -7.107152e-003
  3.167726e-002 -3.232970e-002 -1.829173e-003 -3.149344e-003
  1.026126e-002 -2.495845e-003  6.528365e-003 -9.220732e-003
  2.736000e-002 -1.303124e-002  9.049315e-003 -2.143473e-003
  1.142049e-002  7.274177e-003  1.475379e-002 -4.564783e-003
  9.578388e-003 -9.493165e-004  1.421929e-002 -1.794941e-003
 -1.983815e-003  1.015130e-002  5.128223e-003 -3.510399e-003
 -3.443870e-003 -1.592383e-004  1.185494e-003  3.374382e-004
 -3.760988e-003  3.583835e-003 -1.065873e-003 -5.076668e-004
 -1.158917e-003 -6.078729e-003  8.589999e-004  5.496615e-004
  1.618624e-003 -1.828407e-003  1.655676e-003 -2.258956e-004
  2.222032e-003 -4.349879e-003  1.948099e-003 -1.280403e-004
  4.214675e-003  1.319046e-003  2.256502e-003 -3.141846e-004
  1.195296e-003 -6.702037e-004  2.629773e-003 -7.020510e-004
  7.911967e-004  2.644656e-003  1.062675e-003 -8.755367e-004
 -1.798595e-003  3.445460e-004  3.911238e-004 -6.613898e-004
 -1.525588e-006  1.088755e-003 -4.192558e-004 -2.555377e-004
MEAN
  1.000000e+000  8.705985e-019 -4.435843e-018  1.137889e-001
 -4.481050e-002  3.810683e-002 -1.282509e-002 -1.708751e-002
  8.465343e-002 -2.727720e-002 -2.616348e-002  1.708898e-002
 -9.513560e-003 -6.162042e-003  1.060986e-003 -7.107152e-003
  3.270031e-002 -2.860630e-002  3.839249e-004 -3.149344e-003
  6.261508e-003 -2.108195e-003  7.308966e-003 -9.220732e-003
  2.210311e-002 -1.283070e-002  7.671998e-003 -2.143473e-003
  6.624060e-003  5.049326e-003  9.730481e-003 -4.564783e-003
  9.044007e-003 -3.738676e-003  8.134483e-003 -1.794941e-003
  9.453492e-004  7.062161e-003  4.626997e-003 -3.510399e-003
  1.901868e-003 -1.712162e-003  3.047264e-003  3.374382e-004
 -1.683987e-004  4.281263e-003  2.262533e-003 -5.076668e-004
  1.502256e-004 -2.762463e-003  2.326231e-003  5.496615e-004
  2.798274e-004  1.909695e-003  1.561116e-003 -2.258956e-004
 -3.785658e-004 -2.500388e-003  1.917225e-003 -1.280403e-004
  7.030827e-004  1.161089e-003  9.177412e-004 -3.141846e-004
 -5.680454e-004 -1.911006e-003  1.642332e-003 -7.020510e-004
  8.969484e-004  7.517967e-004  1.860719e-004 -8.755367e-004
 -3.984845e-004 -1.187752e-003  6.594053e-004 -6.613898e-004
  1.405823e-003  6.517273e-004  6.649095e-005 -2.555377e-004
+2StD
  1.000000e+000  8.705985e-019 -4.435843e-018  1.137889e-001
 -4.789395e-002  3.679226e-002 -2.169360e-002 -1.708751e-002
  8.542771e-002 -2.738196e-002 -3.307675e-002  1.708898e-002
 -1.084265e-002 -3.715416e-003  2.887202e-003 -7.107152e-003
  3.372336e-002 -2.488290e-002  2.597023e-003 -3.149344e-003
  2.261758e-003 -1.720545e-003  8.089567e-003 -9.220732e-003
  1.684622e-002 -1.263016e-002  6.294681e-003 -2.143473e-003
  1.827629e-003  2.824475e-003  4.707170e-003 -4.564783e-003
  8.509626e-003 -6.528036e-003  2.049678e-003 -1.794941e-003
  3.874514e-003  3.973018e-003  4.125771e-003 -3.510399e-003
  7.247606e-003 -3.265086e-003  4.909034e-003  3.374382e-004
  3.424190e-003  4.978691e-003  5.590939e-003 -5.076668e-004
  1.459369e-003  5.538033e-004  3.793462e-003  5.496615e-004
 -1.058969e-003  5.647797e-003  1.466556e-003 -2.258956e-004
 -2.979164e-003 -6.508965e-004  1.886351e-003 -1.280403e-004
 -2.808509e-003  1.003132e-003 -4.210198e-004 -3.141846e-004
 -2.331387e-003 -3.151808e-003  6.548907e-004 -7.020510e-004
  1.002700e-003 -1.141063e-003 -6.905308e-004 -8.755367e-004
  1.001626e-003 -2.720050e-003  9.276868e-004 -6.613898e-004
  2.813172e-003  2.146998e-004  5.522377e-004 -2.555377e-004
Prin6
-2StD
  1.000000e+000  8.705985e-019 -4.435843e-018  1.137889e-001
 -5.387872e-002  3.840961e-002 -1.339440e-002 -1.708751e-002
  8.680627e-002 -1.861860e-002 -2.413603e-002  1.708898e-002
 -1.500598e-002 -7.275825e-003  2.268046e-003 -7.107152e-003
  3.209766e-002 -2.597751e-002  1.565011e-003 -3.149344e-003
  3.049968e-003 -4.059612e-003  2.478868e-003 -9.220732e-003
  2.467759e-002 -1.279741e-002  4.580414e-003 -2.143473e-003
  6.578104e-003  3.794118e-003  1.114586e-002 -4.564783e-003
  1.253289e-002 -3.564862e-003  1.035373e-002 -1.794941e-003
 -1.425270e-004  6.814972e-003  5.413500e-003 -3.510399e-003
  2.240470e-003 -1.018482e-003  3.327761e-003  3.374382e-004
 -2.343490e-003  5.189323e-003  1.721453e-003 -5.076668e-004
  6.171814e-004 -3.015447e-003  1.180814e-003  5.496615e-004
 -7.388632e-004  1.650947e-003  1.310232e-003 -2.258956e-004
  2.115684e-004 -3.692319e-003  2.207609e-003 -1.280403e-004
  1.840066e-004  1.764600e-003  1.098280e-003 -3.141846e-004
  3.831366e-004 -2.333335e-003  1.544297e-003 -7.020510e-004
  6.438716e-004  1.592737e-003 -1.546623e-006 -8.755367e-004
 -1.584441e-004 -1.535531e-003  2.121820e-004 -6.613898e-004
  1.097097e-003  1.638387e-003 -1.369451e-004 -2.555377e-004
MEAN
  1.000000e+000  8.705985e-019 -4.435843e-018  1.137889e-001
 -4.481050e-002  3.810683e-002 -1.282509e-002 -1.708751e-002
  8.465343e-002 -2.727720e-002 -2.616348e-002  1.708898e-002
 -9.513560e-003 -6.162042e-003  1.060986e-003 -7.107152e-003
  3.270031e-002 -2.860630e-002  3.839249e-004 -3.149344e-003
  6.261508e-003 -2.108195e-003  7.308966e-003 -9.220732e-003
  2.210311e-002 -1.283070e-002  7.671998e-003 -2.143473e-003
  6.624060e-003  5.049326e-003  9.730481e-003 -4.564783e-003
  9.044007e-003 -3.738676e-003  8.134483e-003 -1.794941e-003
  9.453492e-004  7.062161e-003  4.626997e-003 -3.510399e-003
  1.901868e-003 -1.712162e-003  3.047264e-003  3.374382e-004
 -1.683987e-004  4.281263e-003  2.262533e-003 -5.076668e-004
  1.502256e-004 -2.762463e-003  2.326231e-003  5.496615e-004
  2.798274e-004  1.909695e-003  1.561116e-003 -2.258956e-004
 -3.785658e-004 -2.500388e-003  1.917225e-003 -1.280403e-004
  7.030827e-004  1.161089e-003  9.177412e-004 -3.141846e-004
 -5.680454e-004 -1.911006e-003  1.642332e-003 -7.020510e-004
  8.969484e-004  7.517967e-004  1.860719e-004 -8.755367e-004
 -3.984845e-004 -1.187752e-003  6.594053e-004 -6.613898e-004
  1.405823e-003  6.517273e-004  6.649095e-005 -2.555377e-004
+2StD
  1.000000e+000  8.705985e-019 -4.435843e-018  1.137889e-001
 -3.574228e-002  3.780405e-002 -1.225578e-002 -1.708751e-002
  8.250059e-002 -3.593580e-002 -2.819093e-002  1.708898e-002
 -4.021137e-003 -5.048259e-003 -1.460739e-004 -7.107152e-003
  3.330296e-002 -3.123509e-002 -7.971612e-004 -3.149344e-003
  9.473048e-003 -1.567777e-004  1.213906e-002 -9.220732e-003
  1.952863e-002 -1.286399e-002  1.076358e-002 -2.143473e-003
  6.670016e-003  6.304534e-003  8.315102e-003 -4.564783e-003
  5.555124e-003 -3.912490e-003  5.915234e-003 -1.794941e-003
  2.033225e-003  7.309350e-003  3.840494e-003 -3.510399e-003
  1.563266e-003 -2.405842e-003  2.766767e-003  3.374382e-004
  2.006693e-003  3.373203e-003  2.803613e-003 -5.076668e-004
 -3.167302e-004 -2.509479e-003  3.471648e-003  5.496615e-004
  1.298518e-003  2.168443e-003  1.812000e-003 -2.258956e-004
 -9.687000e-004 -1.308457e-003  1.626841e-003 -1.280403e-004
  1.222159e-003  5.575775e-004  7.372027e-004 -3.141846e-004
 -1.519227e-003 -1.488677e-003  1.740367e-003 -7.020510e-004
  1.150025e-003 -8.914380e-005  3.736904e-004 -8.755367e-004
 -6.385249e-004 -8.399726e-004  1.106629e-003 -6.613898e-004
  1.714549e-003 -3.349321e-004  2.699270e-004 -2.555377e-004
