# Supplementary material for: An Expanded View on the Morphological Diversity of Long-Nosed Antlion Larvae Further Supports a Decline of Silky Lacewings in the Past 100 Million Years
Source: Insects. 2023 Feb 9;14(2):170. doi: 10.3390/insects14020170 (PMC9966087; doi:10.3390/insects14020170)
Supplement: Supplementary file 1 [file insects-14-00170-s001.zip › SupplFilesPsycho2/SupplFileS2_Psycho2/04_body_w_stylet.pcr]

[DATA INFORMATION]
DataFile
\\Mac\Home\Desktop\Shape_psycho_2\04_body_w_stylet.nef
DataAnalyzedTime
Fri Dec 16 16:31:46 2022
FileHeaderSize
2
Method
Covariance
DataNum
33
NumHarm
20
NumAnalHarm
20
Size
77
AnalSize
57
Const_a1
1
Const_b1
1
Const_c1
1
Const_d1
0

[ANALYZED COEFFICIENTS]
 -1 -1 -1 0
 1 1 1 0
 1 1 1 0
 1 1 1 0
 1 1 1 0
 1 1 1 0
 1 1 1 0
 1 1 1 0
 1 1 1 0
 1 1 1 0
 1 1 1 0
 1 1 1 0
 1 1 1 0
 1 1 1 0
 1 1 1 0
 1 1 1 0
 1 1 1 0
 1 1 1 0
 1 1 1 0
 1 1 1 0

[COEFFICIENTS MEAN]
  1.000000e+000  8.705985e-019 -4.435843e-018  1.137889e-001
 -4.481050e-002  3.810683e-002 -1.282509e-002 -1.708751e-002
  8.465343e-002 -2.727720e-002 -2.616348e-002  1.708898e-002
 -9.513560e-003 -6.162042e-003  1.060986e-003 -7.107152e-003
  3.270031e-002 -2.860630e-002  3.839249e-004 -3.149344e-003
  6.261508e-003 -2.108195e-003  7.308966e-003 -9.220732e-003
  2.210311e-002 -1.283070e-002  7.671998e-003 -2.143473e-003
  6.624060e-003  5.049326e-003  9.730481e-003 -4.564783e-003
  9.044007e-003 -3.738676e-003  8.134483e-003 -1.794941e-003
  9.453492e-004  7.062161e-003  4.626997e-003 -3.510399e-003
  1.901868e-003 -1.712162e-003  3.047264e-003  3.374382e-004
 -1.683987e-004  4.281263e-003  2.262533e-003 -5.076668e-004
  1.502256e-004 -2.762463e-003  2.326231e-003  5.496615e-004
  2.798274e-004  1.909695e-003  1.561116e-003 -2.258956e-004
 -3.785658e-004 -2.500388e-003  1.917225e-003 -1.280403e-004
  7.030827e-004  1.161089e-003  9.177412e-004 -3.141846e-004
 -5.680454e-004 -1.911006e-003  1.642332e-003 -7.020510e-004
  8.969484e-004  7.517967e-004  1.860719e-004 -8.755367e-004
 -3.984845e-004 -1.187752e-003  6.594053e-004 -6.613898e-004
  1.405823e-003  6.517273e-004  6.649095e-005 -2.555377e-004

[COVARIANCE MATRIX]
77 77

  6.381832e-004  6.950911e-005 -9.690753e-005  1.900770e-004
 -2.486172e-004  2.020199e-005  1.060081e-004 -9.813512e-005
  3.021566e-005  3.063508e-005  2.961098e-005 -1.193891e-005
 -4.754871e-005 -1.023333e-005  7.608369e-005 -4.407889e-005
  7.690881e-005 -1.226066e-005 -1.456730e-005  3.477804e-005
  2.448990e-007 -4.588846e-005  1.229865e-006  7.966082e-006
  1.265429e-005 -1.938734e-005 -3.442033e-005  1.571592e-005
 -3.369580e-005 -2.071566e-006 -1.282793e-005 -6.978874e-007
 -1.118346e-005  1.982191e-005 -2.885239e-005  8.633963e-006
 -2.382369e-005  2.344940e-005  4.311682e-006  1.401258e-005
 -1.013494e-005  2.093018e-005 -4.008640e-006  7.279283e-006
 -1.811463e-005  9.780651e-006  1.552818e-005  1.066944e-005
 -3.465907e-007 -1.555746e-006 -2.259792e-006  2.787149e-006
 -3.813260e-006 -1.738741e-006  7.860897e-006  1.133513e-005
  6.962122e-006  1.232051e-006 -9.680579e-006  6.159377e-006
 -3.088915e-006  9.802434e-006 -3.505646e-007  1.127642e-005
 -1.477357e-006  3.192113e-006 -8.267145e-006  1.438441e-006
 -6.393824e-006  1.864903e-006  1.048771e-005  9.380993e-006
 -2.005664e-006 -8.878949e-006  4.803458e-006 -8.448955e-007
 -8.243275e-006

  6.950911e-005  4.597285e-004  3.981927e-004  2.456078e-004
 -2.158742e-004  1.594326e-004  4.352502e-004 -9.562828e-005
  1.399222e-005  8.621932e-005  3.995081e-004 -1.154693e-004
  9.091540e-005 -7.741854e-005  2.156358e-004 -1.143277e-004
  1.727921e-004 -5.160566e-005  6.879295e-005 -2.888932e-005
  8.835114e-005 -6.154800e-005 -3.995416e-005 -2.842150e-005
  2.366341e-005  5.137666e-005 -5.007834e-005 -2.679274e-005
  1.079197e-005  7.784994e-005 -2.916795e-005  1.584552e-005
  3.641550e-005  1.269125e-004  1.366079e-005  3.894189e-005
  3.306903e-005  7.476775e-005  4.198085e-005  5.178497e-005
  3.680130e-005  5.335626e-005  4.511123e-005  3.487664e-005
  3.695186e-005 -8.853601e-006  4.041987e-005  4.152881e-005
  3.626258e-005 -2.721934e-006  1.711866e-005  2.408215e-005
  2.492952e-005 -1.343903e-005  1.282849e-006  3.526887e-005
  1.327936e-005  3.790479e-006 -2.219057e-005  7.105732e-006
 -6.801914e-006 -5.408411e-006 -4.547843e-006  5.312579e-006
  8.717980e-006  1.416298e-005 -7.189443e-006  5.897274e-006
  6.381629e-006  7.470829e-006  4.486231e-006  1.458141e-005
  3.429978e-006  9.221184e-006 -9.059559e-006  5.183847e-006
 -6.195500e-006

 -9.690753e-005  3.981927e-004  8.323344e-004  9.858763e-005
 -1.899731e-004  2.465669e-004  4.846839e-004 -8.660257e-005
  4.723903e-005  1.331815e-004  4.987107e-004 -1.171730e-004
  8.849866e-005 -4.736384e-005  2.124670e-004 -9.025231e-005
  1.575765e-004  4.015259e-007  1.302336e-004 -5.566609e-005
  9.456662e-005 -3.991879e-005 -3.136731e-005 -1.282148e-005
  8.158208e-005  7.560323e-005 -6.792479e-007 -3.206941e-006
  4.575669e-005  6.401432e-005  3.105486e-006  1.971984e-005
  6.375081e-005  1.370062e-004  5.043583e-005  1.761312e-005
  7.558404e-005  5.061092e-005  5.502267e-005  4.676882e-005
  9.079512e-005  6.571439e-005  5.619611e-005  4.447782e-005
  7.709792e-005 -1.375772e-005  3.519518e-005  5.586199e-005
  5.355402e-005  1.486565e-005  1.038438e-005  3.139498e-005
  3.441776e-005 -2.094733e-005  2.492833e-006  4.067041e-005
  1.662054e-005  1.242519e-005 -1.707271e-005  5.528494e-006
 -5.731219e-006 -1.273254e-005  3.384526e-006 -8.756281e-006
  1.637698e-005  1.714519e-005 -1.026314e-005  4.887843e-006
  2.895749e-005  2.314681e-006  6.941872e-006  1.877217e-005
  1.103675e-005  1.885863e-005 -1.310918e-005  5.020063e-006
  3.479620e-006

  1.900770e-004  2.456078e-004  9.858763e-005  3.880492e-004
 -1.772540e-004  4.832450e-005  2.836930e-004 -3.031933e-005
 -8.107259e-005  3.051879e-005  2.380611e-004 -1.066899e-004
  3.438388e-005 -4.581811e-005  1.524411e-004 -1.377073e-004
  1.382552e-004 -6.036879e-005  2.435494e-005 -3.791276e-005
  8.476884e-005 -6.248945e-005 -1.992589e-005 -5.025412e-005
 -8.809906e-006 -6.331643e-006 -3.822402e-005 -7.249244e-005
 -2.022514e-005  4.595420e-005 -1.478992e-005 -4.091264e-005
  1.446321e-005  7.378120e-005 -4.234617e-006 -4.347418e-006
  1.887682e-005  6.451500e-005  2.571025e-005  1.615985e-005
  2.855607e-005  4.203753e-005  3.158558e-005  1.250799e-005
  3.150915e-005  1.370797e-005  3.676611e-005  2.384520e-005
  4.252013e-005 -3.015491e-006  2.489941e-005  1.565428e-005
  2.113535e-005 -7.086934e-006  1.095004e-005  8.980851e-006
  2.330726e-005 -1.235923e-005 -3.494428e-006  4.545414e-006
  8.514392e-006 -5.839460e-006 -2.701551e-006 -5.397830e-007
  1.168446e-005 -9.347756e-007 -3.006196e-006  3.211607e-006
  8.079462e-006  7.349084e-006 -1.620870e-006  3.649374e-006
  4.185804e-006  2.242119e-006 -1.459045e-006 -1.564596e-006
  5.789748e-006

 -2.486172e-004 -2.158742e-004 -1.899731e-004 -1.772540e-004
  3.158063e-004 -1.229359e-004 -2.701907e-004  1.149679e-004
 -4.143123e-005 -6.919218e-005 -2.088076e-004  6.641807e-005
 -1.598535e-005  1.980429e-005 -1.617400e-004  8.242733e-005
 -1.495090e-004  2.455991e-005 -4.900326e-005  1.325960e-006
 -4.761097e-005  5.827034e-005 -4.180952e-006  1.645285e-005
 -3.492375e-005  8.770307e-006  2.469903e-005  2.440077e-005
  2.592256e-005 -1.483201e-005  1.050759e-005  3.198295e-005
 -2.891676e-005 -5.923705e-005  9.585094e-006 -5.794818e-006
 -1.933958e-005 -4.872055e-005 -1.345362e-005 -1.708341e-005
 -3.517484e-005 -4.818104e-005 -1.328222e-005 -2.278357e-005
 -2.716484e-005 -1.547857e-005 -2.583458e-005 -3.180337e-005
 -3.273860e-005 -9.948515e-006 -1.677726e-005 -2.185352e-005
 -1.610968e-005  4.574467e-006 -1.645395e-005 -2.503653e-005
 -1.437472e-005  2.929470e-006  4.766605e-007 -4.286255e-006
  2.848177e-006  8.161931e-006 -4.296272e-006 -2.338651e-006
 -9.512107e-006  1.927183e-006  4.396166e-006  1.375097e-006
 -6.567928e-006  1.784313e-007 -2.925879e-006 -1.017030e-005
 -9.110184e-006 -1.318478e-006  5.899518e-006 -1.583743e-006
  1.379481e-006

  2.020199e-005  1.594326e-004  2.465669e-004  4.832450e-005
 -1.229359e-004  1.936717e-004  2.180758e-004 -1.519803e-005
  8.070675e-006  9.222638e-005  1.680478e-004  5.261075e-006
 -2.201125e-006  3.801707e-005  1.577014e-004  9.859210e-007
  5.306039e-005  1.301783e-005  9.281008e-005  1.204206e-005
  3.540937e-005 -9.519482e-006  5.106063e-005  1.497778e-005
  6.351277e-005 -7.744800e-006  1.975093e-005  2.657165e-005
  3.218849e-005  4.364331e-006  1.289257e-005  8.959584e-006
  3.613380e-005  2.256545e-005  9.858524e-007  9.912369e-006
  3.472451e-005  2.479561e-005  1.421554e-006  2.178171e-005
  3.606343e-005  2.723529e-005 -3.808308e-007  2.120914e-005
  2.089529e-005  1.957267e-005  2.558850e-006  2.798407e-005
  1.982470e-005  1.595204e-005  3.910397e-006  1.835205e-005
  7.997937e-006  1.068315e-005  7.329995e-006  2.450356e-005
  1.443003e-005  7.870333e-006  5.481104e-006  1.432976e-005
 -3.902023e-006  1.457626e-006  6.400708e-006  4.211974e-006
  6.369171e-006 -1.422286e-006  4.357580e-006  2.606039e-006
  6.345779e-006 -1.620269e-006  3.714136e-006  1.024004e-005
  9.554929e-006 -4.367896e-007 -2.927542e-006  8.479171e-006
 -2.124897e-006

  1.060081e-004  4.352502e-004  4.846839e-004  2.836930e-004
 -2.701907e-004  2.180758e-004  5.404640e-004 -9.928693e-005
  1.753942e-005  9.664321e-005  4.495757e-004 -1.167324e-004
  8.432397e-005 -6.265679e-005  2.734587e-004 -1.229876e-004
  1.901340e-004 -6.142827e-005  9.076425e-005 -4.196210e-005
  9.415143e-005 -6.349625e-005 -2.020241e-005 -3.770075e-005
  5.089095e-005  3.794596e-005 -4.597209e-005 -2.879834e-005
  1.776494e-005  8.336129e-005 -2.093489e-005  5.786311e-006
  5.110560e-005  1.283773e-004  1.290101e-005  2.885719e-005
  4.773346e-005  8.685669e-005  4.659696e-005  5.220210e-005
  6.421996e-005  6.132539e-005  4.893772e-005  4.262680e-005
  5.145344e-005  3.777883e-006  4.378317e-005  5.118198e-005
  5.195281e-005  5.537976e-007  2.085197e-005  3.156204e-005
  2.864919e-005 -1.095723e-005  2.952474e-006  3.971243e-005
  2.079374e-005 -4.867815e-007 -1.538465e-005  9.519306e-006
 -7.247078e-006 -4.501273e-006 -3.103396e-006  2.311632e-006
  1.317775e-005  1.056997e-005 -3.718608e-006  4.126258e-006
  1.186370e-005  8.080262e-006  3.641115e-006  1.444269e-005
  1.080451e-005  8.047810e-006 -5.173569e-006  5.747043e-006
  6.107974e-007

 -9.813512e-005 -9.562828e-005 -8.660257e-005 -3.031933e-005
  1.149679e-004 -1.519803e-005 -9.928693e-005  9.195581e-005
 -4.004197e-005 -8.042304e-006 -8.605374e-005  3.923702e-005
 -4.299470e-005  3.305717e-005 -3.322903e-005  2.827045e-005
 -5.445450e-005  2.240250e-005  6.102413e-006  4.403515e-006
 -5.187276e-006  2.452908e-005  2.607681e-005  9.995014e-006
  2.742649e-006 -1.609816e-005  2.542876e-005  7.062455e-006
  1.089911e-005 -2.162696e-005  1.639730e-005 -6.029281e-006
 -9.951919e-006 -3.658299e-005  1.277072e-006 -2.182931e-005
 -2.019320e-006 -1.865241e-005 -1.130003e-005 -1.668088e-005
 -2.910048e-006 -1.264065e-005 -1.270296e-005 -1.100337e-005
 -6.167623e-006  9.103299e-006 -1.414577e-005 -1.042752e-005
 -6.437156e-006  5.071147e-006 -6.574215e-006 -6.798857e-006
 -5.794336e-006  8.683703e-006 -1.632099e-007 -1.065481e-005
  3.625270e-006  2.546422e-006  9.100765e-006  3.972469e-006
  4.838639e-006  3.896837e-006  2.961234e-006 -2.299724e-006
 -2.032450e-006 -4.530390e-006  5.132791e-006 -1.022326e-006
 -6.357095e-007 -2.351269e-006  2.440588e-007 -6.965366e-006
  4.924833e-007 -2.453069e-006  3.180111e-006  3.974177e-007
  4.855687e-006

  3.021566e-005  1.399222e-005  4.723903e-005 -8.107259e-005
 -4.143123e-005  8.070675e-006  1.753942e-005 -4.004197e-005
  8.001798e-005 -3.892000e-006  5.491010e-006  1.100772e-005
  1.199121e-005 -1.656657e-005 -3.104308e-006  7.055866e-006
  8.540275e-006  3.906098e-006 -9.181719e-006 -7.349417e-006
 -1.335248e-005  2.557700e-006 -1.770870e-005  2.542877e-006
  2.003577e-005  1.445717e-005 -1.241506e-005  1.757286e-005
 -7.171349e-007  6.780633e-006 -5.926313e-006  1.483463e-005
  3.579078e-006  9.488488e-006 -4.192055e-007  1.015859e-005
 -8.064492e-006 -3.892155e-006  3.156510e-006  4.129028e-006
 -1.346112e-006 -1.420599e-006  1.193838e-006  3.614116e-006
 -7.533211e-006 -7.668051e-006  2.705449e-007 -1.626493e-006
 -7.424212e-006 -3.740395e-007 -5.486111e-006 -2.128105e-006
 -1.473541e-006 -3.523531e-006 -2.163521e-006  7.404998e-006
 -4.530042e-006  4.498868e-006 -4.261111e-006 -1.457402e-006
 -7.298844e-006  2.536677e-007  1.487172e-007  9.988344e-007
 -1.216084e-006  2.885788e-006 -3.070342e-006 -2.351831e-006
 -1.365729e-006 -2.588313e-006  2.327776e-006  1.668619e-006
  1.171337e-006  1.637245e-006 -1.813049e-006 -1.336777e-006
 -4.171916e-006

  3.063508e-005  8.621932e-005  1.331815e-004  3.051879e-005
 -6.919218e-005  9.222638e-005  9.664321e-005 -8.042304e-006
 -3.892000e-006  6.484813e-005  8.719730e-005  6.260092e-006
 -7.612986e-006  2.230844e-005  6.993722e-005  1.136133e-006
  2.291334e-005  1.520221e-005  5.431510e-005  1.296099e-005
  2.155894e-005 -8.603353e-006  3.003676e-005  1.407581e-005
  2.629671e-005 -2.989318e-006  1.782276e-005  1.159184e-005
  1.495845e-005 -6.669530e-006  9.896311e-006  2.804235e-006
  1.603190e-005  1.062093e-005  2.554429e-006  3.000849e-007
  1.861203e-005  8.030304e-006  7.055467e-007  7.690979e-006
  1.988618e-005  1.723489e-005 -3.105452e-006  1.025391e-005
  1.587517e-005  8.660232e-006  6.371552e-007  1.689885e-005
  1.129544e-005  1.205651e-005  1.015394e-007  1.127875e-005
  4.201289e-006  5.207758e-006  5.303418e-006  1.062791e-005
  5.602224e-006  6.552642e-006  1.713211e-006  6.813390e-006
  5.634800e-007 -2.773098e-007  5.741831e-006  1.881262e-006
  2.253169e-006  1.597662e-007  1.690689e-006  2.247333e-006
  4.265278e-006 -1.901381e-006  4.013690e-006  5.484785e-006
  2.250030e-006 -8.498068e-007 -2.814440e-006  3.925825e-006
 -5.514955e-007

  2.961098e-005  3.995081e-004  4.987107e-004  2.380611e-004
 -2.088076e-004  1.680478e-004  4.495757e-004 -8.605374e-005
  5.491010e-006  8.719730e-005  4.316063e-004 -1.162795e-004
  8.815944e-005 -5.970649e-005  2.223064e-004 -1.161996e-004
  1.653566e-004 -4.940184e-005  8.458883e-005 -4.467173e-005
  9.190119e-005 -6.573126e-005 -3.240536e-005 -3.707961e-005
  2.957480e-005  3.951156e-005 -3.644552e-005 -4.528932e-005
  1.238850e-005  7.151635e-005 -1.955054e-005 -6.757214e-006
  4.716084e-005  1.295810e-004  1.904596e-005  2.064680e-005
  5.202940e-005  7.908578e-005  4.476639e-005  4.480273e-005
  6.110494e-005  6.295003e-005  5.149535e-005  3.865684e-005
  5.547040e-005 -3.200609e-006  4.772796e-005  4.560749e-005
  4.792643e-005  3.814003e-007  2.487875e-005  2.625147e-005
  3.098691e-005 -1.968488e-005  5.845536e-006  3.114602e-005
  1.872577e-005 -4.078934e-006 -1.750456e-005  4.052885e-006
 -2.417607e-006 -1.075385e-005 -4.297709e-006 -3.820124e-006
  1.369555e-005  1.289793e-005 -9.809580e-006  3.727656e-006
  1.687706e-005  9.187449e-006  1.180277e-006  1.367021e-005
  7.781160e-006  1.298528e-005 -7.944260e-006  3.729979e-006
  3.798836e-007

 -1.193891e-005 -1.154693e-004 -1.171730e-004 -1.066899e-004
  6.641807e-005  5.261075e-006 -1.167324e-004  3.923702e-005
  1.100772e-005  6.260092e-006 -1.162795e-004  9.271689e-005
 -3.703378e-005  4.839801e-005 -2.995922e-005  7.054203e-005
 -8.643155e-005  2.950272e-005  1.027957e-005  2.208320e-005
 -2.699665e-005  2.324383e-005  4.001174e-005  3.025956e-005
  1.628284e-005 -2.572082e-005  2.704621e-005  3.767024e-005
  1.235133e-005 -3.373474e-005  1.471207e-005  7.282385e-006
 -9.205134e-006 -4.815503e-005 -7.458842e-006 -8.775471e-006
 -6.028367e-006 -2.303614e-005 -1.762546e-005 -1.312603e-005
 -1.164491e-005 -1.608107e-005 -2.111107e-005 -8.173295e-006
 -1.501195e-005  6.688710e-006 -1.635418e-005 -1.086228e-005
 -1.631427e-005  2.987915e-006 -7.575012e-006 -6.074296e-006
 -9.432896e-006  1.058244e-005 -4.747945e-007 -4.734799e-006
 -2.630646e-006  3.855266e-006  5.248324e-006  4.522903e-006
 -2.413778e-007  6.489546e-006  1.429928e-006  2.244212e-006
 -4.842657e-006 -3.207469e-006  3.653551e-006 -9.271239e-007
 -5.256313e-006 -2.576034e-006  1.703968e-006 -3.932879e-006
 -1.324778e-006 -5.756666e-006  4.583546e-006  2.951030e-008
 -1.972759e-006

 -4.754871e-005  9.091540e-005  8.849866e-005  3.438388e-005
 -1.598535e-005 -2.201125e-006  8.432397e-005 -4.299470e-005
  1.199121e-005 -7.612986e-006  8.815944e-005 -3.703378e-005
  6.546946e-005 -3.695414e-005  1.796372e-005 -1.462878e-005
  2.884518e-005 -2.808801e-005 -8.862752e-006 -2.625627e-005
  8.276880e-006 -1.466912e-005 -3.391056e-005 -1.684293e-005
 -6.693265e-006  2.019844e-005 -2.369778e-005 -1.789070e-005
  8.047806e-007  3.141396e-005 -1.548288e-005  1.007213e-005
  1.100427e-005  3.608861e-005  4.036780e-006  1.846197e-005
  4.044286e-006  1.710725e-005  1.401885e-005  1.499699e-005
  2.030569e-006  6.466992e-006  1.835378e-005  5.956145e-006
  6.510257e-006 -1.140752e-005  1.351434e-005  5.558671e-006
  6.713934e-006 -8.140007e-006  7.420536e-006  3.899356e-006
  5.987476e-006 -8.985101e-006 -3.965394e-006  5.555547e-006
 -3.444063e-006 -4.835163e-006 -8.804285e-006 -5.220018e-006
 -1.885911e-006 -4.446853e-006 -4.682261e-006  5.819871e-007
  3.676424e-006  4.384112e-006 -3.502314e-006  1.927162e-006
  1.881331e-006  3.663729e-006 -2.892494e-006  3.618756e-006
 -1.346552e-006  4.253532e-006 -3.532541e-006 -1.763854e-006
 -2.993692e-006

 -1.023333e-005 -7.741854e-005 -4.736384e-005 -4.581811e-005
  1.980429e-005  3.801707e-005 -6.265679e-005  3.305717e-005
 -1.656657e-005  2.230844e-005 -5.970649e-005  4.839801e-005
 -3.695414e-005  6.048907e-005  6.008404e-006  4.243147e-005
 -3.827953e-005  2.895011e-005  2.554899e-005  2.470470e-005
 -1.049742e-005  1.465371e-005  4.814619e-005  1.883639e-005
  1.349556e-005 -3.016844e-005  3.246422e-005  1.494108e-005
  1.166056e-005 -3.160732e-005  1.988086e-005 -5.606068e-006
  6.815314e-006 -3.725785e-005 -7.630183e-006 -8.863064e-006
  6.510404e-006 -1.302516e-005 -1.845718e-005 -8.627261e-006
  1.886109e-006 -3.748914e-006 -2.080313e-005 -3.100455e-006
 -3.060807e-006  1.640801e-005 -1.269458e-005 -1.636935e-006
 -2.465682e-006  1.178206e-005 -2.669565e-006  7.649894e-007
 -3.776087e-006  1.266044e-005  5.786513e-006 -1.657611e-006
  4.616691e-006  2.463843e-006  1.187770e-005  6.276344e-006
  2.769797e-006  2.435129e-006  6.104117e-006  3.476955e-007
 -4.804528e-008 -6.928153e-006  4.919029e-006  3.061353e-007
  1.246283e-006 -3.877575e-006  7.316135e-009  1.165726e-006
  1.731895e-006 -4.904430e-006  1.285511e-006  2.563646e-006
 -1.211320e-006

  7.608369e-005  2.156358e-004  2.124670e-004  1.524411e-004
 -1.617400e-004  1.577014e-004  2.734587e-004 -3.322903e-005
 -3.104308e-006  6.993722e-005  2.223064e-004 -2.995922e-005
  1.796372e-005  6.008404e-006  1.853661e-004 -4.551540e-005
  9.142381e-005 -1.951055e-005  7.595101e-005 -3.877942e-006
  4.908303e-005 -3.683944e-005  2.633417e-005 -1.325746e-005
  3.896711e-005 -9.918922e-006 -7.804172e-006 -1.188664e-005
  1.167037e-005  2.380139e-005 -2.105567e-006 -1.370356e-005
  3.356938e-005  5.132001e-005 -3.324239e-006  8.422282e-006
  3.394843e-005  5.039159e-005  1.198571e-005  2.399034e-005
  3.694750e-005  3.792351e-005  1.547916e-005  2.331897e-005
  2.618085e-005  1.726488e-005  2.228295e-005  2.864911e-005
  2.845043e-005  6.293448e-006  1.610746e-005  1.812703e-005
  1.471667e-005  2.854515e-007  8.640600e-006  2.163777e-005
  1.819458e-005 -2.680356e-006 -1.130028e-006  9.898640e-006
 -1.466719e-006 -1.950177e-006  1.181010e-007  1.684458e-006
  8.873526e-006  1.321520e-006 -1.079451e-007  1.670119e-006
  6.661207e-006  4.494964e-006  1.841397e-006  8.249585e-006
  9.313217e-006  2.512920e-006 -9.663031e-007  6.130694e-006
 -7.039156e-007

 -4.407889e-005 -1.143277e-004 -9.025231e-005 -1.377073e-004
  8.242733e-005  9.859210e-007 -1.229876e-004  2.827045e-005
  7.055866e-006  1.136133e-006 -1.161996e-004  7.054203e-005
 -1.462878e-005  4.243147e-005 -4.551540e-005  9.907767e-005
 -7.934755e-005  2.807948e-005  1.879394e-006  2.778313e-005
 -4.953236e-005  2.584476e-005  3.270941e-005  3.064904e-005
  9.195828e-006 -1.409511e-005  2.604899e-005  3.856928e-005
  1.501387e-005 -2.822151e-005  1.211275e-005  2.170265e-005
 -1.159367e-006 -4.595238e-005 -4.914729e-006  5.537590e-006
 -7.006680e-006 -2.850934e-005 -1.540713e-005 -5.335042e-006
 -1.787360e-005 -2.033338e-005 -1.941356e-005 -1.049801e-005
 -1.799847e-005  3.477432e-007 -1.820686e-005 -1.057861e-005
 -1.624607e-005  2.013532e-006 -1.096800e-005 -4.257512e-006
 -1.086068e-005  9.632753e-006 -5.712383e-006 -3.359137e-006
 -9.826043e-006  4.517158e-006  1.538341e-006 -1.234028e-007
 -1.871695e-006  6.080557e-006  1.574384e-006  4.572722e-006
 -3.722832e-006 -1.153577e-006  4.723004e-006  1.524804e-006
 -5.548229e-006 -1.539995e-006  2.354403e-006 -1.163759e-008
 -3.240457e-006 -5.703684e-006  2.898502e-006  9.652959e-007
 -4.779770e-006

  7.690881e-005  1.727921e-004  1.575765e-004  1.382552e-004
 -1.495090e-004  5.306039e-005  1.901340e-004 -5.445450e-005
  8.540275e-006  2.291334e-005  1.653566e-004 -8.643155e-005
  2.884518e-005 -3.827953e-005  9.142381e-005 -7.934755e-005
  1.195753e-004 -2.791511e-005  1.513645e-005 -1.282211e-005
  4.153461e-005 -3.577281e-005 -2.520393e-005 -2.528028e-005
  4.176990e-006  1.421991e-005 -2.918630e-005 -3.433968e-005
 -1.616606e-005  3.033686e-005 -1.438684e-005 -1.713684e-005
  1.727213e-005  5.672046e-005  1.418188e-006  6.643322e-006
  1.196416e-005  3.647492e-005  1.692910e-005  1.627503e-005
  2.248344e-005  3.004948e-005  1.991958e-005  1.613785e-005
  1.886527e-005  3.080430e-006  2.096593e-005  2.008136e-005
  2.138548e-005  2.403241e-006  1.127057e-005  1.146004e-005
  1.122880e-005 -8.348193e-006  6.058537e-006  1.294410e-005
  8.966212e-006 -3.377723e-006 -3.583497e-006 -2.227451e-007
 -1.165175e-006 -7.291643e-006  9.988702e-008 -7.791641e-007
  7.291153e-006  1.183486e-006 -3.926497e-006 -1.265557e-007
  5.597404e-006  1.676490e-006 -9.875560e-008  6.035519e-006
  4.899521e-006  5.249242e-006 -5.375585e-006  1.342887e-006
 -2.036111e-007

 -1.226066e-005 -5.160566e-005  4.015259e-007 -6.036879e-005
  2.455991e-005  1.301783e-005 -6.142827e-005  2.240250e-005
  3.906098e-006  1.520221e-005 -4.940184e-005  2.950272e-005
 -2.808801e-005  2.895011e-005 -1.951055e-005  2.807948e-005
 -2.791511e-005  3.582395e-005  1.251085e-005  1.493943e-005
 -1.025302e-005  1.884391e-005  1.925288e-005  1.762454e-005
  1.320988e-005 -3.159166e-006  2.440801e-005  2.310216e-005
  9.270873e-006 -2.303378e-005  1.644107e-005  6.064816e-006
 -3.171945e-006 -2.531130e-005  5.085546e-006 -7.033819e-006
 -1.104621e-006 -2.344286e-005 -7.103621e-006 -9.319189e-006
 -1.884305e-006 -8.133629e-006 -1.249915e-005 -6.323234e-006
 -2.548490e-006  1.993664e-006 -1.378540e-005 -3.692582e-006
 -4.685329e-006  9.774527e-006 -1.042890e-005 -1.512995e-006
 -3.973280e-006  7.880666e-006 -4.349480e-007 -1.820199e-006
 -6.072239e-007  9.566337e-006  4.796192e-006  3.562549e-006
  1.332514e-006  3.030404e-006  5.539706e-006  1.174454e-006
 -2.038251e-006 -2.114199e-006  3.774238e-006  9.096823e-007
 -3.753792e-007 -5.678504e-006  4.492505e-006 -3.635259e-007
 -1.700692e-006 -2.830265e-006  8.946061e-007  3.386382e-007
 -5.719412e-007

 -1.456730e-005  6.879295e-005  1.302336e-004  2.435494e-005
 -4.900326e-005  9.281008e-005  9.076425e-005  6.102413e-006
 -9.181719e-006  5.431510e-005  8.458883e-005  1.027957e-005
 -8.862752e-006  2.554899e-005  7.595101e-005  1.879394e-006
  1.513645e-005  1.251085e-005  5.959738e-005  5.129827e-006
  2.162054e-005 -6.630394e-006  3.438266e-005  8.180176e-006
  3.002631e-005 -9.204263e-006  2.043837e-005  7.797381e-006
  1.692059e-005 -7.380725e-006  1.049904e-005 -4.771821e-006
  1.768536e-005  7.104962e-006  2.947562e-006 -3.730297e-006
  2.230432e-005  1.027463e-005 -3.047743e-007  3.719002e-006
  2.211062e-005  1.658036e-005 -5.869002e-007  8.155457e-006
  1.825018e-005  1.112575e-005  2.726275e-006  1.417942e-005
  1.362143e-005  1.069147e-005  4.628418e-006  9.849614e-006
  6.501299e-006  4.028570e-006  6.249599e-006  9.067760e-006
  8.295308e-006  2.628358e-006  4.304453e-006  6.518393e-006
  1.450676e-006 -1.783408e-006  4.124584e-006 -4.376587e-007
  3.403973e-006 -9.046499e-007  1.887746e-006  6.713748e-007
  5.797848e-006 -5.780330e-007  1.561531e-006  3.625731e-006
  5.013110e-006  7.746128e-007 -1.485039e-006  4.268799e-006
  1.861835e-006

  3.477804e-005 -2.888932e-005 -5.566609e-005 -3.791276e-005
  1.325960e-006  1.204206e-005 -4.196210e-005  4.403515e-006
 -7.349417e-006  1.296099e-005 -4.467173e-005  2.208320e-005
 -2.625627e-005  2.470470e-005 -3.877942e-006  2.778313e-005
 -1.282211e-005  1.493943e-005  5.129827e-006  4.161742e-005
 -1.425457e-005  6.136364e-006  2.237121e-005  2.038845e-005
 -1.249017e-005 -8.342000e-006  1.094519e-005  1.582420e-005
 -1.773334e-006 -1.683141e-005  5.567026e-006  4.015436e-006
 -3.137057e-006 -1.889271e-005 -2.646954e-006  4.982289e-006
  2.142775e-007 -7.805068e-006 -7.443605e-006  2.201176e-006
 -7.835340e-006 -5.903466e-006 -1.158157e-005  8.362187e-007
 -6.868488e-006  1.429917e-006 -7.520760e-006 -8.277505e-008
 -8.021092e-006  1.491619e-006 -5.115426e-006 -5.074947e-007
 -5.467470e-006  5.929821e-006 -2.336288e-006 -1.056230e-006
 -3.593850e-006  3.226199e-006 -1.887986e-006  1.338850e-006
 -1.382662e-006  3.656307e-006 -1.294962e-007  2.822520e-006
 -3.868923e-006  1.734110e-007  2.751591e-006  1.013177e-006
 -4.436630e-006  7.999680e-007  2.793830e-006  1.986242e-006
 -2.621221e-006 -3.615122e-006  2.760207e-006  3.005632e-006
 -3.833768e-006

  2.448990e-007  8.835114e-005  9.456662e-005  8.476884e-005
 -4.761097e-005  3.540937e-005  9.415143e-005 -5.187276e-006
 -1.335248e-005  2.155894e-005  9.190119e-005 -2.699665e-005
  8.276880e-006 -1.049742e-005  4.908303e-005 -4.953236e-005
  4.153461e-005 -1.025302e-005  2.162054e-005 -1.425457e-005
  4.625955e-005 -1.401680e-005 -6.703380e-006 -1.538939e-006
  1.036236e-005  1.265990e-006 -9.092918e-006 -1.333819e-005
 -4.600302e-006  9.616912e-006 -4.307477e-006 -1.381979e-005
  8.128004e-007  2.471670e-005  3.367877e-006 -1.111606e-005
  9.007949e-006  1.986736e-005  7.802619e-006  1.693783e-006
  1.912305e-005  1.937454e-005  9.649124e-006  1.101949e-005
  1.575486e-005  6.097513e-006  8.612177e-006  1.355991e-005
  1.018354e-005  2.610961e-006  8.211860e-006  6.145649e-006
  5.485231e-006 -3.331946e-006  6.820865e-006  5.192895e-006
  9.125925e-006 -1.650688e-006  2.673212e-006  4.339829e-006
  2.472727e-006 -4.356831e-006  7.428062e-008 -1.842656e-006
  2.599511e-006 -1.819539e-006 -2.660493e-006 -1.431690e-006
  3.976884e-006 -7.746209e-007 -2.402080e-006  4.829701e-008
  2.850218e-006  3.060848e-006 -3.253509e-006  1.821392e-007
  2.353321e-006

 -4.588846e-005 -6.154800e-005 -3.991879e-005 -6.248945e-005
  5.827034e-005 -9.519482e-006 -6.349625e-005  2.452908e-005
  2.557700e-006 -8.603353e-006 -6.573126e-005  2.324383e-005
 -1.466912e-005  1.465371e-005 -3.683944e-005  2.584476e-005
 -3.577281e-005  1.884391e-005 -6.630394e-006  6.136364e-006
 -1.401680e-005  2.716815e-005  8.316520e-006  1.321316e-005
  5.651511e-006  4.389594e-006  1.212429e-005  2.348615e-005
  1.093124e-005 -9.839354e-006  9.064313e-006  1.824984e-005
 -6.883802e-006 -2.729257e-005  4.206582e-006  5.265490e-007
 -1.020322e-005 -2.245712e-005 -5.150564e-006 -7.523793e-006
 -9.969198e-006 -1.701514e-005 -1.070709e-005 -8.621746e-006
 -9.055283e-006 -1.614124e-006 -1.546913e-005 -8.940955e-006
 -8.119429e-006  3.640815e-006 -1.110590e-005 -4.156858e-006
 -4.789590e-006  8.841082e-006 -4.916842e-006 -2.023874e-006
 -3.208299e-006  7.800313e-006  3.993212e-006  3.088939e-006
 -1.385261e-006  4.644558e-006  2.984044e-006  2.117785e-006
 -4.507506e-006 -2.373024e-006  5.108164e-006  1.303295e-007
 -3.333945e-006 -4.816310e-006  1.357023e-006 -1.671568e-006
 -2.294215e-006 -3.960280e-006  1.526315e-006 -2.818614e-007
 -8.241290e-007

  1.229865e-006 -3.995416e-005 -3.136731e-005 -1.992589e-005
 -4.180952e-006  5.106063e-005 -2.020241e-005  2.607681e-005
 -1.770870e-005  3.003676e-005 -3.240536e-005  4.001174e-005
 -3.391056e-005  4.814619e-005  2.633417e-005  3.270941e-005
 -2.520393e-005  1.925288e-005  3.438266e-005  2.237121e-005
 -6.703380e-006  8.316520e-006  5.128190e-005  1.375256e-005
  1.670099e-005 -2.546175e-005  3.006310e-005  1.466988e-005
  1.412121e-005 -2.490083e-005  1.738064e-005 -3.632861e-006
  1.047067e-005 -2.952344e-005 -6.642395e-006 -4.595265e-006
  9.213551e-006 -7.721973e-006 -1.424641e-005 -6.783642e-006
  5.042737e-006 -1.499316e-006 -1.692887e-005 -2.547622e-006
  3.081984e-006  1.488494e-005 -9.612221e-006  1.367996e-006
  3.888827e-006  9.906343e-006 -1.407705e-006  4.118364e-006
 -7.865306e-007  1.186472e-005  4.932189e-006  9.145726e-007
  4.268577e-006  2.233109e-006  9.485223e-006  5.859103e-006
  1.739927e-006  2.601226e-006  5.574790e-006  7.129338e-007
  3.434502e-007 -5.161171e-006  5.901554e-006  4.475246e-007
  1.359294e-006 -1.733914e-006  1.087852e-006  1.282644e-006
  3.415610e-006 -4.582925e-006  1.748809e-006  3.856946e-006
  1.105624e-006

  7.966082e-006 -2.842150e-005 -1.282148e-005 -5.025412e-005
  1.645285e-005  1.497778e-005 -3.770075e-005  9.995014e-006
  2.542877e-006  1.407581e-005 -3.707961e-005  3.025956e-005
 -1.684293e-005  1.883639e-005 -1.325746e-005  3.064904e-005
 -2.528028e-005  1.762454e-005  8.180176e-006  2.038845e-005
 -1.538939e-006  1.321316e-005  1.375256e-005  3.315799e-005
  1.027867e-005 -3.834510e-006  8.771788e-006  2.903311e-005
 -1.254433e-006 -1.713042e-005  5.215433e-006  9.441290e-006
 -1.054701e-005 -1.958345e-005  1.572793e-006 -5.595215e-006
 -5.510940e-006 -1.194622e-005 -3.692344e-006 -4.375630e-006
 -2.231546e-006 -3.691982e-006 -9.204526e-006  8.598380e-007
 -4.402461e-006  1.490349e-006 -1.126351e-005  1.964115e-006
 -9.322163e-006  2.126223e-006 -7.044856e-006 -2.408726e-007
 -6.505712e-006  4.943792e-006 -7.821821e-007  1.323978e-006
 -2.620448e-006  5.371962e-006  1.389155e-006  3.840302e-006
 -1.127738e-006  3.184720e-006  9.778384e-007  3.278910e-006
 -4.671887e-006 -1.797056e-006  1.313915e-006 -1.016527e-006
 -4.093955e-006 -2.826246e-006  1.594585e-006 -4.816804e-007
 -2.288961e-006 -3.377019e-006  4.669650e-007  2.651146e-007
 -2.326242e-006

  1.265429e-005  2.366341e-005  8.158208e-005 -8.809906e-006
 -3.492375e-005  6.351277e-005  5.089095e-005  2.742649e-006
  2.003577e-005  2.629671e-005  2.957480e-005  1.628284e-005
 -6.693265e-006  1.349556e-005  3.896711e-005  9.195828e-006
  4.176990e-006  1.320988e-005  3.002631e-005 -1.249017e-005
  1.036236e-005  5.651511e-006  1.670099e-005  1.027867e-005
  4.979671e-005 -3.195958e-006  9.332387e-006  2.755170e-005
  1.435121e-005 -5.737180e-006  6.203608e-006  7.957569e-006
  4.806130e-006 -3.750254e-006 -3.770909e-007 -6.372559e-006
 -6.740722e-008 -2.822765e-006 -1.734422e-006 -5.397225e-006
  1.062045e-005  6.798704e-006 -2.546129e-006  4.451243e-007
  3.918656e-006  9.778816e-006 -5.031864e-006  5.672404e-006
  4.974409e-006  9.511628e-006 -2.248611e-006  5.384587e-006
  5.037716e-007  5.556432e-006  4.543131e-006  9.485014e-006
  5.735974e-006  5.784677e-006  8.098735e-006  7.228091e-006
 -1.382122e-006  1.029449e-006  5.289312e-006  2.221702e-006
  2.847957e-006 -3.742302e-006  1.723920e-006 -1.320787e-007
  1.906804e-006 -5.759243e-006  1.422245e-006  4.539540e-007
  4.359823e-006 -1.103724e-006 -2.012954e-006  3.970949e-007
  3.051782e-007

 -1.938734e-005  5.137666e-005  7.560323e-005 -6.331643e-006
  8.770307e-006 -7.744800e-006  3.794596e-005 -1.609816e-005
  1.445717e-005 -2.989318e-006  3.951156e-005 -2.572082e-005
  2.019844e-005 -3.016844e-005 -9.918922e-006 -1.409511e-005
  1.421991e-005 -3.159166e-006 -9.204263e-006 -8.342000e-006
  1.265990e-006  4.389594e-006 -2.546175e-005 -3.834510e-006
 -3.195958e-006  3.171534e-005 -1.023875e-005  7.525406e-006
  6.610511e-006  1.945603e-005 -5.244562e-006  2.212824e-005
 -1.704346e-006  1.887799e-005  1.236535e-005  1.305582e-005
 -3.454587e-006 -3.542336e-006  1.274930e-005  7.619725e-006
 -2.652577e-006 -4.475406e-006  9.867808e-006  1.792937e-008
  1.831819e-006 -1.478054e-005  5.528922e-007 -2.762896e-007
  5.417471e-007 -3.616694e-006 -6.529672e-006 -1.953341e-007
  2.329079e-006 -3.391732e-006 -8.058246e-006  3.278176e-006
 -4.833555e-006  6.547762e-006 -8.647417e-006 -1.502604e-006
 -3.425016e-006  1.785067e-006 -1.471593e-006  1.271109e-006
 -2.039379e-006  6.157233e-006 -4.192912e-007  1.891619e-006
 -1.167410e-006  3.628787e-009  2.999009e-006  1.094503e-006
 -3.294270e-006  1.554570e-006 -5.277864e-007 -7.746090e-007
 -9.521048e-007

 -3.442033e-005 -5.007834e-005 -6.792479e-007 -3.822402e-005
  2.469903e-005  1.975093e-005 -4.597209e-005  2.542876e-005
 -1.241506e-005  1.782276e-005 -3.644552e-005  2.704621e-005
 -2.369778e-005  3.246422e-005 -7.804172e-006  2.604899e-005
 -2.918630e-005  2.440801e-005  2.043837e-005  1.094519e-005
 -9.092918e-006  1.212429e-005  3.006310e-005  8.771788e-006
  9.332387e-006 -1.023875e-005  2.994850e-005  1.108917e-005
  1.375319e-005 -1.970566e-005  1.785953e-005  2.387736e-008
  6.724987e-006 -2.317002e-005  2.469811e-006 -4.452715e-006
  8.496638e-006 -1.681626e-005 -8.804204e-006 -7.183102e-006
  3.119379e-006 -6.342737e-006 -1.078248e-005 -5.910023e-006
  4.243399e-006  4.895165e-006 -9.765925e-006 -2.199315e-006
  2.831646e-006  7.898358e-006 -4.703431e-006  1.094920e-006
 -4.261027e-007  6.945961e-006  1.422324e-006 -2.911199e-006
  6.635791e-007  4.448051e-006  6.180912e-006  1.898650e-006
  2.733529e-006  1.569529e-006  4.854350e-006 -8.716174e-007
  4.071211e-007 -2.204152e-006  4.333613e-006  1.197410e-006
  2.820031e-006 -2.183757e-006  2.112963e-006  4.499203e-007
  1.044634e-006 -1.887042e-006  1.129837e-006  1.530376e-006
  2.557520e-006

  1.571592e-005 -2.679274e-005 -3.206941e-006 -7.249244e-005
  2.440077e-005  2.657165e-005 -2.879834e-005  7.062455e-006
  1.757286e-005  1.159184e-005 -4.528932e-005  3.767024e-005
 -1.789070e-005  1.494108e-005 -1.188664e-005  3.856928e-005
 -3.433968e-005  2.310216e-005  7.797381e-006  1.582420e-005
 -1.333819e-005  2.348615e-005  1.466988e-005  2.903311e-005
  2.755170e-005  7.525406e-006  1.108917e-005  5.376917e-005
  1.467018e-005 -1.141831e-005  6.105714e-006  3.033157e-005
 -1.300121e-005 -2.364713e-005  4.059834e-006  4.478299e-006
 -1.272274e-005 -2.100924e-005 -3.070480e-006 -4.633893e-006
 -1.062021e-005 -1.304825e-005 -9.045074e-006 -5.029878e-006
 -9.526426e-006 -1.863453e-006 -1.592448e-005 -2.772643e-006
 -1.060108e-005  3.278740e-006 -1.310288e-005 -4.578459e-007
 -7.229714e-006  9.174416e-006 -6.046237e-006  4.816669e-006
 -4.896591e-006  1.128975e-005  8.711529e-007  6.157154e-006
 -4.542635e-006  7.568076e-006  2.332364e-006  6.289155e-006
 -5.122868e-006 -8.980311e-008  4.635748e-006  1.804169e-006
 -6.562100e-006 -4.879955e-006  4.546985e-006 -5.576614e-007
 -3.286737e-006 -5.208099e-006  2.151873e-006  4.662103e-007
 -3.698587e-006

 -3.369580e-005  1.079197e-005  4.575669e-005 -2.022514e-005
  2.592256e-005  3.218849e-005  1.776494e-005  1.089911e-005
 -7.171349e-007  1.495845e-005  1.238850e-005  1.235133e-005
  8.047806e-007  1.166056e-005  1.167037e-005  1.501387e-005
 -1.616606e-005  9.270873e-006  1.692059e-005 -1.773334e-006
 -4.600302e-006  1.093124e-005  1.412121e-005 -1.254433e-006
  1.435121e-005  6.610511e-006  1.375319e-005  1.467018e-005
  2.703389e-005  3.222760e-006  7.251179e-006  2.140680e-005
  1.149417e-005 -4.017938e-006  2.498561e-006  1.152705e-005
  5.256309e-006 -7.279045e-006 -2.258742e-006  5.148187e-006
 -5.852662e-007 -5.989868e-006 -3.151689e-006 -2.614189e-006
 -6.680178e-010 -4.506318e-007 -4.762062e-006 -1.171807e-006
  2.449822e-006  4.658918e-006 -4.308229e-006  2.083070e-006
  1.204660e-006  5.733206e-006 -2.768134e-006  3.532449e-006
 -1.184397e-007  5.948035e-006  1.212681e-006  3.394627e-006
 -1.344753e-006  3.091596e-006  2.532345e-006  1.164244e-006
  6.965809e-007  1.421119e-006  3.451870e-006  3.173720e-006
  2.354724e-006 -1.181068e-006  1.610543e-006  3.048584e-006
  7.795347e-007 -8.005522e-007  2.011477e-007  2.629252e-006
 -5.900472e-007

 -2.071566e-006  7.784994e-005  6.401432e-005  4.595420e-005
 -1.483201e-005  4.364331e-006  8.336129e-005 -2.162696e-005
  6.780633e-006 -6.669530e-006  7.151635e-005 -3.373474e-005
  3.141396e-005 -3.160732e-005  2.380139e-005 -2.822151e-005
  3.033686e-005 -2.303378e-005 -7.380725e-006 -1.683141e-005
  9.616912e-006 -9.839354e-006 -2.490083e-005 -1.713042e-005
 -5.737180e-006  1.945603e-005 -1.970566e-005 -1.141831e-005
  3.222760e-006  3.064718e-005 -1.115594e-005  1.019487e-005
  6.845987e-006  3.154307e-005  3.493241e-006  1.549489e-005
  3.954673e-006  1.613664e-005  1.198626e-005  1.617923e-005
  2.270629e-006  3.450976e-006  1.473761e-005  6.155298e-006
  1.939794e-006 -8.344098e-006  1.053446e-005  3.107542e-006
  4.693238e-006 -7.707698e-006  3.119212e-006  9.599088e-007
  4.798494e-006 -6.261206e-006 -4.396342e-006  4.515901e-006
  1.133527e-007 -1.584146e-006 -7.976528e-006 -1.638433e-006
 -2.815690e-006  1.891471e-007 -4.408366e-006  4.650161e-007
  1.275148e-006  5.459172e-006 -2.260032e-006  1.414137e-006
  6.522579e-007  4.216454e-006 -4.408122e-007  2.453368e-006
  5.112468e-008  3.297048e-006 -4.749089e-007  2.300183e-008
 -4.793730e-007

 -1.282793e-005 -2.916795e-005  3.105486e-006 -1.478992e-005
  1.050759e-005  1.289257e-005 -2.093489e-005  1.639730e-005
 -5.926313e-006  9.896311e-006 -1.955054e-005  1.471207e-005
 -1.548288e-005  1.988086e-005 -2.105567e-006  1.211275e-005
 -1.438684e-005  1.644107e-005  1.049904e-005  5.567026e-006
 -4.307477e-006  9.064313e-006  1.738064e-005  5.215433e-006
  6.203608e-006 -5.244562e-006  1.785953e-005  6.105714e-006
  7.251179e-006 -1.115594e-005  1.404939e-005 -2.331465e-007
  4.861158e-006 -1.413709e-005  3.254945e-006 -3.304220e-006
  5.231237e-006 -1.185046e-005 -3.292879e-006 -5.059835e-006
  3.699486e-006 -5.251499e-006 -6.627951e-006 -4.080743e-006
  3.513086e-006  2.464927e-006 -7.132570e-006 -1.809744e-006
  3.176163e-006  4.710678e-006 -5.121123e-006  5.354951e-007
  3.143050e-007  5.383609e-006  5.672396e-008 -1.569881e-006
  1.248088e-006  4.086449e-006  3.303452e-006  1.747945e-006
  1.426921e-006  2.156604e-006  3.488518e-006 -7.306959e-007
  1.235875e-007 -1.648071e-006  3.418630e-006  6.732422e-007
  2.040165e-006 -1.594684e-006  2.592468e-006  4.127500e-007
  6.071721e-007 -1.894319e-006  1.379930e-006  3.187691e-007
  1.671782e-006

 -6.978874e-007  1.584552e-005  1.971984e-005 -4.091264e-005
  3.198295e-005  8.959584e-006  5.786311e-006 -6.029281e-006
  1.483463e-005  2.804235e-006 -6.757214e-006  7.282385e-006
  1.007213e-005 -5.606068e-006 -1.370356e-005  2.170265e-005
 -1.713684e-005  6.064816e-006 -4.771821e-006  4.015436e-006
 -1.381979e-005  1.824984e-005 -3.632861e-006  9.441290e-006
  7.957569e-006  2.212824e-005  2.387736e-008  3.033157e-005
  2.140680e-005  1.019487e-005 -2.331465e-007  4.172581e-005
  4.161596e-007 -4.581821e-006  4.546040e-006  2.185866e-005
 -1.054972e-005 -1.387905e-005  2.667625e-006  8.409122e-006
 -1.397487e-005 -1.442261e-005 -2.759793e-006 -4.666210e-006
 -1.016951e-005 -9.661354e-006 -8.999634e-006 -4.290550e-006
 -6.050797e-006 -2.026847e-008 -1.169534e-005 -1.496684e-007
 -2.866008e-006  5.925851e-006 -9.210739e-006  5.421008e-006
 -7.095792e-006  1.037141e-005 -4.414379e-006  2.911186e-006
 -5.308311e-006  6.521069e-006  8.313024e-007  5.518126e-006
 -4.365975e-006  3.586065e-006  3.778361e-006  3.383820e-006
 -3.565804e-006 -2.151085e-006  3.337553e-006  3.481213e-006
 -4.055285e-006 -3.424760e-006  4.705469e-007  9.134368e-007
 -4.632321e-006

 -1.118346e-005  3.641550e-005  6.375081e-005  1.446321e-005
 -2.891676e-005  3.613380e-005  5.110560e-005 -9.951919e-006
  3.579078e-006  1.603190e-005  4.716084e-005 -9.205134e-006
  1.100427e-005  6.815314e-006  3.356938e-005 -1.159367e-006
  1.727213e-005 -3.171945e-006  1.768536e-005 -3.137057e-006
  8.128004e-007 -6.883802e-006  1.047067e-005 -1.054701e-005
  4.806130e-006 -1.704346e-006  6.724987e-006 -1.300121e-005
  1.149417e-005  6.845987e-006  4.861158e-006  4.161596e-007
  2.473428e-005  1.104030e-005 -1.550340e-006  1.199272e-005
  1.594984e-005  7.080873e-006 -2.194857e-007  1.103020e-005
  9.295466e-006  4.925807e-006  1.258888e-006  3.489696e-006
  6.264919e-006  1.926252e-006  5.118204e-006  3.388381e-006
  9.972335e-006  2.430400e-006  3.683481e-006  3.812924e-006
  6.231590e-006  1.149632e-007  2.292091e-006  4.466869e-006
  3.372423e-006 -1.169659e-006 -2.334903e-007 -2.743987e-007
 -4.104011e-007 -1.759427e-006  9.773410e-007 -1.790106e-006
  4.192200e-006  9.308208e-007 -6.485904e-008  1.047742e-006
  6.401977e-006  2.544910e-006 -3.612368e-007  5.745130e-006
  4.378818e-006  2.285996e-006 -1.445483e-006  2.774944e-006
  4.032538e-007

  1.982191e-005  1.269125e-004  1.370062e-004  7.378120e-005
 -5.923705e-005  2.256545e-005  1.283773e-004 -3.658299e-005
  9.488488e-006  1.062093e-005  1.295810e-004 -4.815503e-005
  3.608861e-005 -3.725785e-005  5.132001e-005 -4.595238e-005
  5.672046e-005 -2.531130e-005  7.104962e-006 -1.889271e-005
  2.471670e-005 -2.729257e-005 -2.952344e-005 -1.958345e-005
 -3.750254e-006  1.887799e-005 -2.317002e-005 -2.364713e-005
 -4.017938e-006  3.154307e-005 -1.413709e-005 -4.581821e-006
  1.104030e-005  5.206984e-005  5.065985e-006  9.558474e-006
  1.452141e-005  2.934278e-005  1.649526e-005  1.961488e-005
  1.505769e-005  1.949653e-005  2.169636e-005  1.448869e-005
  1.243680e-005 -7.204987e-006  1.995943e-005  1.230038e-005
  1.017598e-005 -6.684465e-006  9.593718e-006  4.364070e-006
  8.574755e-006 -1.285981e-005  4.822086e-007  7.085874e-006
  3.583950e-006 -4.564096e-006 -1.040240e-005 -2.685019e-006
 -1.433151e-006 -4.204443e-006 -4.973328e-006 -1.932563e-006
  4.330094e-006  7.261264e-006 -6.950222e-006  9.221755e-007
  4.243835e-006  5.797243e-006 -4.214409e-007  3.664895e-006
  1.669624e-006  7.035652e-006 -2.723725e-006  4.642133e-007
  7.741175e-008

 -2.885239e-005  1.366079e-005  5.043583e-005 -4.234617e-006
  9.585094e-006  9.858524e-007  1.290101e-005  1.277072e-006
 -4.192055e-007  2.554429e-006  1.904596e-005 -7.458842e-006
  4.036780e-006 -7.630183e-006 -3.324239e-006 -4.914729e-006
  1.418188e-006  5.085546e-006  2.947562e-006 -2.646954e-006
  3.367877e-006  4.206582e-006 -6.642395e-006  1.572793e-006
 -3.770909e-007  1.236535e-005  2.469811e-006  4.059834e-006
  2.498561e-006  3.493241e-006  3.254945e-006  4.546040e-006
 -1.550340e-006  5.065985e-006  1.052598e-005  2.021907e-007
  3.184985e-006 -4.678898e-006  7.070753e-006 -2.774067e-007
  3.550977e-006 -2.180634e-006  4.901027e-006 -8.105410e-007
  6.468104e-006 -6.662762e-006 -1.313624e-006  7.365127e-007
  2.916812e-006 -9.191219e-007 -3.389748e-006  3.867538e-007
  2.074651e-006 -1.177912e-006 -3.838277e-006  1.206421e-008
 -1.328598e-006  3.513599e-006 -3.283602e-006 -7.226816e-007
 -8.749559e-008  6.620107e-007 -3.525230e-007 -5.295478e-007
 -8.818586e-007  2.429069e-006  7.892339e-007  4.362796e-007
  3.002922e-007 -1.079813e-007  2.065010e-006 -6.821639e-007
 -1.414142e-006  6.102766e-007  8.159736e-007 -8.488812e-007
  1.324259e-006

  8.633963e-006  3.894189e-005  1.761312e-005 -4.347418e-006
 -5.794818e-006  9.912369e-006  2.885719e-005 -2.182931e-005
  1.015859e-005  3.000849e-007  2.064680e-005 -8.775471e-006
  1.846197e-005 -8.863064e-006  8.422282e-006  5.537590e-006
  6.643322e-006 -7.033819e-006 -3.730297e-006  4.982289e-006
 -1.111606e-005  5.265490e-007 -4.595265e-006 -5.595215e-006
 -6.372559e-006  1.305582e-005 -4.452715e-006  4.478299e-006
  1.152705e-005  1.549489e-005 -3.304220e-006  2.185866e-005
  1.199272e-005  9.558474e-006  2.021907e-007  2.668809e-005
  2.321273e-006  1.237121e-006  2.777199e-006  1.629976e-005
 -9.436805e-006 -6.975770e-006  2.565894e-006  1.128979e-007
 -5.949244e-006 -8.474523e-006  2.204442e-006 -2.459328e-006
 -1.908845e-007 -4.225583e-006 -1.880912e-006  6.252561e-008
  2.410547e-006  6.101364e-007 -5.825503e-006  4.666168e-006
 -3.799403e-006  2.113330e-006 -7.292385e-006 -7.857029e-007
 -4.178195e-006  2.440689e-006 -2.344206e-006  2.564291e-006
 -7.365234e-007  4.548768e-006  9.257137e-007  2.856251e-006
 -2.742207e-007  3.511786e-006  1.225975e-006  5.783251e-006
 -1.195258e-006  1.274462e-007  2.877721e-007  1.993174e-006
 -3.988987e-006

 -2.382369e-005  3.306903e-005  7.558404e-005  1.887682e-005
 -1.933958e-005  3.472451e-005  4.773346e-005 -2.019320e-006
 -8.064492e-006  1.861203e-005  5.202940e-005 -6.028367e-006
  4.044286e-006  6.510404e-006  3.394843e-005 -7.006680e-006
  1.196416e-005 -1.104621e-006  2.230432e-005  2.142775e-007
  9.007949e-006 -1.020322e-005  9.213551e-006 -5.510940e-006
 -6.740722e-008 -3.454587e-006  8.496638e-006 -1.272274e-005
  5.256309e-006  3.954673e-006  5.231237e-006 -1.054972e-005
  1.594984e-005  1.452141e-005  3.184985e-006  2.321273e-006
  2.325211e-005  1.094995e-005  2.050008e-006  1.120867e-005
  1.587856e-005  8.768628e-006  5.026537e-006  8.863907e-006
  1.184463e-005  1.156947e-006  6.654275e-006  7.993973e-006
  8.163619e-006 -6.602328e-007  5.896617e-006  2.948991e-006
  4.976159e-006 -3.376029e-006  2.178806e-006  1.365160e-006
  4.206591e-006 -3.420246e-006 -2.170897e-006 -9.783730e-007
  1.331249e-006 -2.358058e-006 -1.238431e-006 -2.990943e-006
  3.649410e-006  2.449078e-006 -1.638498e-006  6.611235e-007
  5.431099e-006  4.547045e-006 -2.453219e-007  3.005138e-006
  3.766029e-006  4.090400e-006 -1.593730e-007  3.131230e-006
  3.001541e-006

  2.344940e-005  7.476775e-005  5.061092e-005  6.451500e-005
 -4.872055e-005  2.479561e-005  8.685669e-005 -1.865241e-005
 -3.892155e-006  8.030304e-006  7.908578e-005 -2.303614e-005
  1.710725e-005 -1.302516e-005  5.039159e-005 -2.850934e-005
  3.647492e-005 -2.344286e-005  1.027463e-005 -7.805068e-006
  1.986736e-005 -2.245712e-005 -7.721973e-006 -1.194622e-005
 -2.822765e-006 -3.542336e-006 -1.681626e-005 -2.100924e-005
 -7.279045e-006  1.613664e-005 -1.185046e-005 -1.387905e-005
  7.080873e-006  2.934278e-005 -4.678898e-006  1.237121e-006
  1.094995e-005  2.925527e-005  5.240122e-006  1.254565e-005
  1.156216e-005  1.800566e-005  1.047548e-005  1.304436e-005
  6.464894e-006  4.013923e-006  1.500946e-005  1.034307e-005
  5.569026e-006 -4.098956e-006  1.220813e-005  3.369772e-006
  4.671489e-006 -6.873898e-006  4.431907e-006  4.755007e-006
  5.672318e-006 -8.083209e-006 -2.958630e-006 -8.558538e-008
 -1.195873e-007 -3.848338e-006 -3.701556e-006 -1.064372e-006
  3.070971e-006  1.767778e-006 -4.557511e-006 -9.386311e-007
  1.736587e-006  4.661506e-006 -3.310312e-006  1.617043e-006
  3.013203e-006  3.603448e-006 -1.760307e-006  1.419346e-006
 -1.305449e-007

  4.311682e-006  4.198085e-005  5.502267e-005  2.571025e-005
 -1.345362e-005  1.421554e-006  4.659696e-005 -1.130003e-005
  3.156510e-006  7.055467e-007  4.476639e-005 -1.762546e-005
  1.401885e-005 -1.845718e-005  1.198571e-005 -1.540713e-005
  1.692910e-005 -7.103621e-006 -3.047743e-007 -7.443605e-006
  7.802619e-006 -5.150564e-006 -1.424641e-005 -3.692344e-006
 -1.734422e-006  1.274930e-005 -8.804204e-006 -3.070480e-006
 -2.258742e-006  1.198626e-005 -3.292879e-006  2.667625e-006
 -2.194857e-007  1.649526e-005  7.070753e-006  2.777199e-006
  2.050008e-006  5.240122e-006  1.068423e-005  3.668014e-006
  4.448054e-006  2.840479e-006  9.613000e-006  2.185351e-006
  6.245820e-006 -6.707713e-006  5.071614e-006  2.761263e-006
  4.548781e-006 -3.777807e-006 -1.209623e-007  1.386072e-006
  3.435105e-006 -4.172773e-006 -3.198856e-006  1.991424e-006
 -4.869225e-007  6.980324e-007 -5.842395e-006 -1.235357e-006
 -8.341509e-007  2.902991e-008 -2.200450e-006 -3.820905e-007
  5.692704e-009  3.325954e-006 -1.059991e-006  2.445309e-007
  5.108473e-007  1.842801e-006  1.638384e-006  2.027537e-007
 -9.959933e-007  1.386108e-006  5.476862e-007 -1.234587e-006
  5.443022e-007

  1.401258e-005  5.178497e-005  4.676882e-005  1.615985e-005
 -1.708341e-005  2.178171e-005  5.220210e-005 -1.668088e-005
  4.129028e-006  7.690979e-006  4.480273e-005 -1.312603e-005
  1.499699e-005 -8.627261e-006  2.399034e-005 -5.335042e-006
  1.627503e-005 -9.319189e-006  3.719002e-006  2.201176e-006
  1.693783e-006 -7.523793e-006 -6.783642e-006 -4.375630e-006
 -5.397225e-006  7.619725e-006 -7.183102e-006 -4.633893e-006
  5.148187e-006  1.617923e-005 -5.059835e-006  8.409122e-006
  1.103020e-005  1.961488e-005 -2.774067e-007  1.629976e-005
  1.120867e-005  1.254565e-005  3.668014e-006  2.138692e-005
  2.396298e-006  3.721757e-006  5.499230e-006  9.714152e-006
 -2.301016e-006 -4.360766e-006  6.241092e-006  5.440856e-006
 -7.237226e-007 -4.794159e-006  2.502657e-006  3.389899e-007
  1.125389e-006 -3.287398e-006 -2.183487e-006  4.087888e-006
  1.827083e-007 -1.111068e-006 -6.614264e-006 -3.690304e-007
 -2.314736e-006  6.080198e-007 -3.397819e-006  1.566562e-006
  4.861995e-007  4.759869e-006 -2.148498e-006  1.659236e-006
  5.110818e-007  4.650297e-006 -2.170785e-008  4.703536e-006
  6.396480e-007  2.696809e-006 -5.061770e-007  3.010694e-006
 -1.589670e-006

 -1.013494e-005  3.680130e-005  9.079512e-005  2.855607e-005
 -3.517484e-005  3.606343e-005  6.421996e-005 -2.910048e-006
 -1.346112e-006  1.988618e-005  6.110494e-005 -1.164491e-005
  2.030569e-006  1.886109e-006  3.694750e-005 -1.787360e-005
  2.248344e-005 -1.884305e-006  2.211062e-005 -7.835340e-006
  1.912305e-005 -9.969198e-006  5.042737e-006 -2.231546e-006
  1.062045e-005 -2.652577e-006  3.119379e-006 -1.062021e-005
 -5.852662e-007  2.270629e-006  3.699486e-006 -1.397487e-005
  9.295466e-006  1.505769e-005  3.550977e-006 -9.436805e-006
  1.587856e-005  1.156216e-005  4.448054e-006  2.396298e-006
  2.218131e-005  1.398077e-005  5.307177e-006  1.000888e-005
  1.587271e-005  4.897675e-006  5.197528e-006  1.157000e-005
  9.780853e-006  2.456114e-006  4.789809e-006  5.073780e-006
  3.930153e-006 -3.265473e-006  4.797561e-006  2.639915e-006
  5.869222e-006 -2.205223e-006  1.919051e-006  7.591322e-007
  1.714336e-006 -3.123157e-006  1.096034e-006 -3.034765e-006
  3.433807e-006 -3.702756e-007 -1.846409e-006 -1.162970e-006
  4.776048e-006  6.814705e-007 -5.061927e-007  3.854237e-007
  4.217672e-006  3.089290e-006 -1.406524e-006  1.379986e-006
  4.126037e-006

  2.093018e-005  5.335626e-005  6.571439e-005  4.203753e-005
 -4.818104e-005  2.723529e-005  6.132539e-005 -1.264065e-005
 -1.420599e-006  1.723489e-005  6.295003e-005 -1.608107e-005
  6.466992e-006 -3.748914e-006  3.792351e-005 -2.033338e-005
  3.004948e-005 -8.133629e-006  1.658036e-005 -5.903466e-006
  1.937454e-005 -1.701514e-005 -1.499316e-006 -3.691982e-006
  6.798704e-006 -4.475406e-006 -6.342737e-006 -1.304825e-005
 -5.989868e-006  3.450976e-006 -5.251499e-006 -1.442261e-005
  4.925807e-006  1.949653e-005 -2.180634e-006 -6.975770e-006
  8.768628e-006  1.800566e-005  2.840479e-006  3.721757e-006
  1.398077e-005  1.819979e-005  5.685005e-006  9.585968e-006
  9.420645e-006  5.943289e-006  9.284983e-006  1.065111e-005
  6.269256e-006  2.341896e-006  8.372262e-006  4.645269e-006
  3.428068e-006 -4.594746e-006  6.493038e-006  4.214818e-006
  5.325435e-006 -4.136496e-006  9.941184e-007  8.187142e-007
  1.280264e-006 -4.575548e-006  2.062596e-007 -1.370299e-006
  3.293907e-006 -3.450069e-007 -3.756918e-006 -9.252489e-007
  2.983273e-006  6.064787e-007 -1.832761e-006  9.851218e-007
  2.759275e-006  2.812022e-006 -2.950380e-006  7.775328e-007
  7.185143e-007

 -4.008640e-006  4.511123e-005  5.619611e-005  3.158558e-005
 -1.328222e-005 -3.808308e-007  4.893772e-005 -1.270296e-005
  1.193838e-006 -3.105452e-006  5.149535e-005 -2.111107e-005
  1.835378e-005 -2.080313e-005  1.547916e-005 -1.941356e-005
  1.991958e-005 -1.249915e-005 -5.869002e-007 -1.158157e-005
  9.649124e-006 -1.070709e-005 -1.692887e-005 -9.204526e-006
 -2.546129e-006  9.867808e-006 -1.078248e-005 -9.045074e-006
 -3.151689e-006  1.473761e-005 -6.627951e-006 -2.759793e-006
  1.258888e-006  2.169636e-005  4.901027e-006  2.565894e-006
  5.026537e-006  1.047548e-005  9.613000e-006  5.499230e-006
  5.307177e-006  5.685005e-006  1.333315e-005  3.519740e-006
  6.561967e-006 -5.463776e-006  9.546449e-006  3.236187e-006
  5.273623e-006 -5.460164e-006  4.553065e-006  1.013604e-006
  4.260212e-006 -7.440118e-006 -1.527156e-006  1.365271e-006
  7.997430e-007 -3.013805e-006 -5.484599e-006 -2.521846e-006
 -1.996893e-007 -1.860651e-006 -4.031516e-006 -1.524706e-006
  2.078803e-006  3.600749e-006 -3.211504e-006  3.516258e-007
  1.732643e-006  3.234171e-006 -3.930921e-007  2.090643e-007
  2.159891e-007  3.831996e-006  2.367804e-007 -9.082527e-007
  1.171452e-006

  7.279283e-006  3.487664e-005  4.447782e-005  1.250799e-005
 -2.278357e-005  2.120914e-005  4.262680e-005 -1.100337e-005
  3.614116e-006  1.025391e-005  3.865684e-005 -8.173295e-006
  5.956145e-006 -3.100455e-006  2.331897e-005 -1.049801e-005
  1.613785e-005 -6.323234e-006  8.155457e-006  8.362187e-007
  1.101949e-005 -8.621746e-006 -2.547622e-006  8.598380e-007
  4.451243e-007  1.792937e-008 -5.910023e-006 -5.029878e-006
 -2.614189e-006  6.155298e-006 -4.080743e-006 -4.666210e-006
  3.489696e-006  1.448869e-005 -8.105410e-007  1.128979e-007
  8.863907e-006  1.304436e-005  2.185351e-006  9.714152e-006
  1.000888e-005  9.585968e-006  3.519740e-006  1.205908e-005
  3.916644e-006  1.310274e-006  4.990303e-006  9.134022e-006
 -7.772027e-007 -1.883035e-006  4.148597e-006  1.631760e-006
 -4.021981e-007 -3.679026e-006  2.142223e-006  2.418161e-006
  2.260912e-006 -2.821367e-006 -1.692586e-006  5.484566e-007
 -4.711642e-007 -1.632382e-006 -1.536776e-006 -3.207954e-007
  5.646990e-007  1.244516e-006 -2.703046e-006 -6.651833e-007
  5.302458e-007  2.212418e-006 -1.169565e-006  1.241948e-006
  1.552094e-006  2.501693e-006 -1.383330e-006  2.035997e-006
  2.531669e-008

 -1.811463e-005  3.695186e-005  7.709792e-005  3.150915e-005
 -2.716484e-005  2.089529e-005  5.145344e-005 -6.167623e-006
 -7.533211e-006  1.587517e-005  5.547040e-005 -1.501195e-005
  6.510257e-006 -3.060807e-006  2.618085e-005 -1.799847e-005
  1.886527e-005 -2.548490e-006  1.825018e-005 -6.868488e-006
  1.575486e-005 -9.055283e-006  3.081984e-006 -4.402461e-006
  3.918656e-006  1.831819e-006  4.243399e-006 -9.526426e-006
 -6.680178e-010  1.939794e-006  3.513086e-006 -1.016951e-005
  6.264919e-006  1.243680e-005  6.468104e-006 -5.949244e-006
  1.184463e-005  6.464894e-006  6.245820e-006 -2.301016e-006
  1.587271e-005  9.420645e-006  6.561967e-006  3.916644e-006
  1.845586e-005  8.956145e-007  4.803773e-006  8.701132e-006
  1.232787e-005  1.864378e-006  3.698147e-006  5.962662e-006
  5.598187e-006 -2.813892e-006  2.217712e-006  1.455920e-006
  2.590003e-006 -1.464829e-006  1.914321e-007 -9.924772e-007
  1.904076e-006 -3.194011e-006  1.212727e-006 -3.156169e-006
  2.691028e-006  2.464415e-007 -2.141363e-007 -3.827732e-007
  4.373648e-006  6.636768e-007  2.852842e-007 -5.473782e-008
  2.110278e-006  1.885377e-006 -8.951432e-007  4.031248e-007
  3.789249e-006

  9.780651e-006 -8.853601e-006 -1.375772e-005  1.370797e-005
 -1.547857e-005  1.957267e-005  3.777883e-006  9.103299e-006
 -7.668051e-006  8.660232e-006 -3.200609e-006  6.688710e-006
 -1.140752e-005  1.640801e-005  1.726488e-005  3.477432e-007
  3.080430e-006  1.993664e-006  1.112575e-005  1.429917e-006
  6.097513e-006 -1.614124e-006  1.488494e-005  1.490349e-006
  9.778816e-006 -1.478054e-005  4.895165e-006 -1.863453e-006
 -4.506318e-007 -8.344098e-006  2.464927e-006 -9.661354e-006
  1.926252e-006 -7.204987e-006 -6.662762e-006 -8.474523e-006
  1.156947e-006  4.013923e-006 -6.707713e-006 -4.360766e-006
  4.897675e-006  5.943289e-006 -5.463776e-006  1.310274e-006
  8.956145e-007  1.137145e-005 -8.799067e-007  2.911960e-006
  1.972424e-006  5.732760e-006  3.160449e-006  2.121458e-006
 -5.769253e-007  3.689588e-006  5.738139e-006  1.231789e-006
  4.719075e-006 -1.857645e-006  7.211019e-006  3.012955e-006
  1.366407e-006 -1.245497e-006  2.920490e-006 -2.214553e-007
  1.887977e-006 -4.548017e-006  6.885739e-007 -6.447634e-007
  1.159157e-006 -2.258654e-006 -1.796825e-006 -1.493726e-007
  2.598148e-006 -1.066283e-006 -1.155831e-006  1.027075e-006
  4.671910e-007

  1.552818e-005  4.041987e-005  3.519518e-005  3.676611e-005
 -2.583458e-005  2.558850e-006  4.378317e-005 -1.414577e-005
  2.705449e-007  6.371552e-007  4.772796e-005 -1.635418e-005
  1.351434e-005 -1.269458e-005  2.228295e-005 -1.820686e-005
  2.096593e-005 -1.378540e-005  2.726275e-006 -7.520760e-006
  8.612177e-006 -1.546913e-005 -9.612221e-006 -1.126351e-005
 -5.031864e-006  5.528922e-007 -9.765925e-006 -1.592448e-005
 -4.762062e-006  1.053446e-005 -7.132570e-006 -8.999634e-006
  5.118204e-006  1.995943e-005 -1.313624e-006  2.204442e-006
  6.654275e-006  1.500946e-005  5.071614e-006  6.241092e-006
  5.197528e-006  9.284983e-006  9.546449e-006  4.990303e-006
  4.803773e-006 -8.799067e-007  1.196792e-005  3.347189e-006
  4.733168e-006 -3.463342e-006  7.750164e-006  1.018297e-006
  4.657327e-006 -6.829472e-006  1.854491e-006  1.423332e-006
  2.487980e-006 -5.605053e-006 -3.923515e-006 -2.139866e-006
  3.870881e-007 -3.193865e-006 -3.260595e-006 -2.174115e-006
  2.790407e-006  2.415744e-006 -3.961491e-006  2.043780e-008
  2.949220e-006  3.861290e-006 -1.452616e-006  1.486537e-006
  1.271213e-006  3.735993e-006 -5.699119e-007  6.500988e-008
  2.489149e-007

  1.066944e-005  4.152881e-005  5.586199e-005  2.384520e-005
 -3.180337e-005  2.798407e-005  5.118198e-005 -1.042752e-005
 -1.626493e-006  1.689885e-005  4.560749e-005 -1.086228e-005
  5.558671e-006 -1.636935e-006  2.864911e-005 -1.057861e-005
  2.008136e-005 -3.692582e-006  1.417942e-005 -8.277505e-008
  1.355991e-005 -8.940955e-006  1.367996e-006  1.964115e-006
  5.672404e-006 -2.762896e-007 -2.199315e-006 -2.772643e-006
 -1.171807e-006  3.107542e-006 -1.809744e-006 -4.290550e-006
  3.388381e-006  1.230038e-005  7.365127e-007 -2.459328e-006
  7.993973e-006  1.034307e-005  2.761263e-006  5.440856e-006
  1.157000e-005  1.065111e-005  3.236187e-006  9.134022e-006
  8.701132e-006  2.911960e-006  3.347189e-006  1.141511e-005
  4.036266e-006  1.214807e-006  3.088639e-006  4.999282e-006
  5.055371e-008 -1.910052e-006  2.405697e-006  3.218900e-006
  1.684206e-006 -1.141094e-006  2.031078e-007  6.459229e-007
  3.730471e-007 -1.814573e-006  5.987437e-007  1.540384e-007
  1.375909e-006  1.532133e-007 -8.986600e-007 -2.590726e-007
  1.037685e-006  3.520706e-007 -2.199236e-007  9.346266e-007
  1.550917e-006  1.089261e-006 -1.725469e-006  1.762238e-006
  8.991131e-007

 -3.465907e-007  3.626258e-005  5.355402e-005  4.252013e-005
 -3.273860e-005  1.982470e-005  5.195281e-005 -6.437156e-006
 -7.424212e-006  1.129544e-005  4.792643e-005 -1.631427e-005
  6.713934e-006 -2.465682e-006  2.845043e-005 -1.624607e-005
  2.138548e-005 -4.685329e-006  1.362143e-005 -8.021092e-006
  1.018354e-005 -8.119429e-006  3.888827e-006 -9.322163e-006
  4.974409e-006  5.417471e-007  2.831646e-006 -1.060108e-005
  2.449822e-006  4.693238e-006  3.176163e-006 -6.050797e-006
  9.972335e-006  1.017598e-005  2.916812e-006 -1.908845e-007
  8.163619e-006  5.569026e-006  4.548781e-006 -7.237226e-007
  9.780853e-006  6.269256e-006  5.273623e-006 -7.772027e-007
  1.232787e-005  1.972424e-006  4.733168e-006  4.036266e-006
  1.361211e-005  2.454589e-006  3.154048e-006  5.396025e-006
  6.634544e-006 -5.201052e-007  1.869062e-006  2.633759e-006
  3.257016e-006 -4.389556e-007  8.737657e-007 -2.464456e-007
  1.283834e-006 -1.740478e-006  1.320185e-006 -1.736302e-006
  3.363554e-006 -1.730711e-007  7.550695e-007  5.566127e-007
  4.180040e-006  2.657220e-007  4.550976e-007  1.241484e-006
  2.299729e-006  7.276673e-007 -2.847447e-007 -1.285966e-008
  2.725083e-006

 -1.555746e-006 -2.721934e-006  1.486565e-005 -3.015491e-006
 -9.948515e-006  1.595204e-005  5.537976e-007  5.071147e-006
 -3.740395e-007  1.205651e-005  3.814003e-007  2.987915e-006
 -8.140007e-006  1.178206e-005  6.293448e-006  2.013532e-006
  2.403241e-006  9.774527e-006  1.069147e-005  1.491619e-006
  2.610961e-006  3.640815e-006  9.906343e-006  2.126223e-006
  9.511628e-006 -3.616694e-006  7.898358e-006  3.278740e-006
  4.658918e-006 -7.707698e-006  4.710678e-006 -2.026847e-008
  2.430400e-006 -6.684465e-006 -9.191219e-007 -4.225583e-006
 -6.602328e-007 -4.098956e-006 -3.777807e-006 -4.794159e-006
  2.456114e-006  2.341896e-006 -5.460164e-006 -1.883035e-006
  1.864378e-006  5.732760e-006 -3.463342e-006  1.214807e-006
  2.454589e-006  8.247681e-006 -1.510448e-006  2.394176e-006
  2.102949e-007  4.624789e-006  2.697778e-006  1.841600e-006
  1.792531e-006  3.013526e-006  5.143552e-006  2.472260e-006
  8.257348e-007 -7.567211e-007  4.564905e-006  3.115158e-007
  1.001343e-006 -2.821803e-006  1.933826e-006  6.202781e-007
  1.519337e-006 -3.961471e-006  5.189886e-007  7.754918e-007
  5.528230e-007 -1.483607e-006 -1.591583e-006  5.024300e-007
 -3.259474e-007

 -2.259792e-006  1.711866e-005  1.038438e-005  2.489941e-005
 -1.677726e-005  3.910397e-006  2.085197e-005 -6.574215e-006
 -5.486111e-006  1.015394e-007  2.487875e-005 -7.575012e-006
  7.420536e-006 -2.669565e-006  1.610746e-005 -1.096800e-005
  1.127057e-005 -1.042890e-005  4.628418e-006 -5.115426e-006
  8.211860e-006 -1.110590e-005 -1.407705e-006 -7.044856e-006
 -2.248611e-006 -6.529672e-006 -4.703431e-006 -1.310288e-005
 -4.308229e-006  3.119212e-006 -5.121123e-006 -1.169534e-005
  3.683481e-006  9.593718e-006 -3.389748e-006 -1.880912e-006
  5.896617e-006  1.220813e-005 -1.209623e-007  2.502657e-006
  4.789809e-006  8.372262e-006  4.553065e-006  4.148597e-006
  3.698147e-006  3.160449e-006  7.750164e-006  3.088639e-006
  3.154048e-006 -1.510448e-006  8.595785e-006  9.534751e-007
  2.836890e-006 -4.072438e-006  3.939978e-006  4.220213e-007
  3.201968e-006 -6.103728e-006  6.326492e-007 -9.764549e-007
  1.296798e-006 -3.775394e-006 -2.037751e-006 -1.594895e-006
  2.516915e-006 -3.947151e-007 -2.841400e-006 -6.443726e-007
  1.936806e-006  2.175752e-006 -3.328498e-006  2.926930e-007
  2.002951e-006  2.677647e-006 -1.041509e-006  3.924926e-007
  7.346046e-007

  2.787149e-006  2.408215e-005  3.139498e-005  1.565428e-005
 -2.185352e-005  1.835205e-005  3.156204e-005 -6.798857e-006
 -2.128105e-006  1.127875e-005  2.625147e-005 -6.074296e-006
  3.899356e-006  7.649894e-007  1.812703e-005 -4.257512e-006
  1.146004e-005 -1.512995e-006  9.849614e-006 -5.074947e-007
  6.145649e-006 -4.156858e-006  4.118364e-006 -2.408726e-007
  5.384587e-006 -1.953341e-007  1.094920e-006 -4.578459e-007
  2.083070e-006  9.599088e-007  5.354951e-007 -1.496684e-007
  3.812924e-006  4.364070e-006  3.867538e-007  6.252561e-008
  2.948991e-006  3.369772e-006  1.386072e-006  3.389899e-007
  5.073780e-006  4.645269e-006  1.013604e-006  1.631760e-006
  5.962662e-006  2.121458e-006  1.018297e-006  4.999282e-006
  5.396025e-006  2.394176e-006  9.534751e-007  4.615971e-006
  1.368444e-006  7.162020e-007  1.114304e-006  2.729868e-006
  2.801286e-007  6.484324e-007  1.071543e-006  6.321859e-007
  1.063464e-007 -6.469386e-007  1.434211e-006  2.746547e-007
  1.176535e-006 -4.903967e-007  1.067156e-006  4.093417e-007
  1.302501e-006 -5.815428e-007  5.084546e-007  1.028388e-006
  7.973346e-007 -5.119808e-007 -8.020530e-007  4.981612e-007
  3.599776e-007

 -3.813260e-006  2.492952e-005  3.441776e-005  2.113535e-005
 -1.610968e-005  7.997937e-006  2.864919e-005 -5.794336e-006
 -1.473541e-006  4.201289e-006  3.098691e-005 -9.432896e-006
  5.987476e-006 -3.776087e-006  1.471667e-005 -1.086068e-005
  1.122880e-005 -3.973280e-006  6.501299e-006 -5.467470e-006
  5.485231e-006 -4.789590e-006 -7.865306e-007 -6.505712e-006
  5.037716e-007  2.329079e-006 -4.261027e-007 -7.229714e-006
  1.204660e-006  4.798494e-006  3.143050e-007 -2.866008e-006
  6.231590e-006  8.574755e-006  2.074651e-006  2.410547e-006
  4.976159e-006  4.671489e-006  3.435105e-006  1.125389e-006
  3.930153e-006  3.428068e-006  4.260212e-006 -4.021981e-007
  5.598187e-006 -5.769253e-007  4.657327e-006  5.055371e-008
  6.634544e-006  2.102949e-007  2.836890e-006  1.368444e-006
  5.644785e-006 -1.383122e-006  8.750990e-007  2.169363e-006
  2.446825e-006 -9.637586e-007 -1.266026e-006 -1.150627e-007
  2.318515e-008 -1.472829e-006 -3.492183e-007 -1.619802e-006
  1.510198e-006  7.680859e-007 -8.400459e-007  1.677054e-007
  2.796520e-006  1.070454e-006 -2.368407e-007  1.313047e-006
  1.098934e-006  1.387733e-006 -3.239659e-007 -1.659611e-007
  7.072334e-007

 -1.738741e-006 -1.343903e-005 -2.094733e-005 -7.086934e-006
  4.574467e-006  1.068315e-005 -1.095723e-005  8.683703e-006
 -3.523531e-006  5.207758e-006 -1.968488e-005  1.058244e-005
 -8.985101e-006  1.266044e-005  2.854515e-007  9.632753e-006
 -8.348193e-006  7.880666e-006  4.028570e-006  5.929821e-006
 -3.331946e-006  8.841082e-006  1.186472e-005  4.943792e-006
  5.556432e-006 -3.391732e-006  6.945961e-006  9.174416e-006
  5.733206e-006 -6.261206e-006  5.383609e-006  5.925851e-006
  1.149632e-007 -1.285981e-005 -1.177912e-006  6.101364e-007
 -3.376029e-006 -6.873898e-006 -4.172773e-006 -3.287398e-006
 -3.265473e-006 -4.594746e-006 -7.440118e-006 -3.679026e-006
 -2.813892e-006  3.689588e-006 -6.829472e-006 -1.910052e-006
 -5.201052e-007  4.624789e-006 -4.072438e-006  7.162020e-007
 -1.383122e-006  7.174169e-006 -4.415295e-007  1.123588e-006
  2.618619e-007  3.821700e-006  3.422332e-006  3.007610e-006
 -4.224791e-007  2.263318e-006  3.245649e-006  1.857716e-006
 -9.033772e-007 -2.501846e-006  3.716361e-006  8.804754e-007
 -1.226700e-006 -2.821789e-006  1.060960e-006  3.378250e-007
 -4.273660e-007 -3.512691e-006  2.148466e-007  4.952924e-007
 -1.180585e-006

  7.860897e-006  1.282849e-006  2.492833e-006  1.095004e-005
 -1.645395e-005  7.329995e-006  2.952474e-006 -1.632099e-007
 -2.163521e-006  5.303418e-006  5.845536e-006 -4.747945e-007
 -3.965394e-006  5.786513e-006  8.640600e-006 -5.712383e-006
  6.058537e-006 -4.349480e-007  6.249599e-006 -2.336288e-006
  6.820865e-006 -4.916842e-006  4.932189e-006 -7.821821e-007
  4.543131e-006 -8.058246e-006  1.422324e-006 -6.046237e-006
 -2.768134e-006 -4.396342e-006  5.672396e-008 -9.210739e-006
  2.292091e-006  4.822086e-007 -3.838277e-006 -5.825503e-006
  2.178806e-006  4.431907e-006 -3.198856e-006 -2.183487e-006
  4.797561e-006  6.493038e-006 -1.527156e-006  2.142223e-006
  2.217712e-006  5.738139e-006  1.854491e-006  2.405697e-006
  1.869062e-006  2.697778e-006  3.939978e-006  1.114304e-006
  8.750990e-007 -4.415295e-007  5.231050e-006  5.598090e-007
  3.426320e-006 -2.214811e-006  3.931149e-006  1.049630e-006
  1.355058e-006 -2.359341e-006  1.191458e-006 -1.030524e-006
  1.582300e-006 -2.312864e-006 -1.479605e-006 -9.379697e-007
  1.775317e-006 -8.746833e-007 -1.845598e-006  7.973865e-008
  2.050984e-006  8.308174e-007 -1.619637e-006  3.199432e-007
  7.725011e-007

  1.133513e-005  3.526887e-005  4.067041e-005  8.980851e-006
 -2.503653e-005  2.450356e-005  3.971243e-005 -1.065481e-005
  7.404998e-006  1.062791e-005  3.114602e-005 -4.734799e-006
  5.555547e-006 -1.657611e-006  2.163777e-005 -3.359137e-006
  1.294410e-005 -1.820199e-006  9.067760e-006 -1.056230e-006
  5.192895e-006 -2.023874e-006  9.145726e-007  1.323978e-006
  9.485014e-006  3.278176e-006 -2.911199e-006  4.816669e-006
  3.532449e-006  4.515901e-006 -1.569881e-006  5.421008e-006
  4.466869e-006  7.085874e-006  1.206421e-008  4.666168e-006
  1.365160e-006  4.755007e-006  1.991424e-006  4.087888e-006
  2.639915e-006  4.214818e-006  1.365271e-006  2.418161e-006
  1.455920e-006  1.231789e-006  1.423332e-006  3.218900e-006
  2.633759e-006  1.841600e-006  4.220213e-007  2.729868e-006
  2.169363e-006  1.123588e-006  5.598090e-007  5.814418e-006
  1.272410e-006  1.451608e-006 -4.637341e-007  2.062601e-006
 -2.111716e-006 -9.145313e-008  7.721698e-007  1.029643e-006
  5.733522e-007  1.005836e-007 -5.607821e-008  3.994221e-007
  7.220766e-007 -6.500025e-007  3.446369e-007  2.252312e-006
  9.418796e-007 -7.923562e-008 -1.290332e-006  7.268357e-007
 -1.547720e-006

  6.962122e-006  1.327936e-005  1.662054e-005  2.330726e-005
 -1.437472e-005  1.443003e-005  2.079374e-005  3.625270e-006
 -4.530042e-006  5.602224e-006  1.872577e-005 -2.630646e-006
 -3.444063e-006  4.616691e-006  1.819458e-005 -9.826043e-006
  8.966212e-006 -6.072239e-007  8.295308e-006 -3.593850e-006
  9.125925e-006 -3.208299e-006  4.268577e-006 -2.620448e-006
  5.735974e-006 -4.833555e-006  6.635791e-007 -4.896591e-006
 -1.184397e-007  1.133527e-007  1.248088e-006 -7.095792e-006
  3.372423e-006  3.583950e-006 -1.328598e-006 -3.799403e-006
  4.206591e-006  5.672318e-006 -4.869225e-007  1.827083e-007
  5.869222e-006  5.325435e-006  7.997430e-007  2.260912e-006
  2.590003e-006  4.719075e-006  2.487980e-006  1.684206e-006
  3.257016e-006  1.792531e-006  3.201968e-006  2.801286e-007
  2.446825e-006  2.618619e-007  3.426320e-006  1.272410e-006
  5.428755e-006 -1.237054e-006  2.301836e-006  2.214385e-006
  1.071961e-006 -9.737947e-007  3.387398e-007 -8.137064e-007
  1.684036e-006 -1.347915e-006 -1.117004e-006 -2.397734e-007
  1.554939e-006 -2.625767e-007 -1.107363e-006  1.893481e-007
  1.907447e-006  9.592138e-007 -3.907005e-007  4.698906e-007
  7.857020e-007

  1.232051e-006  3.790479e-006  1.242519e-005 -1.235923e-005
  2.929470e-006  7.870333e-006 -4.867815e-007  2.546422e-006
  4.498868e-006  6.552642e-006 -4.078934e-006  3.855266e-006
 -4.835163e-006  2.463843e-006 -2.680356e-006  4.517158e-006
 -3.377723e-006  9.566337e-006  2.628358e-006  3.226199e-006
 -1.650688e-006  7.800313e-006  2.233109e-006  5.371962e-006
  5.784677e-006  6.547762e-006  4.448051e-006  1.128975e-005
  5.948035e-006 -1.584146e-006  4.086449e-006  1.037141e-005
 -1.169659e-006 -4.564096e-006  3.513599e-006  2.113330e-006
 -3.420246e-006 -8.083209e-006  6.980324e-007 -1.111068e-006
 -2.205223e-006 -4.136496e-006 -3.013805e-006 -2.821367e-006
 -1.464829e-006 -1.857645e-006 -5.605053e-006 -1.141094e-006
 -4.389556e-007  3.013526e-006 -6.103728e-006  6.484324e-007
 -9.637586e-007  3.821700e-006 -2.214811e-006  1.451608e-006
 -1.237054e-006  6.377067e-006  1.923317e-007  2.111704e-006
 -7.931772e-007  2.817314e-006  2.121103e-006  1.994222e-006
 -1.552549e-006  3.887535e-007  2.403391e-006  9.945246e-007
 -1.296044e-006 -2.623735e-006  2.734713e-006  2.883219e-007
 -1.428115e-006 -2.154176e-006  4.163883e-007 -2.124687e-007
 -8.256954e-007

 -9.680579e-006 -2.219057e-005 -1.707271e-005 -3.494428e-006
  4.766605e-007  5.481104e-006 -1.538465e-005  9.100765e-006
 -4.261111e-006  1.713211e-006 -1.750456e-005  5.248324e-006
 -8.804285e-006  1.187770e-005 -1.130028e-006  1.538341e-006
 -3.583497e-006  4.796192e-006  4.304453e-006 -1.887986e-006
  2.673212e-006  3.993212e-006  9.485223e-006  1.389155e-006
  8.098735e-006 -8.647417e-006  6.180912e-006  8.711529e-007
  1.212681e-006 -7.976528e-006  3.303452e-006 -4.414379e-006
 -2.334903e-007 -1.040240e-005 -3.283602e-006 -7.292385e-006
 -2.170897e-006 -2.958630e-006 -5.842395e-006 -6.614264e-006
  1.919051e-006  9.941184e-007 -5.484599e-006 -1.692586e-006
  1.914321e-007  7.211019e-006 -3.923515e-006  2.031078e-007
  8.737657e-007  5.143552e-006  6.326492e-007  1.071543e-006
 -1.266026e-006  3.422332e-006  3.931149e-006 -4.637341e-007
  2.301836e-006  1.923317e-007  7.450466e-006  2.039631e-006
  1.555126e-006 -9.130972e-007  3.068847e-006  1.213180e-007
  7.424916e-007 -4.148845e-006  1.468035e-006 -7.352774e-007
  4.611051e-007 -3.343814e-006 -1.697166e-006 -1.035056e-006
  1.508520e-006 -1.182513e-006 -1.029727e-006  8.884128e-009
  1.068396e-006

  6.159377e-006  7.105732e-006  5.528494e-006  4.545414e-006
 -4.286255e-006  1.432976e-005  9.519306e-006  3.972469e-006
 -1.457402e-006  6.813390e-006  4.052885e-006  4.522903e-006
 -5.220018e-006  6.276344e-006  9.898640e-006 -1.234028e-007
 -2.227451e-007  3.562549e-006  6.518393e-006  1.338850e-006
  4.339829e-006  3.088939e-006  5.859103e-006  3.840302e-006
  7.228091e-006 -1.502604e-006  1.898650e-006  6.157154e-006
  3.394627e-006 -1.638433e-006  1.747945e-006  2.911186e-006
 -2.743987e-007 -2.685019e-006 -7.226816e-007 -7.857029e-007
 -9.783730e-007 -8.558538e-008 -1.235357e-006 -3.690304e-007
  7.591322e-007  8.187142e-007 -2.521846e-006  5.484566e-007
 -9.924772e-007  3.012955e-006 -2.139866e-006  6.459229e-007
 -2.464456e-007  2.472260e-006 -9.764549e-007  6.321859e-007
 -1.150627e-007  3.007610e-006  1.049630e-006  2.062601e-006
  2.214385e-006  2.111704e-006  2.039631e-006  3.320198e-006
 -2.240252e-007  1.150691e-006  1.242558e-006  1.202250e-006
 -5.764960e-007 -1.186079e-006  9.174506e-007  2.931839e-007
 -5.027918e-007 -1.487681e-006  2.515617e-007  3.512699e-007
  1.146925e-007 -1.175126e-006 -1.027812e-007  3.664187e-007
 -7.356351e-007

 -3.088915e-006 -6.801914e-006 -5.731219e-006  8.514392e-006
  2.848177e-006 -3.902023e-006 -7.247078e-006  4.838639e-006
 -7.298844e-006  5.634800e-007 -2.417607e-006 -2.413778e-007
 -1.885911e-006  2.769797e-006 -1.466719e-006 -1.871695e-006
 -1.165175e-006  1.332514e-006  1.450676e-006 -1.382662e-006
  2.472727e-006 -1.385261e-006  1.739927e-006 -1.127738e-006
 -1.382122e-006 -3.425016e-006  2.733529e-006 -4.542635e-006
 -1.344753e-006 -2.815690e-006  1.426921e-006 -5.308311e-006
 -4.104011e-007 -1.433151e-006 -8.749559e-008 -4.178195e-006
  1.331249e-006 -1.195873e-007 -8.341509e-007 -2.314736e-006
  1.714336e-006  1.280264e-006 -1.996893e-007 -4.711642e-007
  1.904076e-006  1.366407e-006  3.870881e-007  3.730471e-007
  1.283834e-006  8.257348e-007  1.296798e-006  1.063464e-007
  2.318515e-008 -4.224791e-007  1.355058e-006 -2.111716e-006
  1.071961e-006 -7.931772e-007  1.555126e-006 -2.240252e-007
  2.160116e-006 -7.111727e-007  3.234941e-007 -3.451174e-007
  7.050497e-007 -6.328173e-007 -1.811096e-008  4.984596e-008
  5.796760e-007 -1.264114e-007 -4.237388e-007 -6.927538e-007
 -3.677640e-008  1.530263e-007  9.429703e-008 -3.520540e-007
  1.035776e-006

  9.802434e-006 -5.408411e-006 -1.273254e-005 -5.839460e-006
  8.161931e-006  1.457626e-006 -4.501273e-006  3.896837e-006
  2.536677e-007 -2.773098e-007 -1.075385e-005  6.489546e-006
 -4.446853e-006  2.435129e-006 -1.950177e-006  6.080557e-006
 -7.291643e-006  3.030404e-006 -1.783408e-006  3.656307e-006
 -4.356831e-006  4.644558e-006  2.601226e-006  3.184720e-006
  1.029449e-006  1.785067e-006  1.569529e-006  7.568076e-006
  3.091596e-006  1.891471e-007  2.156604e-006  6.521069e-006
 -1.759427e-006 -4.204443e-006  6.620107e-007  2.440689e-006
 -2.358058e-006 -3.848338e-006  2.902991e-008  6.080198e-007
 -3.123157e-006 -4.575548e-006 -1.860651e-006 -1.632382e-006
 -3.194011e-006 -1.245497e-006 -3.193865e-006 -1.814573e-006
 -1.740478e-006 -7.567211e-007 -3.775394e-006 -6.469386e-007
 -1.472829e-006  2.263318e-006 -2.359341e-006 -9.145313e-008
 -9.737947e-007  2.817314e-006 -9.130972e-007  1.150691e-006
 -7.111727e-007  3.187858e-006  1.369133e-008  1.505599e-006
 -1.341740e-006  7.979197e-007  1.551692e-006  6.967901e-007
 -1.682332e-006 -1.097858e-007  1.768726e-006 -5.112353e-008
 -1.010981e-006 -1.793105e-006  1.552237e-006 -4.914354e-008
 -6.236024e-007

 -3.505646e-007 -4.547843e-006  3.384526e-006 -2.701551e-006
 -4.296272e-006  6.400708e-006 -3.103396e-006  2.961234e-006
  1.487172e-007  5.741831e-006 -4.297709e-006  1.429928e-006
 -4.682261e-006  6.104117e-006  1.181010e-007  1.574384e-006
  9.988702e-008  5.539706e-006  4.124584e-006 -1.294962e-007
  7.428062e-008  2.984044e-006  5.574790e-006  9.778384e-007
  5.289312e-006 -1.471593e-006  4.854350e-006  2.332364e-006
  2.532345e-006 -4.408366e-006  3.488518e-006  8.313024e-007
  9.773410e-007 -4.973328e-006 -3.525230e-007 -2.344206e-006
 -1.238431e-006 -3.701556e-006 -2.200450e-006 -3.397819e-006
  1.096034e-006  2.062596e-007 -4.031516e-006 -1.536776e-006
  1.212727e-006  2.920490e-006 -3.260595e-006  5.987437e-007
  1.320185e-006  4.564905e-006 -2.037751e-006  1.434211e-006
 -3.492183e-007  3.245649e-006  1.191458e-006  7.721698e-007
  3.387398e-007  2.121103e-006  3.068847e-006  1.242558e-006
  3.234941e-007  1.369133e-008  3.308000e-006  3.047325e-007
  2.530351e-007 -1.769039e-006  1.708441e-006  2.821845e-007
  6.036001e-007 -2.428643e-006  6.785865e-007  2.250502e-007
  2.158691e-007 -1.501306e-006 -1.070358e-006  1.204935e-007
 -1.273983e-009

  1.127642e-005  5.312579e-006 -8.756281e-006 -5.397830e-007
 -2.338651e-006  4.211974e-006  2.311632e-006 -2.299724e-006
  9.988344e-007  1.881262e-006 -3.820124e-006  2.244212e-006
  5.819871e-007  3.476955e-007  1.684458e-006  4.572722e-006
 -7.791641e-007  1.174454e-006 -4.376587e-007  2.822520e-006
 -1.842656e-006  2.117785e-006  7.129338e-007  3.278910e-006
  2.221702e-006  1.271109e-006 -8.716174e-007  6.289155e-006
  1.164244e-006  4.650161e-007 -7.306959e-007  5.518126e-006
 -1.790106e-006 -1.932563e-006 -5.295478e-007  2.564291e-006
 -2.990943e-006 -1.064372e-006 -3.820905e-007  1.566562e-006
 -3.034765e-006 -1.370299e-006 -1.524706e-006 -3.207954e-007
 -3.156169e-006 -2.214553e-007 -2.174115e-006  1.540384e-007
 -1.736302e-006  3.115158e-007 -1.594895e-006  2.746547e-007
 -1.619802e-006  1.857716e-006 -1.030524e-006  1.029643e-006
 -8.137064e-007  1.994222e-006  1.213180e-007  1.202250e-006
 -3.451174e-007  1.505599e-006  3.047325e-007  2.659208e-006
 -8.789645e-007  6.282843e-008  1.130358e-006  7.751343e-007
 -2.303381e-006 -8.584925e-007  5.781985e-007  2.434501e-007
 -1.131315e-006 -1.499877e-006  2.408029e-007 -1.029425e-007
 -1.237726e-006

 -1.477357e-006  8.717980e-006  1.637698e-005  1.168446e-005
 -9.512107e-006  6.369171e-006  1.317775e-005 -2.032450e-006
 -1.216084e-006  2.253169e-006  1.369555e-005 -4.842657e-006
  3.676424e-006 -4.804528e-008  8.873526e-006 -3.722832e-006
  7.291153e-006 -2.038251e-006  3.403973e-006 -3.868923e-006
  2.599511e-006 -4.507506e-006  3.434502e-007 -4.671887e-006
  2.847957e-006 -2.039379e-006  4.071211e-007 -5.122868e-006
  6.965809e-007  1.275148e-006  1.235875e-007 -4.365975e-006
  4.192200e-006  4.330094e-006 -8.818586e-007 -7.365234e-007
  3.649410e-006  3.070971e-006  5.692704e-009  4.861995e-007
  3.433807e-006  3.293907e-006  2.078803e-006  5.646990e-007
  2.691028e-006  1.887977e-006  2.790407e-006  1.375909e-006
  3.363554e-006  1.001343e-006  2.516915e-006  1.176535e-006
  1.510198e-006 -9.033772e-007  1.582300e-006  5.733522e-007
  1.684036e-006 -1.552549e-006  7.424916e-007 -5.764960e-007
  7.050497e-007 -1.341740e-006  2.530351e-007 -8.789645e-007
  2.773894e-006 -3.115432e-007 -7.826195e-007  7.827165e-007
  2.151918e-006  3.411570e-007 -5.206106e-007  8.865414e-007
  1.331223e-006  1.188865e-006 -6.142960e-007  2.781273e-007
  4.019594e-007

  3.192113e-006  1.416298e-005  1.714519e-005 -9.347756e-007
  1.927183e-006 -1.422286e-006  1.056997e-005 -4.530390e-006
  2.885788e-006  1.597662e-007  1.289793e-005 -3.207469e-006
  4.384112e-006 -6.928153e-006  1.321520e-006 -1.153577e-006
  1.183486e-006 -2.114199e-006 -9.046499e-007  1.734110e-007
 -1.819539e-006 -2.373024e-006 -5.161171e-006 -1.797056e-006
 -3.742302e-006  6.157233e-006 -2.204152e-006 -8.980311e-008
  1.421119e-006  5.459172e-006 -1.648071e-006  3.586065e-006
  9.308208e-007  7.261264e-006  2.429069e-006  4.548768e-006
  2.449078e-006  1.767778e-006  3.325954e-006  4.759869e-006
 -3.702756e-007 -3.450069e-007  3.600749e-006  1.244516e-006
  2.464415e-007 -4.548017e-006  2.415744e-006  1.532133e-007
 -1.730711e-007 -2.821803e-006 -3.947151e-007 -4.903967e-007
  7.680859e-007 -2.501846e-006 -2.312864e-006  1.005836e-007
 -1.347915e-006  3.887535e-007 -4.148845e-006 -1.186079e-006
 -6.328173e-007  7.979197e-007 -1.769039e-006  6.282843e-008
 -3.115432e-007  3.157114e-006 -9.160637e-007  6.767275e-007
 -8.937881e-008  1.998478e-006  1.108017e-006  6.250199e-007
 -7.511940e-007  1.014068e-006  7.605592e-007  1.995960e-007
 -1.344849e-007

 -8.267145e-006 -7.189443e-006 -1.026314e-005 -3.006196e-006
  4.396166e-006  4.357580e-006 -3.718608e-006  5.132791e-006
 -3.070342e-006  1.690689e-006 -9.809580e-006  3.653551e-006
 -3.502314e-006  4.919029e-006 -1.079451e-007  4.723004e-006
 -3.926497e-006  3.774238e-006  1.887746e-006  2.751591e-006
 -2.660493e-006  5.108164e-006  5.901554e-006  1.313915e-006
  1.723920e-006 -4.192912e-007  4.333613e-006  4.635748e-006
  3.451870e-006 -2.260032e-006  3.418630e-006  3.778361e-006
 -6.485904e-008 -6.950222e-006  7.892339e-007  9.257137e-007
 -1.638498e-006 -4.557511e-006 -1.059991e-006 -2.148498e-006
 -1.846409e-006 -3.756918e-006 -3.211504e-006 -2.703046e-006
 -2.141363e-007  6.885739e-007 -3.961491e-006 -8.986600e-007
  7.550695e-007  1.933826e-006 -2.841400e-006  1.067156e-006
 -8.400459e-007  3.716361e-006 -1.479605e-006 -5.607821e-008
 -1.117004e-006  2.403391e-006  1.468035e-006  9.174506e-007
 -1.811096e-008  1.551692e-006  1.708441e-006  1.130358e-006
 -7.826195e-007 -9.160637e-007  3.177552e-006  4.455684e-007
 -8.464710e-007 -1.112072e-006  1.185068e-006 -1.702147e-007
 -5.359935e-007 -2.224160e-006  6.597429e-007 -2.409177e-008
 -8.242135e-008

  1.438441e-006  5.897274e-006  4.887843e-006  3.211607e-006
  1.375097e-006  2.606039e-006  4.126258e-006 -1.022326e-006
 -2.351831e-006  2.247333e-006  3.727656e-006 -9.271239e-007
  1.927162e-006  3.061353e-007  1.670119e-006  1.524804e-006
 -1.265557e-007  9.096823e-007  6.713748e-007  1.013177e-006
 -1.431690e-006  1.303295e-007  4.475246e-007 -1.016527e-006
 -1.320787e-007  1.891619e-006  1.197410e-006  1.804169e-006
  3.173720e-006  1.414137e-006  6.732422e-007  3.383820e-006
  1.047742e-006  9.221755e-007  4.362796e-007  2.856251e-006
  6.611235e-007 -9.386311e-007  2.445309e-007  1.659236e-006
 -1.162970e-006 -9.252489e-007  3.516258e-007 -6.651833e-007
 -3.827732e-007 -6.447634e-007  2.043780e-008 -2.590726e-007
  5.566127e-007  6.202781e-007 -6.443726e-007  4.093417e-007
  1.677054e-007  8.804754e-007 -9.379697e-007  3.994221e-007
 -2.397734e-007  9.945246e-007 -7.352774e-007  2.931839e-007
  4.984596e-008  6.967901e-007  2.821845e-007  7.751343e-007
  7.827165e-007  6.767275e-007  4.455684e-007  1.818748e-006
  2.293999e-007  8.042760e-008  7.088219e-007  1.102676e-006
 -7.871258e-007 -1.876680e-007  2.150582e-007  2.704752e-007
 -7.028130e-007

 -6.393824e-006  6.381629e-006  2.895749e-005  8.079462e-006
 -6.567928e-006  6.345779e-006  1.186370e-005 -6.357095e-007
 -1.365729e-006  4.265278e-006  1.687706e-005 -5.256313e-006
  1.881331e-006  1.246283e-006  6.661207e-006 -5.548229e-006
  5.597404e-006 -3.753792e-007  5.797848e-006 -4.436630e-006
  3.976884e-006 -3.333945e-006  1.359294e-006 -4.093955e-006
  1.906804e-006 -1.167410e-006  2.820031e-006 -6.562100e-006
  2.354724e-006  6.522579e-007  2.040165e-006 -3.565804e-006
  6.401977e-006  4.243835e-006  3.002922e-007 -2.742207e-007
  5.431099e-006  1.736587e-006  5.108473e-007  5.110818e-007
  4.776048e-006  2.983273e-006  1.732643e-006  5.302458e-007
  4.373648e-006  1.159157e-006  2.949220e-006  1.037685e-006
  4.180040e-006  1.519337e-006  1.936806e-006  1.302501e-006
  2.796520e-006 -1.226700e-006  1.775317e-006  7.220766e-007
  1.554939e-006 -1.296044e-006  4.611051e-007 -5.027918e-007
  5.796760e-007 -1.682332e-006  6.036001e-007 -2.303381e-006
  2.151918e-006 -8.937881e-008 -8.464710e-007  2.293999e-007
  4.243877e-006  8.272898e-007 -2.849114e-007  1.871709e-006
  1.699792e-006  1.649741e-006 -8.866045e-007  5.050534e-007
  8.827297e-007

  1.864903e-006  7.470829e-006  2.314681e-006  7.349084e-006
  1.784313e-007 -1.620269e-006  8.080262e-006 -2.351269e-006
 -2.588313e-006 -1.901381e-006  9.187449e-006 -2.576034e-006
  3.663729e-006 -3.877575e-006  4.494964e-006 -1.539995e-006
  1.676490e-006 -5.678504e-006 -5.780330e-007  7.999680e-007
 -7.746209e-007 -4.816310e-006 -1.733914e-006 -2.826246e-006
 -5.759243e-006  3.628787e-009 -2.183757e-006 -4.879955e-006
 -1.181068e-006  4.216454e-006 -1.594684e-006 -2.151085e-006
  2.544910e-006  5.797243e-006 -1.079813e-007  3.511786e-006
  4.547045e-006  4.661506e-006  1.842801e-006  4.650297e-006
  6.814705e-007  6.064787e-007  3.234171e-006  2.212418e-006
  6.636768e-007 -2.258654e-006  3.861290e-006  3.520706e-007
  2.657220e-007 -3.961471e-006  2.175752e-006 -5.815428e-007
  1.070454e-006 -2.821789e-006 -8.746833e-007 -6.500025e-007
 -2.625767e-007 -2.623735e-006 -3.343814e-006 -1.487681e-006
 -1.264114e-007 -1.097858e-007 -2.428643e-006 -8.584925e-007
  3.411570e-007  1.998478e-006 -1.112072e-006  8.042760e-008
  8.272898e-007  3.501907e-006 -7.249791e-008  8.610260e-007
  3.760849e-007  1.401645e-006  7.809655e-007  5.242850e-007
  2.590504e-007

  1.048771e-005  4.486231e-006  6.941872e-006 -1.620870e-006
 -2.925879e-006  3.714136e-006  3.641115e-006  2.440588e-007
  2.327776e-006  4.013690e-006  1.180277e-006  1.703968e-006
 -2.892494e-006  7.316135e-009  1.841397e-006  2.354403e-006
 -9.875560e-008  4.492505e-006  1.561531e-006  2.793830e-006
 -2.402080e-006  1.357023e-006  1.087852e-006  1.594585e-006
  1.422245e-006  2.999009e-006  2.112963e-006  4.546985e-006
  1.610543e-006 -4.408122e-007  2.592468e-006  3.337553e-006
 -3.612368e-007 -4.214409e-007  2.065010e-006  1.225975e-006
 -2.453219e-007 -3.310312e-006  1.638384e-006 -2.170785e-008
 -5.061927e-007 -1.832761e-006 -3.930921e-007 -1.169565e-006
  2.852842e-007 -1.796825e-006 -1.452616e-006 -2.199236e-007
  4.550976e-007  5.189886e-007 -3.328498e-006  5.084546e-007
 -2.368407e-007  1.060960e-006 -1.845598e-006  3.446369e-007
 -1.107363e-006  2.734713e-006 -1.697166e-006  2.515617e-007
 -4.237388e-007  1.768726e-006  6.785865e-007  5.781985e-007
 -5.206106e-007  1.108017e-006  1.185068e-006  7.088219e-007
 -2.849114e-007 -7.249791e-008  2.586516e-006  3.113746e-007
 -8.307508e-007 -9.018796e-007  8.593757e-007 -8.687860e-008
 -2.280881e-007

  9.380993e-006  1.458141e-005  1.877217e-005  3.649374e-006
 -1.017030e-005  1.024004e-005  1.444269e-005 -6.965366e-006
  1.668619e-006  5.484785e-006  1.367021e-005 -3.932879e-006
  3.618756e-006  1.165726e-006  8.249585e-006 -1.163759e-008
  6.035519e-006 -3.635259e-007  3.625731e-006  1.986242e-006
  4.829701e-008 -1.671568e-006  1.282644e-006 -4.816804e-007
  4.539540e-007  1.094503e-006  4.499203e-007 -5.576614e-007
  3.048584e-006  2.453368e-006  4.127500e-007  3.481213e-006
  5.745130e-006  3.664895e-006 -6.821639e-007  5.783251e-006
  3.005138e-006  1.617043e-006  2.027537e-007  4.703536e-006
  3.854237e-007  9.851218e-007  2.090643e-007  1.241948e-006
 -5.473782e-008 -1.493726e-007  1.486537e-006  9.346266e-007
  1.241484e-006  7.754918e-007  2.926930e-007  1.028388e-006
  1.313047e-006  3.378250e-007  7.973865e-008  2.252312e-006
  1.893481e-007  2.883219e-007 -1.035056e-006  3.512699e-007
 -6.927538e-007 -5.112353e-008  2.250502e-007  2.434501e-007
  8.865414e-007  6.250199e-007 -1.702147e-007  1.102676e-006
  1.871709e-006  8.610260e-007  3.113746e-007  3.105873e-006
  3.644451e-007  3.748957e-007 -6.307433e-007  9.186286e-007
 -1.338107e-006

 -2.005664e-006  3.429978e-006  1.103675e-005  4.185804e-006
 -9.110184e-006  9.554929e-006  1.080451e-005  4.924833e-007
  1.171337e-006  2.250030e-006  7.781160e-006 -1.324778e-006
 -1.346552e-006  1.731895e-006  9.313217e-006 -3.240457e-006
  4.899521e-006 -1.700692e-006  5.013110e-006 -2.621221e-006
  2.850218e-006 -2.294215e-006  3.415610e-006 -2.288961e-006
  4.359823e-006 -3.294270e-006  1.044634e-006 -3.286737e-006
  7.795347e-007  5.112468e-008  6.071721e-007 -4.055285e-006
  4.378818e-006  1.669624e-006 -1.414142e-006 -1.195258e-006
  3.766029e-006  3.013203e-006 -9.959933e-007  6.396480e-007
  4.217672e-006  2.759275e-006  2.159891e-007  1.552094e-006
  2.110278e-006  2.598148e-006  1.271213e-006  1.550917e-006
  2.299729e-006  5.528230e-007  2.002951e-006  7.973346e-007
  1.098934e-006 -4.273660e-007  2.050984e-006  9.418796e-007
  1.907447e-006 -1.428115e-006  1.508520e-006  1.146925e-007
 -3.677640e-008 -1.010981e-006  2.158691e-007 -1.131315e-006
  1.331223e-006 -7.511940e-007 -5.359935e-007 -7.871258e-007
  1.699792e-006  3.760849e-007 -8.307508e-007  3.644451e-007
  2.426148e-006  9.998541e-007 -5.410511e-007  9.015531e-007
  1.188890e-006

 -8.878949e-006  9.221184e-006  1.885863e-005  2.242119e-006
 -1.318478e-006 -4.367896e-007  8.047810e-006 -2.453069e-006
  1.637245e-006 -8.498068e-007  1.298528e-005 -5.756666e-006
  4.253532e-006 -4.904430e-006  2.512920e-006 -5.703684e-006
  5.249242e-006 -2.830265e-006  7.746128e-007 -3.615122e-006
  3.060848e-006 -3.960280e-006 -4.582925e-006 -3.377019e-006
 -1.103724e-006  1.554570e-006 -1.887042e-006 -5.208099e-006
 -8.005522e-007  3.297048e-006 -1.894319e-006 -3.424760e-006
  2.285996e-006  7.035652e-006  6.102766e-007  1.274462e-007
  4.090400e-006  3.603448e-006  1.386108e-006  2.696809e-006
  3.089290e-006  2.812022e-006  3.831996e-006  2.501693e-006
  1.885377e-006 -1.066283e-006  3.735993e-006  1.089261e-006
  7.276673e-007 -1.483607e-006  2.677647e-006 -5.119808e-007
  1.387733e-006 -3.512691e-006  8.308174e-007 -7.923562e-008
  9.592138e-007 -2.154176e-006 -1.182513e-006 -1.175126e-006
  1.530263e-007 -1.793105e-006 -1.501306e-006 -1.499877e-006
  1.188865e-006  1.014068e-006 -2.224160e-006 -1.876680e-007
  1.649741e-006  1.401645e-006 -9.018796e-007  3.748957e-007
  9.998541e-007  2.871850e-006 -4.838462e-007  5.055872e-007
  9.488760e-007

  4.803458e-006 -9.059559e-006 -1.310918e-005 -1.459045e-006
  5.899518e-006 -2.927542e-006 -5.173569e-006  3.180111e-006
 -1.813049e-006 -2.814440e-006 -7.944260e-006  4.583546e-006
 -3.532541e-006  1.285511e-006 -9.663031e-007  2.898502e-006
 -5.375585e-006  8.946061e-007 -1.485039e-006  2.760207e-006
 -3.253509e-006  1.526315e-006  1.748809e-006  4.669650e-007
 -2.012954e-006 -5.277864e-007  1.129837e-006  2.151873e-006
  2.011477e-007 -4.749089e-007  1.379930e-006  4.705469e-007
 -1.445483e-006 -2.723725e-006  8.159736e-007  2.877721e-007
 -1.593730e-007 -1.760307e-006  5.476862e-007 -5.061770e-007
 -1.406524e-006 -2.950380e-006  2.367804e-007 -1.383330e-006
 -8.951432e-007 -1.155831e-006 -5.699119e-007 -1.725469e-006
 -2.847447e-007 -1.591583e-006 -1.041509e-006 -8.020530e-007
 -3.239659e-007  2.148466e-007 -1.619637e-006 -1.290332e-006
 -3.907005e-007  4.163883e-007 -1.029727e-006 -1.027812e-007
  9.429703e-008  1.552237e-006 -1.070358e-006  2.408029e-007
 -6.142960e-007  7.605592e-007  6.597429e-007  2.150582e-007
 -8.866045e-007  7.809655e-007  8.593757e-007 -6.307433e-007
 -5.410511e-007 -4.838462e-007  1.923531e-006 -2.194155e-007
  3.873295e-007

 -8.448955e-007  5.183847e-006  5.020063e-006 -1.564596e-006
 -1.583743e-006  8.479171e-006  5.747043e-006  3.974177e-007
 -1.336777e-006  3.925825e-006  3.729979e-006  2.951030e-008
 -1.763854e-006  2.563646e-006  6.130694e-006  9.652959e-007
  1.342887e-006  3.386382e-007  4.268799e-006  3.005632e-006
  1.821392e-007 -2.818614e-007  3.856946e-006  2.651146e-007
  3.970949e-007 -7.746090e-007  1.530376e-006  4.662103e-007
  2.629252e-006  2.300183e-008  3.187691e-007  9.134368e-007
  2.774944e-006  4.642133e-007 -8.488812e-007  1.993174e-006
  3.131230e-006  1.419346e-006 -1.234587e-006  3.010694e-006
  1.379986e-006  7.775328e-007 -9.082527e-007  2.035997e-006
  4.031248e-007  1.027075e-006  6.500988e-008  1.762238e-006
 -1.285966e-008  5.024300e-007  3.924926e-007  4.981612e-007
 -1.659611e-007  4.952924e-007  3.199432e-007  7.268357e-007
  4.698906e-007 -2.124687e-007  8.884128e-009  3.664187e-007
 -3.520540e-007 -4.914354e-008  1.204935e-007 -1.029425e-007
  2.781273e-007  1.995960e-007 -2.409177e-008  2.704752e-007
  5.050534e-007  5.242850e-007 -8.687860e-008  9.186286e-007
  9.015531e-007  5.055872e-007 -2.194155e-007  1.764270e-006
  1.667713e-007

 -8.243275e-006 -6.195500e-006  3.479620e-006  5.789748e-006
  1.379481e-006 -2.124897e-006  6.107974e-007  4.855687e-006
 -4.171916e-006 -5.514955e-007  3.798836e-007 -1.972759e-006
 -2.993692e-006 -1.211320e-006 -7.039156e-007 -4.779770e-006
 -2.036111e-007 -5.719412e-007  1.861835e-006 -3.833768e-006
  2.353321e-006 -8.241290e-007  1.105624e-006 -2.326242e-006
  3.051782e-007 -9.521048e-007  2.557520e-006 -3.698587e-006
 -5.900472e-007 -4.793730e-007  1.671782e-006 -4.632321e-006
  4.032538e-007  7.741175e-008  1.324259e-006 -3.988987e-006
  3.001541e-006 -1.305449e-007  5.443022e-007 -1.589670e-006
  4.126037e-006  7.185143e-007  1.171452e-006  2.531669e-008
  3.789249e-006  4.671910e-007  2.489149e-007  8.991131e-007
  2.725083e-006 -3.259474e-007  7.346046e-007  3.599776e-007
  7.072334e-007 -1.180585e-006  7.725011e-007 -1.547720e-006
  7.857020e-007 -8.256954e-007  1.068396e-006 -7.356351e-007
  1.035776e-006 -6.236024e-007 -1.273983e-009 -1.237726e-006
  4.019594e-007 -1.344849e-007 -8.242135e-008 -7.028130e-007
  8.827297e-007  2.590504e-007 -2.280881e-007 -1.338107e-006
  1.188890e-006  9.488760e-007  3.873295e-007  1.667713e-007
  2.998898e-006


[EIGEN VALUE]
  2.493529e-003  6.071542e-004  3.949322e-004  1.988311e-004
  1.157106e-004  7.482514e-005  6.310754e-005  5.094885e-005
  4.374638e-005  3.421108e-005  2.706756e-005  2.110020e-005
  1.685690e-005  1.434609e-005  1.354879e-005  9.427137e-006
  6.073222e-006  4.979329e-006  3.790020e-006  3.027390e-006
  2.842229e-006  2.301091e-006  1.821157e-006  1.255286e-006
  1.078621e-006  9.890419e-007  6.100562e-007  5.595413e-007
  3.598455e-007  2.965524e-007  1.783036e-007  1.512382e-007
  1.857679e-019  1.640232e-019  3.524634e-020  1.963821e-020
  1.352534e-020  1.035819e-020  6.703385e-021  4.931973e-021
  2.805883e-021  2.336228e-021  1.521651e-021  8.622819e-023
 -1.465079e-022 -1.109084e-021 -1.487474e-021 -2.865918e-021
 -3.139892e-021 -4.364097e-021 -5.634109e-021 -8.475790e-021
 -1.018587e-020 -3.204167e-020 -5.820777e-020 -4.557396e-019
 -7.722121e-019


[EIGEN VECTOR]
57 57

  3.915658e-001  4.841753e-001  2.323903e-001  1.810348e-001
  4.472540e-001 -8.514718e-002  9.112426e-002  4.106762e-001
 -1.123506e-001 -5.617833e-002  2.222794e-001 -1.123967e-001
 -4.306936e-002  8.515216e-002 -3.987035e-002 -5.905066e-002
 -2.626247e-002 -3.188816e-002  3.967119e-002 -3.311601e-002
 -3.236506e-002  6.844794e-002 -1.649940e-002 -5.808564e-004
  1.210499e-001  1.805962e-002  2.204064e-002  7.280113e-002
  4.196119e-002  4.503627e-002  5.895289e-002  4.648722e-002
  3.769246e-002 -1.150057e-003  4.116418e-002  4.563263e-002
  2.564464e-003  2.025009e-002  2.649621e-002 -1.503836e-002
  5.255428e-003  3.293285e-002 -2.351427e-004 -1.502660e-002
  6.226074e-003 -8.332439e-003 -2.271049e-003 -1.262922e-003
  1.121708e-002 -7.296860e-003  4.031383e-003  7.097616e-003
  2.753011e-003  1.392538e-002  1.117510e-002 -7.808834e-003
  4.697255e-003

  1.292239e-001 -5.054958e-001  5.173703e-001 -2.964426e-001
  6.220350e-002 -6.379768e-002 -1.677850e-001  2.408246e-002
 -1.839725e-001 -1.683759e-001 -2.355407e-002 -2.289203e-001
 -1.701216e-001 -1.735657e-001 -7.092621e-002 -9.860580e-002
 -1.388818e-001 -1.270510e-001 -1.095018e-002 -1.436162e-001
 -1.785738e-001  8.944223e-002 -8.115163e-002 -8.594791e-002
  8.517206e-002 -4.005511e-002 -3.755257e-004  9.057840e-002
  2.526718e-002  6.219226e-003  1.546039e-002  4.802407e-002
 -6.678152e-003 -8.427718e-003  6.311701e-002 -1.668358e-002
 -5.067664e-002  4.482565e-002 -1.418571e-002 -3.374405e-002
  5.132937e-003 -2.640957e-002 -4.800140e-002 -1.724396e-002
 -2.154574e-002 -1.137325e-002 -2.547281e-002 -2.294377e-003
  1.196186e-004 -1.541768e-002 -3.754926e-003  2.105765e-002
 -1.737827e-002 -1.311634e-002  5.252998e-003  3.275259e-003
 -1.340934e-002

  6.417583e-003 -3.949122e-001  3.339818e-001  3.513164e-001
  1.389222e-001  1.372781e-001  1.843907e-001 -4.460902e-002
  1.852432e-001  2.562966e-001  3.554768e-001  6.720236e-002
  3.790044e-002  2.002983e-001  1.172982e-001 -2.374045e-002
  2.861206e-001  4.962670e-002 -2.109917e-001  9.675389e-002
  2.193128e-002 -1.129448e-001  6.314663e-002 -8.778068e-002
 -1.225633e-001 -8.318606e-002 -5.036400e-002  4.851395e-002
 -7.885168e-002 -2.325532e-002  4.138963e-002 -8.481910e-002
  6.535325e-003  1.296962e-001 -2.046223e-002  3.248039e-002
  5.167051e-002  2.480861e-002  3.261000e-002  7.243205e-002
  4.805988e-002  1.594157e-002 -7.213832e-003  6.147291e-002
  4.944284e-002  1.488614e-002  2.516545e-002  1.779044e-002
 -4.312047e-002  3.165459e-002  1.458445e-003 -7.141558e-003
  9.280500e-004  3.499616e-003 -3.314578e-002  1.169233e-002
  1.997838e-002

 -4.194865e-001  3.799207e-001  2.934903e-001 -1.161336e-001
 -1.897464e-001  2.529978e-001  9.825962e-004  6.759236e-002
 -1.092271e-001  1.079932e-001 -7.471305e-002 -2.078295e-001
  6.828246e-002  9.084582e-002 -1.574154e-001 -4.853551e-002
  3.632533e-002 -9.521514e-002 -1.248637e-001  1.308185e-001
 -2.453784e-001 -1.194217e-001  9.419360e-002 -3.016346e-001
 -1.505027e-002  3.911611e-002 -2.511901e-001 -1.730987e-003
 -9.110682e-003 -1.381514e-001  9.426393e-002  2.182135e-002
 -1.317833e-002  7.822524e-002  3.284133e-002  1.796076e-002
  5.945514e-002  6.049454e-002  4.442353e-003 -3.557144e-002
  7.847084e-002 -6.771195e-002 -5.106004e-002  7.922178e-002
 -1.650886e-002 -6.080993e-002  3.002959e-002 -7.565499e-002
 -4.101339e-002 -1.927585e-002 -2.112513e-002 -1.319913e-002
 -2.599515e-002 -3.132445e-002  3.198365e-002 -1.320520e-002
 -1.842336e-002

 -1.433245e-001 -6.110368e-002 -4.122249e-001  3.598984e-002
 -4.869270e-003 -3.213415e-001 -6.177852e-002  1.137237e-001
  8.488592e-002  4.755331e-002  1.730705e-001  1.028689e-001
 -1.859158e-001  1.801871e-002  3.628378e-002 -2.443502e-001
  9.321315e-003 -6.402024e-002 -2.229470e-001 -1.034152e-001
 -2.334928e-001 -2.483903e-002 -1.296546e-001 -2.828330e-001
  1.361530e-001 -1.435891e-001 -2.329790e-002  2.484798e-001
 -7.218277e-002  8.653852e-002  1.669902e-001  3.241776e-002
  1.547105e-001  6.085139e-002  1.541462e-001  6.819962e-002
 -6.222973e-002  1.737539e-001 -4.395309e-003 -1.208806e-001
  8.596779e-002 -1.435090e-003 -1.632253e-001 -7.342136e-003
 -6.222809e-002 -8.196338e-002 -5.767479e-002 -4.589810e-002
  4.915536e-003 -8.798363e-002 -4.074612e-002  6.507972e-002
 -7.122405e-002  1.247022e-002  6.541617e-002 -2.031385e-002
  2.257841e-002

  5.241654e-001 -1.750162e-002  3.290746e-002 -1.244397e-001
 -5.004885e-001 -1.171917e-001  3.174755e-001  6.437941e-002
 -6.977102e-002  3.483473e-002 -1.519506e-001 -6.826967e-002
  1.856349e-001  1.127967e-001  2.791915e-001 -1.488111e-001
 -1.924471e-003  1.787011e-001  2.656365e-003  7.255409e-002
 -8.181236e-002 -2.016660e-001 -1.004689e-002 -1.282780e-001
  6.288191e-002  1.428815e-002 -4.546180e-002 -1.957204e-002
 -4.009643e-002 -1.621339e-002  1.257256e-001 -5.248810e-002
  3.127572e-002 -2.699119e-002  1.462310e-002  6.620789e-002
  5.888281e-002  1.495624e-002  1.450170e-002 -3.411120e-002
  6.889652e-002 -1.678493e-002  3.000387e-002 -3.488444e-002
 -1.043557e-002 -5.498065e-002  2.441164e-002  5.666673e-003
  1.462846e-002 -4.860842e-002  1.084481e-002 -1.387492e-002
  2.010250e-002  2.585060e-002  1.784512e-002 -5.703133e-002
  1.175910e-002

 -2.605024e-001  6.042934e-002  1.071814e-001  9.380538e-002
  1.315494e-001 -7.112144e-001  8.525866e-002 -1.816025e-001
 -3.066255e-001  5.542654e-002 -6.007160e-002 -2.162325e-001
  7.509989e-002 -1.113782e-001  1.210851e-001  1.614970e-003
  3.154294e-002  2.894223e-002 -1.151130e-002  1.904234e-003
  8.859565e-002 -1.150214e-001  3.784573e-002  1.844207e-002
 -1.178506e-001 -4.283350e-002  3.700089e-002 -1.146804e-001
 -3.881465e-002 -6.665854e-002  1.230185e-002 -1.076967e-001
 -9.004889e-003  5.760094e-002 -8.369516e-002  6.284187e-002
  1.156882e-001 -4.988365e-002  8.507788e-002  7.573202e-002
  4.707818e-002  6.008010e-002  5.224010e-002  9.345922e-002
  8.316462e-003 -1.581105e-002  8.852239e-002  3.252895e-002
 -7.549801e-002  3.886208e-002  4.497346e-003 -8.701943e-002
  9.581293e-003  5.380662e-002 -5.861883e-002 -3.004042e-002
 -7.724704e-003

 -1.127694e-001  6.218914e-002  1.536470e-001 -2.701644e-002
 -1.219674e-001 -6.052119e-002  2.946852e-002  7.946849e-002
 -1.797419e-001  1.906822e-001 -1.938542e-002  2.581735e-001
 -8.889332e-003  5.812984e-003  1.973844e-001 -4.972926e-002
  1.806637e-001 -2.877882e-001  1.733294e-002  2.526827e-001
 -3.181422e-001  1.197513e-001  1.546146e-001  1.281033e-001
  4.404146e-002  7.205345e-003  4.374638e-001 -4.948209e-002
 -2.936470e-002  2.879298e-001 -1.587984e-001 -2.577630e-003
 -6.675033e-002 -1.132094e-001  6.893784e-002 -9.310479e-002
 -4.399900e-002  7.017942e-003 -7.467208e-003  7.901379e-003
 -7.989679e-002 -5.286973e-002 -2.915634e-002 -1.110074e-001
 -8.168509e-002  2.016996e-002 -2.425210e-002 -2.695497e-002
  8.296347e-002  3.309130e-002  8.151319e-002  1.223998e-001
  2.581737e-002  1.336775e-001  1.831547e-002  3.490258e-002
  5.091321e-002

 -2.515161e-001  1.078728e-001  3.663477e-001 -1.954688e-001
  5.126113e-002 -2.194691e-001  1.142875e-001  8.604954e-002
  3.708248e-001 -5.213211e-002 -7.401989e-002  3.467682e-001
 -1.968815e-002 -2.189243e-002  1.333673e-001 -1.499300e-001
 -5.743330e-002  3.172720e-001 -3.857701e-002 -3.840239e-002
  2.187684e-001 -8.350200e-002  2.224402e-003 -9.121858e-003
  2.631411e-002  8.659624e-002 -7.881075e-002 -1.146404e-002
  1.749679e-001 -1.325314e-002  7.624283e-003  1.331581e-001
  1.760842e-003 -1.357428e-001  7.443923e-002  3.956273e-002
 -1.593071e-001 -7.140010e-003  1.809771e-003 -9.811982e-002
 -8.038415e-002 -4.310744e-002 -3.845093e-002 -1.792126e-001
 -4.789369e-002  4.726424e-002 -1.025032e-001  1.862704e-002
  7.561076e-002 -5.041093e-002  1.551976e-002  8.418036e-002
  5.745957e-002 -2.244382e-002 -2.515906e-002  8.254624e-002
 -6.817909e-002

 -1.654621e-001  1.867755e-002 -3.871540e-002  1.188727e-001
  1.089537e-001  2.907562e-001 -5.780170e-002 -1.141688e-001
 -3.081533e-001  2.084720e-002  2.877066e-002 -2.154234e-001
  8.226622e-003 -1.118167e-001  5.699474e-001  6.109009e-002
 -4.411335e-002  2.664138e-001  6.545960e-002 -1.027810e-001
  2.429690e-002  3.916596e-002 -1.530985e-002 -1.120079e-001
  5.966246e-002  9.458443e-002 -6.043187e-002  1.210615e-001
  5.661897e-002  2.339198e-001  7.270601e-003  1.497527e-002
  2.659122e-001 -2.882093e-002 -4.888118e-002  1.469874e-001
 -1.232521e-001 -5.673753e-002 -5.839575e-002 -4.101379e-002
 -7.701463e-002 -6.012371e-002 -1.449575e-002 -8.865497e-002
  2.739468e-003  5.293169e-002 -9.051942e-002 -2.680726e-003
  4.474002e-002 -8.619566e-003 -3.302720e-002  8.561084e-002
  1.489507e-002 -1.024316e-002  2.759665e-002  5.905524e-002
  7.524456e-002

  1.217161e-002 -1.171667e-001 -2.216246e-001 -1.256842e-001
  1.147679e-001 -1.272437e-001 -5.225297e-002  4.255781e-002
  2.009206e-001 -1.103518e-001  2.744432e-001 -3.643182e-001
  1.911773e-001  1.024285e-001  1.706289e-001 -3.542715e-002
  1.052907e-001 -2.268533e-001  9.135426e-002  1.480076e-001
 -3.106742e-002 -6.774052e-002  1.919699e-001 -2.525793e-001
  4.536109e-003  2.097023e-001 -3.625481e-002 -1.378922e-001
  1.472472e-001 -2.047501e-001 -1.496723e-001  9.221920e-002
 -1.198988e-001 -1.745816e-001  4.970080e-002 -1.256154e-001
 -6.287612e-002 -7.475154e-002 -1.702233e-002 -3.445023e-002
 -1.035949e-001 -8.020724e-002  7.551911e-002 -1.300278e-001
 -5.404412e-002  5.962113e-002 -4.119694e-002 -7.328791e-002
  9.332220e-002  5.969951e-002 -2.111640e-002  5.184472e-002
  1.413128e-001 -7.256735e-002  5.444838e-003  1.505969e-001
 -2.593450e-002

 -3.345937e-002  8.489510e-002  1.359696e-001  1.504861e-001
 -1.933218e-001 -1.086185e-001  2.290698e-002 -1.254739e-001
  4.130117e-001  1.099572e-001 -2.847947e-002 -4.958064e-001
  1.296327e-001 -3.397774e-002 -1.745035e-001  3.169883e-002
 -9.641678e-002 -3.467367e-002 -3.561150e-002  4.258757e-002
  1.729780e-001  1.352166e-001  3.467142e-002  9.464162e-002
  1.522292e-001 -7.570331e-002  1.580669e-001  7.677099e-002
 -1.111388e-001  3.367583e-001 -3.268953e-002 -5.755350e-003
  1.788951e-001 -1.951868e-002  5.733851e-002 -6.805757e-002
 -8.678315e-002  5.627343e-002 -1.813730e-001 -4.773955e-002
  7.827538e-002  8.063291e-003  2.361500e-003 -1.796379e-002
  1.116549e-001  4.475878e-002 -7.229292e-002 -1.181465e-002
  5.247446e-002 -1.219549e-001  1.475220e-002  5.033333e-002
 -3.827142e-002  5.958091e-002  9.296300e-002  2.333722e-003
  3.491284e-002

 -8.811046e-002 -1.034041e-001 -1.098592e-001 -1.606781e-001
  3.107180e-001  4.872187e-002  4.480078e-001  3.095398e-003
  2.052025e-001 -1.576649e-001 -3.799227e-001 -1.807110e-001
 -2.451573e-001  1.385837e-001 -4.254270e-002 -2.697284e-002
  2.204694e-001 -9.204828e-003  1.109678e-001  1.476138e-001
 -2.334284e-001  6.135982e-002  2.222082e-002  1.361828e-001
  7.542658e-003 -1.474474e-002 -6.085979e-002  3.189267e-002
 -2.390498e-002  7.367021e-002  2.324904e-002 -1.493681e-001
  1.881475e-001 -3.877888e-002 -7.345153e-002  1.960699e-001
  1.638292e-002 -6.013548e-002  1.036700e-001  8.876004e-003
  3.956894e-003 -7.948489e-002  1.551652e-002  7.054232e-003
 -4.489875e-002 -2.325945e-003  7.591729e-002 -3.919495e-002
  4.230646e-002  4.385808e-002 -3.255749e-002  1.924291e-002
 -7.849747e-003 -4.286243e-002 -2.602660e-002 -4.189405e-002
  5.832534e-002

  4.120190e-002  3.767389e-002  7.093083e-002  2.350163e-001
 -8.484420e-002  1.003870e-002  2.712142e-002 -3.592902e-001
 -2.424640e-001 -4.223219e-001 -1.945556e-002  3.253727e-002
 -1.613501e-001  2.780912e-001 -1.300596e-001 -1.891511e-001
  1.733293e-001 -9.437725e-002  3.422442e-002  2.179680e-001
  3.175509e-001 -5.151201e-003 -7.531690e-002 -1.013151e-001
  8.707698e-003  3.900211e-002  4.500969e-002 -5.278295e-002
 -3.007571e-002  1.485721e-002 -1.682693e-002  1.889812e-001
 -4.552539e-002 -4.382967e-002  3.547795e-002  8.482272e-002
 -1.526535e-001  1.239696e-001  4.936233e-002 -1.499599e-001
  1.882181e-002 -2.551632e-002 -1.211031e-001  1.351562e-002
 -1.090942e-001 -6.187587e-002 -7.119782e-002  2.225229e-003
  3.997797e-002 -1.311119e-002  5.371979e-003  1.228788e-001
 -2.026235e-002 -4.078275e-002  1.346148e-001  1.006505e-003
  8.420163e-002

  5.941296e-002 -7.999489e-003  2.331919e-002  1.443575e-001
  1.278732e-001  1.279266e-002  1.440948e-001 -3.108541e-001
  1.391190e-002 -1.353086e-001  5.328547e-002  2.873994e-001
  3.416337e-001 -2.170546e-001 -2.021978e-001 -1.387621e-001
 -2.622339e-001 -1.780389e-001 -1.343874e-002  4.139878e-004
 -1.920284e-001  1.158662e-002  1.585364e-001 -2.281502e-001
  1.810138e-001 -2.900381e-002 -1.690342e-001 -7.859340e-002
  6.401844e-003  2.228790e-001  6.078497e-002 -6.320852e-002
  1.286686e-001 -1.670406e-002 -9.580100e-002  1.240538e-001
  3.531342e-002 -2.063456e-001 -3.259824e-002 -1.536431e-002
 -2.621636e-002 -6.193696e-002  1.182026e-001 -5.018743e-002
 -7.650909e-002  7.337888e-002  8.877659e-002  8.403851e-002
  4.035969e-002  7.186542e-003  2.894865e-002 -3.965457e-002
  1.818285e-001 -3.511250e-002  8.899896e-003 -1.444830e-002
 -1.450615e-002

  1.940380e-001 -1.745973e-002  3.533195e-003  1.408397e-001
 -4.126691e-002 -1.637565e-001 -1.946980e-001 -1.881475e-002
  1.844772e-002  6.544737e-002 -8.153241e-002  2.459094e-002
 -1.412319e-001  4.485429e-003 -2.637226e-001  2.353538e-001
  2.536625e-002  3.731477e-001 -1.208037e-001  9.499197e-002
 -2.731593e-001  3.831861e-002  2.680230e-001 -2.385766e-001
 -1.622008e-001  2.390619e-001  5.457378e-002 -6.394171e-002
  1.018216e-001  6.115832e-002 -1.806332e-001 -6.328401e-005
  1.066951e-001 -1.197626e-001 -2.097343e-001  9.280254e-002
 -2.579018e-001  2.209540e-002  9.832757e-003  3.661497e-002
 -3.213183e-003 -2.440952e-002 -6.154704e-002  4.136786e-002
 -2.629891e-002 -2.918430e-002 -6.472534e-002 -1.063662e-002
 -1.169202e-001  7.120747e-002 -1.412091e-001  5.583583e-002
 -1.011484e-001 -1.689623e-002 -8.497105e-003 -1.825624e-002
 -3.989732e-002

 -2.729548e-002 -1.261532e-001 -4.072069e-002 -1.611469e-001
 -1.404869e-001 -8.787452e-002 -1.020570e-001  2.683838e-001
 -1.393554e-001  2.415627e-001  1.399601e-001  2.948898e-002
  1.025008e-001  3.284332e-002 -1.616782e-001 -1.155287e-002
  2.248604e-002 -1.349559e-001  3.832238e-002  1.957283e-001
  2.716634e-001  9.298541e-002  1.753903e-002  1.549918e-001
  7.008767e-002  1.349470e-001 -1.374179e-001  6.594909e-002
 -3.167138e-002  4.803006e-002  1.766291e-002  8.097615e-002
  2.552382e-001 -1.849587e-002 -1.111439e-001  4.284192e-001
 -7.106687e-002  1.619655e-002  1.555754e-001 -7.603229e-002
 -6.605524e-002 -2.387117e-001  1.378965e-002  1.571717e-001
  1.507263e-002  1.012445e-001  3.140623e-002  1.572944e-001
  7.442929e-002  1.017106e-001  1.048116e-001 -4.852158e-002
 -2.245930e-003 -1.618991e-001 -6.798854e-002  8.125276e-002
  4.602982e-002

  1.059337e-001  5.041633e-002 -5.415403e-002  9.374143e-002
 -4.999601e-002  8.240307e-002 -2.494772e-002 -1.887902e-003
 -2.055787e-002  2.013693e-001 -1.009746e-001 -7.160715e-002
 -2.902446e-001 -4.214989e-001 -1.013158e-002 -3.190323e-001
  2.090078e-001  5.989502e-002 -4.665555e-002  8.620114e-002
  1.650695e-001  1.368826e-001  2.551941e-001 -5.342261e-002
  2.279512e-001 -1.612830e-001 -3.906206e-002 -4.490659e-002
 -3.806651e-002 -2.595444e-001 -1.348729e-002  1.049969e-002
 -5.847932e-002  1.027394e-001 -5.553228e-002 -4.094782e-002
 -1.648011e-001 -1.987281e-001  1.268019e-001 -2.464254e-002
  7.832462e-002  4.535318e-002  1.956583e-002 -1.818395e-002
 -8.118215e-003  2.021343e-001  6.589156e-002 -1.403405e-001
  2.912903e-002 -4.675102e-002  5.634927e-002  9.947540e-002
  1.271404e-001  5.732108e-002 -5.929830e-002 -7.274157e-003
 -8.938368e-002

 -6.979905e-002 -6.581226e-002 -7.973658e-002 -2.222902e-001
  3.110854e-002  6.123284e-002 -2.024596e-002  6.372893e-002
 -1.920419e-001 -1.068443e-001  2.630485e-001 -5.981293e-002
  1.615026e-001  1.232553e-001 -2.276797e-001 -5.871717e-002
  6.662870e-002  3.150504e-001 -1.379154e-001 -5.761069e-002
 -6.418335e-002 -1.232289e-001  1.560004e-001  2.761850e-001
 -4.625539e-002 -2.461189e-001  6.939498e-002 -2.310600e-001
  9.465077e-002  7.003905e-002  1.039472e-002 -4.091569e-002
  5.082737e-002  2.934330e-004  1.338999e-001  7.942961e-002
 -2.213331e-002 -1.930858e-001  2.549131e-002 -2.319671e-001
  1.430544e-001  2.175887e-002  1.582438e-002 -6.681686e-003
  3.869600e-002  4.213601e-002 -4.842604e-003 -1.272457e-001
  2.632963e-002 -1.274580e-001 -1.399161e-001  1.175019e-001
  1.386109e-001  2.279776e-001  1.445253e-001  2.753706e-002
  1.508688e-001

  3.344906e-002 -9.699136e-002 -5.339271e-002  7.742183e-002
  1.874561e-001  2.985354e-002  1.058359e-001  8.053885e-003
  5.592085e-002  1.232925e-001 -1.253237e-001 -1.781172e-002
  9.617089e-002 -1.280915e-001  1.343914e-001  8.569237e-003
 -2.082077e-001  1.088928e-001 -3.883083e-002  1.758164e-001
 -1.147844e-001  1.597106e-001  1.745338e-002  5.381412e-002
  3.492794e-003 -4.175423e-002 -5.322996e-002 -2.926613e-001
 -8.771680e-002 -6.617292e-002 -1.371991e-001  4.005390e-001
 -8.621493e-002  1.181755e-001  1.439493e-001  3.635918e-002
  9.136717e-002  1.285996e-001  1.120036e-001 -1.886705e-001
  2.564076e-002 -1.199952e-001 -1.926636e-002  2.394838e-001
 -1.042361e-001 -1.207344e-001 -1.855109e-001  2.234490e-003
 -1.073193e-001 -1.124610e-001  1.584823e-001 -1.608424e-001
 -1.383751e-001  3.670352e-002  3.009718e-001  7.855750e-002
 -5.097657e-002

  6.477350e-002  9.142239e-002  4.312167e-002  1.133881e-002
 -4.867907e-002  9.773755e-002 -1.494317e-001 -1.396836e-002
  2.259747e-001 -6.287597e-002  2.092538e-002 -9.647868e-002
 -2.830236e-002 -1.030625e-001  1.069512e-001 -8.831245e-002
 -1.757851e-001 -1.475700e-001 -2.175843e-001 -1.098115e-001
  7.037954e-002 -1.608973e-001  1.095663e-002  6.008333e-002
 -1.326721e-001 -3.095092e-002  1.615413e-001 -1.391372e-001
 -6.175100e-002 -4.829508e-002 -1.415113e-001 -1.353209e-002
  8.999702e-002  1.655345e-002 -1.836714e-003  3.906496e-001
  9.828895e-002 -2.192249e-002  2.111477e-001  1.464567e-001
 -1.901850e-001  8.052024e-003 -2.156055e-001 -1.369997e-001
 -2.235359e-001 -1.989678e-001  1.274019e-001 -2.483082e-001
 -1.396518e-001  1.702411e-001  4.853846e-002  5.007561e-002
  5.099653e-002  8.184125e-002 -1.031993e-002 -1.433407e-001
  1.708074e-001

 -6.613750e-002  4.613324e-002 -3.699398e-002  1.037402e-001
 -8.856408e-002  6.346875e-002 -3.483882e-002  7.274967e-005
  4.831034e-002 -9.751745e-002  4.510127e-002 -1.750742e-001
 -6.664344e-002  9.968872e-002  3.067622e-002 -2.163926e-001
 -2.262215e-001  1.606962e-001 -2.483084e-001  6.239534e-002
 -1.457939e-001  4.491700e-002 -1.719565e-001  9.597058e-002
 -2.950689e-002 -5.808041e-002  6.117917e-002  5.865525e-002
 -6.627204e-002  1.634993e-001  4.063720e-003  9.705536e-003
 -3.365446e-001 -7.669616e-002 -5.700318e-002  1.343032e-002
 -7.457031e-003 -4.443696e-003  3.004327e-001 -4.795873e-002
 -4.875483e-002 -4.447237e-002  2.710374e-001  1.356079e-001
 -1.029137e-001  1.549535e-001 -6.276352e-002  1.965659e-001
  1.169647e-001  2.734574e-001 -1.337757e-001  3.453960e-003
  6.821031e-002  1.841554e-002 -2.636857e-001  8.202436e-002
 -1.952703e-001

 -1.990000e-002 -9.260032e-002 -1.030520e-001 -1.174480e-001
  6.074704e-002  3.743759e-003  6.741588e-002  9.254888e-002
 -9.900092e-002 -2.516227e-002 -8.480817e-002 -4.473466e-002
 -2.198219e-002  1.213393e-001 -1.281759e-001  6.192709e-002
 -8.452480e-002  1.925135e-001 -1.253665e-001  1.350177e-001
  1.922359e-001  1.507140e-001  9.567786e-002 -2.793423e-001
 -9.676804e-003  5.499729e-002 -5.470603e-002  1.026926e-001
  5.445768e-002  1.708608e-001 -5.191910e-002  6.753395e-002
 -1.991748e-002  1.557884e-001  1.816028e-001 -1.032356e-001
  2.298735e-001  8.343729e-003 -9.933398e-003  1.862569e-001
 -1.527559e-001  1.033972e-001 -1.006281e-001 -6.667891e-002
  3.356430e-002  1.695038e-002  1.728647e-001  1.226692e-001
  4.301296e-002  1.683698e-001  3.922811e-001  1.534810e-001
  1.278611e-001  3.705849e-001 -2.282644e-002 -2.057028e-002
 -2.024694e-002

  2.672543e-002  4.370337e-002 -1.430002e-002 -1.267340e-001
  7.746000e-002  4.838929e-002 -2.816686e-001 -1.625404e-002
  1.344200e-001 -1.594105e-001  4.963905e-002 -7.588064e-003
 -1.123642e-001 -1.123197e-001  8.589065e-002 -1.283533e-001
  1.482071e-001  2.476687e-002  6.980286e-003  4.254789e-002
 -3.479695e-002 -2.871717e-001  2.044414e-001  4.527839e-002
  5.394607e-002  1.612473e-001 -6.150887e-002 -1.141698e-001
 -5.913953e-002  2.613523e-001  1.927770e-001 -5.476430e-002
 -1.404337e-001 -3.204466e-002 -2.162465e-001  5.255316e-002
  5.404630e-002  2.027273e-001  7.427504e-002  1.393725e-001
  1.757681e-001  1.468166e-001  1.341870e-001  8.578752e-002
  5.867802e-002 -8.702359e-004 -1.995493e-002  1.466528e-001
  7.809979e-002 -1.883761e-001  3.329259e-001 -1.345721e-001
 -1.471735e-001  8.459589e-002  4.821750e-002  9.167507e-002
  1.895710e-001

  5.848341e-002  1.118440e-001  2.271340e-002  6.527354e-002
 -5.333288e-002 -1.197290e-002 -3.568716e-002 -8.204065e-002
  3.515401e-002 -1.189360e-001  1.997290e-002  2.152902e-002
 -7.668864e-002  2.753098e-002  6.006438e-002 -7.283204e-003
  9.275637e-003 -9.838376e-002 -6.469067e-002 -1.438711e-001
 -1.423566e-001 -3.189205e-002 -8.412689e-002  5.731088e-002
 -1.521304e-001 -2.203534e-001 -7.130135e-002 -1.572918e-001
  3.491031e-002 -2.463233e-001 -7.619189e-002 -5.546356e-002
  3.463818e-001 -1.377750e-001  1.408885e-002 -8.408224e-002
 -8.884283e-002  1.092748e-001 -2.739117e-002  7.725832e-002
  7.887351e-002 -3.845717e-001  1.030201e-001  4.716989e-002
  2.485911e-001  1.153635e-001 -1.220339e-001  1.768045e-001
 -6.267711e-002  1.175969e-001  3.573974e-001  1.981892e-001
  1.540488e-002  2.087030e-001 -4.849576e-002  8.603174e-002
 -6.206291e-002

  3.008189e-002  3.457984e-002  4.819437e-002  1.100631e-001
 -1.334358e-001 -1.627964e-001 -6.070226e-002  7.043485e-003
  1.284117e-002  7.653470e-003 -1.846426e-002  1.599538e-002
 -1.168310e-001  1.504422e-001 -3.901300e-002  1.380167e-001
  3.124860e-002  1.904836e-002  4.553435e-002 -7.373328e-002
 -1.689603e-001  7.058400e-002 -2.056401e-001  4.412258e-003
 -5.448297e-002 -5.683867e-002 -3.138332e-001  1.297880e-002
 -1.520373e-001  4.534378e-002 -1.792520e-001  1.134998e-001
 -1.548580e-001  2.058400e-001 -1.442504e-002  7.874051e-002
 -2.445372e-002 -1.991740e-001 -2.793449e-003  1.345964e-001
 -1.527803e-001 -6.185177e-002  1.164443e-001 -1.759466e-001
 -6.967329e-002  2.943456e-001 -9.918039e-002 -2.341015e-001
  1.366970e-001 -2.028539e-001  1.149472e-001 -1.064457e-001
  6.900804e-002  2.868716e-002 -3.178338e-003  1.495551e-001
  3.830233e-001

 -3.128215e-002 -7.769627e-002 -2.935137e-002  6.622793e-002
  3.311147e-003  2.675679e-002  2.185218e-001 -9.621543e-003
 -8.961004e-002  1.439201e-001 -8.134644e-002  2.379100e-003
  8.240446e-002 -2.589413e-002 -1.121535e-001  5.797396e-002
 -9.410130e-002 -1.940745e-001 -1.973235e-002 -1.571995e-001
 -2.404914e-002 -1.876511e-001 -4.681703e-002  7.457188e-002
  2.358186e-002  2.268835e-001 -1.019533e-001  1.064647e-001
  4.091920e-002  1.086045e-002 -9.449440e-003  9.673680e-002
  4.412174e-002 -1.132999e-001 -3.515603e-002 -8.036945e-002
 -2.082505e-001  1.129174e-001  4.813161e-001 -2.422163e-002
 -1.321900e-002  3.726007e-001  3.596315e-002 -6.628905e-002
  2.691873e-001  3.890595e-002 -2.175326e-001 -1.672952e-001
 -5.212496e-002  5.493730e-002  4.431791e-002  1.440311e-001
  8.366402e-002  1.387214e-001  1.316030e-001  5.685858e-002
  1.293121e-002

  3.503438e-002  1.779506e-002  5.413852e-002  8.180971e-002
 -7.509292e-002 -7.688859e-002 -1.203361e-001 -1.309720e-001
  9.631210e-002 -1.249516e-001  2.174409e-002  3.149255e-002
  2.012084e-002  1.073956e-001  1.959798e-001  1.263909e-001
 -4.768234e-002 -1.345609e-001 -5.369190e-002  6.994445e-002
 -1.367805e-001  1.222113e-001  1.987083e-001  3.433429e-001
  1.328685e-001  1.941440e-001 -2.821060e-001  2.456605e-001
  1.027825e-001 -2.108061e-001  4.952322e-002 -4.046886e-004
  2.545014e-002  5.809370e-002  5.564073e-002  8.586884e-002
 -4.435866e-002 -4.634678e-002 -9.403229e-002 -1.517379e-001
  3.178402e-002  1.651335e-001 -1.285264e-001  1.645790e-001
 -1.804398e-001  6.583007e-002  1.077583e-001  8.280979e-002
  4.377667e-003 -2.957041e-002 -8.367513e-002  2.228548e-002
 -4.954613e-002  4.230523e-001 -6.819948e-002 -5.988081e-002
 -7.273939e-002

 -3.464168e-004 -5.978238e-003  5.470471e-002  1.208419e-001
 -2.359471e-002 -4.501071e-002 -1.082278e-001 -5.242772e-002
  4.134064e-002  1.324025e-001  4.643000e-002 -3.038730e-002
  4.152243e-002 -1.194550e-001 -1.058858e-001  5.587806e-002
  8.271404e-002  1.870684e-001  2.055869e-001  1.457947e-002
 -5.518155e-002  1.070612e-001 -7.771618e-002  4.088303e-002
  8.124665e-002 -8.520969e-002 -1.134798e-001  7.293959e-002
 -7.588900e-003 -1.401264e-001  2.408704e-001 -2.573387e-001
 -7.749454e-002 -2.837891e-001 -1.097317e-001 -1.252971e-001
  2.168005e-001  1.417900e-001  1.662131e-001 -8.718532e-002
 -2.525846e-001 -1.260673e-001 -5.392774e-002 -2.214000e-002
 -2.210269e-001 -1.617360e-001 -1.852539e-002  1.186407e-002
  2.168574e-001  1.484122e-001  2.619634e-002  1.594324e-001
  6.480005e-002  7.087961e-002  3.475010e-001  3.683567e-002
  1.686793e-001

 -4.626033e-004  4.610137e-002  5.557950e-002 -9.563577e-002
 -8.241721e-002 -7.314923e-002 -1.765646e-001 -3.770704e-003
  9.833739e-002 -1.478262e-001  3.997144e-002  7.971164e-002
  2.311950e-002  1.339457e-001  2.193446e-001  8.517840e-002
 -5.761694e-002 -9.998457e-003 -1.916284e-002  2.221938e-001
  1.053326e-002  4.367906e-001  5.711011e-002 -2.609083e-002
 -5.814524e-002 -2.240118e-001 -7.954997e-002  2.110905e-002
  2.018786e-001  6.408741e-002  1.594299e-001 -4.053587e-002
  9.833317e-002  8.057025e-002 -4.932172e-002 -9.550876e-002
 -5.219586e-002  7.145269e-004  2.698984e-001  1.133485e-001
  2.346727e-001  1.390261e-001  1.409892e-001 -5.881570e-003
  1.289883e-001 -9.816505e-002  2.501484e-002 -1.498519e-001
 -2.049734e-001  1.096105e-001  5.973831e-003 -6.202713e-002
  2.125563e-001 -2.216946e-001  1.444760e-001 -6.776667e-002
  1.059531e-001

 -3.801143e-003 -1.197972e-002  5.096086e-004  4.834464e-002
  2.419647e-002  4.146392e-002  4.002133e-002 -7.561939e-002
 -2.508533e-003  5.042857e-002 -4.684013e-003  2.200464e-002
  6.709459e-002 -1.367273e-001 -9.797914e-002 -2.859546e-002
 -1.832989e-003  9.141688e-002  9.767997e-002 -1.227278e-002
  1.889968e-002 -2.315538e-002 -1.192193e-002 -2.887384e-002
 -5.109511e-002  2.103127e-001  1.730084e-001  2.173523e-001
  2.075077e-001 -1.070206e-001 -6.240655e-002 -1.228000e-002
  8.566467e-002 -5.068694e-002  3.868259e-001  1.151003e-003
  1.160477e-001  1.823238e-001  5.963645e-002  7.883879e-002
  3.155918e-001 -8.885829e-002  3.082143e-001  1.357674e-001
 -3.224652e-001  1.642089e-001 -6.139347e-002 -1.121057e-001
 -5.425237e-002 -1.751640e-002  5.594156e-002  3.735394e-002
  3.475780e-002 -4.118543e-002 -1.811490e-001 -1.314807e-001
  3.220264e-001

  9.406628e-002  2.345539e-002  2.252993e-002  9.288159e-002
 -6.554627e-002 -4.376878e-002 -7.522973e-002  2.274050e-003
 -1.745344e-002  6.997422e-003 -1.016221e-001  2.101932e-002
 -2.584101e-001 -2.744851e-002  1.182960e-002 -5.102721e-002
  4.708367e-002 -7.008566e-002 -1.911234e-001 -6.790474e-002
  2.573043e-002 -2.083777e-001  6.930641e-002  1.437721e-001
 -1.536624e-001  1.630305e-001 -9.580163e-002  5.021493e-002
  1.265753e-001  1.935535e-001 -2.756375e-002 -2.389285e-002
  2.044861e-001  3.680152e-002  1.654105e-001 -1.690507e-001
  2.310966e-001 -1.316036e-001 -1.460577e-001 -1.776121e-001
 -5.448813e-002  1.656267e-002  9.590612e-002  1.888362e-001
 -4.192795e-002 -9.887383e-003  9.363584e-002 -2.075559e-001
  9.413553e-002  2.018042e-001  5.494916e-002 -1.170661e-001
  1.943105e-001 -2.247076e-001  2.452572e-001  2.940585e-001
 -1.672342e-001

  0.000000e+000  2.823953e-002 -3.664109e-002 -5.474829e-002
 -3.367293e-002  9.919830e-003  6.502586e-002 -1.419156e-001
 -3.085498e-002  2.027478e-001  1.763278e-001 -5.417026e-002
 -1.619010e-002  7.734649e-002 -7.028306e-002 -6.236911e-001
 -4.674361e-002  6.981504e-002  1.694955e-001 -7.171214e-002
 -8.481744e-002  2.722408e-001 -8.369104e-002  1.596797e-001
 -2.688802e-001  2.192779e-001 -1.757107e-001 -4.689500e-002
  1.700857e-001  7.072936e-002 -1.151868e-001  6.086789e-003
  3.978147e-002 -5.010786e-002 -1.071688e-001 -9.793352e-002
  2.002971e-002  1.561362e-002 -1.235536e-001  1.406550e-001
 -5.915514e-002  6.199533e-002 -8.359611e-002 -4.256213e-002
  4.822129e-002 -7.091108e-002  5.974410e-002 -2.488684e-002
 -1.399548e-001 -1.248647e-002  5.469355e-004 -7.449032e-002
 -1.284266e-001  5.189057e-002  2.346214e-002 -5.152583e-002
  3.659044e-002

  0.000000e+000 -1.030851e-001  7.833014e-003  9.349503e-002
  2.066437e-001  1.225812e-002 -3.303442e-001 -5.132410e-003
 -1.785815e-002  3.528672e-001 -3.142162e-001  3.992466e-003
 -5.828360e-002  4.755224e-001  1.384409e-002 -1.638056e-001
 -2.968538e-001 -2.445763e-002  1.499286e-001  6.206552e-002
  2.126466e-002 -2.047608e-001  1.227422e-002 -2.748613e-002
  1.229148e-001 -8.830811e-002  5.814912e-002 -1.006107e-001
 -4.119751e-002 -1.029718e-001  9.133614e-002 -1.524654e-002
  7.224461e-002 -1.026279e-001  4.317117e-003  1.013303e-002
 -1.012223e-001 -8.379943e-002 -1.151887e-001 -1.728993e-002
  9.624846e-002  7.998596e-002  1.441033e-001 -9.286186e-002
 -8.398062e-002  1.236394e-002  4.693046e-002  2.910132e-002
  9.790020e-003  1.418273e-004  4.384170e-002 -1.771223e-004
  1.314132e-001  3.620809e-002  4.176143e-002 -9.104631e-002
  1.314946e-002

  0.000000e+000  2.183995e-002  1.898404e-003  3.952433e-003
 -1.471827e-001 -1.337274e-002  1.036068e-001 -1.117093e-001
  5.705262e-002  1.351747e-001  1.847970e-001 -7.020150e-002
 -2.437442e-001 -2.623376e-002 -5.967434e-002  1.576317e-001
  3.305559e-002 -2.731762e-002  3.841254e-001 -5.830310e-002
 -1.070856e-001 -1.541204e-001  5.750590e-002  9.829211e-003
  2.706339e-002 -2.823318e-001 -1.904051e-002 -1.426017e-001
  3.249330e-001  1.355778e-001  2.011492e-001  4.129339e-001
  3.107457e-002  7.431956e-002 -2.098348e-002  1.238912e-001
  7.511251e-002  6.881614e-002 -5.286450e-002  6.247399e-002
 -8.200986e-002  1.635531e-001  4.410030e-003  4.025965e-002
 -1.414768e-001 -3.603361e-002 -5.713659e-002  6.815258e-002
 -4.022384e-002  1.264671e-001 -5.304384e-003  6.848164e-002
  9.509310e-002  9.755662e-003 -1.839264e-001  1.836966e-002
 -9.227499e-002

  0.000000e+000 -4.620505e-002 -3.405019e-002  3.952481e-002
  1.262044e-002 -6.096524e-003  9.598475e-003  1.369727e-001
 -5.932501e-002  4.471168e-002 -1.601680e-002 -2.891755e-002
 -7.713198e-003 -9.612785e-002 -2.423580e-004  1.032671e-001
  1.833502e-001 -8.033275e-002 -1.948909e-002 -5.496386e-002
  1.251167e-001 -2.246551e-002 -7.386010e-002  5.455954e-002
 -4.753522e-002 -1.502728e-002 -3.860881e-001 -1.313065e-001
 -1.006620e-001  3.091173e-001 -5.632423e-003 -6.588068e-002
 -1.887888e-001 -2.441323e-001  1.567320e-001 -1.504904e-002
 -2.547729e-001  7.022795e-002 -1.013845e-001  6.548004e-002
  1.921842e-001 -1.682546e-001  2.937042e-002 -1.118443e-001
 -2.316597e-001 -1.203050e-001 -4.922394e-002 -7.521991e-002
 -1.793786e-001  1.142496e-001  1.254526e-002 -1.392141e-001
  1.846098e-001  1.571511e-001  1.320658e-002 -2.871926e-001
 -1.926910e-001

  0.000000e+000 -6.354194e-003  3.389602e-002  2.541127e-002
  1.354764e-002 -3.746151e-002 -1.552624e-001 -4.804457e-002
  6.059201e-002 -8.945824e-002  3.764303e-002  4.577633e-002
  5.610725e-002  8.236984e-002  2.140057e-002 -6.277362e-002
  5.703035e-003  1.117290e-001  3.606256e-001 -6.656649e-002
 -4.507205e-002 -1.075416e-001  2.021696e-001  7.309046e-003
 -3.931007e-002  5.003002e-002  1.475220e-003  7.296651e-002
 -2.413202e-001  1.384655e-001  5.826970e-002  7.125416e-002
  7.351566e-002  1.762780e-001  1.601929e-001 -1.988833e-001
 -5.390193e-002  5.853349e-002  3.038822e-001 -8.083507e-002
 -2.274770e-001 -3.048953e-001 -2.423899e-002  1.593043e-001
  1.888413e-001 -1.684415e-002  1.794783e-001 -2.693918e-001
  3.330858e-002 -8.156688e-002 -2.215488e-002 -3.812258e-002
  1.343005e-002  3.545413e-002 -1.719716e-001 -2.462070e-001
 -1.556497e-001

  0.000000e+000 -5.743548e-004  1.406141e-002 -1.526477e-002
  5.006965e-002  1.127445e-002 -1.960642e-002 -1.249799e-001
  3.396184e-003  2.347773e-002  1.301777e-001  1.490221e-002
  1.400930e-002 -7.845678e-002 -2.983062e-002  9.710045e-002
  5.462743e-003  1.308973e-001 -4.243565e-002  2.697368e-001
 -1.068584e-001  2.356052e-002 -3.968729e-001 -1.494243e-002
  1.500464e-001  8.432133e-002  6.064058e-002 -1.346652e-001
  2.122305e-002 -6.050293e-002  7.978302e-002 -2.044511e-003
  4.641046e-002 -1.821303e-001 -5.255203e-002  4.839378e-002
 -3.124416e-002  3.914601e-002 -1.317356e-001 -2.632623e-001
  5.519854e-002  1.359262e-001 -4.472995e-002 -1.948013e-002
  1.648237e-001 -1.689956e-002  1.900910e-001 -4.179123e-001
  1.047373e-001  1.313560e-001  2.817698e-001 -1.861653e-001
 -3.821134e-002  6.054003e-002 -2.860359e-001 -1.883031e-002
 -4.327541e-002

  0.000000e+000  1.613714e-002 -3.347444e-002 -1.911015e-003
  1.824651e-002  3.166789e-002  8.833798e-003 -9.779150e-002
 -3.565937e-002 -1.009178e-002 -1.447161e-002 -8.743036e-002
  5.633014e-002  6.224457e-002 -6.910290e-002  8.671454e-003
  8.561645e-002  6.118352e-002 -1.129327e-001 -2.976124e-002
 -7.017800e-002 -2.711023e-002  4.253324e-002  8.898223e-002
 -7.303333e-002 -3.170892e-003  2.402230e-001  3.268629e-001
  6.656918e-002 -8.061811e-002  2.212496e-001  1.819658e-001
 -4.664052e-002 -1.838835e-001 -1.501910e-001  9.000013e-003
  6.570028e-002 -4.751230e-002  5.012531e-002  5.712616e-003
 -7.484048e-002 -1.602308e-001 -2.239768e-001 -1.649330e-001
 -6.442791e-002  2.495226e-001 -5.929924e-002  3.740996e-002
 -2.856973e-001 -2.019129e-001  2.188728e-001 -3.693132e-001
  2.761081e-001 -3.087011e-002  9.355315e-002 -3.451227e-002
 -1.482919e-001

  0.000000e+000 -1.785157e-002  9.315496e-003  9.806374e-003
 -3.396453e-002  3.151915e-002 -9.940112e-004  4.568463e-002
 -2.648680e-002 -1.918576e-002  1.349286e-002  2.458572e-003
  3.807232e-003  3.485580e-002 -1.144854e-002  3.099619e-002
 -2.054188e-002 -7.885088e-002  3.204097e-002 -6.460948e-002
  4.843499e-002  2.553371e-001  4.711008e-002 -1.128031e-001
 -3.942527e-001  1.563362e-002  7.553059e-002 -1.105597e-001
 -7.953033e-002 -4.787195e-002  1.706224e-001 -1.620691e-001
  1.152897e-001 -2.198129e-002  1.595659e-002  2.372274e-001
  5.211132e-002  1.366788e-001  1.534916e-002 -2.331457e-002
 -5.784988e-002  2.007076e-001  2.126913e-001 -5.623342e-002
 -1.794451e-001  3.812428e-002 -1.246639e-001 -1.570611e-001
  2.722083e-001 -3.690513e-001  7.901866e-002  5.607935e-002
  2.406903e-002  7.175684e-002 -1.934667e-002  2.222655e-002
 -4.184456e-001

  0.000000e+000 -4.619140e-003  2.216920e-003  4.666246e-003
 -1.807327e-002  4.770199e-002  2.780639e-002  4.845493e-002
 -6.774921e-004 -1.136177e-003 -3.429588e-003 -3.883248e-002
  3.132940e-003 -2.740940e-002 -5.553141e-002  4.544633e-003
  1.168792e-002 -2.377662e-002 -4.729160e-002  6.904472e-002
  4.040876e-002 -3.579002e-002 -1.691317e-001 -2.416149e-002
  2.299609e-002  8.407158e-002  9.483321e-002 -1.904325e-001
  1.318252e-001 -1.831645e-002  1.013010e-001 -1.470868e-001
  2.978316e-001  2.898965e-001 -1.959286e-002 -3.290561e-001
 -2.856805e-001 -3.473320e-002  1.874163e-001  4.701477e-002
 -8.818578e-002 -2.939086e-002 -9.911051e-002 -1.374680e-002
 -2.948064e-001 -1.944506e-001 -7.336139e-002  1.784881e-001
  1.058949e-001 -9.725510e-002 -6.253725e-002 -3.548975e-001
  1.188717e-001  1.817668e-001 -1.582949e-001  1.808983e-001
  9.437851e-002

  0.000000e+000 -3.076180e-002 -7.012293e-004  2.890056e-003
  6.165271e-003 -2.660853e-002 -1.381340e-002  2.208628e-003
 -1.918717e-002 -1.922388e-003 -3.913868e-003  3.428908e-002
 -5.615100e-002  9.090465e-002 -1.766894e-002 -2.086036e-002
 -6.300979e-002  2.827944e-003  3.066586e-002 -4.642498e-002
  6.044871e-002  1.061536e-001  1.427760e-001  4.142151e-002
  1.140748e-001  1.684209e-001 -4.206262e-002 -4.959738e-002
 -2.027652e-001  2.743208e-002  6.577861e-002 -3.706673e-002
  1.432965e-002  2.791375e-002 -1.758600e-001 -7.342414e-002
  3.737485e-001 -1.048545e-001 -2.685006e-002 -7.642120e-002
  2.396175e-001 -1.153720e-001 -1.900673e-001 -6.317179e-002
 -4.735625e-003 -2.065487e-001 -5.141000e-001 -1.552792e-001
 -1.009611e-001  3.589019e-002 -7.353963e-003  1.320489e-001
  1.621550e-001  1.755542e-002 -3.660593e-001  1.437083e-001
  1.983361e-002

  0.000000e+000 -2.017586e-002 -1.328055e-002 -2.138768e-002
  1.561321e-002 -2.474255e-002 -2.097627e-002 -6.778136e-003
  5.320623e-002  2.088382e-002 -6.824940e-003  5.060678e-003
 -1.014818e-002 -3.109483e-003 -2.148454e-002 -8.467740e-003
  2.504092e-002 -7.291351e-002  8.000273e-003  5.644430e-002
  4.827801e-002 -6.281204e-002 -1.927695e-001 -3.366464e-002
  9.244669e-002  1.986417e-001  1.520941e-001  1.052145e-002
  3.156547e-001  4.628432e-002  2.153484e-001 -1.416353e-001
 -1.842703e-001  4.098392e-001 -1.588095e-001  1.326971e-001
 -3.103651e-002 -1.416025e-001 -8.444676e-002 -2.469680e-002
 -6.964558e-002 -2.941585e-001  2.409641e-001 -5.597824e-003
  6.194549e-002  1.119226e-002 -1.796077e-001 -1.785120e-001
 -1.794289e-001  6.799095e-002  8.757047e-003  1.532526e-001
 -1.297823e-001  2.106811e-001  2.370737e-001 -1.114518e-001
 -1.381963e-001

  0.000000e+000 -8.938760e-003 -1.539182e-002 -7.242557e-003
  1.316215e-002 -7.526537e-003  6.161745e-002  4.540727e-002
  1.735728e-003  1.137235e-002 -3.958097e-002 -1.291357e-002
 -2.508460e-002  3.119432e-004  2.706962e-002  2.457755e-002
 -2.232940e-002 -9.596912e-003 -8.181369e-002 -9.687154e-002
 -1.720364e-002  1.033481e-001  1.955422e-002  4.663155e-002
  5.931553e-003  1.623048e-001 -2.912442e-003 -2.658910e-001
 -1.483197e-001  1.068257e-002  1.765401e-001 -6.821158e-002
 -4.364614e-002  1.607537e-001 -7.424509e-002 -6.557628e-002
 -5.467614e-002  4.282161e-001 -1.542098e-001 -2.681009e-001
 -2.021701e-001  3.755021e-002  5.554490e-002 -3.565634e-002
 -5.285043e-002  2.428521e-001  2.308558e-001  5.799131e-002
 -3.742310e-001 -2.871020e-002 -5.266459e-002  2.170475e-001
  2.653688e-001 -1.064030e-001 -8.505177e-002  8.493432e-002
  1.813893e-001

  0.000000e+000  1.121802e-002 -2.530294e-003 -6.162531e-003
  2.287307e-002 -9.522777e-003 -1.188688e-003  2.943753e-002
  4.426935e-002  2.287642e-002 -3.374068e-002 -1.487987e-002
  4.784152e-002  2.278214e-002  6.167692e-002 -2.518068e-002
 -9.108017e-003 -7.377984e-003 -1.109428e-002 -5.982738e-002
 -6.021484e-002 -1.946324e-002 -1.444877e-001 -2.085320e-002
  1.382722e-002  3.189221e-002  2.567791e-002 -8.780778e-002
  1.865129e-001  3.492460e-002 -1.539509e-001 -1.371348e-001
 -1.334705e-001  5.726264e-002 -1.024308e-001  4.334913e-002
 -7.604517e-002  2.680557e-002 -7.659208e-002  7.770745e-002
 -3.142015e-003  5.118612e-002 -3.430715e-001  5.064463e-001
  5.808339e-002  8.449868e-002 -1.471795e-001  2.149667e-002
  2.514894e-001 -1.423712e-001  1.176049e-001  1.301899e-001
  4.158793e-001 -1.513120e-001  2.343752e-002 -3.120634e-001
  2.463146e-002

  0.000000e+000 -1.298636e-002  3.440937e-003  1.810521e-004
 -1.488528e-002 -8.799266e-003  5.321379e-002  3.264203e-002
  2.169007e-002  1.337963e-002 -4.876758e-003  5.086443e-004
 -4.677966e-002  3.347881e-002  4.586948e-002  4.695121e-002
 -6.049331e-002 -8.209861e-002 -6.783597e-002 -1.440729e-001
  4.066961e-002  1.033545e-001  8.233847e-002 -6.467243e-002
 -1.391025e-001  1.237280e-001  4.143232e-002 -2.874457e-001
 -3.857943e-002  3.212884e-002  3.689817e-001  8.472314e-002
  4.848782e-002 -3.242690e-002  5.131995e-002 -1.350930e-001
  3.567553e-002 -1.556955e-001  5.340229e-002 -3.485674e-002
  1.269816e-001 -1.352143e-002 -2.434851e-001 -2.986946e-002
 -4.063674e-002  4.493342e-001 -7.198869e-002  4.863897e-003
  2.183913e-001  2.962541e-001 -4.491711e-002 -8.507815e-002
 -2.897190e-001 -2.743894e-002  8.583585e-002 -2.652854e-001
  1.310283e-001

  0.000000e+000  1.163104e-002  6.634071e-003 -1.396372e-002
  1.077974e-002  2.621174e-003 -3.405873e-002 -5.161411e-002
 -1.048979e-002 -8.629512e-003  6.187457e-003  4.144282e-002
 -1.036866e-001 -6.374393e-002 -2.500852e-003 -4.192780e-002
  2.420995e-002  2.486357e-002 -3.031725e-002  7.644910e-002
 -1.741356e-002 -1.633703e-003  4.001771e-002  2.376776e-002
  7.742360e-002  7.280460e-002  1.895558e-002 -3.483971e-002
 -1.125770e-002 -1.053621e-001 -1.412799e-001  9.442274e-002
  9.165672e-002  1.356414e-001 -3.077229e-002  1.275807e-001
  1.960392e-001  3.997845e-001 -8.746165e-002  7.303606e-002
  4.647622e-002 -6.375455e-002  9.399109e-002 -2.527689e-001
  2.720287e-001  6.265307e-002 -1.008895e-001  4.539638e-002
  2.893389e-001  1.458275e-001 -3.531142e-001 -3.066366e-001
  2.873450e-001  1.799755e-001  1.331594e-001 -1.813265e-001
 -9.948842e-003

  0.000000e+000 -1.629486e-002  1.102377e-002 -1.315150e-002
  2.098559e-004  1.107149e-002 -1.932755e-002 -1.482104e-002
  1.128158e-002 -3.962079e-003  3.916258e-003  5.877754e-002
 -4.750821e-002  2.831695e-002  2.060565e-002  1.631434e-002
 -2.959394e-002  3.221913e-003  1.508770e-002  6.914261e-002
  5.473352e-002  3.093354e-002 -1.701810e-001 -6.755201e-002
  2.012333e-001  9.074534e-002  2.882474e-002 -1.735598e-001
 -4.177192e-002  4.257794e-002  1.413763e-001  3.032778e-002
  4.738053e-002 -2.544059e-001  1.144153e-001  5.054693e-002
  1.090678e-001  4.470910e-004  5.471310e-002  4.841254e-001
  3.918906e-002 -9.724955e-002 -1.257659e-001  2.570311e-001
  5.121370e-002  1.899701e-001  1.537529e-001 -1.669729e-001
 -1.365726e-001 -1.650422e-001 -3.330982e-001  5.299165e-002
  3.942491e-002  1.828192e-001  8.209142e-002  3.398337e-001
 -1.095343e-001

  0.000000e+000  4.190290e-003  3.157273e-002  4.060621e-003
 -4.306894e-002 -9.556683e-004 -1.472734e-001  2.450374e-002
  2.302203e-002 -2.395320e-002  4.613276e-002 -1.855346e-003
 -8.325107e-002  2.185308e-002  9.812106e-003  1.041915e-002
  1.168627e-001 -7.707731e-003  1.473753e-002  1.553538e-001
  1.381591e-002 -8.566301e-002 -1.683687e-001 -6.022316e-002
  1.932778e-001 -3.233929e-002 -1.217830e-001 -1.579728e-001
  1.168987e-001  1.011546e-001 -2.793183e-001 -1.882750e-001
  2.102156e-001 -7.217531e-002  6.606994e-002 -8.682712e-002
  3.573327e-001 -5.603094e-002  2.160836e-001 -1.732981e-001
 -1.651549e-001  1.596938e-001  8.589602e-003 -9.736855e-002
 -5.175260e-002  2.625170e-001 -1.487820e-001  1.579034e-001
 -2.596642e-001 -1.904479e-001 -4.628005e-002 -7.709659e-003
 -1.442482e-001 -5.005259e-002 -1.079139e-002 -2.665935e-001
 -1.435319e-001

  0.000000e+000 -8.501074e-003  1.958947e-003  1.854440e-002
  1.234380e-002  8.278590e-003 -2.539936e-002  4.708847e-002
  1.254628e-002 -4.237423e-002 -1.440357e-002  6.493495e-003
  1.554298e-001  2.439848e-002 -5.466657e-003 -2.763938e-002
 -7.916846e-002  4.661776e-002  2.857748e-001 -1.469940e-003
 -1.417729e-002 -1.003189e-001 -1.310814e-002 -1.767391e-003
 -2.696422e-002 -1.373725e-001 -9.050334e-003  6.855128e-002
  5.775752e-002  6.532572e-002 -2.412719e-001 -2.153382e-001
 -5.589529e-002  2.426473e-001 -1.268175e-001  3.306320e-002
 -2.975460e-002  2.454899e-001  8.655437e-002 -4.536769e-002
  3.520919e-001 -1.020904e-002 -3.236321e-001 -1.524101e-001
 -1.892036e-001  2.874484e-001  9.941743e-002 -1.092030e-001
  7.107875e-003  1.831694e-001  6.239778e-002  2.729406e-004
 -7.916017e-002 -1.395580e-002  9.021153e-002  2.960254e-001
 -2.230558e-001

  0.000000e+000  7.686112e-003  3.492665e-002 -3.605081e-003
 -3.137659e-003  1.360344e-002 -3.813972e-002  1.184812e-001
  1.258290e-001  1.226937e-002  1.100749e-002  2.186471e-002
 -7.315533e-002 -1.554579e-001  4.467642e-002  3.073295e-002
  3.622760e-003 -8.602844e-002  1.565637e-001  8.776652e-002
  2.600172e-002 -5.088713e-002 -2.610565e-001 -1.706418e-001
 -3.464210e-001  9.307205e-002  5.125703e-002  9.281700e-002
 -1.284808e-001  6.173423e-002 -5.789739e-002  2.411197e-001
  6.417981e-002 -4.179630e-002 -2.712934e-001 -7.286912e-002
  1.217596e-001 -2.211545e-001  7.053809e-002 -2.637659e-001
  2.980113e-001 -3.370230e-002  2.738331e-002  2.915877e-002
 -1.804323e-003 -2.082399e-002  2.503154e-001  1.646639e-001
 -1.106870e-002 -1.104115e-001 -1.394853e-001  1.544177e-001
  1.889370e-001  2.440865e-001  8.221317e-002 -4.609785e-002
  8.663343e-002

  0.000000e+000 -1.820849e-004 -1.557267e-002 -1.998329e-002
  2.627210e-002 -3.774213e-002 -2.652655e-002 -1.073171e-001
 -5.299848e-002  3.603833e-002  8.902841e-002 -4.921171e-002
  4.974738e-002  3.032467e-002 -2.817705e-002  8.294867e-002
  4.610874e-002  9.469867e-002 -2.009138e-001  4.986534e-003
 -1.247496e-001 -3.364337e-002 -1.299143e-001  2.692976e-001
  1.660064e-001  2.002431e-001 -4.751218e-002 -8.013522e-002
 -6.203156e-002 -3.899505e-002  2.185507e-002  2.409753e-001
  1.106451e-001  1.596192e-001 -8.597790e-002 -1.495521e-001
  4.002072e-002  5.655480e-003  9.449063e-002  2.550109e-001
  1.845832e-001 -8.027384e-002  2.407536e-002 -2.625854e-001
 -1.743286e-001 -8.928532e-002  2.016718e-001  4.225588e-002
  1.867669e-001 -1.277308e-001  8.295136e-002  3.369582e-001
  1.564484e-005 -2.783491e-001  5.944173e-002 -1.554893e-001
 -2.256700e-001

  0.000000e+000  3.663413e-002  1.447909e-002 -8.724340e-003
 -1.085764e-003 -8.345961e-003 -1.072436e-001 -1.735245e-002
  5.933761e-002 -7.711249e-002  7.407248e-002 -1.619110e-002
  3.684323e-002 -1.737962e-001 -4.831601e-002 -6.363514e-002
  4.287406e-002  1.238225e-001  2.233323e-001  2.752567e-001
 -1.742181e-001 -8.253463e-002 -1.383452e-001  8.260390e-002
 -1.406620e-001  1.462298e-001  3.513576e-002  1.773353e-002
 -3.430087e-001 -9.582254e-002  1.568700e-001 -8.446654e-002
  4.289412e-002  1.492181e-001  3.684799e-001  1.435935e-001
 -1.227887e-001 -1.860773e-001 -9.591166e-002  1.226155e-001
 -2.876729e-002  2.196179e-001 -9.304177e-002 -6.366262e-002
  8.257647e-002  3.809607e-002 -2.172728e-001  2.056647e-001
 -1.344123e-001  1.826954e-001  4.180916e-002  7.641942e-002
  1.569741e-001 -1.002723e-001  1.108645e-001  3.777712e-002
 -6.833632e-002

  0.000000e+000  7.485823e-002  2.641587e-002 -2.761761e-002
 -7.689456e-002  6.120640e-003  5.231952e-002 -2.109063e-001
  5.840448e-002  1.626671e-001  1.245998e-001 -1.974631e-002
 -2.369123e-001  1.352106e-001  9.669448e-003  1.313346e-001
  1.623932e-002 -1.032884e-005  9.218870e-002 -3.299835e-001
 -4.338431e-002  1.809926e-001  6.714176e-003 -1.043187e-001
  1.549103e-001  2.211253e-001  9.852730e-002 -1.375052e-001
  3.384736e-002 -4.076557e-003 -7.296414e-002 -1.889365e-001
 -1.870697e-001  1.006386e-002  2.712859e-001  2.195445e-001
  4.730689e-003 -1.266243e-001  2.248733e-001 -1.714855e-001
  1.882690e-001 -8.733475e-002 -4.390762e-002 -9.197262e-002
  1.440965e-001 -1.424169e-001  1.873930e-001  2.363199e-001
  5.257215e-003 -5.800767e-002  1.082301e-001 -1.275773e-001
  9.050708e-002 -3.481664e-002  7.282602e-002  9.544548e-002
 -4.153147e-002

  0.000000e+000 -2.422942e-002 -4.891374e-002  4.793421e-002
 -1.665545e-002  3.753241e-003  1.859133e-001 -1.097446e-002
 -7.907863e-002  4.081978e-002  1.946972e-001 -2.359277e-002
 -3.478566e-001 -1.095078e-001  1.512921e-002  1.130885e-001
 -5.040437e-001 -5.893147e-002 -1.240217e-002  3.907331e-001
  5.450521e-002 -1.771284e-001  1.255662e-001  1.097355e-001
 -1.684865e-001 -1.483097e-002 -1.018605e-001  4.171740e-002
  1.056035e-001  4.262119e-003  6.567805e-002 -2.151185e-001
 -1.189781e-001 -5.553345e-002  7.273315e-002 -7.108531e-002
 -3.568669e-002  4.268031e-002  4.944240e-003  1.168243e-002
  1.172289e-002 -1.849993e-001 -1.225294e-001 -1.455591e-001
  1.041883e-001  1.460064e-002  2.430330e-002 -7.895261e-003
  3.734031e-002 -2.451605e-001 -1.343888e-002  5.435025e-002
 -1.787499e-002 -8.236795e-002 -1.702142e-002 -4.643278e-002
  7.104385e-002

  0.000000e+000 -1.175062e-001 -2.968140e-002  3.814245e-001
 -1.228874e-002 -5.793302e-003 -1.946703e-001  1.802373e-001
  8.279425e-003 -5.544321e-002 -3.349066e-001 -5.818442e-002
  2.141154e-001 -1.120658e-001 -3.152848e-002 -9.449638e-002
  1.423595e-001 -4.803872e-002 -2.418818e-002  3.605714e-002
 -8.199423e-002  3.340543e-002 -4.612492e-002  7.794591e-002
 -1.280813e-001 -6.600148e-004 -7.720961e-002 -9.699451e-002
  3.612041e-001  6.380992e-002  1.701494e-001  5.621237e-002
 -1.166292e-001  4.914994e-003  2.079801e-001  1.165517e-001
  1.090180e-001  8.677081e-003  6.333283e-002 -4.392826e-002
  2.500824e-002 -7.325176e-002 -1.679889e-001 -2.117325e-001
  2.494094e-001 -7.928853e-002  8.950977e-002  8.591075e-002
  7.371530e-002 -1.272747e-001 -6.061693e-002  7.415380e-002
 -1.823015e-002 -5.590696e-002 -2.130242e-001  9.836418e-002
  5.198809e-002

 -3.041677e-001 -1.960060e-001  1.112003e-002  3.819831e-001
 -2.719391e-001  6.661349e-003  1.417660e-001  4.359321e-001
 -1.918532e-002 -3.165948e-001  9.148825e-002 -1.235911e-002
 -9.365082e-002  1.350918e-002 -2.555626e-002 -6.217050e-002
 -1.411624e-001  9.824539e-002  1.754377e-001 -9.619133e-002
 -6.639301e-002  2.044318e-002  8.304384e-002  3.618224e-002
  1.980862e-001  1.263596e-001  1.149871e-001 -1.002749e-001
 -1.732937e-002 -1.251456e-001 -5.378379e-002 -2.334037e-003
  6.807414e-002 -6.204654e-002 -1.182518e-001  6.170848e-004
  1.467890e-002 -7.561305e-002 -8.319494e-002  8.166198e-002
  4.204960e-002  6.429954e-002  1.014555e-001  1.424160e-002
 -1.588204e-002 -5.263482e-002  9.228629e-002 -2.794533e-002
 -6.381772e-002  1.445895e-002  1.498848e-001 -1.090196e-001
  3.415012e-002 -5.885599e-003  1.257418e-001 -9.816546e-002
 -1.819256e-002
