# Supplementary material for: An Expanded View on the Morphological Diversity of Long-Nosed Antlion Larvae Further Supports a Decline of Silky Lacewings in the Past 100 Million Years
Source: Insects. 2023 Feb 9;14(2):170. doi: 10.3390/insects14020170 (PMC9966087; doi:10.3390/insects14020170)
Supplement: Supplementary file 1 [file insects-14-00170-s001.zip › SupplFilesPsycho2/SupplFileS2_Psycho2/04_body_w_stylet.pcs]

DATA_NAME	PC1	PC2	PC3	PC4	PC5	PC6
0001_1	-3.844411e-03	-3.765308e-02	1.695222e-02	4.558563e-03	-9.977958e-03	-2.212991e-03
0002_1	-2.883671e-02	7.253882e-03	1.152504e-02	-1.206372e-02	-1.111957e-02	-7.470649e-03
0003_1	4.905195e-02	3.048574e-02	3.719283e-02	-1.862073e-03	-8.193741e-03	3.652314e-03
0004_1	5.368986e-02	2.775488e-02	1.913678e-02	3.656666e-03	-1.561760e-03	6.154365e-03
0005_1	5.260770e-02	2.368841e-02	2.428699e-02	6.827536e-03	-6.635892e-03	-1.177818e-03
0008_1	5.593898e-03	-5.512159e-02	7.414734e-03	1.938841e-02	-6.832713e-03	-2.376068e-03
0009_1	-2.687102e-02	-5.299981e-02	1.045828e-02	-3.616007e-03	3.279438e-03	-3.877710e-03
0010_1	6.047039e-02	1.515958e-02	1.106212e-02	3.747840e-03	-5.322608e-04	4.553101e-03
0011_1	6.561647e-02	-1.951924e-02	-1.947672e-03	2.059051e-02	5.398506e-03	-3.342181e-03
0013_1	3.276285e-02	3.076627e-02	8.011022e-03	-8.876654e-04	1.368581e-02	-4.891258e-03
0014_1	1.771121e-02	2.193317e-02	5.371685e-03	-1.776734e-02	7.754580e-03	1.285182e-03
0015_1	-2.046872e-02	1.919826e-02	-3.638356e-02	-7.557947e-03	1.461791e-02	-1.395833e-02
0016_1	-7.139165e-02	-2.173519e-02	4.832009e-02	-1.003442e-02	3.414041e-02	1.033602e-02
0018_1	-1.501934e-02	4.101877e-03	-3.694396e-02	-1.017706e-02	-7.337566e-03	1.564215e-02
0020_1	-3.519856e-02	-2.720599e-02	-8.967724e-03	-5.947434e-03	-1.481581e-02	8.954110e-03
0023_1	4.918240e-02	-4.428966e-03	-1.278246e-02	1.067613e-02	1.086498e-02	3.190494e-04
0025_1	-3.759707e-02	1.002494e-02	1.227725e-02	-4.688781e-03	-1.726915e-02	-1.111223e-02
0026_1	1.378115e-02	2.701436e-02	1.266826e-02	-1.419842e-02	-4.480182e-03	-4.771592e-03
0029_1	7.605685e-02	-1.875463e-02	-2.147133e-02	3.098704e-02	-3.217216e-03	1.577988e-02
0031_1	-5.274587e-03	1.407600e-02	-9.176045e-04	-1.528052e-02	-1.019208e-02	1.719214e-03
0032_1	-4.071075e-02	-7.493868e-03	2.808885e-03	-6.734325e-03	-1.474491e-02	7.514155e-03
0034_1	1.814402e-02	1.028720e-02	-2.338223e-02	-1.271428e-03	3.854309e-03	5.380866e-03
0036_1	1.261150e-02	-1.289040e-02	-9.960557e-03	-2.527542e-02	6.643366e-03	2.349477e-03
0058_1	-1.063332e-01	2.265263e-02	-1.923171e-02	1.986954e-02	1.309868e-02	3.047611e-03
0065_1	-3.797901e-02	-1.138936e-02	-1.649417e-02	-1.481796e-02	6.363164e-03	1.042248e-02
0073_1	4.628730e-02	1.022337e-02	1.236850e-02	7.269098e-03	1.133527e-03	-4.227415e-03
0076_1	4.178093e-02	2.932076e-03	-9.875789e-03	5.064950e-03	1.068123e-02	-1.136487e-03
0081_1	-1.517790e-02	-1.246250e-02	-9.987036e-03	-1.776856e-02	-4.911391e-03	-1.438962e-03
0090_1	-4.039440e-02	3.247452e-02	-3.307018e-02	1.157171e-02	-7.824734e-03	-1.236494e-02
0091_1	2.395148e-02	3.339092e-03	-1.445583e-02	-3.651239e-03	9.888238e-04	8.196498e-03
0092_1	-1.452688e-01	2.695336e-02	1.999061e-02	3.577375e-02	-2.616227e-03	1.166247e-04
0094_1	3.372606e-02	-3.488664e-02	-8.995072e-03	-6.058249e-05	7.984989e-03	-2.660985e-02
0097_1	-2.265996e-02	-2.377833e-02	5.021476e-03	-6.320778e-03	-8.226546e-03	-4.454636e-03
