# Supplementary material for: An Expanded View on the Morphological Diversity of Long-Nosed Antlion Larvae Further Supports a Decline of Silky Lacewings in the Past 100 Million Years
Source: Insects. 2023 Feb 9;14(2):170. doi: 10.3390/insects14020170 (PMC9966087; doi:10.3390/insects14020170)
Supplement: Supplementary file 1 [file insects-14-00170-s001.zip › SupplFilesPsycho2/SupplFileS2_Psycho2/04_body_w_stylet.txt]

[Analysis Information]

Results File : \\Mac\Home\Desktop\Shape_psycho_2\04_body_w_stylet.pcr
Analyzed NEF File : \\Mac\Home\Desktop\Shape_psycho_2\04_body_w_stylet.nef
Title of NEF File Data : 
Analyzed Date : Fri Dec 16 16:31:46 2022
Method of Analysis : Covariance
Number of Data : 33
Number of Harmonics : 20
Number of Analyzed Harmonics : 20
Constant Coefficient(s) : a1 b1 c1 
Number of Principal Components : 57
( = Number of Analyzed Coefficients (NAC) )
Number of Effective Principal Components : 6
( = Number of Principal Components whose proportion is larger than 1 / NAC )
Analyzed Coefficients : a2 b2 c2 a3 b3 c3 a4 b4 c4 a5 b5 c5 a6 b6 c6 a7 b7 c7 a8 b8 c8 a9 b9 c9 a10 b10 c10 a11 b11 c11 a12 b12 c12 a13 b13 c13 a14 b14 c14 a15 b15 c15 a16 b16 c16 a17 b17 c17 a18 b18 c18 a19 b19 c19 a20 b20 c20 

[Mean of Coefficients]

		a             	b             	c             	d             
	1	 1,000000E+000	 8,705985E-019	-4,435843E-018	 1,137889E-001
	2	-4,481050E-002	 3,810683E-002	-1,282509E-002	-1,708751E-002
	3	 8,465343E-002	-2,727720E-002	-2,616348E-002	 1,708898E-002
	4	-9,513560E-003	-6,162042E-003	 1,060986E-003	-7,107152E-003
	5	 3,270031E-002	-2,860630E-002	 3,839249E-004	-3,149344E-003
	6	 6,261508E-003	-2,108195E-003	 7,308966E-003	-9,220732E-003
	7	 2,210311E-002	-1,283070E-002	 7,671998E-003	-2,143473E-003
	8	 6,624060E-003	 5,049326E-003	 9,730481E-003	-4,564783E-003
	9	 9,044007E-003	-3,738676E-003	 8,134483E-003	-1,794941E-003
	10	 9,453492E-004	 7,062161E-003	 4,626997E-003	-3,510399E-003
	11	 1,901868E-003	-1,712162E-003	 3,047264E-003	 3,374382E-004
	12	-1,683987E-004	 4,281263E-003	 2,262533E-003	-5,076668E-004
	13	 1,502256E-004	-2,762463E-003	 2,326231E-003	 5,496615E-004
	14	 2,798274E-004	 1,909695E-003	 1,561116E-003	-2,258956E-004
	15	-3,785658E-004	-2,500388E-003	 1,917225E-003	-1,280403E-004
	16	 7,030827E-004	 1,161089E-003	 9,177412E-004	-3,141846E-004
	17	-5,680454E-004	-1,911006E-003	 1,642332E-003	-7,020510E-004
	18	 8,969484E-004	 7,517967E-004	 1,860719E-004	-8,755367E-004
	19	-3,984845E-004	-1,187752E-003	 6,594053E-004	-6,613898E-004
	20	 1,405823E-003	 6,517273E-004	 6,649095E-005	-2,555377E-004

[Std of Coefficients]

		a             	b             	c             	d             
	1	Constant      	Constant      	Constant      	 2,526229E-002
	2	 2,144128E-002	 2,885021E-002	 1,969896E-002	 1,777094E-002
	3	 1,391660E-002	 2,324788E-002	 9,589359E-003	 8,945277E-003
	4	 8,052834E-003	 2,077514E-002	 9,628961E-003	 8,091320E-003
	5	 7,777472E-003	 1,361492E-002	 9,953777E-003	 1,093505E-002
	6	 5,985311E-003	 7,719934E-003	 6,451156E-003	 6,801437E-003
	7	 5,212308E-003	 7,161138E-003	 5,758297E-003	 7,056678E-003
	8	 5,631637E-003	 5,472522E-003	 7,332746E-003	 5,199412E-003
	9	 5,535990E-003	 3,748252E-003	 6,459552E-003	 4,973357E-003
	10	 7,215943E-003	 3,244377E-003	 5,166052E-003	 4,822044E-003
	11	 5,408814E-003	 3,268674E-003	 4,624599E-003	 4,709704E-003
	12	 4,266121E-003	 3,651459E-003	 3,472619E-003	 4,296028E-003
	13	 3,372158E-003	 3,459468E-003	 3,378625E-003	 3,689459E-003
	14	 2,871878E-003	 2,931857E-003	 2,148481E-003	 2,375876E-003
	15	 2,678464E-003	 2,287149E-003	 2,411310E-003	 2,329969E-003
	16	 2,525286E-003	 2,729554E-003	 1,822141E-003	 1,469733E-003
	17	 1,785457E-003	 1,818791E-003	 1,630708E-003	 1,665501E-003
	18	 1,776827E-003	 1,782569E-003	 1,348610E-003	 2,060067E-003
	19	 1,871338E-003	 1,608265E-003	 1,762349E-003	 1,557610E-003
	20	 1,694653E-003	 1,386914E-003	 1,328258E-003	 1,731733E-003

[Eigenvalue and Proportion]

		Eigenvalue	Proportion(%)	Cumulative(%)	> 1/57
	Prin1	 2,493529E-003	       59,2336	       59,2336	*
	Prin2	 6,071542E-004	       14,4229	       73,6565	*
	Prin3	 3,949322E-004	        9,3816	       83,0380	*
	Prin4	 1,988311E-004	        4,7232	       87,7613	*
	Prin5	 1,157106E-004	        2,7487	       90,5099	*
	Prin6	 7,482514E-005	        1,7775	       92,2874	*
	Prin7	 6,310754E-005	        1,4991	       93,7865	
	Prin8	 5,094885E-005	        1,2103	       94,9968	
	Prin9	 4,374638E-005	        1,0392	       96,0360	
	Prin10	 3,421108E-005	        0,8127	       96,8487	
	Prin11	 2,706756E-005	        0,6430	       97,4917	
	Prin12	 2,110020E-005	        0,5012	       97,9929	
	Prin13	 1,685690E-005	        0,4004	       98,3933	
	Prin14	 1,434609E-005	        0,3408	       98,7341	
	Prin15	 1,354879E-005	        0,3219	       99,0560	
	Prin16	 9,427137E-006	        0,2239	       99,2799	
	Prin17	 6,073222E-006	        0,1443	       99,4242	
	Prin18	 4,979329E-006	        0,1183	       99,5425	
	Prin19	 3,790020E-006	        0,0900	       99,6325	
	Prin20	 3,027390E-006	        0,0719	       99,7044	
	Prin21	 2,842229E-006	        0,0675	       99,7719	
	Prin22	 2,301091E-006	        0,0547	       99,8266	
	Prin23	 1,821157E-006	        0,0433	       99,8699	
	Prin24	 1,255286E-006	        0,0298	       99,8997	
	Prin25	 1,078621E-006	        0,0256	       99,9253	
	Prin26	 9,890419E-007	        0,0235	       99,9488	
	Prin27	 6,100562E-007	        0,0145	       99,9633	
	Prin28	 5,595413E-007	        0,0133	       99,9766	
	Prin29	 3,598455E-007	        0,0085	       99,9851	
	Prin30	 2,965524E-007	        0,0070	       99,9922	
	Prin31	 1,783036E-007	        0,0042	       99,9964	
	Prin32	 1,512382E-007	        0,0036	      100,0000	
	Prin33	 1,857679E-019	        0,0000	      100,0000	
	Prin34	 1,640232E-019	        0,0000	      100,0000	
	Prin35	 3,524634E-020	        0,0000	      100,0000	
	Prin36	 1,963821E-020	        0,0000	      100,0000	
	Prin37	 1,352534E-020	        0,0000	      100,0000	
	Prin38	 1,035819E-020	        0,0000	      100,0000	
	Prin39	 6,703385E-021	        0,0000	      100,0000	
	Prin40	 4,931973E-021	        0,0000	      100,0000	
	Prin41	 2,805883E-021	        0,0000	      100,0000	
	Prin42	 2,336228E-021	        0,0000	      100,0000	
	Prin43	 1,521651E-021	        0,0000	      100,0000	
	Prin44	 8,622819E-023	        0,0000	      100,0000	
	Prin45	-1,465079E-022	        0,0000	      100,0000	
	Prin46	-1,109084E-021	        0,0000	      100,0000	
	Prin47	-1,487474E-021	        0,0000	      100,0000	
	Prin48	-2,865918E-021	        0,0000	      100,0000	
	Prin49	-3,139892E-021	        0,0000	      100,0000	
	Prin50	-4,364097E-021	        0,0000	      100,0000	
	Prin51	-5,634109E-021	        0,0000	      100,0000	
	Prin52	-8,475790E-021	        0,0000	      100,0000	
	Prin53	-1,018587E-020	        0,0000	      100,0000	
	Prin54	-3,204167E-020	        0,0000	      100,0000	
	Prin55	-5,820777E-020	        0,0000	      100,0000	
	Prin56	-4,557396E-019	        0,0000	      100,0000	
	Prin57	-7,722121E-019	        0,0000	      100,0000	

	Total Variance :	4,209656E-003
