# Supplementary material for: An Expanded View on the Morphological Diversity of Long-Nosed Antlion Larvae Further Supports a Decline of Silky Lacewings in the Past 100 Million Years
Source: Insects. 2023 Feb 9;14(2):170. doi: 10.3390/insects14020170 (PMC9966087; doi:10.3390/insects14020170)
Supplement: Supplementary file 1 [file insects-14-00170-s001.zip › SupplFilesPsycho2/SupplFileS2_Psycho2/05_body_wo_stylet.nef]

#CONST 1 1 1 0
#HARMO 20
0001_1
  1.0000000e+00 -8.1508658e-18  7.2937720e-17  1.1386265e-01
 -2.8983877e-02  8.6066369e-02  7.6832092e-04  1.7965284e-02
  9.8083078e-02  1.4973397e-02 -1.1931077e-02  3.1327211e-02
 -6.0769596e-03  3.9000760e-02 -9.2357754e-03  1.9245873e-02
  3.0404545e-02 -2.2710578e-03 -2.5530658e-03  2.9013651e-02
 -9.9458664e-03  1.5368300e-02  4.7179026e-03  1.5846799e-02
  6.2418147e-03 -3.7669103e-03  7.4765182e-03  1.3306908e-02
 -8.6296703e-03  8.4074648e-03  4.9229440e-03  2.8889221e-03
 -4.8565312e-04 -4.4765449e-03  3.3994159e-03  3.2490132e-03
 -5.5355783e-03  2.7374543e-03 -1.1443886e-04 -9.5703281e-04
 -4.7675135e-03 -6.8684949e-03 -6.9665599e-04  6.5628557e-04
 -5.8066733e-03  2.2853610e-03 -4.1724201e-03 -2.7299354e-04
 -3.5869281e-03 -4.3457091e-03 -2.9460786e-03  3.3683782e-03
 -1.7327970e-03  1.2320164e-03 -2.7165578e-03  4.2909110e-03
 -5.5897116e-04 -4.9119989e-03  2.7894905e-03  5.0914092e-03
  3.1117902e-04 -2.6467897e-03  3.4526992e-03 -7.1321696e-06
 -2.1864062e-03 -5.5194850e-03  1.9391994e-03 -2.7163203e-03
 -7.8402665e-05 -1.7017937e-03 -2.1917395e-03 -2.6013811e-03
 -1.7357234e-03 -3.1926513e-03 -3.0022585e-03 -5.3716714e-04
  1.6230822e-03  6.8852100e-05 -3.2843315e-03  3.2403583e-03
0002_1
  1.0000000e+00  2.6840828e-17 -1.0500850e-16  1.1855917e-01
 -7.5243278e-03  4.4231011e-02  1.7413631e-02  1.4935113e-02
  9.7462727e-02 -3.1915775e-03 -5.1481775e-03  2.5562091e-02
 -1.1149576e-02  2.2961336e-02  2.0507188e-03  1.6013273e-02
  2.7874975e-02  1.8934579e-04  4.2389326e-03  1.9790263e-02
 -8.2748986e-03  1.3550722e-02  7.5898377e-03  1.0240130e-02
  8.1909670e-03 -9.8696195e-04  9.5943605e-03  9.4763223e-03
 -7.8869031e-03  9.3781024e-03  7.4795615e-03  5.2613808e-04
  3.8850379e-04 -7.7063042e-04  5.5669526e-03  1.1155779e-03
 -6.7762029e-03  8.0966999e-03  1.6509639e-03 -2.3005001e-03
 -1.2431549e-03 -6.4242837e-04  1.6296778e-03  1.2183479e-03
 -5.7364571e-03  5.9403682e-03  7.1535600e-04 -8.4454824e-04
 -1.7955194e-03  3.3223440e-04  1.8339403e-03  8.2987483e-04
 -3.0266704e-03  4.2277974e-03  9.1261556e-04 -1.6871640e-03
 -1.6796235e-03 -5.8644612e-04  5.7921445e-04 -6.1978419e-04
 -1.7217261e-03  2.7393447e-03  7.0992673e-05 -9.7366315e-04
 -1.6423649e-03 -1.0753950e-03  8.8971125e-04 -1.2259459e-03
 -8.0999555e-04  2.1989883e-03 -7.3262841e-04 -1.8150044e-03
 -7.6650210e-04 -1.0735362e-03 -8.6404293e-04 -1.3839181e-03
  3.4130582e-04  1.4247093e-03 -1.8279926e-03  1.0360799e-04
0003_1
  1.0000000e+00 -9.2583056e-19  1.3595858e-17  1.6080537e-01
 -2.6528615e-03  3.1486371e-02  4.0831305e-02 -2.1219698e-02
  9.7865070e-02  2.4561497e-03 -1.1134194e-02  1.8774212e-02
  1.2812602e-04  2.1193933e-02  6.1572688e-03 -4.9119110e-03
  3.1962490e-02  1.3330086e-03 -8.9750237e-03  8.8331716e-03
  1.0699572e-03  1.3435502e-02 -3.2437362e-03  1.2367317e-03
  1.3783170e-02 -7.7593621e-06 -5.6624913e-03  1.0653311e-02
  9.7961485e-04  8.8356342e-03 -2.0166461e-03  3.5129106e-03
  6.2435785e-03 -9.1128172e-04 -3.1381775e-03  1.0268716e-02
  4.4854855e-04  5.3888192e-03  1.5373177e-03  5.1633302e-03
  1.1904339e-03 -1.2217208e-03  1.1399056e-03  5.9493938e-03
  4.5074440e-05  4.7737942e-03  1.0674655e-03  2.3768938e-03
 -1.3441761e-04 -1.3760792e-03  1.1194714e-03  4.2232676e-03
 -4.6466371e-04  3.1423360e-03  1.4839558e-03  1.8438423e-03
 -1.5423777e-03 -1.0794937e-03  2.3216134e-03  1.9803284e-03
 -6.8319031e-04  2.5780085e-03  9.9266809e-04 -9.7939116e-04
 -1.6961244e-03 -4.5524628e-04 -3.3726578e-04 -1.2848764e-04
 -4.5542540e-05  1.5549322e-03 -1.5371668e-03  1.4581736e-04
 -1.9728039e-03 -7.2824060e-04 -7.1148337e-04  1.4637854e-03
  8.6251312e-05  7.8564853e-04 -7.2304334e-04  1.1092506e-03
0004_1
  1.0000000e+00  6.2259701e-18 -6.8567880e-17  1.5988682e-01
 -4.7155710e-03  5.0655542e-02  4.3221291e-02 -3.6194471e-02
  9.6510184e-02  4.7658291e-03 -1.7399497e-02  1.4977118e-02
  8.9422230e-04  2.8796065e-02  5.3680102e-03 -1.0932380e-02
  2.8405706e-02  2.0569593e-03 -1.7557623e-02  5.3851895e-03
  2.1176316e-03  2.0062528e-02 -6.7119246e-03  4.2974616e-03
  1.2881345e-02 -4.6168879e-04 -7.1827397e-03  1.0743528e-02
  1.0397617e-03  1.1974958e-02 -2.8080701e-03  5.4839503e-03
  5.2436934e-03 -7.1141615e-04 -1.5791949e-03  8.5187402e-03
  9.6144111e-04  7.2121473e-03 -1.0399028e-03  3.6603859e-03
  9.8040060e-04 -1.0352617e-03  1.3486532e-03  6.1861335e-03
  1.0026978e-03  4.6458614e-03  3.9280177e-04 -1.9747759e-04
 -9.8944575e-04 -1.5006246e-03 -7.1438494e-04  2.6820146e-03
  7.6548803e-04  2.9115910e-03 -1.1630787e-03  3.0621987e-04
 -1.6464616e-03 -1.7809528e-03 -4.9483826e-04  2.4597214e-03
  2.5499921e-04  1.2082424e-03 -5.1177592e-04 -1.8402060e-04
 -2.3567104e-03 -1.4977953e-03 -1.0535413e-03  7.6825592e-04
 -1.1624971e-05  5.0909030e-04 -1.5723060e-03  1.4212575e-04
 -2.3281814e-03 -8.6197425e-04 -9.2517785e-04  9.6516332e-04
  3.2309728e-04  6.6203470e-05 -1.4717293e-03 -2.1210656e-04
0005_1
  1.0000000e+00  1.5237023e-17 -8.2436947e-18  1.6264578e-01
 -1.1573133e-02  4.8482808e-02  4.1056412e-02 -1.6411757e-02
  9.5801697e-02  6.1020937e-03 -1.2303481e-02  1.6405999e-02
 -4.8209533e-03  2.8496097e-02  3.3722718e-03 -5.8267672e-03
  2.8697078e-02  3.8442983e-03 -1.5142045e-02  7.3038920e-03
 -2.3183961e-03  1.9386611e-02 -7.1025751e-03  4.1682715e-03
  1.2830630e-02  1.7857072e-03 -9.5652153e-03  1.1080575e-02
 -7.6385777e-04  1.1683035e-02 -4.3411843e-03  7.3729639e-03
  5.1046789e-03 -4.7903912e-04 -3.4950509e-03  1.0449309e-02
 -3.9290478e-04  7.9274525e-03 -3.1699194e-04  6.2877935e-03
  2.4338965e-03 -2.1875266e-03  9.2147669e-04  6.4397615e-03
 -8.3511961e-04  4.0078818e-03  7.0332277e-04  2.1731361e-03
 -2.0958726e-04 -2.7336592e-03  8.0565254e-04  3.2606338e-03
 -1.0805835e-03  2.3733675e-03  7.7512729e-04  2.9653016e-04
 -1.0811539e-03 -2.6064258e-03  5.2917813e-05  4.1558718e-04
 -7.6316895e-04  8.5917661e-04 -6.6410561e-04 -5.0258304e-05
 -1.9562750e-03 -2.7540180e-03  3.0923219e-04 -8.3342962e-04
 -1.1320918e-03  5.9426342e-04 -2.8829677e-03 -1.3991184e-03
 -1.5700186e-03 -1.5566739e-03 -1.2984761e-03  1.1150647e-03
 -7.5067639e-05 -1.7021828e-04 -1.6649090e-03 -5.5470156e-04
0008_1
  1.0000000e+00  4.3482538e-18 -5.0287702e-17  1.5586727e-01
 -4.8296123e-02  1.0631030e-01 -1.0573194e-02 -6.9323065e-03
  9.5803873e-02  2.3530172e-02 -2.3933531e-02  5.9017988e-02
 -1.2797365e-02  3.2404677e-02  4.8579957e-03  1.8380758e-02
  9.6633322e-03 -2.6395176e-04  6.5691420e-03  2.5021886e-02
 -1.5745881e-02  2.2938049e-02  6.1554896e-03 -7.1357963e-03
  6.7980523e-04  2.8341152e-04 -7.6736944e-03  2.4445849e-03
 -7.1039598e-03  7.6264963e-03 -1.0079205e-02  4.3789763e-04
 -7.2345720e-03 -4.6157658e-03 -2.8942865e-03  1.1940032e-02
 -4.6897366e-03  7.1695922e-03  1.2224020e-03  6.2569918e-04
 -4.5650979e-04 -2.6243620e-03  1.8621107e-03  3.0471692e-03
  3.0490359e-03 -2.2043777e-03 -8.5792849e-07 -4.3325676e-03
 -4.4861564e-03 -8.0071078e-03 -2.2383239e-03  1.4750183e-03
 -1.7696994e-03  4.4987036e-04  7.4514865e-04  9.6826769e-05
 -1.7237440e-03  6.0538662e-04  8.3977674e-04 -2.4205010e-04
  5.6043322e-03  1.1154731e-03 -4.7083696e-04 -7.4110442e-05
  7.0106920e-04 -2.5943173e-03  1.8975780e-03  1.7855055e-03
  1.9911754e-03  3.4230367e-05  2.8541245e-03 -1.2070140e-03
 -1.4360333e-04  1.7481278e-03 -1.0883625e-04 -1.8521045e-03
  3.6104822e-03  9.2146778e-04 -3.4836163e-04  1.2936101e-03
0009_1
  1.0000000e+00 -5.6153116e-18  3.0403760e-17  1.4425564e-01
 -3.6041651e-02  8.7852124e-02 -3.7317600e-03  8.2711888e-04
  9.8294916e-02  2.5279382e-02 -2.3037958e-02  5.7525622e-02
  8.7117262e-04  3.9767970e-02  1.5547371e-02  2.7542784e-02
  3.3280044e-02 -3.6299784e-03  1.5258568e-02  1.9930943e-02
 -8.8477122e-03  8.6766120e-03  1.3554238e-02 -6.9980120e-03
 -1.4544791e-03 -4.8867676e-03 -2.3126113e-03 -4.5971419e-03
 -1.1373984e-02  1.1656904e-02 -8.8445467e-03 -4.6325491e-03
 -3.4020383e-03  5.4050130e-04 -7.1249963e-03  8.3840340e-03
 -2.5579303e-03  8.8419587e-03  1.8760360e-03  3.5592886e-03
  7.7980762e-04 -4.1847381e-03  2.8916127e-03 -1.0566757e-03
 -5.5733519e-04 -5.9632591e-04 -2.7607971e-03 -5.5997464e-03
 -3.3949585e-03 -7.2420704e-03 -4.2211731e-03 -1.8266341e-04
 -2.6995244e-03 -1.2008557e-03 -3.0907533e-03  1.9282032e-05
 -4.1411478e-03 -3.3104771e-03 -9.6625626e-04  1.7558875e-03
  1.2268812e-03  1.3901024e-03  4.5250145e-04  1.4508192e-04
  1.3832701e-03 -3.5541094e-03  7.3357187e-04 -1.1618642e-03
  2.9509192e-03 -3.4568053e-03 -6.6832588e-04 -7.9619021e-04
 -1.1535574e-03 -4.7362038e-03  5.0004294e-04 -1.3065043e-03
  7.2029647e-04 -1.9639220e-03 -2.0820253e-03 -6.7935096e-04
0010_1
  1.0000000e+00  1.3572312e-17 -2.2448749e-17  1.9103746e-01
 -1.2877178e-02  6.4177635e-02  4.8877918e-02 -4.1005451e-02
  9.5453527e-02  1.0569052e-02 -2.1814177e-02  1.5422675e-02
 -1.5070619e-03  3.4924065e-02 -1.1803091e-03 -8.4784193e-03
  2.7738625e-02  6.3333757e-03 -1.5193189e-02  1.1406074e-02
  1.9532232e-03  2.2563371e-02 -7.0595557e-03  8.0842983e-04
  1.1198118e-02  1.9528937e-03 -9.6936946e-03  1.1321536e-02
  1.7689043e-03  1.3646085e-02 -5.3658631e-03  4.6539009e-03
  3.4625309e-03 -3.3735426e-04 -5.0513638e-03  1.0029716e-02
  9.7601827e-04  8.8281824e-03 -1.6138045e-03  7.3368572e-03
  2.2530999e-04 -1.6234188e-03  3.4240281e-03  6.2706594e-03
 -6.1120962e-04  5.1354932e-03  1.2286283e-03  1.9932253e-04
 -2.0040441e-03 -4.3286250e-04  1.6437549e-03 -3.0519588e-04
  5.3071231e-04  3.7034105e-03 -2.3850392e-03 -1.7870245e-03
 -1.6449443e-03 -1.3983966e-03 -7.3998122e-04 -3.0427453e-04
  7.9574435e-05  1.1266390e-03 -2.7977781e-03 -7.6731035e-04
 -2.5419606e-03 -1.3566567e-03 -1.1021452e-03 -1.6654494e-04
 -5.9560087e-05  5.2089236e-04 -2.0797035e-03  1.1932907e-04
 -2.1938738e-03 -1.2856158e-03 -8.1073193e-04 -8.9999802e-04
 -4.0440137e-04 -1.9457168e-04 -2.3038969e-03  9.2254888e-04
0011_1
  1.0000000e+00 -2.3273884e-17  3.1525808e-17  1.2729522e-01
 -2.7710697e-02  9.5647655e-02  1.4280912e-02 -3.0727642e-02
  9.2913203e-02  1.5425370e-02 -2.4212212e-02  2.1793804e-02
 -9.4663515e-03  4.1759874e-02 -7.2869639e-03 -6.1410791e-04
  1.6544309e-02  6.9072939e-03 -1.4287682e-02  1.5095736e-02
 -7.5531496e-03  3.0928538e-02 -9.4190901e-03  5.5332452e-03
  6.0997916e-03  6.9244958e-03 -7.5702143e-03  1.6764440e-02
  3.4816223e-04  1.7228998e-02  3.0993999e-04  7.5631591e-03
  1.4623519e-03 -3.8674346e-04 -5.3965118e-04  7.1573720e-03
  3.6559555e-04  7.7009831e-03  2.9392551e-04  4.4849518e-03
 -1.9213168e-03 -2.6744351e-03  2.8109880e-03  2.7282030e-03
  1.5896935e-03  3.4739087e-03  7.1908441e-04 -7.1657076e-05
 -1.3743683e-03 -5.7263707e-03  1.9400792e-03 -1.7618686e-03
 -4.8166468e-04 -1.7641390e-03 -1.7912319e-03 -2.7497235e-03
 -4.1817353e-03 -4.6490570e-03 -1.6376943e-03 -2.3678579e-03
 -8.0196201e-04 -9.5587982e-04 -3.0291582e-03 -3.3598049e-04
 -2.9756783e-03 -3.0485933e-03 -1.2101250e-03 -1.5642410e-03
 -5.0682540e-04 -8.1963973e-04 -2.8263023e-03  3.6115587e-04
 -1.7693805e-03 -1.4234713e-03 -1.6478892e-03 -9.6423458e-04
 -7.1655976e-05 -6.7584059e-05 -2.7376129e-03  3.2922378e-03
0013_1
  1.0000000e+00  3.1858695e-17 -9.6941919e-17  1.8802849e-01
 -1.0710945e-02  3.5969352e-02  3.3234193e-02 -4.1384223e-02
  9.3237007e-02  9.6517180e-03 -1.7898225e-02  2.7719574e-02
 -1.0136546e-04  2.6439919e-02 -4.7093155e-03 -7.5847947e-03
  3.1931559e-02  4.8108434e-03 -1.2100121e-02  2.2339357e-02
  1.4333367e-03  1.4593175e-02 -4.3182072e-03  7.2004940e-03
  1.4361304e-02  2.1445831e-03  2.7826910e-03  1.7723143e-02
  1.8571793e-03  7.0162572e-03 -1.1508340e-03  1.4615138e-03
  5.7350493e-03 -4.1484172e-04  3.4033790e-03  1.3206147e-02
  4.2574934e-04  2.5630268e-03  3.5783229e-03 -8.6851932e-04
 -2.3865491e-04 -1.1148681e-03  1.6286418e-03  3.4504568e-03
 -7.9592730e-04  2.0394293e-03 -7.5987612e-04 -7.5973516e-04
 -2.2359227e-03 -9.4379109e-04  3.0614514e-04  1.5890748e-03
 -1.8502095e-03  2.1035171e-03 -2.7547557e-03  1.0041737e-04
 -1.7993832e-03  6.6702569e-04 -5.0108135e-04  1.4704621e-03
 -5.9870945e-04  1.1837669e-03 -3.7037372e-03  1.6100605e-03
 -1.1381663e-03  5.2430272e-04  3.2195187e-04  3.5240144e-03
  2.4306725e-04 -5.0814179e-05 -3.9566004e-04  1.7848268e-03
 -9.0723776e-04 -2.9953068e-04  1.3131062e-03  1.6018887e-03
  1.4897582e-04 -7.7373452e-04  1.0010737e-03  3.7026840e-04
0014_1
  1.0000000e+00 -9.7035444e-18  4.2743176e-17  1.8295233e-01
 -7.2709154e-03  3.8171183e-02  3.3593341e-02 -2.4570949e-02
  9.7878275e-02  4.5727052e-03 -1.8280769e-02  3.3267496e-02
  1.6126038e-04  2.0165240e-02  6.5831872e-03 -2.9256249e-03
  2.8017515e-02 -2.1427696e-03 -1.6555305e-02  1.8470603e-02
 -2.5748085e-03  1.2238280e-02  2.1132358e-03  1.1913657e-02
  8.2070820e-03 -2.7111906e-03 -2.1814723e-04  1.3543065e-02
 -3.4387827e-03  9.3877650e-03  3.8782199e-03  5.0006540e-03
  1.6450116e-03 -3.1151513e-03  1.4855909e-03  6.6561124e-03
 -4.7925051e-03  6.9638682e-03  2.9028355e-03  2.2199706e-03
 -9.7259953e-04 -1.5640448e-03  2.2026384e-03  7.2317123e-04
 -4.0192587e-03  4.9385107e-03 -2.7507558e-03 -4.7767490e-04
 -1.9194607e-03 -9.1359757e-04  4.3007133e-04  3.2136965e-03
 -2.9296861e-03  2.8334678e-03 -1.2449884e-03  2.4143792e-04
 -3.0741153e-03 -9.4874827e-04  1.5133907e-03  2.1907792e-03
 -2.3602916e-03  2.2873885e-03 -6.7135309e-04 -1.5087795e-03
 -2.7393041e-03 -6.8457599e-04 -2.3123215e-04  1.1789273e-03
 -1.6269183e-03  1.2406269e-03 -2.1436391e-04 -1.0791526e-06
 -2.7860772e-03 -5.6996904e-04  1.3286741e-03  6.4231155e-06
 -1.1104264e-03  9.5886842e-04 -2.6663650e-04 -1.7381112e-03
0015_1
  1.0000000e+00  0.0000000e+00 -3.6838953e-17  1.5600113e-01
  4.4785952e-05  5.1322210e-02  2.7440016e-02 -1.7991077e-02
  9.8135475e-02 -2.1542460e-03 -1.3586783e-02  2.8783805e-02
 -2.9614128e-03  2.6335125e-02  7.8566770e-04  5.4448126e-03
  2.8180017e-02  7.4016533e-04 -6.2384256e-04  2.6970874e-02
 -6.4144993e-04  1.5601949e-02  1.3002069e-02  6.0636561e-03
  7.1456843e-03 -1.1110565e-03  8.4217191e-03  8.0659541e-03
 -2.3520767e-03  1.3255895e-02  6.8732443e-03 -4.6385095e-03
  2.6201077e-03  5.6893609e-04  1.0093036e-03  2.4904924e-03
 -1.1170651e-03  7.7080454e-03  3.3638875e-03 -2.5113340e-03
 -2.4068213e-03  3.3515589e-04 -1.0624898e-03 -9.7821304e-04
 -4.6327112e-04  7.0538680e-03 -1.4177420e-03  9.2036223e-04
 -2.2451790e-03 -4.2822291e-04  1.5268938e-03  8.8816109e-04
 -8.3553525e-04  4.1502013e-03 -1.4085964e-03 -3.8428479e-04
 -3.3187241e-03 -2.3118019e-04  1.1884729e-03  1.3627571e-03
 -4.4225082e-04  3.1450641e-03 -3.7461443e-04 -1.0117251e-03
 -2.7146717e-03 -9.1290119e-04 -4.0963376e-04  3.3016151e-04
 -1.3639518e-03  1.2509867e-03 -5.6232531e-04  1.0084800e-03
 -2.9557361e-03  3.8824132e-05  1.2765895e-03  4.3612290e-05
 -8.7894307e-04  1.9751358e-04 -9.2853848e-04  7.0840840e-05
0016_1
  1.0000000e+00 -5.8543371e-20  4.2465897e-17  1.7387602e-01
 -1.1694176e-02  5.4933132e-02  3.8991491e-02  7.1683730e-04
  9.7781530e-02  3.4555719e-03 -1.7245883e-02  2.9155950e-02
 -5.6124092e-03  2.3940620e-02  8.2147808e-03  2.4872414e-02
  2.3919879e-02 -1.8600422e-03  1.3683213e-02  2.4791596e-02
 -7.1882251e-03  1.4403611e-02  1.9780285e-02  9.6162023e-04
  3.3137366e-03 -3.0195709e-03  4.5355137e-03  6.6103055e-04
 -9.1665441e-03  1.1674448e-02  5.2536487e-03  9.2599936e-05
 -2.1269270e-03 -1.3918076e-04  2.1181132e-03  9.5127215e-04
 -6.1037656e-03  8.9349079e-03  1.8055530e-03  7.9046948e-04
 -2.8508757e-03 -9.6691890e-04  1.9529951e-03  1.9240591e-03
 -4.8977968e-03  4.9774978e-03  2.3983632e-03  1.7973617e-03
 -4.0745405e-03 -1.2417010e-03  5.1201748e-03  4.5023220e-05
 -4.0391276e-03  3.0371431e-03  1.1151697e-03 -3.6309700e-03
 -3.9594605e-03 -4.7925957e-04 -8.0892578e-04 -7.2332858e-04
 -1.6369183e-03  1.4427043e-03 -1.1129116e-03  8.7576203e-04
 -3.5444980e-03 -1.6963395e-03  1.7600479e-03  2.2225131e-03
 -1.3380949e-03  2.8034657e-04  2.3330801e-03 -5.7372909e-04
 -3.0546491e-03 -1.3702989e-03  7.1813316e-04 -1.1715361e-03
 -2.5088735e-04 -4.3160967e-04 -1.1008720e-04 -2.6468663e-04
0018_1
  1.0000000e+00 -1.0089135e-17  9.7542859e-18  1.5889125e-01
  1.6355052e-02  7.6213796e-02  1.6542694e-02  1.7007411e-02
  8.0431427e-02 -1.3036284e-02 -1.8680968e-02  4.1070149e-02
  2.1651339e-03  4.3043368e-02  8.2531437e-03  3.1579025e-02
  2.0133798e-02 -6.7588184e-03  6.8469637e-03  2.2510956e-02
  7.0201179e-04  1.8766252e-02  1.4679667e-02  1.5526777e-02
 -1.7744012e-03 -5.4108328e-03  1.2156534e-02 -7.7111281e-04
 -2.0079769e-03  1.1187594e-02  7.9029590e-04 -1.0724654e-03
 -7.1832301e-03 -2.7961174e-03 -1.7463574e-04 -1.3087922e-04
 -3.7139932e-03  5.8308555e-03 -5.3604201e-04  2.6804915e-03
 -8.3070478e-03  1.4301619e-03 -4.3525442e-04 -9.5797326e-04
 -8.6710275e-04  3.1509464e-03 -9.7494181e-04  4.0420812e-03
 -5.1987944e-03  8.2903655e-04  2.7761115e-03 -2.2634047e-04
 -5.2055504e-04 -2.3445979e-03  2.0179552e-03 -6.2548246e-04
 -6.3249584e-03  5.0249030e-04 -7.6988000e-04 -4.2019749e-03
 -3.9407382e-04 -2.6677737e-03 -1.3772027e-03  3.0006497e-04
 -5.3951160e-03  1.0171418e-05 -1.8194751e-03 -1.2057226e-03
 -4.1564650e-04 -1.4761299e-03  8.0590884e-04  2.1632877e-03
 -2.4317215e-03 -8.7845391e-04 -4.0290146e-04 -1.9169978e-03
 -1.3439603e-03 -1.3120129e-03  6.6816945e-04  2.7779145e-03
0020_1
  1.0000000e+00  1.6770416e-17 -6.4965028e-17  1.3276468e-01
 -3.8775266e-03  7.7225942e-02  5.2902935e-03 -1.1800185e-03
  9.0269456e-02  1.0390116e-02 -1.4341905e-02  4.0841441e-02
  1.2808745e-02  4.2362834e-02  4.6544743e-03  2.3468394e-02
  2.7992885e-02 -7.1565244e-03  1.6060478e-02  2.4367660e-02
  1.3603801e-03  1.7519826e-02  1.4975926e-02  6.2833090e-05
  6.8116173e-04 -5.8070404e-03  7.5338381e-03 -2.5108322e-03
 -5.2583826e-03  1.5270626e-02 -3.2865231e-03 -4.4241509e-03
 -3.6708401e-03  2.4999232e-03 -2.3858688e-03  2.9848773e-03
 -5.3792249e-05  1.0701205e-02 -1.6294890e-03  4.4383429e-03
 -4.3606470e-03  9.3928900e-04  3.3151389e-03  3.6433318e-03
  4.7071805e-04  5.9676555e-03  4.9502129e-03  1.6617854e-03
 -5.1138790e-03 -4.1672182e-04  3.8537564e-03 -6.5043360e-03
 -7.7193973e-04  3.2573118e-03 -3.1939638e-03 -2.3990789e-03
 -4.8927734e-03 -1.2940205e-04 -1.6480689e-03 -1.8020500e-03
 -1.5977346e-03  1.4762652e-03 -1.0646303e-03  1.6360334e-03
 -4.5097884e-03  1.3473968e-03  1.6558475e-04 -9.7904547e-04
 -3.4967562e-05  1.3942631e-03  2.4061976e-03  1.0158089e-03
 -1.9018398e-03  4.2527574e-04  1.8031155e-04 -5.2793046e-03
  4.1442548e-04 -9.5025024e-04 -1.9463324e-03  4.1511283e-04
0023_1
  1.0000000e+00  5.8320381e-18  5.8148410e-17  9.6764643e-02
 -1.4732762e-02  7.9413964e-02  1.9231355e-02 -1.3684730e-02
  9.6262652e-02  1.1916369e-02 -1.7741554e-02  9.5093516e-03
 -6.4292822e-04  4.0168839e-02 -7.5287306e-03  1.9599590e-03
  2.6913439e-02  4.9176841e-03 -1.4802159e-02  1.4239060e-02
  1.6039127e-03  2.5582249e-02 -1.9528484e-03  1.0943769e-02
  1.0543843e-02  4.9025281e-04 -4.9370144e-03  1.0152240e-02
  1.5806706e-03  1.4962610e-02  1.1350092e-03  1.1099886e-02
  2.9684873e-03 -2.7326701e-03  5.1372470e-03  5.7670402e-03
 -5.3126595e-04  8.2270567e-03  3.5270471e-03  7.3273657e-04
 -1.9928505e-03 -2.4828711e-03  1.9771284e-03 -1.8255363e-03
 -1.7380825e-04  6.0626201e-03 -2.3303956e-03 -2.0762595e-03
 -1.7410169e-03 -3.8519983e-03 -1.3756368e-03 -5.7248012e-04
 -2.2203251e-03  1.1850854e-03 -4.4325888e-03 -1.3666003e-03
 -5.0511283e-03 -1.7999192e-03 -3.4218002e-03  3.6824685e-03
 -1.3527936e-03  1.8821031e-03  5.9521464e-04  2.0910654e-03
 -3.9937163e-03 -1.0044453e-03 -6.3809906e-04  2.8374563e-04
 -4.9261633e-04  1.2943528e-03 -3.3967567e-04  1.4011075e-03
 -2.8147450e-03 -2.8322620e-04 -9.0247976e-05  6.5618346e-04
  1.0314656e-03  1.1220414e-03  1.2493059e-03  1.5270074e-03
0025_1
  1.0000000e+00 -2.0427738e-18 -5.4701147e-17  1.6107632e-01
 -1.6897364e-02  4.5854250e-02  2.8682413e-02  9.5484970e-03
  9.7586740e-02  9.8771892e-03 -1.4673563e-02  3.8659603e-02
 -1.5049401e-03  2.2697048e-02  1.9478822e-02  2.5338851e-02
  2.6799012e-02 -4.8061536e-03  1.3054719e-02  1.3239199e-02
 -1.0641414e-02  1.2763990e-02  1.3713128e-02 -9.9525999e-05
  4.3982939e-03 -8.4199344e-04  9.7178196e-04 -1.5974272e-03
 -9.9983622e-03  1.2866385e-02 -8.5987923e-04  1.6152469e-03
  7.5494986e-04  1.7140669e-03  1.3508338e-04  5.2283827e-03
 -5.4958373e-03  9.1734671e-03  3.9848275e-03  2.8515205e-03
 -9.1669068e-04 -1.3389341e-03  3.5040900e-03 -2.9709057e-05
 -6.1200577e-03  5.2488878e-03  1.9108591e-03 -2.1633984e-03
 -3.8243988e-03 -7.8132780e-04 -7.3640542e-04 -2.2076838e-03
 -5.0891103e-03  5.5010551e-03 -1.3770946e-03  4.2200967e-04
 -2.3956267e-03 -7.6522557e-05  7.3420986e-04  1.3771116e-04
 -2.6801243e-03  3.3373089e-03  5.5537457e-04 -2.0092899e-05
 -2.1870232e-03 -1.5161040e-03  1.4100306e-03 -1.7135284e-03
 -2.7400586e-03  1.6603970e-03 -5.7402766e-04 -1.2533684e-03
 -2.9835671e-03 -9.1163853e-04  1.7432556e-04 -1.6030751e-03
 -1.7741611e-03  2.3892527e-03 -1.3061906e-03 -8.1840083e-05
0026_1
  1.0000000e+00 -1.0391930e-17  7.5776294e-17  1.6936803e-01
 -6.9046457e-03  3.1547996e-02  4.0670387e-02 -9.0664870e-04
  8.9931594e-02  4.8178668e-03 -1.5226079e-02  2.1083280e-02
  8.4324027e-04  2.5952835e-02  4.7032653e-03  1.5147861e-02
  2.9422698e-02 -2.7851096e-03 -2.1141392e-03  1.3359852e-02
 -3.4629484e-03  1.4378589e-02  8.6035471e-04  1.5164424e-02
  1.0529034e-02 -2.5073691e-03  1.0829873e-02  1.0197331e-02
 -5.8939513e-03  8.6701788e-03  2.7822185e-03  5.0986817e-04
  1.4707862e-03  7.8900634e-04  4.3895094e-03  3.5784352e-03
 -3.6377187e-03  7.1141055e-03 -5.9543606e-04 -1.5864541e-03
 -1.7905189e-03  7.7655964e-04 -6.3782722e-04  3.0015418e-03
 -2.3743257e-03  6.0805941e-03 -4.0655764e-04  2.1840309e-03
 -2.4696927e-03  5.7464026e-04  1.0001073e-03  1.4441056e-03
 -8.4492305e-04  4.7214452e-03 -5.4631819e-04  2.3541647e-03
 -2.1045754e-03 -1.0394104e-03  2.3381654e-03  3.5785782e-04
 -1.2597776e-03  2.3644916e-03 -3.5847079e-04  1.2016820e-03
 -3.2807240e-03 -1.4003786e-03  2.6253582e-03 -1.2429872e-03
 -1.8326248e-03  2.2845014e-03 -1.4759699e-03 -3.5330094e-04
 -2.6700819e-03 -5.2134515e-04  1.0417946e-03 -1.3778390e-03
 -9.4284019e-04  1.6241227e-03 -2.4647115e-03  4.6634696e-04
0029_1
  1.0000000e+00 -2.4341520e-18  9.2055724e-17  1.4361363e-01
 -1.6255545e-02  1.1742792e-01  3.1599084e-02 -1.7479297e-02
  8.4418407e-02  1.1556381e-02 -1.2767829e-02  1.2217952e-02
 -3.0104146e-03  6.0726257e-02 -3.3236904e-03 -6.5562772e-03
  2.3040763e-02  6.0814731e-03 -1.8526190e-02  3.7686725e-03
  3.0535468e-04  3.0135581e-02 -1.6876258e-02  9.9266284e-03
  3.8441927e-03  2.7036665e-03 -5.4066124e-03  1.7077590e-02
  2.7706017e-03  1.5312153e-02 -2.0133121e-03  7.8084846e-03
 -3.1481621e-03 -1.7436076e-03 -8.8664224e-04  9.3937528e-03
  1.9530517e-03  6.8103359e-03  2.9394164e-03  5.9214837e-03
 -5.4478738e-03 -4.4911958e-03  3.6239160e-03  9.2800216e-04
 -1.7369374e-03  1.7569841e-03  1.3181321e-03 -9.9214801e-04
 -5.8788485e-03 -1.0618983e-03 -3.6626237e-04 -2.8038237e-03
  8.2626392e-04 -2.2588637e-04 -1.0114399e-03 -9.3447061e-04
 -4.0424510e-03 -2.7373027e-03 -2.1300138e-03 -4.1407382e-03
 -1.2262832e-03 -1.7391045e-03 -4.7958571e-03  1.3286230e-03
 -2.1674345e-03 -1.2809083e-04  7.6450249e-04  2.4865016e-04
  7.8702180e-05 -2.5271845e-03 -2.6722053e-03 -2.1749604e-03
 -8.6972112e-04  3.6629386e-04 -3.0129800e-03  1.9938155e-03
  4.6560211e-04 -2.0280849e-03  4.5559456e-04  1.8871403e-03
0031_1
  1.0000000e+00 -1.6608132e-17 -9.3640425e-18  1.6176594e-01
  2.8123676e-03  5.2661340e-02  3.1522700e-02  9.9791895e-03
  1.0123217e-01 -2.4899258e-03 -6.3633425e-03  3.0187924e-02
  1.2785376e-03  2.1518313e-02  8.4428018e-03  1.1222808e-02
  2.4061813e-02 -3.5897292e-03 -4.5055548e-04  1.9198590e-02
 -1.1116893e-03  1.6718784e-02  1.2534768e-02  8.6377728e-03
  6.5291654e-03 -2.5126383e-03  4.7107407e-03  2.1287483e-03
 -2.2133242e-03  1.2520211e-02  2.7730828e-03  1.0645256e-03
  1.9191005e-05 -5.9995406e-04  1.1632403e-03  1.9987377e-04
 -1.0994012e-03  9.9757705e-03 -1.9669021e-03  6.4525905e-04
 -1.7677249e-03 -8.8155049e-04  2.1064143e-04  3.4855301e-03
 -1.7025504e-03  6.9002113e-03  2.2481888e-03  1.3016883e-03
 -3.4283346e-03  4.9367164e-04  1.8978827e-03 -1.8081646e-03
 -4.7235705e-04  6.0867128e-03 -1.1763753e-03 -1.2659202e-03
 -2.1430726e-03  1.7982198e-04 -2.4058033e-05 -7.6522575e-04
 -3.8242350e-04  3.0555709e-03 -4.2038427e-04 -3.6889855e-04
 -3.3221074e-03  3.8878592e-04  7.0800119e-04 -2.0785374e-03
 -1.8502773e-04  3.2038728e-03 -1.5373480e-03 -1.2603698e-03
 -1.6947632e-03  7.2735425e-04  1.7220307e-04 -1.5574315e-03
  3.8238549e-04  1.6242799e-03 -1.6281070e-03 -1.4095067e-03
0032_1
  1.0000000e+00  7.3478954e-19 -5.5871020e-17  1.4240734e-01
 -2.3090920e-03  6.4176560e-02  1.5439389e-02  1.4847091e-02
  9.4658696e-02  7.2841820e-03 -1.5155234e-03  3.3709770e-02
  9.7199966e-03  3.2534456e-02  3.6250357e-03  1.0591381e-02
  2.6804580e-02 -5.4273854e-03  2.4150372e-03  2.0087824e-02
  1.6845835e-03  1.5439872e-02  8.8795164e-03  7.6883632e-03
  2.4126570e-03 -4.8471425e-03  8.0903361e-03  2.5186607e-03
 -3.1906136e-03  1.2979396e-02 -3.5971592e-04 -2.5505663e-03
 -4.0914162e-03  5.5340691e-04  6.8329428e-04  1.6899941e-03
 -8.1423495e-04  1.2257887e-02 -2.5122811e-03  4.2750721e-04
 -1.7400552e-03  1.1517206e-03  1.4671837e-03  4.1949897e-03
  1.0022435e-03  5.4912231e-03  3.5828286e-03  1.4444326e-03
 -3.9951215e-03 -1.1012024e-03  5.8217216e-03 -3.1964693e-03
 -1.7464048e-03  2.7374468e-03 -9.7625527e-04 -6.4641415e-03
 -5.7487148e-03  1.5070486e-03 -3.3365039e-03 -1.2774795e-03
 -3.9382194e-04  3.4935170e-03 -1.1876161e-05  7.1155380e-04
 -3.0232244e-03  1.6539674e-03  2.2442557e-04 -1.2895376e-03
  5.2293256e-04  8.2907750e-04  5.1900976e-04 -1.1360990e-04
 -2.7765157e-03  7.9187890e-04  6.1109626e-04 -1.0323725e-03
  2.2655042e-04 -5.2315365e-04  1.5026359e-03 -1.2630175e-03
0034_1
  1.0000000e+00  9.5489280e-18 -6.9650789e-17  1.3582513e-01
 -3.7452026e-05  7.4140835e-02  2.3083962e-02  6.3338851e-03
  9.7532284e-02 -5.7476364e-04 -3.8237507e-03  2.2280040e-02
  1.5014581e-03  3.6718116e-02  4.5271678e-04  2.6526683e-03
  2.8184959e-02 -4.2472996e-03 -9.3387204e-03  1.1913925e-02
 -1.7985217e-03  2.1419881e-02 -5.4099057e-03  1.1597007e-02
  9.2777927e-03 -3.0363111e-03 -4.1417627e-04  1.3015566e-02
 -2.2794476e-03  1.2945314e-02 -1.8448428e-04  8.8702070e-03
  1.5022324e-03 -1.8704063e-03  3.4545691e-03  7.3383076e-03
 -1.2596685e-03  8.0674367e-03  6.9775225e-04  4.3941538e-03
 -1.5352517e-03 -2.0533455e-03  2.9486883e-03  2.8131415e-03
 -6.6304260e-04  4.1939597e-03 -7.1134790e-04  2.2920766e-03
 -3.4158670e-03 -2.7163752e-03  1.6232811e-03  1.2394342e-03
 -1.1375988e-03  1.9630537e-03 -1.2854601e-03  2.4812380e-03
 -4.2069550e-03 -2.3814454e-03  2.5791128e-03  7.7717925e-04
 -1.5080222e-03  8.3193943e-04 -2.6757041e-04  3.3246394e-04
 -4.2482048e-03 -1.0514472e-03  9.6409820e-04 -1.8326970e-03
 -4.7351109e-04  9.6719554e-04 -3.0631084e-03 -6.3444016e-05
 -2.1974107e-03 -5.2788360e-04 -1.3192328e-03  8.9472977e-04
  1.0469661e-03 -6.8276178e-04 -5.0980652e-04  3.2284816e-03
0036_1
  1.0000000e+00  7.7153202e-19  3.9469578e-19  1.7791347e-01
 -4.1791514e-03  6.1631916e-02  1.8306002e-02 -3.8168865e-02
  1.0263536e-01  9.9566042e-03 -2.7994713e-02  3.5167085e-02
  9.3369278e-03  2.5679836e-02 -1.1635459e-02  6.9710037e-03
  2.7506911e-02 -1.1328006e-03 -2.8612157e-03  3.6816967e-02
  4.5872953e-03  1.6615084e-02  7.0853006e-03  1.6522629e-03
  9.8574305e-03 -2.1416268e-03 -1.2585328e-03  1.5133101e-02
  1.9644767e-03  8.9510356e-03  5.6841808e-03  1.7367088e-03
  7.5419777e-04 -1.8544351e-03  1.5849191e-03  1.7020925e-03
 -1.7731135e-04  6.7435480e-03 -4.0254231e-03 -2.8061928e-03
 -1.2056708e-03 -2.7461641e-04 -4.9156965e-03  2.6552858e-03
 -9.3900396e-04  3.5861253e-03 -6.2039500e-03  5.7648243e-03
 -2.4392570e-03  1.6613282e-03  3.7788506e-03  6.0064492e-03
  5.6718267e-04  1.6879692e-03 -1.0409466e-03 -7.5418635e-05
 -2.1241948e-03  7.0084029e-04  2.1490421e-03  1.9150606e-03
 -2.4081461e-04 -1.0486937e-03 -1.8998408e-03 -1.1075573e-03
 -3.4973717e-03  1.3510852e-03  1.6108887e-03  2.3312337e-03
  3.2498634e-04 -1.0832557e-03  4.0716636e-04 -3.2117308e-03
 -3.0436506e-03  7.4378556e-04 -2.7166351e-03  2.0064750e-04
 -1.5809116e-05 -1.4920514e-03  2.5037616e-04  1.1273896e-03
0058_1
  1.0000000e+00  5.6178992e-18 -1.3402391e-17  7.7866963e-02
 -1.4530081e-02  6.3722838e-02  1.4639814e-02 -7.0488476e-03
  7.9328705e-02 -7.5861725e-03 -1.2643577e-02  1.6714585e-02
 -2.0304129e-02  3.3188152e-02  7.2583920e-03  1.9120004e-02
  1.1701041e-02 -5.2235968e-03  1.9351468e-02  6.6823423e-03
 -2.0267951e-02  1.9289763e-02  4.3772466e-03 -8.9417719e-03
 -4.9875480e-03 -1.3864500e-03  3.9438873e-03  2.3207693e-03
 -1.4904009e-02  1.1327204e-02  1.8550905e-03 -8.3769344e-03
 -1.1694135e-02 -1.0509848e-03 -4.3878780e-03  7.8183373e-04
 -9.5218240e-03  1.0619988e-02  1.0678476e-04 -1.2024292e-04
 -7.4906187e-03 -2.6811778e-03 -8.8527081e-04  1.0116035e-03
 -6.1307497e-03  4.1617854e-03  6.2956393e-04 -4.5329683e-04
 -7.4525376e-03 -4.2185824e-03 -1.3548323e-03 -1.0914340e-03
 -5.2882902e-03  1.8236252e-03 -2.3883562e-03  6.3834985e-04
 -6.1631746e-03 -2.3671898e-03 -1.4459998e-03  1.7345255e-03
 -1.9768868e-03  3.2625867e-04 -8.3688431e-04  2.7310990e-03
 -5.4910523e-03 -2.7369342e-03  1.3110482e-03  2.5651309e-03
 -1.2315362e-03  9.9871561e-04  2.1870254e-03  1.1023591e-03
 -3.1063805e-03 -1.5370709e-03  1.1778676e-03 -6.2773998e-04
 -4.8614257e-04  1.1259737e-04  6.0149383e-04  9.2649860e-04
0065_1
  1.0000000e+00  1.1533961e-17  4.5766793e-17  8.5596769e-02
  1.2923728e-03  6.1679440e-02  7.6832326e-05 -2.6861545e-02
  9.7072266e-02 -3.2658362e-03 -2.4639611e-02  3.3776377e-02
  1.1752996e-03  2.8424883e-02  1.0727558e-02  6.9791629e-03
  2.6457097e-02 -7.4327699e-03 -9.1141225e-03  9.5757295e-03
 -3.5637951e-03  1.4174251e-02  9.7924785e-04  1.2101111e-02
  4.3327419e-03 -4.8447651e-03  5.0861543e-03  1.0531440e-02
 -2.9856604e-03  1.1340824e-02  6.2543747e-03  5.5161985e-04
  1.0492233e-03 -3.9882528e-03 -5.7344135e-06  1.8551304e-03
 -1.5875058e-03  4.1213755e-03  2.5399408e-03  1.4419742e-03
 -3.6949190e-03 -4.5090652e-03 -8.0857970e-04 -6.3659256e-04
 -1.4693507e-03  2.1002768e-03 -6.6028189e-04  3.3768297e-03
 -5.1233168e-03 -3.7439127e-03  1.7247544e-03  1.4254393e-04
 -2.7568264e-04  2.0410407e-03 -1.1306502e-03  2.0424953e-03
 -2.7743568e-03 -3.6448092e-03  2.9304512e-03  7.4123019e-04
  6.8023740e-04 -6.5982652e-04 -2.6350193e-04 -6.1951380e-04
 -2.4909213e-03 -4.0641755e-03  1.2731418e-03  9.4423138e-05
  6.9959208e-05 -1.5495166e-03  2.3093040e-04 -8.9494037e-04
 -1.5632437e-03 -2.2714694e-03  5.4606527e-04 -1.4221170e-03
  1.7265862e-03 -2.2461200e-03 -1.5685203e-03 -1.4839089e-03
0073_1
  1.0000000e+00  3.8718709e-18 -3.5733835e-17  6.8390849e-02
 -6.7370472e-03  5.6513754e-02  1.1930203e-02  9.8715252e-03
  1.0222337e-01  1.7935595e-03 -5.0856652e-04  1.1265291e-02
 -3.6340524e-03  2.7209244e-02  3.8619753e-04  2.6241795e-03
  3.0307257e-02 -9.6998445e-04 -4.1145749e-03  6.8628860e-03
 -4.9997980e-03  1.8046251e-02 -2.9638554e-04  5.1611791e-03
  1.2260304e-02  1.2530755e-04 -1.2430811e-04  3.1440838e-03
 -3.2448584e-03  1.1967756e-02 -3.3593865e-03  1.8016049e-03
  5.0429092e-03 -1.1722230e-03 -5.3888716e-04  5.8061067e-03
 -3.3000803e-03  7.6172862e-03  1.2084283e-03  5.2808663e-04
  1.0050601e-03 -1.1881174e-03 -1.0582341e-03  7.5651624e-04
 -2.7220784e-03  4.8899276e-03 -1.7053804e-03  9.3458915e-05
 -1.7235223e-03 -1.2875052e-03 -1.2364624e-03  2.3289240e-03
 -2.0688050e-03  4.2768041e-03  9.9357365e-04 -1.9101409e-04
 -1.8987664e-03 -1.4881462e-03 -1.2153284e-03 -1.5582642e-03
 -1.8478213e-03  3.0371790e-03 -2.1997477e-03 -1.0942355e-03
 -2.0714734e-03 -6.8948287e-04 -3.3280827e-03 -5.8255742e-05
 -1.6432160e-04  2.6808703e-03 -2.2352199e-03  2.2189238e-03
 -8.1777774e-04 -1.5539185e-03  1.0656175e-05  1.2195444e-03
  7.1420457e-05  9.7034440e-04 -5.6430352e-04  7.8500599e-04
0076_1
  1.0000000e+00 -2.4204389e-17  7.9412928e-17  1.2497758e-01
 -1.1584820e-02  7.1367899e-02  1.9056577e-02 -4.5325197e-04
  9.3188842e-02  3.3309263e-03 -2.5129616e-02  1.9251737e-02
 -7.4460699e-03  4.1404807e-02 -2.9363283e-03  2.2682260e-02
  3.1009052e-02  2.6677784e-03 -1.1125614e-03  1.1147673e-02
 -3.8311444e-03  2.2613282e-02 -6.0544997e-03  1.1503318e-02
  1.3394792e-02  3.2455446e-06  4.0067943e-03  1.0073417e-02
 -1.7742259e-03  1.0317609e-02 -1.7036377e-03  2.1571992e-03
  2.7927142e-03 -4.0003997e-03  1.7930947e-03  3.6283089e-03
 -4.1789784e-03  5.0227532e-03 -2.9128579e-03 -2.1391009e-03
 -4.0406536e-03 -2.7564527e-03 -3.2770939e-03  9.2292302e-04
 -3.5316427e-03  6.3894370e-03 -5.1890099e-03  1.5573627e-03
 -2.2171473e-03 -1.5170361e-03 -1.1775247e-03  3.2164689e-03
 -1.3686719e-03  3.5542162e-03 -1.9311684e-03  2.2097665e-03
 -1.7667972e-03 -1.4737512e-03  1.7730259e-03  1.4674143e-03
  9.8868304e-04  1.7896269e-03 -1.0933709e-03 -2.0390282e-04
 -4.5047208e-04 -3.4805515e-03  1.5299381e-03  6.9707110e-04
  5.7763745e-05 -1.1755749e-03 -1.9369906e-04 -1.2637319e-03
 -1.6944355e-03 -2.7676279e-03  4.4261734e-04 -5.2808896e-04
 -3.0970455e-05 -1.3591162e-03 -9.1154630e-04 -9.7727998e-04
0081_1
  1.0000000e+00 -4.2100701e-19 -3.5676715e-18  1.0691437e-01
 -6.4129887e-03  5.9626028e-02  1.0861957e-02  1.0392495e-02
  9.5719923e-02  3.9137252e-03 -1.4109302e-02  2.0832667e-02
 -3.9069160e-04  3.4809067e-02 -7.3320673e-03  1.8652283e-02
  3.3009941e-02 -4.1913482e-04 -2.0637879e-04  2.2448981e-02
  1.3277353e-04  1.5540665e-02  5.9224327e-03  1.1746819e-02
  8.6318079e-03 -4.6171790e-03  6.5212120e-03  5.7450567e-03
 -4.1559996e-03  1.1393605e-02  3.0638424e-04 -6.6717730e-04
  6.4990454e-04 -2.2843348e-03 -1.6813458e-03  2.2768404e-03
 -4.0944181e-03  9.1144419e-03 -3.2620594e-03  1.8464863e-03
 -1.5095225e-03 -2.1831215e-04 -2.2954185e-03  4.9995191e-03
 -1.0929524e-03  6.4550060e-03  1.7190001e-03  5.3292243e-03
 -2.2567159e-03 -2.1952310e-03  3.9381966e-03 -2.6633714e-04
 -1.6008190e-03  4.0406055e-03  4.0951960e-05 -7.4099066e-04
 -2.7112803e-03 -1.9454763e-03  7.5514080e-04 -1.5604880e-03
 -1.1181809e-03  2.3502241e-03 -1.4617305e-03 -2.6926345e-04
 -2.9991266e-03 -2.1550946e-03 -4.3361467e-04 -4.8115383e-04
 -1.2854848e-03  1.7865914e-03 -6.6232007e-04  2.4358733e-03
 -2.0655085e-03 -1.4364681e-03  3.3037947e-03 -2.0956505e-04
 -5.3675471e-04  6.6290388e-04  7.2809515e-04 -9.0024720e-04
0090_1
  1.0000000e+00  4.8516190e-19 -2.8569420e-17  1.1506823e-01
  1.6659162e-03  5.8420900e-02  1.6197055e-02  2.1100512e-02
  9.1554022e-02 -1.6702015e-03  3.2940322e-03  3.3030225e-02
  2.0829586e-03  3.4406625e-02  1.7934802e-02  1.8160963e-02
  2.5859071e-02 -6.4151158e-03  2.0319202e-02  7.0840434e-03
 -5.3244871e-03  2.0372159e-02  9.8110494e-03 -7.4878382e-03
  4.6588917e-03 -8.2776107e-04  2.1303012e-03 -3.8250212e-03
 -4.6521887e-03  1.7504442e-02 -3.3787739e-03 -1.1453303e-03
 -7.5352124e-05  2.3943057e-03  2.6902003e-03  4.4092290e-03
 -1.2384751e-03  1.4384599e-02  3.3112876e-03 -1.8608063e-03
  6.9891266e-04  1.3566527e-03  1.5200598e-03 -2.2375288e-03
 -4.2531670e-04  7.3880059e-03 -2.2796031e-04 -2.2343194e-03
 -3.1597616e-03  5.0830594e-04  3.8658559e-05 -3.1523093e-03
 -9.1373189e-04  6.5985111e-03 -3.4532121e-03 -2.0848658e-03
 -2.5732978e-03  1.5787934e-03 -2.0934837e-03  2.0192207e-04
  8.8313962e-04  4.6220779e-03 -9.6798784e-04  8.9592902e-04
 -1.6468145e-03  2.4020243e-04  3.3473091e-04 -4.7405756e-04
  8.1850789e-04  1.9487987e-03  6.6257397e-04 -1.2563850e-03
 -2.1393096e-03 -4.1329209e-04 -2.3271552e-03 -3.6834753e-03
  3.6997789e-04  1.0436428e-03 -3.0590123e-03  1.5993296e-03
0091_1
  1.0000000e+00 -5.3117349e-18 -9.7311275e-17  1.0227285e-01
  2.9527610e-03  7.3267691e-02  1.0346808e-02 -8.7577370e-03
  9.7203571e-02  7.5861612e-04 -9.6979445e-03  2.4560266e-02
  5.9286103e-03  3.6242019e-02  3.4450928e-03  2.9134126e-03
  2.6947063e-02 -4.3393694e-03 -6.4779660e-03  9.5849665e-03
  1.1797617e-03  2.2340889e-02 -2.8617540e-03  8.7463447e-03
  8.3032309e-03 -2.0978820e-03  1.2241026e-03  9.5928376e-03
  1.7983323e-03  1.5293546e-02  1.2583772e-03  6.6383362e-03
  3.0126129e-03 -3.5319159e-03  6.3963945e-03  3.3920031e-03
 -7.3365919e-04  7.6553602e-03  4.2299567e-04 -1.9386311e-03
 -2.5363061e-03 -2.1701154e-03 -3.1920438e-04 -1.2037312e-03
 -2.0947271e-03  5.6938840e-03 -4.8771033e-03  1.5137351e-04
 -3.2007185e-03  8.7447155e-04 -1.9542441e-03  3.0381484e-03
  6.8282729e-04  2.9245862e-03 -1.6000934e-03  2.8291550e-03
 -3.7858246e-03 -8.0087027e-04 -1.6118735e-05  2.1481219e-03
 -7.5543325e-05  1.0973642e-03  3.0276895e-04  1.7972764e-03
 -4.2320824e-03 -6.2680849e-04 -6.6282078e-04 -4.8670488e-05
 -1.9034427e-04  9.1628019e-04 -4.4363587e-04  2.7515149e-03
 -2.6976604e-03 -4.6186225e-04  1.2854679e-03  4.7516673e-04
  7.0691844e-05 -6.0545792e-04  1.1903533e-03 -1.0940781e-04
0092_1
  1.0000000e+00 -8.2402547e-18 -7.3409291e-17  1.3689305e-01
 -3.6083822e-03  5.8776569e-02  3.0550348e-02  2.6250483e-02
  9.3931173e-02  1.0449990e-03  1.9873715e-02  3.4985806e-02
 -3.9298773e-03  3.4580887e-02  3.2435210e-02 -5.1536245e-03
  2.6606865e-02  3.7084829e-03  3.6834305e-03 -5.5728799e-03
 -9.2388348e-04  2.5151903e-02  5.8264357e-03 -4.3709359e-03
  1.2012240e-02  3.4623528e-03 -3.0695064e-04 -2.8533520e-03
  2.0394502e-03  1.6841536e-02  1.9632841e-04 -3.3246251e-03
  6.5931102e-03 -6.0621481e-05 -1.6680738e-03 -1.0814827e-03
  2.6062573e-04  8.6288500e-03 -2.4345722e-03 -4.2782611e-03
 -4.4667783e-04  3.6597692e-04 -7.1929862e-03  2.7303722e-03
  7.9768070e-04  7.9327109e-03  9.1477712e-04  3.2557558e-03
 -6.1837744e-04 -3.8008629e-04 -1.9523047e-03  9.7569821e-04
  8.4483795e-04  4.2731632e-03  1.6848485e-03  2.0060525e-03
 -2.8282167e-03 -1.6086930e-03 -1.0813307e-03 -1.4591996e-03
 -9.6530881e-04  3.6356972e-03 -3.2371808e-04  1.5783130e-03
 -2.6407547e-03  4.8033582e-05 -6.8837352e-04 -9.6275019e-04
  1.6615367e-04  2.3544298e-03 -8.9223412e-04  1.7870130e-03
 -2.4224336e-03 -5.2745422e-04  9.2635665e-04 -2.5838237e-04
 -1.3205803e-04  1.3159556e-03 -8.1632003e-04 -4.7679385e-04
0094_1
  1.0000000e+00  1.5240931e-17 -3.3294885e-17  1.0321979e-01
 -3.6461693e-02  7.6559183e-02 -6.6848652e-03 -7.8741039e-03
  9.5026448e-02  2.4077676e-02 -3.5417724e-02  3.6182257e-02
 -5.1269714e-03  3.9668940e-02 -4.3732567e-03  3.0771106e-02
  3.0736514e-02  4.5852406e-03  6.0941199e-03  2.6438455e-02
 -5.4425615e-03  1.7746823e-02  1.0932510e-02  2.9191582e-03
  8.2723981e-03 -2.6639889e-03 -1.2342180e-03 -3.0807235e-04
 -8.5343730e-03  9.1735971e-03 -5.1250937e-03 -8.6404280e-04
 -2.0215117e-03 -2.3391101e-03 -5.6833153e-03  3.7414066e-03
 -7.2600717e-03  8.2843436e-03 -4.5608666e-03  2.8709349e-03
 -2.0026483e-03 -1.7630076e-03 -2.1920300e-03  5.5005521e-03
 -3.8110332e-03  4.5455677e-03  8.5637314e-04  2.7150561e-03
 -2.0264612e-03 -3.6419036e-03  1.8481536e-03  6.4875503e-04
 -3.0930033e-03  1.3881952e-03  3.0739032e-04 -1.8250698e-03
 -3.2254326e-03 -3.3470112e-03 -8.5668448e-04 -7.8459061e-04
 -1.8771129e-03  1.4473532e-03  8.6509803e-05 -2.3495752e-04
 -2.1391750e-03 -2.3108090e-03 -6.1799088e-04 -1.7572276e-03
  6.1312891e-04  1.3328407e-03 -1.6606761e-03  1.9491236e-03
 -3.5222573e-05 -3.5552751e-03  2.9112073e-03  1.3040137e-03
 -2.1029624e-04 -9.4476759e-04  2.3630181e-03 -1.0089182e-03
0097_1
  1.0000000e+00  1.0063291e-17 -6.2523122e-17  1.4763270e-01
 -2.1387989e-02  6.8851582e-02  2.7544766e-02 -4.8275708e-03
  9.4514356e-02  1.4438569e-02 -1.5080156e-02  2.0971853e-02
 -2.2689332e-03  3.7553576e-02 -8.1951563e-03  1.5935852e-02
  3.0491290e-02  1.6392281e-03  3.3055481e-03  3.1474775e-02
 -3.6738129e-03  1.7477855e-02  1.3685103e-02  9.9866359e-03
  7.6942831e-03 -2.9049136e-03  1.0509596e-02  7.8806496e-03
 -7.2144236e-03  1.0425607e-02  7.0210988e-03 -1.3099488e-03
 -1.6833413e-03 -1.1938383e-03  4.4033695e-03  4.2091157e-04
 -6.0774506e-03  8.1656267e-03  9.8866956e-05 -2.4117451e-03
 -4.0087669e-03 -7.0465325e-04 -2.4318850e-04  1.5711267e-03
 -4.0943967e-03  6.1455998e-03 -9.2166492e-06  2.2077320e-03
 -3.6180101e-03 -1.3417346e-03  3.3492254e-03  6.7652520e-04
 -2.7888663e-03  3.2671569e-03  1.8900693e-04 -3.8108484e-04
 -3.7574118e-03 -2.0189201e-03  2.2689610e-03 -1.1047017e-03
 -2.2901351e-03  1.7294655e-03 -1.3271653e-03 -1.3213001e-03
 -3.2457873e-03 -1.6816148e-03 -1.4996747e-04 -5.1733969e-04
 -1.1442589e-03  6.4189564e-04 -1.1988587e-03  1.2556740e-03
 -2.5104471e-03 -1.8024129e-03  1.7229813e-03  1.8957764e-04
 -5.7379878e-04 -2.2957560e-04  7.7488701e-04 -9.1577522e-06
