# Supplementary material for: An Expanded View on the Morphological Diversity of Long-Nosed Antlion Larvae Further Supports a Decline of Silky Lacewings in the Past 100 Million Years
Source: Insects. 2023 Feb 9;14(2):170. doi: 10.3390/insects14020170 (PMC9966087; doi:10.3390/insects14020170)
Supplement: Supplementary file 1 [file insects-14-00170-s001.zip › SupplFilesPsycho2/SupplFileS2_Psycho2/05_body_wo_stylet.pcc]

8 20
Prin1
-2StD
  1.000000e+000  1.547952e-018 -1.199151e-017  1.389181e-001
  7.972094e-003  2.681548e-002  4.329953e-002 -6.178932e-003
  9.697119e-002 -4.828558e-003 -6.068664e-003  2.775852e-002
  1.631800e-003  2.057549e-002  8.316055e-003  9.857187e-003
  3.088543e-002 -1.574382e-003 -4.900126e-003  1.635100e-002
  1.012031e-003  1.436875e-002  4.095168e-003  5.351546e-003
  1.196037e-002 -1.397259e-003  4.107215e-003  6.934331e-003
 -1.174257e-003  1.143049e-002  3.574757e-003  1.510364e-003
  4.913802e-003  1.937034e-004  2.181354e-003  4.769658e-003
 -1.601895e-003  7.951563e-003  6.901142e-004  1.185724e-003
 -3.172103e-004  5.213711e-004 -2.560021e-004  2.057034e-003
 -2.338036e-003  7.236548e-003  2.415064e-004  7.384535e-004
 -1.567250e-003  1.438278e-003  2.125758e-003  5.216088e-004
 -1.195164e-003  5.276034e-003 -2.591657e-004 -1.943820e-004
 -2.270020e-003  9.599018e-006  8.143950e-004  2.114671e-004
 -1.881067e-003  3.074029e-003 -6.662959e-004  1.849368e-004
 -3.333029e-003  2.982410e-005 -1.778872e-006 -1.942034e-004
 -1.430601e-003  2.333313e-003 -9.758234e-004  4.251705e-005
 -2.777352e-003 -3.954739e-004  4.594211e-004 -4.691587e-004
 -9.440832e-004  9.495794e-004 -9.566374e-004  4.234520e-004
MEAN
  1.000000e+000  1.547952e-018 -1.199151e-017  1.389181e-001
 -1.063166e-002  6.437534e-002  2.091793e-002 -6.178932e-003
  9.484673e-002  6.120279e-003 -1.409436e-002  2.775852e-002
 -1.632023e-003  3.288108e-002  3.242355e-003  9.857187e-003
  2.668503e-002 -6.380732e-004 -1.249262e-003  1.635100e-002
 -3.333399e-003  1.835882e-002  3.632394e-003  5.351546e-003
  7.101554e-003 -1.318906e-003  1.423192e-003  6.934331e-003
 -3.420498e-003  1.190980e-002  1.180862e-004  1.510364e-003
  3.545044e-004 -1.167172e-003  2.296538e-004  4.769658e-003
 -2.465162e-003  7.836043e-003  2.893189e-004  1.185724e-003
 -1.889032e-003 -1.450488e-003  4.351407e-004  2.057034e-003
 -1.688333e-003  4.564021e-003 -2.970799e-004  7.384535e-004
 -2.950070e-003 -1.753746e-003  7.910076e-004  5.216088e-004
 -1.421028e-003  2.604764e-003 -9.646418e-004 -1.943820e-004
 -3.056692e-003 -1.306058e-003  4.924054e-005  2.114671e-004
 -6.110924e-004  1.388918e-003 -7.726509e-004  1.849368e-004
 -2.619400e-003 -1.285801e-003  2.451719e-004 -1.942034e-004
 -2.826094e-004  5.647795e-004 -6.123167e-004  4.251705e-005
 -1.993145e-003 -9.607886e-004  1.228008e-005 -4.691587e-004
  1.157997e-004 -2.080571e-005 -6.587579e-004  4.234520e-004
+2StD
  1.000000e+000  1.547952e-018 -1.199151e-017  1.389181e-001
 -2.923541e-002  1.019352e-001 -1.463669e-003 -6.178932e-003
  9.272227e-002  1.706912e-002 -2.212006e-002  2.775852e-002
 -4.895846e-003  4.518667e-002 -1.831345e-003  9.857187e-003
  2.248463e-002  2.982352e-004  2.401602e-003  1.635100e-002
 -7.678829e-003  2.234889e-002  3.169620e-003  5.351546e-003
  2.242739e-003 -1.240553e-003 -1.260831e-003  6.934331e-003
 -5.666739e-003  1.238911e-002 -3.338585e-003  1.510364e-003
 -4.204793e-003 -2.528047e-003 -1.722046e-003  4.769658e-003
 -3.328429e-003  7.720523e-003 -1.114764e-004  1.185724e-003
 -3.460854e-003 -3.422347e-003  1.126284e-003  2.057034e-003
 -1.038630e-003  1.891494e-003 -8.356662e-004  7.384535e-004
 -4.332890e-003 -4.945770e-003 -5.437433e-004  5.216088e-004
 -1.646892e-003 -6.650617e-005 -1.670118e-003 -1.943820e-004
 -3.843364e-003 -2.621715e-003 -7.159139e-004  2.114671e-004
  6.588818e-004 -2.961925e-004 -8.790059e-004  1.849368e-004
 -1.905771e-003 -2.601426e-003  4.921227e-004 -1.942034e-004
  8.653821e-004 -1.203754e-003 -2.488100e-004  4.251705e-005
 -1.208938e-003 -1.526103e-003 -4.348609e-004 -4.691587e-004
  1.175683e-003 -9.911908e-004 -3.608784e-004  4.234520e-004
Prin2
-2StD
  1.000000e+000  1.547952e-018 -1.199151e-017  1.389181e-001
 -9.206060e-003  5.826102e-002  6.438894e-003 -6.178932e-003
  9.401430e-002  2.498512e-003 -1.026254e-002  2.775852e-002
 -1.876366e-003  2.841908e-002  1.208237e-002  9.857187e-003
  2.533328e-002 -7.029047e-003  1.924596e-002  1.635100e-002
 -8.559362e-003  1.276608e-002  1.867446e-002  5.351546e-003
  1.195166e-003 -4.835286e-003  9.223283e-003  6.934331e-003
 -1.019927e-002  1.138507e-002  1.232601e-003  1.510364e-003
 -3.998696e-003 -2.516632e-004 -2.973862e-005  4.769658e-003
 -5.950130e-003  9.745056e-003  2.471507e-004  1.185724e-003
 -3.006349e-003 -3.284081e-004 -4.520471e-004  2.057034e-003
 -3.152141e-003  4.988826e-003  5.048353e-004  7.384535e-004
 -4.374759e-003 -1.724429e-003  1.171945e-003  5.216088e-004
 -3.108852e-003  3.593808e-003 -6.633451e-004 -1.943820e-004
 -3.835152e-003 -2.768065e-004  9.074551e-005  2.114671e-004
 -6.004381e-004  2.451300e-003  4.928534e-004  1.849368e-004
 -2.804641e-003 -1.245914e-003  8.445850e-004 -1.942034e-004
 -2.145353e-004  1.218477e-003  1.341143e-003  4.251705e-005
 -2.176700e-003 -1.272646e-003  1.062494e-003 -4.691587e-004
 -7.668433e-006  3.806247e-004 -7.364187e-004  4.234520e-004
MEAN
  1.000000e+000  1.547952e-018 -1.199151e-017  1.389181e-001
 -1.063166e-002  6.437534e-002  2.091793e-002 -6.178932e-003
  9.484673e-002  6.120279e-003 -1.409436e-002  2.775852e-002
 -1.632023e-003  3.288108e-002  3.242355e-003  9.857187e-003
  2.668503e-002 -6.380732e-004 -1.249262e-003  1.635100e-002
 -3.333399e-003  1.835882e-002  3.632394e-003  5.351546e-003
  7.101554e-003 -1.318906e-003  1.423192e-003  6.934331e-003
 -3.420498e-003  1.190980e-002  1.180862e-004  1.510364e-003
  3.545044e-004 -1.167172e-003  2.296538e-004  4.769658e-003
 -2.465162e-003  7.836043e-003  2.893189e-004  1.185724e-003
 -1.889032e-003 -1.450488e-003  4.351407e-004  2.057034e-003
 -1.688333e-003  4.564021e-003 -2.970799e-004  7.384535e-004
 -2.950070e-003 -1.753746e-003  7.910076e-004  5.216088e-004
 -1.421028e-003  2.604764e-003 -9.646418e-004 -1.943820e-004
 -3.056692e-003 -1.306058e-003  4.924054e-005  2.114671e-004
 -6.110924e-004  1.388918e-003 -7.726509e-004  1.849368e-004
 -2.619400e-003 -1.285801e-003  2.451719e-004 -1.942034e-004
 -2.826094e-004  5.647795e-004 -6.123167e-004  4.251705e-005
 -1.993145e-003 -9.607886e-004  1.228008e-005 -4.691587e-004
  1.157997e-004 -2.080571e-005 -6.587579e-004  4.234520e-004
+2StD
  1.000000e+000  1.547952e-018 -1.199151e-017  1.389181e-001
 -1.205726e-002  7.048966e-002  3.539697e-002 -6.178932e-003
  9.567916e-002  9.742046e-003 -1.792618e-002  2.775852e-002
 -1.387680e-003  3.734308e-002 -5.597664e-003  9.857187e-003
  2.803678e-002  5.752900e-003 -2.174448e-002  1.635100e-002
  1.892564e-003  2.395156e-002 -1.140967e-002  5.351546e-003
  1.300794e-002  2.197474e-003 -6.376899e-003  6.934331e-003
  3.358271e-003  1.243453e-002 -9.964284e-004  1.510364e-003
  4.707705e-003 -2.082681e-003  4.890462e-004  4.769658e-003
  1.019806e-003  5.927030e-003  3.314871e-004  1.185724e-003
 -7.717152e-004 -2.572568e-003  1.322329e-003  2.057034e-003
 -2.245246e-004  4.139216e-003 -1.098995e-003  7.384535e-004
 -1.525381e-003 -1.783063e-003  4.100706e-004  5.216088e-004
  2.667959e-004  1.615720e-003 -1.265938e-003 -1.943820e-004
 -2.278232e-003 -2.335309e-003  7.735570e-006  2.114671e-004
 -6.217467e-004  3.265360e-004 -2.038155e-003  1.849368e-004
 -2.434159e-003 -1.325688e-003 -3.542412e-004 -1.942034e-004
 -3.506835e-004 -8.891789e-005 -2.565776e-003  4.251705e-005
 -1.809590e-003 -6.489315e-004 -1.037934e-003 -4.691587e-004
  2.392678e-004 -4.222362e-004 -5.810971e-004  4.234520e-004
Prin3
-2StD
  1.000000e+000  1.547952e-018 -1.199151e-017  1.389181e-001
 -2.732863e-002  5.260981e-002  2.023956e-002 -6.178932e-003
  9.957009e-002  1.610208e-002 -2.477767e-002  2.775852e-002
 -5.507418e-003  2.473692e-002 -1.041820e-003  9.857187e-003
  2.905356e-002  1.837042e-003 -1.879932e-003  1.635100e-002
 -6.994337e-003  1.367467e-002  5.267403e-003  5.351546e-003
  9.519175e-003 -9.673112e-004 -1.266807e-003  6.934331e-003
 -6.751165e-003  8.300384e-003 -8.542443e-004  1.510364e-003
  1.577484e-003 -1.389254e-003 -1.078090e-003  4.769658e-003
 -4.642873e-003  6.606381e-003  4.487452e-004  1.185724e-003
  2.280067e-004 -2.357234e-003  7.987624e-004  2.057034e-003
 -2.894045e-003  3.386669e-003 -8.180670e-004  7.384535e-004
 -1.788258e-003 -3.513805e-003  2.513986e-004  5.216088e-004
 -2.954861e-003  2.835668e-003 -9.440210e-004 -1.943820e-004
 -1.569664e-003 -1.881281e-003  1.224587e-003  2.114671e-004
 -4.617697e-004  1.896338e-003 -1.330466e-004  1.849368e-004
 -1.126685e-003 -2.641401e-003  8.717376e-004 -1.942034e-004
 -3.309816e-004  6.512582e-004 -7.750788e-004  4.251705e-005
 -1.560843e-003 -1.886805e-003  8.195867e-004 -4.691587e-004
  1.916857e-004  4.586610e-004 -8.153938e-004  4.234520e-004
MEAN
  1.000000e+000  1.547952e-018 -1.199151e-017  1.389181e-001
 -1.063166e-002  6.437534e-002  2.091793e-002 -6.178932e-003
  9.484673e-002  6.120279e-003 -1.409436e-002  2.775852e-002
 -1.632023e-003  3.288108e-002  3.242355e-003  9.857187e-003
  2.668503e-002 -6.380732e-004 -1.249262e-003  1.635100e-002
 -3.333399e-003  1.835882e-002  3.632394e-003  5.351546e-003
  7.101554e-003 -1.318906e-003  1.423192e-003  6.934331e-003
 -3.420498e-003  1.190980e-002  1.180862e-004  1.510364e-003
  3.545044e-004 -1.167172e-003  2.296538e-004  4.769658e-003
 -2.465162e-003  7.836043e-003  2.893189e-004  1.185724e-003
 -1.889032e-003 -1.450488e-003  4.351407e-004  2.057034e-003
 -1.688333e-003  4.564021e-003 -2.970799e-004  7.384535e-004
 -2.950070e-003 -1.753746e-003  7.910076e-004  5.216088e-004
 -1.421028e-003  2.604764e-003 -9.646418e-004 -1.943820e-004
 -3.056692e-003 -1.306058e-003  4.924054e-005  2.114671e-004
 -6.110924e-004  1.388918e-003 -7.726509e-004  1.849368e-004
 -2.619400e-003 -1.285801e-003  2.451719e-004 -1.942034e-004
 -2.826094e-004  5.647795e-004 -6.123167e-004  4.251705e-005
 -1.993145e-003 -9.607886e-004  1.228008e-005 -4.691587e-004
  1.157997e-004 -2.080571e-005 -6.587579e-004  4.234520e-004
+2StD
  1.000000e+000  1.547952e-018 -1.199151e-017  1.389181e-001
  6.065310e-003  7.614087e-002  2.159630e-002 -6.178932e-003
  9.012337e-002 -3.861523e-003 -3.411046e-003  2.775852e-002
  2.243372e-003  4.102524e-002  7.526530e-003  9.857187e-003
  2.431650e-002 -3.113189e-003 -6.185923e-004  1.635100e-002
  3.275386e-004  2.304297e-002  1.997385e-003  5.351546e-003
  4.683933e-003 -1.670501e-003  4.113191e-003  6.934331e-003
 -8.983060e-005  1.551922e-002  1.090417e-003  1.510364e-003
 -8.684750e-004 -9.450902e-004  1.537397e-003  4.769658e-003
 -2.874511e-004  9.065705e-003  1.298926e-004  1.185724e-003
 -4.006071e-003 -5.437415e-004  7.151900e-005  2.057034e-003
 -4.826207e-004  5.741373e-003  2.239072e-004  7.384535e-004
 -4.111882e-003  6.312570e-006  1.330617e-003  5.216088e-004
  1.128054e-004  2.373860e-003 -9.852626e-004 -1.943820e-004
 -4.543720e-003 -7.308355e-004 -1.126106e-003  2.114671e-004
 -7.604151e-004  8.814979e-004 -1.412255e-003  1.849368e-004
 -4.112115e-003  6.979913e-005 -3.813938e-004 -1.942034e-004
 -2.342372e-004  4.783008e-004 -4.495546e-004  4.251705e-005
 -2.425447e-003 -3.477175e-005 -7.950265e-004 -4.691587e-004
  3.991369e-005 -5.002724e-004 -5.021220e-004  4.234520e-004
Prin4
-2StD
  1.000000e+000  1.547952e-018 -1.199151e-017  1.389181e-001
 -3.059605e-003  6.279816e-002  1.127364e-002 -6.178932e-003
  9.704163e-002  4.769662e-003 -2.319062e-002  2.775852e-002
  4.700665e-003  3.276786e-002 -7.799842e-003  9.857187e-003
  3.065460e-002 -2.650591e-003 -5.402422e-003  1.635100e-002
  1.519952e-003  1.549930e-002  5.204601e-003  5.351546e-003
  8.039854e-003 -4.387369e-003  6.519653e-003  6.934331e-003
 -1.974869e-003  1.012955e-002  3.466351e-003  1.510364e-003
  5.284314e-004 -2.550282e-003  2.437289e-003  4.769658e-003
 -2.405902e-003  6.172430e-003 -8.019678e-004  1.185724e-003
 -3.149253e-003 -1.346193e-003 -4.642258e-004  2.057034e-003
 -1.875884e-003  4.582636e-003 -2.181793e-003  7.384535e-004
 -3.102650e-003 -7.944770e-004  2.657294e-003  5.216088e-004
 -9.071949e-004  1.993794e-003 -1.373099e-003 -1.943820e-004
 -3.250221e-003 -1.210237e-003  1.174158e-003  2.114671e-004
 -7.793412e-004  2.961784e-004 -5.799336e-004  1.849368e-004
 -3.334721e-003 -1.058589e-003  1.053893e-004 -1.942034e-004
 -3.010213e-004 -8.585628e-006 -4.930766e-004  4.251705e-005
 -2.037370e-003 -1.108215e-003  4.256147e-004 -4.691587e-004
  1.148835e-004 -1.007113e-003  1.283997e-004  4.234520e-004
MEAN
  1.000000e+000  1.547952e-018 -1.199151e-017  1.389181e-001
 -1.063166e-002  6.437534e-002  2.091793e-002 -6.178932e-003
  9.484673e-002  6.120279e-003 -1.409436e-002  2.775852e-002
 -1.632023e-003  3.288108e-002  3.242355e-003  9.857187e-003
  2.668503e-002 -6.380732e-004 -1.249262e-003  1.635100e-002
 -3.333399e-003  1.835882e-002  3.632394e-003  5.351546e-003
  7.101554e-003 -1.318906e-003  1.423192e-003  6.934331e-003
 -3.420498e-003  1.190980e-002  1.180862e-004  1.510364e-003
  3.545044e-004 -1.167172e-003  2.296538e-004  4.769658e-003
 -2.465162e-003  7.836043e-003  2.893189e-004  1.185724e-003
 -1.889032e-003 -1.450488e-003  4.351407e-004  2.057034e-003
 -1.688333e-003  4.564021e-003 -2.970799e-004  7.384535e-004
 -2.950070e-003 -1.753746e-003  7.910076e-004  5.216088e-004
 -1.421028e-003  2.604764e-003 -9.646418e-004 -1.943820e-004
 -3.056692e-003 -1.306058e-003  4.924054e-005  2.114671e-004
 -6.110924e-004  1.388918e-003 -7.726509e-004  1.849368e-004
 -2.619400e-003 -1.285801e-003  2.451719e-004 -1.942034e-004
 -2.826094e-004  5.647795e-004 -6.123167e-004  4.251705e-005
 -1.993145e-003 -9.607886e-004  1.228008e-005 -4.691587e-004
  1.157997e-004 -2.080571e-005 -6.587579e-004  4.234520e-004
+2StD
  1.000000e+000  1.547952e-018 -1.199151e-017  1.389181e-001
 -1.820372e-002  6.595252e-002  3.056222e-002 -6.178932e-003
  9.265183e-002  7.470896e-003 -4.998099e-003  2.775852e-002
 -7.964711e-003  3.299430e-002  1.428455e-002  9.857187e-003
  2.271546e-002  1.374444e-003  2.903898e-003  1.635100e-002
 -8.186750e-003  2.121834e-002  2.060187e-003  5.351546e-003
  6.163254e-003  1.749557e-003 -3.673269e-003  6.934331e-003
 -4.866127e-003  1.369005e-002 -3.230179e-003  1.510364e-003
  1.805774e-004  2.159376e-004 -1.977981e-003  4.769658e-003
 -2.524422e-003  9.499656e-003  1.380606e-003  1.185724e-003
 -6.288114e-004 -1.554783e-003  1.334507e-003  2.057034e-003
 -1.500782e-003  4.545406e-003  1.587633e-003  7.384535e-004
 -2.797490e-003 -2.713015e-003 -1.075279e-003  5.216088e-004
 -1.934861e-003  3.215734e-003 -5.561850e-004 -1.943820e-004
 -2.863163e-003 -1.401879e-003 -1.075677e-003  2.114671e-004
 -4.428436e-004  2.481658e-003 -9.653682e-004  1.849368e-004
 -1.904079e-003 -1.513013e-003  3.849545e-004 -1.942034e-004
 -2.641975e-004  1.138145e-003 -7.315568e-004  4.251705e-005
 -1.948920e-003 -8.133621e-004 -4.010546e-004 -4.691587e-004
  1.167159e-004  9.655019e-004 -1.445916e-003  4.234520e-004
Prin5
-2StD
  1.000000e+000  1.547952e-018 -1.199151e-017  1.389181e-001
 -1.118065e-002  6.377493e-002  1.312970e-002 -6.178932e-003
  1.011384e-001  1.090506e-002 -6.092415e-003  2.775852e-002
  3.971519e-003  3.144417e-002  8.166899e-003  9.857187e-003
  3.147118e-002 -7.624014e-004 -3.273136e-003  1.635100e-002
 -1.377510e-004  1.773859e-002  2.985008e-003  5.351546e-003
  1.050675e-002 -1.190408e-003 -1.737605e-003  6.934331e-003
 -7.990796e-004  1.313413e-002 -2.879072e-003  1.510364e-003
  4.563975e-003 -8.511453e-004 -5.399136e-005  4.769658e-003
  7.934320e-006  8.263086e-003  5.896929e-005  1.185724e-003
  1.226825e-003 -1.411700e-003 -2.546261e-004  2.057034e-003
  3.221250e-004  4.743923e-003 -7.689239e-004  7.384535e-004
 -1.402471e-003 -2.046201e-003 -4.858580e-004  5.216088e-004
 -3.551747e-004  3.508294e-003 -1.138953e-003 -1.943820e-004
 -2.120543e-003 -1.212249e-003 -1.825676e-004  2.114671e-004
  6.807103e-005  2.805389e-003  4.173820e-005  1.849368e-004
 -1.398699e-003 -7.669328e-004 -3.693497e-004 -1.942034e-004
  7.223711e-004  1.114485e-003 -1.316586e-003  4.251705e-005
 -1.528409e-003 -9.436173e-004 -7.295991e-005 -4.691587e-004
  8.061936e-004  2.583301e-004 -1.034439e-003  4.234520e-004
MEAN
  1.000000e+000  1.547952e-018 -1.199151e-017  1.389181e-001
 -1.063166e-002  6.437534e-002  2.091793e-002 -6.178932e-003
  9.484673e-002  6.120279e-003 -1.409436e-002  2.775852e-002
 -1.632023e-003  3.288108e-002  3.242355e-003  9.857187e-003
  2.668503e-002 -6.380732e-004 -1.249262e-003  1.635100e-002
 -3.333399e-003  1.835882e-002  3.632394e-003  5.351546e-003
  7.101554e-003 -1.318906e-003  1.423192e-003  6.934331e-003
 -3.420498e-003  1.190980e-002  1.180862e-004  1.510364e-003
  3.545044e-004 -1.167172e-003  2.296538e-004  4.769658e-003
 -2.465162e-003  7.836043e-003  2.893189e-004  1.185724e-003
 -1.889032e-003 -1.450488e-003  4.351407e-004  2.057034e-003
 -1.688333e-003  4.564021e-003 -2.970799e-004  7.384535e-004
 -2.950070e-003 -1.753746e-003  7.910076e-004  5.216088e-004
 -1.421028e-003  2.604764e-003 -9.646418e-004 -1.943820e-004
 -3.056692e-003 -1.306058e-003  4.924054e-005  2.114671e-004
 -6.110924e-004  1.388918e-003 -7.726509e-004  1.849368e-004
 -2.619400e-003 -1.285801e-003  2.451719e-004 -1.942034e-004
 -2.826094e-004  5.647795e-004 -6.123167e-004  4.251705e-005
 -1.993145e-003 -9.607886e-004  1.228008e-005 -4.691587e-004
  1.157997e-004 -2.080571e-005 -6.587579e-004  4.234520e-004
+2StD
  1.000000e+000  1.547952e-018 -1.199151e-017  1.389181e-001
 -1.008267e-002  6.497575e-002  2.870616e-002 -6.178932e-003
  8.855503e-002  1.335495e-003 -2.209631e-002  2.775852e-002
 -7.235565e-003  3.431799e-002 -1.682189e-003  9.857187e-003
  2.189888e-002 -5.137450e-004  7.746120e-004  1.635100e-002
 -6.529047e-003  1.897905e-002  4.279780e-003  5.351546e-003
  3.696359e-003 -1.447404e-003  4.583989e-003  6.934331e-003
 -6.041916e-003  1.068547e-002  3.115244e-003  1.510364e-003
 -3.854966e-003 -1.483199e-003  5.132990e-004  4.769658e-003
 -4.938258e-003  7.409000e-003  5.196685e-004  1.185724e-003
 -5.004889e-003 -1.489276e-003  1.124907e-003  2.057034e-003
 -3.698791e-003  4.384119e-003  1.747641e-004  7.384535e-004
 -4.497669e-003 -1.461291e-003  2.067873e-003  5.216088e-004
 -2.486881e-003  1.701234e-003 -7.903304e-004 -1.943820e-004
 -3.992841e-003 -1.399867e-003  2.810487e-004  2.114671e-004
 -1.290256e-003 -2.755304e-005 -1.587040e-003  1.849368e-004
 -3.840101e-003 -1.804669e-003  8.596935e-004 -1.942034e-004
 -1.287590e-003  1.507363e-005  9.195214e-005  4.251705e-005
 -2.457881e-003 -9.779599e-004  9.752007e-005 -4.691587e-004
 -5.745942e-004 -2.999415e-004 -2.830772e-004  4.234520e-004
Prin6
-2StD
  1.000000e+000  1.547952e-018 -1.199151e-017  1.389181e-001
 -1.032084e-002  6.213178e-002  1.311680e-002 -6.178932e-003
  9.494570e-002 -2.087874e-004 -1.038751e-002  2.775852e-002
 -9.053414e-003  2.986588e-002  2.414225e-003  9.857187e-003
  2.376482e-002 -7.738005e-004 -5.568608e-003  1.635100e-002
 -7.914767e-003  1.971552e-002 -2.585877e-003  5.351546e-003
  8.251892e-003 -1.147992e-005  1.356772e-003  6.934331e-003
 -3.896218e-003  1.096754e-002  1.905286e-003  1.510364e-003
  1.096908e-003 -3.078413e-003  1.567695e-003  4.769658e-003
 -4.025297e-003  6.303745e-003  1.098436e-003  1.185724e-003
 -2.173747e-003 -2.800525e-003 -8.365088e-004  2.057034e-003
 -2.612914e-003  4.126210e-003 -1.854533e-003  7.384535e-004
 -2.799619e-003 -2.906666e-003 -1.014080e-003  5.216088e-004
 -1.732883e-003  2.554250e-003 -5.529693e-004 -1.943820e-004
 -2.429509e-003 -2.272477e-003  9.067460e-004  2.114671e-004
 -2.617109e-004  1.047195e-003 -2.582185e-004  1.849368e-004
 -2.542672e-003 -2.615045e-003  2.052509e-004 -1.942034e-004
 -4.833062e-004  9.405409e-004 -9.687342e-004  4.251705e-005
 -1.613380e-003 -1.213107e-003 -8.936159e-005 -4.691587e-004
  6.958062e-004  4.543544e-004 -8.251696e-004  4.234520e-004
MEAN
  1.000000e+000  1.547952e-018 -1.199151e-017  1.389181e-001
 -1.063166e-002  6.437534e-002  2.091793e-002 -6.178932e-003
  9.484673e-002  6.120279e-003 -1.409436e-002  2.775852e-002
 -1.632023e-003  3.288108e-002  3.242355e-003  9.857187e-003
  2.668503e-002 -6.380732e-004 -1.249262e-003  1.635100e-002
 -3.333399e-003  1.835882e-002  3.632394e-003  5.351546e-003
  7.101554e-003 -1.318906e-003  1.423192e-003  6.934331e-003
 -3.420498e-003  1.190980e-002  1.180862e-004  1.510364e-003
  3.545044e-004 -1.167172e-003  2.296538e-004  4.769658e-003
 -2.465162e-003  7.836043e-003  2.893189e-004  1.185724e-003
 -1.889032e-003 -1.450488e-003  4.351407e-004  2.057034e-003
 -1.688333e-003  4.564021e-003 -2.970799e-004  7.384535e-004
 -2.950070e-003 -1.753746e-003  7.910076e-004  5.216088e-004
 -1.421028e-003  2.604764e-003 -9.646418e-004 -1.943820e-004
 -3.056692e-003 -1.306058e-003  4.924054e-005  2.114671e-004
 -6.110924e-004  1.388918e-003 -7.726509e-004  1.849368e-004
 -2.619400e-003 -1.285801e-003  2.451719e-004 -1.942034e-004
 -2.826094e-004  5.647795e-004 -6.123167e-004  4.251705e-005
 -1.993145e-003 -9.607886e-004  1.228008e-005 -4.691587e-004
  1.157997e-004 -2.080571e-005 -6.587579e-004  4.234520e-004
+2StD
  1.000000e+000  1.547952e-018 -1.199151e-017  1.389181e-001
 -1.094248e-002  6.661890e-002  2.871906e-002 -6.178932e-003
  9.474776e-002  1.244935e-002 -1.780121e-002  2.775852e-002
  5.789368e-003  3.589628e-002  4.070485e-003  9.857187e-003
  2.960524e-002 -5.023459e-004  3.070084e-003  1.635100e-002
  1.247969e-003  1.700212e-002  9.850665e-003  5.351546e-003
  5.951216e-003 -2.626332e-003  1.489612e-003  6.934331e-003
 -2.944778e-003  1.285206e-002 -1.669113e-003  1.510364e-003
 -3.878996e-004  7.440691e-004 -1.108388e-003  4.769658e-003
 -9.050272e-004  9.368341e-003 -5.197983e-004  1.185724e-003
 -1.604317e-003 -1.004508e-004  1.706790e-003  2.057034e-003
 -7.637524e-004  5.001832e-003  1.260373e-003  7.384535e-004
 -3.100521e-003 -6.008261e-004  2.596096e-003  5.216088e-004
 -1.109173e-003  2.655278e-003 -1.376314e-003 -1.943820e-004
 -3.683875e-003 -3.396387e-004 -8.082649e-004  2.114671e-004
 -9.604739e-004  1.730641e-003 -1.287083e-003  1.849368e-004
 -2.696128e-003  4.344307e-005  2.850929e-004 -1.942034e-004
 -8.191262e-005  1.890181e-004 -2.558992e-004  4.251705e-005
 -2.372910e-003 -7.084703e-004  1.139217e-004 -4.691587e-004
 -4.642068e-004 -4.959658e-004 -4.923462e-004  4.234520e-004
Prin7
-2StD
  1.000000e+000  1.547952e-018 -1.199151e-017  1.389181e-001
 -1.361458e-002  6.510647e-002  2.284992e-002 -6.178932e-003
  9.593082e-002  7.855518e-003 -6.423408e-003  2.775852e-002
 -3.370471e-003  3.530577e-002 -3.553260e-003  9.857187e-003
  2.992126e-002  1.443658e-003  3.059953e-004  1.635100e-002
 -3.444583e-003  1.897703e-002  5.599863e-003  5.351546e-003
  9.345600e-003 -1.065361e-003  6.410047e-003  6.934331e-003
 -4.539507e-003  1.191501e-002  3.612432e-003  1.510364e-003
  1.123773e-003 -9.119291e-004  3.465413e-003  4.769658e-003
 -3.826115e-003  8.101516e-003 -2.036793e-004  1.185724e-003
 -2.476662e-003 -1.300786e-003 -5.151804e-004  2.057034e-003
 -3.397667e-003  6.350265e-003 -2.857366e-004  7.384535e-004
 -2.565905e-003 -9.606634e-004  1.342042e-003  5.216088e-004
 -1.986402e-003  3.728022e-003 -8.947583e-004 -1.943820e-004
 -2.808122e-003 -1.647173e-003  1.766170e-004  2.114671e-004
 -1.737878e-003  1.982933e-003 -5.376826e-004  1.849368e-004
 -2.907466e-003 -1.235394e-003  3.437276e-004 -1.942034e-004
 -8.332378e-004  1.355768e-003 -1.427741e-003  4.251705e-005
 -2.061518e-003 -1.114289e-003  1.092149e-004 -4.691587e-004
 -8.033953e-005  5.717523e-004 -4.578731e-004  4.234520e-004
MEAN
  1.000000e+000  1.547952e-018 -1.199151e-017  1.389181e-001
 -1.063166e-002  6.437534e-002  2.091793e-002 -6.178932e-003
  9.484673e-002  6.120279e-003 -1.409436e-002  2.775852e-002
 -1.632023e-003  3.288108e-002  3.242355e-003  9.857187e-003
  2.668503e-002 -6.380732e-004 -1.249262e-003  1.635100e-002
 -3.333399e-003  1.835882e-002  3.632394e-003  5.351546e-003
  7.101554e-003 -1.318906e-003  1.423192e-003  6.934331e-003
 -3.420498e-003  1.190980e-002  1.180862e-004  1.510364e-003
  3.545044e-004 -1.167172e-003  2.296538e-004  4.769658e-003
 -2.465162e-003  7.836043e-003  2.893189e-004  1.185724e-003
 -1.889032e-003 -1.450488e-003  4.351407e-004  2.057034e-003
 -1.688333e-003  4.564021e-003 -2.970799e-004  7.384535e-004
 -2.950070e-003 -1.753746e-003  7.910076e-004  5.216088e-004
 -1.421028e-003  2.604764e-003 -9.646418e-004 -1.943820e-004
 -3.056692e-003 -1.306058e-003  4.924054e-005  2.114671e-004
 -6.110924e-004  1.388918e-003 -7.726509e-004  1.849368e-004
 -2.619400e-003 -1.285801e-003  2.451719e-004 -1.942034e-004
 -2.826094e-004  5.647795e-004 -6.123167e-004  4.251705e-005
 -1.993145e-003 -9.607886e-004  1.228008e-005 -4.691587e-004
  1.157997e-004 -2.080571e-005 -6.587579e-004  4.234520e-004
+2StD
  1.000000e+000  1.547952e-018 -1.199151e-017  1.389181e-001
 -7.648739e-003  6.364421e-002  1.898594e-002 -6.178932e-003
  9.376264e-002  4.385040e-003 -2.176531e-002  2.775852e-002
  1.064250e-004  3.045639e-002  1.003797e-002  9.857187e-003
  2.344880e-002 -2.719804e-003 -2.804519e-003  1.635100e-002
 -3.222215e-003  1.774061e-002  1.664925e-003  5.351546e-003
  4.857508e-003 -1.572451e-003 -3.563663e-003  6.934331e-003
 -2.301489e-003  1.190459e-002 -3.376259e-003  1.510364e-003
 -4.147638e-004 -1.422415e-003 -3.006106e-003  4.769658e-003
 -1.104209e-003  7.570570e-003  7.823171e-004  1.185724e-003
 -1.301402e-003 -1.600190e-003  1.385462e-003  2.057034e-003
  2.100147e-005  2.777777e-003 -3.084232e-004  7.384535e-004
 -3.334235e-003 -2.546829e-003  2.399728e-004  5.216088e-004
 -8.556535e-004  1.481506e-003 -1.034525e-003 -1.943820e-004
 -3.305262e-003 -9.649432e-004 -7.813593e-005  2.114671e-004
  5.156934e-004  7.949032e-004 -1.007619e-003  1.849368e-004
 -2.331334e-003 -1.336208e-003  1.466162e-004 -1.942034e-004
  2.680190e-004 -2.262095e-004  2.031080e-004  4.251705e-005
 -1.924772e-003 -8.072885e-004 -8.465470e-005 -4.691587e-004
  3.119389e-004 -6.133637e-004 -8.596427e-004  4.234520e-004
Prin8
-2StD
  1.000000e+000  1.547952e-018 -1.199151e-017  1.389181e-001
 -1.076985e-002  6.100591e-002  1.926190e-002 -6.178932e-003
  9.000692e-002  6.302844e-003 -1.504370e-002  2.775852e-002
 -2.137996e-003  3.892040e-002  4.209214e-003  9.857187e-003
  3.100303e-002  2.645633e-004  8.410418e-004  1.635100e-002
 -3.064401e-003  1.796244e-002 -3.529880e-004  5.351546e-003
  8.420012e-003 -1.421631e-003  2.538251e-003  6.934331e-003
 -4.160262e-003  1.166987e-002 -2.789200e-003  1.510364e-003
  9.468972e-004 -7.395472e-004 -1.641291e-003  4.769658e-003
 -2.873322e-003  7.411999e-003 -5.036136e-004  1.185724e-003
 -2.271957e-003 -1.496799e-003 -3.353538e-004  2.057034e-003
 -2.338985e-003  4.965615e-003 -3.498193e-004  7.384535e-004
 -2.751058e-003 -1.754763e-003 -2.838903e-004  5.216088e-004
 -1.555142e-003  2.499452e-003 -1.368606e-003 -1.943820e-004
 -3.115099e-003 -2.131423e-003 -2.708661e-004  2.114671e-004
 -1.170368e-003  1.468354e-003 -1.011573e-003  1.849368e-004
 -2.234610e-003 -1.825147e-003 -2.477698e-005 -1.942034e-004
 -1.235083e-004  2.431176e-004 -1.122212e-003  4.251705e-005
 -1.609364e-003 -2.357483e-003  7.657775e-004 -4.691587e-004
 -4.215197e-004 -5.673028e-004 -5.311150e-004  4.234520e-004
MEAN
  1.000000e+000  1.547952e-018 -1.199151e-017  1.389181e-001
 -1.063166e-002  6.437534e-002  2.091793e-002 -6.178932e-003
  9.484673e-002  6.120279e-003 -1.409436e-002  2.775852e-002
 -1.632023e-003  3.288108e-002  3.242355e-003  9.857187e-003
  2.668503e-002 -6.380732e-004 -1.249262e-003  1.635100e-002
 -3.333399e-003  1.835882e-002  3.632394e-003  5.351546e-003
  7.101554e-003 -1.318906e-003  1.423192e-003  6.934331e-003
 -3.420498e-003  1.190980e-002  1.180862e-004  1.510364e-003
  3.545044e-004 -1.167172e-003  2.296538e-004  4.769658e-003
 -2.465162e-003  7.836043e-003  2.893189e-004  1.185724e-003
 -1.889032e-003 -1.450488e-003  4.351407e-004  2.057034e-003
 -1.688333e-003  4.564021e-003 -2.970799e-004  7.384535e-004
 -2.950070e-003 -1.753746e-003  7.910076e-004  5.216088e-004
 -1.421028e-003  2.604764e-003 -9.646418e-004 -1.943820e-004
 -3.056692e-003 -1.306058e-003  4.924054e-005  2.114671e-004
 -6.110924e-004  1.388918e-003 -7.726509e-004  1.849368e-004
 -2.619400e-003 -1.285801e-003  2.451719e-004 -1.942034e-004
 -2.826094e-004  5.647795e-004 -6.123167e-004  4.251705e-005
 -1.993145e-003 -9.607886e-004  1.228008e-005 -4.691587e-004
  1.157997e-004 -2.080571e-005 -6.587579e-004  4.234520e-004
+2StD
  1.000000e+000  1.547952e-018 -1.199151e-017  1.389181e-001
 -1.049347e-002  6.774477e-002  2.257396e-002 -6.178932e-003
  9.968654e-002  5.937714e-003 -1.314502e-002  2.775852e-002
 -1.126050e-003  2.684176e-002  2.275496e-003  9.857187e-003
  2.236703e-002 -1.540710e-003 -3.339566e-003  1.635100e-002
 -3.602397e-003  1.875520e-002  7.617776e-003  5.351546e-003
  5.783096e-003 -1.216181e-003  3.081327e-004  6.934331e-003
 -2.680734e-003  1.214973e-002  3.025372e-003  1.510364e-003
 -2.378884e-004 -1.594797e-003  2.100599e-003  4.769658e-003
 -2.057002e-003  8.260087e-003  1.082251e-003  1.185724e-003
 -1.506107e-003 -1.404177e-003  1.205635e-003  2.057034e-003
 -1.037681e-003  4.162427e-003 -2.443405e-004  7.384535e-004
 -3.149082e-003 -1.752729e-003  1.865905e-003  5.216088e-004
 -1.286914e-003  2.710076e-003 -5.606773e-004 -1.943820e-004
 -2.998285e-003 -4.806930e-004  3.693472e-004  2.114671e-004
 -5.181704e-005  1.309482e-003 -5.337285e-004  1.849368e-004
 -3.004190e-003 -7.464548e-004  5.151208e-004 -1.942034e-004
 -4.417105e-004  8.864414e-004 -1.024216e-004  4.251705e-005
 -2.376926e-003  4.359056e-004 -7.412174e-004 -4.691587e-004
  6.531191e-004  5.256913e-004 -7.864008e-004  4.234520e-004
