# Supplementary material for: An Expanded View on the Morphological Diversity of Long-Nosed Antlion Larvae Further Supports a Decline of Silky Lacewings in the Past 100 Million Years
Source: Insects. 2023 Feb 9;14(2):170. doi: 10.3390/insects14020170 (PMC9966087; doi:10.3390/insects14020170)
Supplement: Supplementary file 1 [file insects-14-00170-s001.zip › SupplFilesPsycho2/SupplFileS2_Psycho2/05_body_wo_stylet.pcr]

[DATA INFORMATION]
DataFile
\\Mac\Home\Desktop\Shape_psycho_2\05_body_wo_stylet.nef
DataAnalyzedTime
Fri Dec 16 16:37:11 2022
FileHeaderSize
2
Method
Covariance
DataNum
33
NumHarm
20
NumAnalHarm
20
Size
77
AnalSize
57
Const_a1
1
Const_b1
1
Const_c1
1
Const_d1
0

[ANALYZED COEFFICIENTS]
 -1 -1 -1 0
 1 1 1 0
 1 1 1 0
 1 1 1 0
 1 1 1 0
 1 1 1 0
 1 1 1 0
 1 1 1 0
 1 1 1 0
 1 1 1 0
 1 1 1 0
 1 1 1 0
 1 1 1 0
 1 1 1 0
 1 1 1 0
 1 1 1 0
 1 1 1 0
 1 1 1 0
 1 1 1 0
 1 1 1 0

[COEFFICIENTS MEAN]
  1.000000e+000  1.547952e-018 -1.199151e-017  1.389181e-001
 -1.063166e-002  6.437534e-002  2.091793e-002 -6.178932e-003
  9.484673e-002  6.120279e-003 -1.409436e-002  2.775852e-002
 -1.632023e-003  3.288108e-002  3.242355e-003  9.857187e-003
  2.668503e-002 -6.380732e-004 -1.249262e-003  1.635100e-002
 -3.333399e-003  1.835882e-002  3.632394e-003  5.351546e-003
  7.101554e-003 -1.318906e-003  1.423192e-003  6.934331e-003
 -3.420498e-003  1.190980e-002  1.180862e-004  1.510364e-003
  3.545044e-004 -1.167172e-003  2.296538e-004  4.769658e-003
 -2.465162e-003  7.836043e-003  2.893189e-004  1.185724e-003
 -1.889032e-003 -1.450488e-003  4.351407e-004  2.057034e-003
 -1.688333e-003  4.564021e-003 -2.970799e-004  7.384535e-004
 -2.950070e-003 -1.753746e-003  7.910076e-004  5.216088e-004
 -1.421028e-003  2.604764e-003 -9.646418e-004 -1.943820e-004
 -3.056692e-003 -1.306058e-003  4.924054e-005  2.114671e-004
 -6.110924e-004  1.388918e-003 -7.726509e-004  1.849368e-004
 -2.619400e-003 -1.285801e-003  2.451719e-004 -1.942034e-004
 -2.826094e-004  5.647795e-004 -6.123167e-004  4.251705e-005
 -1.993145e-003 -9.607886e-004  1.228008e-005 -4.691587e-004
  1.157997e-004 -2.080571e-005 -6.587579e-004  4.234520e-004

[COVARIANCE MATRIX]
77 77

  1.040736e-003  2.100498e-005 -1.867660e-004  3.047141e-004
 -2.192360e-004  1.758852e-005  3.812622e-005 -5.384667e-005
  7.560287e-005  5.334638e-005 -8.167901e-005  1.644210e-005
 -9.288535e-005  1.382217e-005  2.668870e-005 -7.331647e-005
  7.522103e-005  5.753056e-005 -3.112982e-005  1.214880e-005
 -3.033579e-006  2.866619e-005  1.018455e-005 -2.884296e-005
  4.204240e-005  3.706496e-005 -2.256876e-005 -4.893225e-006
  1.484645e-005  2.215495e-005  1.543384e-005 -3.599472e-006
  3.979896e-005  2.726578e-005 -1.026892e-005  1.707964e-006
  1.891331e-005  2.005930e-005  1.653687e-005  1.900810e-005
  2.935324e-005  1.510015e-005 -6.703839e-006  8.593471e-006
  2.757629e-006  1.138213e-005  2.123819e-005  1.941112e-005
  1.288025e-005  9.244275e-006  1.571493e-006  6.603950e-006
 -8.124009e-006  1.082582e-005  2.075790e-005  1.048850e-005
 -2.437987e-006  3.891631e-006  4.053034e-007 -1.048216e-005
 -7.990982e-006  6.691797e-006  1.683967e-005  8.216496e-006
  9.054512e-006 -3.132450e-006 -4.484699e-006 -8.937803e-007
 -1.429464e-005 -5.390266e-006  1.416706e-005 -6.284848e-006
  5.503798e-007 -7.899778e-006  1.408816e-006 -5.454809e-006
 -2.979163e-006

  2.100498e-005  1.741266e-004 -1.309083e-004  8.265957e-005
  2.888769e-005 -6.327526e-006 -9.980661e-005  5.900436e-005
 -4.498424e-005  4.246021e-005 -2.717609e-005  2.708347e-005
 -3.613052e-005  1.377455e-005 -2.192453e-005 -1.481699e-005
 -3.068278e-005  4.197575e-005 -6.269052e-006  2.170608e-006
  3.019945e-005  1.062669e-005 -8.680990e-006  3.146692e-005
  1.668826e-006  2.508982e-005  9.549793e-006  2.430789e-005
  9.780867e-008  1.427223e-005  4.745218e-006  1.588351e-005
 -1.964718e-005  1.246260e-005  3.298395e-006 -5.587987e-007
 -5.465066e-006 -3.913769e-006  1.333472e-005 -6.025311e-006
 -3.753898e-006  1.788475e-006  1.649706e-005  1.127555e-006
  1.702556e-005  5.652936e-007  2.351086e-005  1.182794e-005
 -8.858381e-007  7.954192e-006  9.950252e-006  2.549638e-006
  3.922968e-007 -3.300085e-006  9.224511e-006  6.314124e-007
 -3.527112e-006 -6.174703e-006  3.513331e-006 -1.726048e-006
  8.278038e-007 -1.087766e-005  1.194595e-005 -4.096906e-006
 -2.562076e-007 -4.881827e-006  6.490744e-006  4.140603e-007
  4.083355e-006 -5.539735e-006  5.959317e-006 -4.839317e-007
 -1.772328e-006 -5.283197e-006  3.337762e-007  5.012641e-007
 -1.580700e-006

 -1.867660e-004 -1.309083e-004  4.031789e-004 -1.736485e-004
  2.497032e-005 -2.836131e-005  8.144772e-005 -4.794653e-005
  5.110247e-005 -1.866880e-005  1.439030e-004 -4.492100e-005
  4.874354e-005 -4.592013e-005  1.135035e-005  7.521140e-006
  1.729282e-005 -2.247807e-005  5.932265e-005 -2.506697e-005
 -1.105533e-005 -4.551723e-005  4.870504e-006 -3.027757e-005
 -3.530850e-006 -1.838498e-006  1.661077e-005 -2.973535e-005
  1.210806e-005 -4.059424e-005 -1.293599e-005 -1.363939e-005
  7.762905e-006  3.710857e-006  4.934951e-007 -3.461067e-006
  1.289051e-005 -1.903011e-005 -1.770780e-005  8.147554e-006
 -1.098445e-005  1.141147e-005 -2.239681e-005 -4.004526e-006
 -1.403290e-005 -1.462192e-005 -2.437355e-005 -1.082830e-005
 -1.517742e-005  4.863344e-006 -2.675311e-005 -6.430350e-006
 -4.045530e-006 -1.033671e-005 -1.164802e-005 -1.027415e-005
 -1.053745e-005  1.171219e-005 -1.880458e-005 -4.685572e-006
  4.467215e-006  2.818777e-006 -8.226830e-006  2.467348e-007
 -4.114724e-006  1.060915e-005 -1.816402e-005  9.911792e-007
 -3.235551e-006  5.861022e-006 -1.508717e-006 -9.094867e-006
 -2.294009e-006  9.930219e-006 -1.080534e-005  2.725543e-006
  1.213532e-005

  3.047141e-004  8.265957e-005 -1.736485e-004  2.344062e-004
 -8.835703e-005  8.572560e-008 -4.333973e-005  3.604279e-005
 -9.948389e-005  7.567927e-006 -4.353293e-005  1.328779e-005
 -1.094270e-004  1.628966e-005  2.219623e-005 -7.253052e-005
 -4.595930e-005  3.409568e-005  2.971113e-006 -4.025446e-005
  1.315766e-005  3.752216e-005  1.591571e-005 -1.623014e-005
  3.359702e-005  2.895388e-005  2.868055e-006  1.288120e-005
  2.065201e-005  3.129882e-005  1.010076e-005  7.311935e-006
  1.041871e-005  1.508793e-005 -5.648340e-007  4.228221e-006
  8.093699e-006  9.691694e-006  8.505884e-006  5.111912e-006
  1.327308e-005 -1.137272e-006  1.412405e-005  7.472885e-006
  7.039708e-006  9.592484e-006  1.875907e-005  7.372686e-006
  6.114972e-006  4.785867e-006  1.166265e-005  3.564018e-006
 -4.569795e-007  4.982115e-006  4.932063e-006  1.253078e-006
 -2.328832e-007 -8.706356e-006  5.804895e-006 -6.374930e-006
 -9.386628e-007 -4.255115e-006  7.928125e-006 -1.360269e-006
  3.751049e-006 -8.385229e-006  6.831465e-006 -7.781822e-006
 -1.265207e-006 -5.608372e-006  5.180764e-006 -2.741061e-006
  6.947190e-006 -7.681294e-006  4.998635e-006 -2.649532e-006
 -1.626356e-006

 -2.192360e-004  2.888769e-005  2.497032e-005 -8.835703e-005
  3.623800e-004 -1.013145e-005 -3.939864e-005  1.170568e-004
  5.734345e-005 -5.608005e-006  1.519785e-005  7.337589e-005
  1.373026e-004  9.244327e-007 -3.794839e-005  1.315966e-004
 -1.147553e-005 -3.003344e-005 -1.246304e-005  8.421118e-005
  1.313861e-006 -2.893521e-005 -1.957572e-005  6.205119e-005
 -8.156750e-005 -3.783431e-005  9.335814e-006  2.964883e-006
 -3.069950e-005 -2.191937e-005  4.494642e-006  1.029594e-005
 -3.992252e-005 -2.185728e-005  1.761449e-005 -4.864191e-006
 -1.946213e-005 -8.778924e-006  7.551554e-006 -9.491761e-006
 -1.434920e-005 -1.093235e-005  1.208153e-005  8.222109e-006
 -2.091645e-007 -6.366193e-006  3.711664e-006 -2.424411e-006
 -1.460064e-005 -8.086922e-006  1.031607e-005  7.229991e-006
 -6.944625e-007 -4.758914e-006  4.308933e-006 -3.611057e-006
 -9.711914e-006 -2.126064e-006  1.023187e-005  1.179272e-005
  3.781947e-006 -1.731485e-006  5.277669e-007  1.824286e-006
 -1.512570e-005 -3.398776e-007  8.531279e-006  3.913072e-006
  1.204442e-006 -2.243415e-008 -2.183350e-006  2.463382e-006
 -1.138464e-005 -3.205012e-007  7.405931e-006 -2.202006e-006
  4.799029e-007

  1.758852e-005 -6.327526e-006 -2.836131e-005  8.572560e-008
 -1.013145e-005  2.747354e-005  1.172560e-005  1.747571e-007
  4.855009e-006  8.122616e-006 -2.409454e-005 -4.883330e-006
 -1.337787e-005  1.319394e-005  1.787176e-006 -1.320476e-005
  1.128680e-005  5.601716e-006 -8.804747e-006  4.183047e-006
  1.602015e-006  1.243864e-005 -5.307145e-007 -6.629454e-006
  4.212817e-006  3.245975e-006 -2.384472e-006  2.315654e-006
  5.862410e-006  1.225342e-005 -6.992909e-007  2.872657e-006
  2.060969e-006  2.082152e-006 -1.333162e-006  6.757239e-009
 -1.867139e-006  8.298481e-006 -1.069973e-006 -9.099061e-007
  1.566171e-006  4.379566e-007  8.337978e-007 -3.190452e-006
 -1.102612e-007  4.761375e-006 -6.908038e-008 -2.710595e-008
  5.641404e-006  4.529920e-007  3.711231e-006  2.887599e-007
  8.090270e-007  4.322212e-006  6.455348e-008  3.100499e-006
  4.242705e-006  6.708790e-007  3.088629e-006  2.487472e-006
 -3.236686e-006  2.776426e-006 -3.587119e-007 -1.612381e-007
 -7.467048e-007  4.944477e-007  1.686414e-006 -2.075515e-006
 -1.727021e-006  3.334608e-007 -2.896823e-007 -4.662621e-008
  1.542757e-006  1.097874e-006  1.330905e-006 -1.167539e-006
 -2.178337e-006

  3.812622e-005 -9.980661e-005  8.144772e-005 -4.333973e-005
 -3.939864e-005  1.172560e-005  7.689763e-005 -4.117847e-005
  3.239383e-005 -1.111339e-006  2.174754e-005 -2.414321e-005
  9.588047e-006  4.778382e-006  1.537519e-005 -4.690347e-006
  2.802408e-005 -7.050897e-006  2.750608e-006 -2.735110e-006
 -1.416675e-005  1.384756e-007  3.648153e-006 -2.315984e-005
  2.173243e-006 -5.335012e-006 -3.813367e-006 -1.824587e-005
  4.869499e-006 -2.109399e-006 -8.409556e-007 -9.095430e-006
  1.529863e-005  4.125435e-007 -1.636973e-006 -1.717083e-006
  5.999417e-006  5.866505e-006 -6.285355e-006  5.006751e-006
  4.749046e-006  3.439745e-006 -9.279787e-006 -6.477522e-007
 -8.630323e-006  1.771278e-006 -1.153004e-005 -4.371411e-006
 -2.906180e-007 -1.610593e-006 -6.047834e-006 -3.282391e-006
 -2.345796e-006  2.160413e-006 -4.305950e-006 -1.346905e-006
  2.002338e-006  3.386494e-006 -1.630448e-006  2.664730e-007
 -8.512118e-007  6.923084e-006 -3.842025e-006  1.491066e-006
 -8.338104e-007  4.078154e-006 -4.570427e-006 -1.580162e-006
 -2.271822e-006  3.160252e-006 -2.615295e-006 -1.241286e-007
  1.320089e-006  2.987011e-006 -1.515704e-006  3.200952e-007
  2.294659e-007

 -5.384667e-005  5.900436e-005 -4.794653e-005  3.604279e-005
  1.170568e-004  1.747571e-007 -4.117847e-005  1.060583e-004
 -1.886706e-005  4.737183e-006 -9.873360e-006  4.924072e-005
 -3.190850e-005  3.165193e-006 -8.028430e-006  1.644749e-005
 -4.806888e-005  4.199628e-006  4.944211e-006  3.912318e-006
 -7.786730e-006  5.526374e-006  3.427770e-006  1.142613e-005
 -1.814616e-005  5.689345e-006  1.249220e-005  4.817963e-006
 -5.368244e-006  9.775595e-006  6.731681e-006  8.353820e-006
 -1.032574e-005  5.267934e-006  9.205897e-006  2.416471e-006
 -9.412548e-006  4.288494e-006  6.294950e-006 -4.207020e-006
 -2.519768e-006  1.519497e-006  1.079483e-005  6.192163e-006
  4.007514e-007  1.955960e-006  8.269283e-006 -2.265426e-006
 -4.429313e-006  2.329152e-006  1.023485e-005  2.955154e-006
  7.901011e-007 -1.316847e-007  4.006683e-006 -3.752340e-006
 -3.018999e-006 -2.923976e-006  8.697146e-006  1.866244e-006
  2.867793e-006 -2.289302e-006  6.351488e-006 -2.262498e-006
 -3.796222e-006 -1.111306e-006  8.142684e-006 -1.787480e-006
  2.017759e-006 -1.658837e-006  3.961159e-006 -1.691090e-006
 -1.069676e-006 -5.177737e-007  5.446907e-006 -2.232305e-006
  5.001639e-007

  7.560287e-005 -4.498424e-005  5.110247e-005 -9.948389e-005
  5.734345e-005  4.855009e-006  3.239383e-005 -1.886706e-005
  1.389122e-004  1.199424e-005 -5.910031e-006  4.395005e-005
  8.038822e-005 -1.191259e-005 -2.263012e-005  7.409315e-005
  4.567370e-005 -1.808582e-005 -2.213118e-005  6.441269e-005
 -2.965798e-005 -3.122149e-005 -1.352680e-005  1.203529e-005
 -4.170466e-005 -2.107824e-005 -5.818976e-006 -1.256916e-005
 -2.523591e-005 -2.110425e-005  7.135538e-007 -1.003256e-005
 -3.708765e-006 -6.450302e-006  2.304380e-006 -3.255953e-007
 -4.433492e-006 -3.588539e-007  1.250542e-006  1.769701e-007
 -5.675343e-006  4.849527e-006 -1.152249e-005  1.836498e-007
 -6.891638e-006 -5.566809e-006 -7.386804e-006 -2.047568e-006
 -4.637771e-006 -2.797412e-006 -5.197148e-006  8.282198e-007
 -1.799634e-006 -1.665749e-006  4.958519e-006  1.509669e-006
 -1.511174e-006  8.425197e-006 -2.058978e-007  4.812719e-006
 -7.529184e-007  6.002874e-006 -2.251583e-007  4.334983e-006
 -1.483611e-006  6.016039e-006 -4.756458e-006  9.356481e-006
 -3.140647e-006  1.951288e-006  3.667655e-008  1.975156e-006
 -9.582700e-006  3.113732e-006 -1.692947e-006 -1.377397e-006
 -2.188695e-006

  5.334638e-005  4.246021e-005 -1.866880e-005  7.567927e-006
 -5.608005e-006  8.122616e-006 -1.111339e-006  4.737183e-006
  1.199424e-005  4.155252e-005 -5.148439e-007  1.168803e-006
 -7.213597e-006  1.673556e-005 -9.481983e-006 -6.717116e-006
  1.036441e-005  2.704208e-005 -7.154933e-006  8.124014e-006
  9.461008e-006  3.664617e-006 -8.030339e-006  6.454172e-006
 -2.065459e-006  1.195366e-005  3.508330e-006  4.509924e-007
  2.301545e-006  6.029416e-006  3.217652e-006  3.777028e-006
 -1.958789e-006  1.019201e-005  2.054827e-006 -2.415088e-006
  1.490532e-006  2.220029e-006  4.775213e-006  9.309776e-007
  5.554308e-007  5.442735e-006  2.939286e-006  1.674673e-007
  4.835343e-006  6.873439e-007  7.244127e-006  5.718045e-006
 -2.248626e-006  4.680270e-006  1.854896e-006 -1.967439e-006
 -2.166866e-006 -1.225762e-006  4.030032e-006 -4.335520e-007
 -4.493424e-007 -8.334690e-007  1.125275e-006  2.911305e-008
 -7.044003e-008 -1.944281e-006  6.267807e-006 -1.111021e-006
 -1.650529e-006  8.306353e-007  1.563735e-007  1.273013e-007
  6.048379e-007 -1.495019e-006  2.411829e-006 -4.001205e-007
 -1.800593e-006 -7.734207e-007 -1.767998e-006  6.117849e-007
 -1.365890e-006

 -8.167901e-005 -2.717609e-005  1.439030e-004 -4.353293e-005
  1.519785e-005 -2.409454e-005  2.174754e-005 -9.873360e-006
 -5.910031e-006 -5.148439e-007  7.334576e-005 -1.883516e-005
  1.296690e-005 -6.610846e-006  7.871870e-006 -3.100445e-006
 -7.964621e-006  2.380624e-006  2.683797e-005 -2.070626e-005
  4.968544e-006 -1.210818e-005  2.304678e-006 -5.433377e-006
  1.034125e-006  4.785813e-006  9.710266e-006 -1.148105e-005
  4.948166e-006 -1.193366e-005 -2.811537e-006 -4.425930e-006
  1.667294e-006  4.257760e-006  2.787115e-007 -2.756670e-006
  6.200155e-006 -9.921567e-006 -4.818187e-006  1.985173e-006
 -3.729213e-006  3.612920e-006 -4.218028e-006 -4.518331e-007
 -2.046048e-006 -5.071336e-006 -5.033679e-006 -3.287095e-006
 -8.156580e-006  3.455997e-006 -9.713410e-006 -3.435962e-006
 -9.897500e-007 -5.411570e-006 -5.260423e-006 -5.611072e-006
 -5.956425e-006  1.309717e-006 -7.265559e-006 -3.595208e-006
  3.495846e-006 -7.371721e-007 -1.739627e-006 -1.310389e-006
 -2.582515e-006  3.069981e-006 -7.011553e-006 -1.656455e-006
  1.261769e-006  1.725535e-006 -1.902702e-006 -2.824022e-006
  6.403860e-008  1.545839e-006 -5.307925e-006  1.779879e-006
  4.921694e-006

  1.644210e-005  2.708347e-005 -4.492100e-005  1.328779e-005
  7.337589e-005 -4.883330e-006 -2.414321e-005  4.924072e-005
  4.395005e-005  1.168803e-006 -1.883516e-005  8.610383e-005
  1.120427e-005 -6.740664e-006 -1.571555e-005  4.540072e-005
 -4.516726e-005 -1.029275e-005 -8.017213e-006  2.579737e-005
 -3.140818e-005 -1.129018e-005 -1.058176e-006  1.082082e-006
 -3.974820e-005 -7.661044e-006  8.274320e-006 -7.787266e-006
 -1.521259e-005 -3.670304e-007  6.865563e-006 -7.400656e-006
 -6.049621e-006  2.656084e-007  7.925136e-006  4.400136e-006
 -2.081410e-006  3.992759e-006  4.303357e-006 -1.147747e-006
 -4.387800e-006  1.477299e-006  2.742225e-006  6.536075e-006
 -4.545936e-006 -1.061100e-006  1.933783e-006 -5.664466e-006
 -5.882819e-006 -7.418385e-007  5.655647e-006  2.741730e-006
  1.368407e-006 -1.025972e-006  3.633296e-006 -2.480198e-006
 -2.506091e-006  9.620807e-007  7.027745e-006  3.008842e-006
  2.298734e-006  1.521362e-006  1.929289e-006  4.702352e-007
 -1.812250e-006  6.828226e-007  3.191421e-006  3.677805e-006
  3.133202e-007 -1.166861e-006  3.500408e-007  1.454732e-006
 -5.401286e-006 -9.746922e-007  3.062674e-006 -3.518778e-006
 -3.700032e-006

 -9.288535e-005 -3.613052e-005  4.874354e-005 -1.094270e-004
  1.373026e-004 -1.337787e-005  9.588047e-006 -3.190850e-005
  8.038822e-005 -7.213597e-006  1.296690e-005  1.120427e-005
  1.590763e-004 -6.908434e-006 -2.796722e-005  1.157233e-004
  5.560845e-005 -3.262215e-005 -2.315840e-005  8.163187e-005
 -7.869099e-006 -3.767046e-005 -2.197903e-005  4.428763e-005
 -5.323456e-005 -4.344576e-005 -6.788828e-006  2.133301e-007
 -3.139268e-005 -3.444453e-005  3.898979e-007 -2.663220e-006
 -2.368670e-005 -2.522864e-005  6.843675e-006 -5.258650e-006
 -8.163284e-006 -1.353002e-005  2.037484e-006 -2.586833e-006
 -9.939927e-006 -1.159616e-005 -1.768630e-006  1.435148e-006
 -7.687836e-007 -1.010964e-005 -4.182952e-006  3.293467e-006
 -9.512853e-006 -1.092931e-005 -1.543034e-006  7.274317e-007
 -3.526778e-006 -5.350200e-006  1.916671e-006  8.810216e-007
 -3.882567e-006  9.899287e-007 -4.998132e-007  6.188103e-006
  8.444770e-007 -8.732976e-008 -4.670074e-006  5.188681e-006
 -4.413947e-006  7.837272e-007 -2.033985e-006  9.674846e-006
 -8.498644e-007  5.533585e-007 -5.469725e-006  5.162710e-006
 -1.078128e-005 -7.225604e-007 -9.101351e-007  8.016448e-007
 -9.862744e-007

  1.382217e-005  1.377455e-005 -4.592013e-005  1.628966e-005
  9.244327e-007  1.319394e-005  4.778382e-006  3.165193e-006
 -1.191259e-005  1.673556e-005 -6.610846e-006 -6.740664e-006
 -6.908434e-006  2.905670e-005  2.409375e-006 -1.213817e-005
  4.031538e-006  1.557693e-005 -1.230492e-005 -4.074486e-007
  1.279264e-005  1.551700e-005 -3.790895e-006  5.342896e-006
  4.188947e-006  4.327151e-006 -2.358463e-006  2.102545e-006
  2.235752e-006  1.370433e-005  1.461612e-006  2.596307e-006
  6.240873e-007  2.765032e-006 -2.470554e-006 -1.308820e-006
 -5.461655e-007  4.918598e-006  6.129967e-007 -1.876862e-006
  1.794311e-006 -1.877618e-006  3.929506e-006 -2.415440e-006
  3.169692e-006  4.570822e-006  3.904802e-006  8.444828e-007
  3.608285e-006  9.369563e-007  3.732544e-006 -6.474329e-007
  1.998851e-006  2.896469e-006 -8.332302e-007  2.462537e-006
  2.883529e-006 -2.647748e-006  2.661747e-006  1.476078e-006
 -1.669284e-006  1.685927e-006  4.470822e-007 -9.138955e-007
 -1.913841e-006 -2.492446e-007  6.821797e-007 -3.637199e-006
  6.684240e-007  8.800700e-008 -2.836077e-006  1.473937e-006
  2.225762e-006 -1.388416e-006 -4.876727e-007 -2.705101e-007
 -2.548664e-006

  2.668870e-005 -2.192453e-005  1.135035e-005  2.219623e-005
 -3.794839e-005  1.787176e-006  1.537519e-005 -8.028430e-006
 -2.263012e-005 -9.481983e-006  7.871870e-006 -1.571555e-005
 -2.796722e-005  2.409375e-006  1.825492e-005 -2.769509e-005
 -4.987317e-006  4.512258e-006  1.073035e-005 -2.066588e-005
  9.971630e-007  1.212228e-005  9.353037e-006 -1.501515e-005
  1.369890e-005  8.963487e-006  1.112147e-007 -3.326155e-006
  8.343818e-006  8.015012e-006 -9.352331e-007 -1.936285e-006
  7.385803e-006  3.496373e-006 -2.933992e-006 -7.626925e-007
  2.322644e-006  2.992205e-006 -1.609998e-006 -4.272443e-007
  4.218675e-006  1.756468e-006 -1.191959e-007 -3.553294e-007
 -4.666053e-007  3.986288e-006 -1.509181e-006 -1.245271e-006
  2.720691e-006  1.441086e-006 -1.529165e-006  4.943529e-007
 -5.280923e-007  1.983621e-006 -2.263424e-006 -1.133204e-006
 -3.418633e-007 -2.449376e-007 -4.856064e-007 -2.474104e-006
 -5.788814e-007  1.786330e-006 -7.967654e-007 -1.418867e-006
  9.573317e-007  1.064650e-007 -4.294091e-007 -3.329232e-006
  4.484260e-007  1.105038e-006 -4.269741e-007 -4.359007e-007
  3.910045e-006 -4.862609e-008  7.417294e-008  7.127310e-007
  5.471499e-007

 -7.331647e-005 -1.481699e-005  7.521140e-006 -7.253052e-005
  1.315966e-004 -1.320476e-005 -4.690347e-006  1.644749e-005
  7.409315e-005 -6.717116e-006 -3.100445e-006  4.540072e-005
  1.157233e-004 -1.213817e-005 -2.769509e-005  1.264326e-004
  2.441535e-005 -3.178856e-005 -1.950645e-005  7.915151e-005
 -4.094550e-005 -3.512009e-005 -1.433730e-005  3.364935e-005
 -6.178857e-005 -3.784501e-005  1.117699e-006 -3.118951e-006
 -3.912330e-005 -2.799317e-005  7.768283e-006 -5.846833e-006
 -2.115990e-005 -1.787725e-005  1.388993e-005 -1.897908e-006
 -1.140511e-005 -6.833716e-006  6.280356e-006 -3.247349e-006
 -8.353700e-006 -6.941826e-006  1.976719e-006  6.205350e-006
 -3.615281e-006 -8.736150e-006 -8.138419e-007  1.264633e-006
 -1.175660e-005 -9.162922e-006  4.279747e-006  3.216010e-007
 -4.875767e-006 -5.072025e-006  5.704592e-006 -2.881181e-006
 -3.655284e-006  7.533526e-007  5.365244e-006  4.375203e-006
  2.948758e-006 -1.647657e-007  5.141855e-007  3.838497e-006
 -1.258047e-006  1.433286e-006  2.088083e-006  1.112149e-005
  2.073103e-007 -7.646010e-007 -1.869725e-006  3.981625e-006
 -1.119307e-005 -8.288553e-007  1.357985e-006 -6.684319e-007
 -1.420554e-006

  7.522103e-005 -3.068278e-005  1.729282e-005 -4.595930e-005
 -1.147553e-005  1.128680e-005  2.802408e-005 -4.806888e-005
  4.567370e-005  1.036441e-005 -7.964621e-006 -4.516726e-005
  5.560845e-005  4.031538e-006 -4.987317e-006  2.441535e-005
  8.593430e-005 -4.761458e-008 -1.904061e-005  4.498124e-005
  1.179150e-005 -9.979802e-006 -1.231651e-005  2.290103e-005
  1.425388e-006 -1.250377e-005 -1.257987e-005  1.168219e-005
 -9.843142e-006 -1.305272e-005 -2.199575e-006  4.907839e-006
 -6.837806e-006 -8.636412e-006 -3.010235e-006 -3.768716e-006
 -5.508649e-006 -4.828835e-006  1.307019e-006 -1.442704e-007
 -2.094252e-007 -2.958139e-006 -4.037760e-006 -3.195785e-006
  3.295126e-006 -2.445671e-006 -9.413647e-007  9.330582e-006
  1.745296e-006 -3.774385e-006 -3.687478e-006 -5.066222e-007
 -4.721550e-006 -6.217738e-007  2.581571e-006  4.283415e-006
  1.415320e-006  8.786372e-007 -3.623252e-006  1.598167e-006
 -3.390033e-006 -2.131497e-007  1.563112e-007  2.677940e-006
  7.946251e-007  4.097122e-007 -2.740055e-006  4.155588e-006
 -1.791708e-006  8.733924e-008  1.278850e-007  1.892126e-006
 -2.486688e-006  3.434661e-007 -1.954146e-006  2.524856e-006
  2.868405e-007

  5.753056e-005  4.197575e-005 -2.247807e-005  3.409568e-005
 -3.003344e-005  5.601716e-006 -7.050897e-006  4.199628e-006
 -1.808582e-005  2.704208e-005  2.380624e-006 -1.029275e-005
 -3.262215e-005  1.557693e-005  4.512258e-006 -3.178856e-005
 -4.761458e-008  2.984542e-005  2.472901e-006 -1.105627e-005
  1.536328e-005  1.397613e-005 -4.992744e-007 -1.215925e-006
  1.108768e-005  1.990786e-005  2.895583e-006  2.463003e-006
  8.340293e-006  1.221465e-005  8.756562e-007  3.679414e-006
  7.640324e-007  1.137289e-005 -1.377200e-006 -2.947560e-006
  1.842215e-006  2.413040e-006  3.842889e-006 -1.429449e-006
  3.323213e-006  5.512705e-006  4.265462e-006 -5.414240e-007
  6.599601e-006  3.563225e-006  7.380453e-006  5.077145e-006
  1.393189e-006  5.955508e-006  1.141871e-006 -5.757995e-008
 -1.366680e-006  1.701705e-007  2.267393e-006 -5.507085e-007
 -9.875846e-007 -1.349232e-006  3.421480e-007 -2.037136e-006
 -5.658562e-007 -1.835029e-006  5.243900e-006 -2.587399e-006
 -1.945760e-007 -2.104471e-008  5.198501e-007 -2.356202e-006
  1.639985e-006 -9.361248e-007  2.218522e-006 -3.995326e-007
  1.990816e-006 -1.152178e-006 -1.459807e-006  1.570086e-006
 -8.721891e-007

 -3.112982e-005 -6.269052e-006  5.932265e-005  2.971113e-006
 -1.246304e-005 -8.804747e-006  2.750608e-006  4.944211e-006
 -2.213118e-005 -7.154933e-006  2.683797e-005 -8.017213e-006
 -2.315840e-005 -1.230492e-005  1.073035e-005 -1.950645e-005
 -1.904061e-005  2.472901e-006  2.499263e-005 -2.510660e-005
 -9.518026e-007  2.450064e-006  9.362250e-006 -1.442591e-005
  8.336711e-006  1.133429e-005  7.944266e-006 -4.875042e-006
  1.012640e-005  8.589538e-007 -1.693903e-006  2.745267e-007
  3.036590e-006  5.543113e-006  7.808640e-007 -1.222904e-006
  2.135200e-006 -1.934709e-006 -1.252682e-006 -7.705565e-008
  2.748772e-007  4.462663e-006  2.891928e-007  8.024141e-008
 -4.762595e-007  9.303405e-008 -1.295578e-006 -1.856986e-006
 -2.069105e-006  3.546953e-006 -2.818662e-006 -7.109994e-007
 -5.518822e-007 -1.272216e-006 -1.703250e-006 -3.450879e-006
 -3.023923e-006  1.083902e-006 -2.266508e-006 -3.176623e-006
  1.722780e-006 -1.266528e-006  2.737676e-007 -1.617081e-006
  4.672505e-008  5.292599e-007 -7.116719e-007 -1.713125e-006
  7.954169e-007  4.004666e-007  1.761679e-006 -2.603324e-006
  1.247316e-006  1.008400e-006 -5.070313e-007  4.766311e-007
  3.225273e-006

  1.214880e-005  2.170608e-006 -2.506697e-005 -4.025446e-005
  8.421118e-005  4.183047e-006 -2.735110e-006  3.912318e-006
  6.441269e-005  8.124014e-006 -2.070626e-005  2.579737e-005
  8.163187e-005 -4.074486e-007 -2.066588e-005  7.915151e-005
  4.498124e-005 -1.105627e-005 -2.510660e-005  7.699417e-005
 -1.447595e-005 -2.164831e-005 -1.557487e-005  3.254709e-005
 -4.267842e-005 -2.431952e-005 -2.614425e-006  8.467218e-006
 -2.721578e-005 -1.602619e-005  4.763836e-006 -3.666602e-007
 -2.027832e-005 -1.255429e-005  7.845102e-006 -1.597824e-006
 -9.525598e-006 -3.983145e-006  6.632380e-006 -3.149372e-006
 -5.393777e-006 -4.943519e-006  3.084895e-006  4.444680e-006
  1.350421e-006 -4.230589e-006  2.134563e-006  6.227422e-006
 -6.186288e-006 -6.405460e-006  3.642659e-006  2.109617e-006
 -5.556310e-006 -3.317182e-006  5.401056e-006  6.437987e-009
 -2.016609e-006 -9.231429e-007  4.212752e-006  4.760785e-006
 -6.872788e-007 -1.387974e-006  1.937991e-006  1.630345e-006
 -1.746133e-006 -2.256363e-007  2.573198e-006  7.763087e-006
  8.516640e-007 -1.527363e-006 -5.223139e-007  4.821141e-006
 -7.538700e-006 -1.495647e-006  1.568164e-006  7.349241e-007
 -3.223874e-006

 -3.033579e-006  3.019945e-005 -1.105533e-005  1.315766e-005
  1.313861e-006  1.602015e-006 -1.416675e-005 -7.786730e-006
 -2.965798e-005  9.461008e-006  4.968544e-006 -3.140818e-005
 -7.869099e-006  1.279264e-005  9.971630e-007 -4.094550e-005
  1.179150e-005  1.536328e-005 -9.518026e-007 -1.447595e-005
  4.857728e-005  1.051476e-005 -4.298388e-006  1.778700e-005
  2.468966e-005  8.935555e-006 -4.215978e-006  1.589109e-005
  1.307559e-005  6.368137e-006 -5.573772e-006  1.361619e-005
 -4.718745e-006  3.744487e-007 -8.316894e-006 -7.019774e-007
 -1.089097e-006 -5.340192e-006 -1.328876e-006 -7.902659e-007
 -1.324977e-006 -3.366578e-006  2.385614e-006 -4.069376e-006
  6.736736e-006  9.708661e-007  4.343880e-006  4.018475e-006
  3.629821e-006  2.109028e-006 -1.179284e-006  8.608711e-007
  3.029540e-006  4.408560e-007 -2.178795e-006  4.328307e-006
  4.335572e-008 -2.824781e-006 -3.774664e-006  4.630579e-007
 -1.595894e-006 -2.903043e-006 -8.642352e-007 -3.270419e-007
 -2.853905e-006 -2.876647e-006 -7.578097e-007 -4.326969e-006
  4.818052e-007 -3.339551e-007 -3.807727e-007  2.422657e-007
  2.750274e-006 -9.428401e-007 -8.135674e-007  1.101967e-006
  5.501341e-007

  2.866619e-005  1.062669e-005 -4.551723e-005  3.752216e-005
 -2.893521e-005  1.243864e-005  1.384756e-007  5.526374e-006
 -3.122149e-005  3.664617e-006 -1.210818e-005 -1.129018e-005
 -3.767046e-005  1.551700e-005  1.212228e-005 -3.512009e-005
 -9.979802e-006  1.397613e-005  2.450064e-006 -2.164831e-005
  1.051476e-005  2.390896e-005  6.051772e-006 -8.870631e-006
  1.660205e-005  1.362795e-005 -1.849140e-006  1.160107e-006
  1.116138e-005  1.853783e-005 -7.795324e-007  4.337460e-006
  5.552878e-006  5.316891e-006 -4.269341e-006 -1.434190e-006
 -1.122686e-006  6.728961e-006  5.958234e-007 -3.206293e-006
  4.804663e-006  1.113568e-006  3.921447e-006 -2.972540e-006
  3.350908e-006  6.755023e-006  3.518250e-006 -4.636031e-007
  7.095171e-006  2.861455e-006  3.745699e-006  9.796344e-007
  3.015168e-006  4.678606e-006 -4.259083e-007  2.348673e-006
  2.710882e-006 -1.098371e-006  2.247905e-006 -5.129548e-007
 -1.544351e-006  1.278058e-006  6.827098e-007 -1.448637e-006
  3.416958e-007 -9.060031e-007  2.428331e-006 -4.398769e-006
  5.962600e-007  2.951164e-007  2.729605e-008 -8.623468e-008
  4.242463e-006 -5.300798e-007  1.278412e-006 -1.796761e-007
 -8.616817e-007

  1.018455e-005 -8.680990e-006  4.870504e-006  1.591571e-005
 -1.957572e-005 -5.307145e-007  3.648153e-006  3.427770e-006
 -1.352680e-005 -8.030339e-006  2.304678e-006 -1.058176e-006
 -2.197903e-005 -3.790895e-006  9.353037e-006 -1.433730e-005
 -1.231651e-005 -4.992744e-007  9.362250e-006 -1.557487e-005
 -4.298388e-006  6.051772e-006  8.115107e-006 -1.133189e-005
  7.365759e-006  6.060614e-006  2.276829e-006 -2.670789e-006
  5.372888e-006  5.136297e-006  3.768022e-007 -6.005707e-007
  5.098688e-006  3.068958e-006 -8.097447e-007  1.197718e-006
  9.118889e-007  2.279546e-006 -7.404185e-007  2.946161e-007
  1.264457e-006  1.612127e-006 -1.568710e-009  1.443861e-008
 -1.637958e-006  2.080553e-006 -6.875148e-007 -2.021231e-006
  8.403365e-007  1.062582e-006 -3.093370e-007  5.142926e-008
  6.567511e-008  1.200275e-006 -7.732697e-007 -1.218932e-006
 -5.151409e-007  1.915272e-007  1.430442e-007 -1.869670e-006
  1.744557e-007  9.545808e-007 -1.033503e-007 -7.985031e-007
  7.697231e-007 -9.208492e-008  2.330615e-007 -1.758294e-006
 -1.255466e-007  4.478284e-007  5.772812e-007 -1.321006e-006
  1.630173e-006  3.069356e-008  7.554770e-007 -6.033646e-007
  1.081685e-006

 -2.884296e-005  3.146692e-005 -3.027757e-005 -1.623014e-005
  6.205119e-005 -6.629454e-006 -2.315984e-005  1.142613e-005
  1.203529e-005  6.454172e-006 -5.433377e-006  1.082082e-006
  4.428763e-005  5.342896e-006 -1.501515e-005  3.364935e-005
  2.290103e-005 -1.215925e-006 -1.442591e-005  3.254709e-005
  1.778700e-005 -8.870631e-006 -1.133189e-005  3.921738e-005
 -1.044704e-005 -1.122514e-005 -3.333962e-006  1.665250e-005
 -1.545964e-005 -8.182489e-006  9.849099e-007  9.702488e-006
 -1.751139e-005 -8.060505e-006  3.898235e-007 -1.109981e-006
 -1.058182e-005 -8.319269e-006  4.090479e-006 -4.130096e-006
 -5.451517e-006 -6.118586e-006  4.646480e-006  5.408650e-007
  5.004043e-006 -3.978732e-006  5.569244e-006  5.334273e-006
 -3.167007e-006 -2.514258e-006  3.097632e-006  8.805262e-007
 -1.919246e-007 -2.426121e-006  2.583368e-006  2.434577e-006
 -1.685206e-006 -2.497794e-006  8.728774e-007  1.963447e-006
  3.653307e-007 -3.164616e-006  1.182187e-006  1.638747e-006
 -1.593884e-006 -2.023668e-006  1.414128e-006  3.115701e-006
  1.343220e-006 -1.333505e-006 -2.766410e-007  3.285024e-006
 -3.700427e-006 -1.752394e-006  1.403956e-007  6.791928e-007
 -1.257231e-006

  4.204240e-005  1.668826e-006 -3.530850e-006  3.359702e-005
 -8.156750e-005  4.212817e-006  2.173243e-006 -1.814616e-005
 -4.170466e-005 -2.065459e-006  1.034125e-006 -3.974820e-005
 -5.323456e-005  4.188947e-006  1.369890e-005 -6.178857e-005
  1.425388e-006  1.108768e-005  8.336711e-006 -4.267842e-005
  2.468966e-005  1.660205e-005  7.365759e-006 -1.044704e-005
  4.331927e-005  1.583448e-005 -4.265717e-006  9.056647e-006
  1.904864e-005  1.111930e-005 -4.790140e-006  7.978434e-006
  1.012449e-005  6.241199e-006 -9.607633e-006  1.895249e-006
  2.336100e-006  4.962001e-007 -4.590815e-006  1.635021e-006
  2.950559e-006  2.712763e-007 -2.221072e-006 -5.961248e-006
  2.306961e-006  2.896426e-006  6.331433e-007  4.098252e-007
  7.828073e-006  3.519315e-006 -2.880932e-006 -1.496635e-006
  3.897040e-006  3.018327e-006 -3.194029e-006  4.111316e-006
  3.764177e-006 -6.112660e-007 -4.951102e-006 -2.714391e-006
 -1.471091e-006 -2.819124e-007 -1.251520e-006  5.908299e-007
  2.324638e-006 -1.457617e-006 -2.582395e-006 -4.968680e-006
 -2.213915e-006  8.917718e-008  9.699764e-007 -3.296965e-006
  5.708450e-006  5.453428e-007 -1.463309e-006 -2.318056e-008
  2.396046e-006

  3.706496e-005  2.508982e-005 -1.838498e-006  2.895388e-005
 -3.783431e-005  3.245975e-006 -5.335012e-006  5.689345e-006
 -2.107824e-005  1.195366e-005  4.785813e-006 -7.661044e-006
 -4.344576e-005  4.327151e-006  8.963487e-006 -3.784501e-005
 -1.250377e-005  1.990786e-005  1.133429e-005 -2.431952e-005
  8.935555e-006  1.362795e-005  6.060614e-006 -1.122514e-005
  1.583448e-005  2.055409e-005  3.693324e-006 -5.688140e-007
  1.184280e-005  1.200498e-005 -9.959893e-007  2.738950e-006
  5.100015e-006  1.105106e-005 -2.875783e-006 -7.859326e-007
  1.747788e-006  2.770830e-006  1.081845e-006 -1.206101e-006
  2.359625e-006  6.121487e-006  1.627243e-006 -1.865990e-006
  3.230394e-006  3.544584e-006  3.856649e-006  8.311678e-007
  2.676541e-006  5.890324e-006 -3.895060e-007  7.668238e-008
  4.616244e-007  1.118504e-006  8.706164e-007 -7.500985e-007
 -6.240109e-007  5.260938e-007 -7.275163e-007 -2.682982e-006
 -1.892162e-007 -5.526766e-007  3.149154e-006 -2.311198e-006
  7.966124e-007  3.670848e-007 -1.202722e-007 -2.713075e-006
  7.845290e-007 -1.750824e-007  2.483974e-006 -1.948538e-006
  2.740427e-006  5.297561e-008 -7.503293e-007  6.187934e-007
  7.537474e-007

 -2.256876e-005  9.549793e-006  1.661077e-005  2.868055e-006
  9.335814e-006 -2.384472e-006 -3.813367e-006  1.249220e-005
 -5.818976e-006  3.508330e-006  9.710266e-006  8.274320e-006
 -6.788828e-006 -2.358463e-006  1.112147e-007  1.117699e-006
 -1.257987e-005  2.895583e-006  7.944266e-006 -2.614425e-006
 -4.215978e-006 -1.849140e-006  2.276829e-006 -3.333962e-006
 -4.265717e-006  3.693324e-006  7.680351e-006 -1.264428e-006
  1.618168e-006  1.010092e-006  2.089203e-006 -1.128083e-007
 -1.694632e-006  3.660672e-006  3.758154e-006  5.985579e-007
  1.141842e-006 -7.325830e-008  8.290252e-007  9.883005e-007
 -1.715471e-006  2.035952e-006  2.415008e-006  1.768701e-006
 -6.592989e-007 -1.680061e-007  8.139935e-007 -9.159670e-008
 -4.022418e-006  1.409613e-006  5.151588e-007 -1.261030e-006
 -1.680722e-006 -1.627806e-006 -1.740580e-007 -2.824739e-006
 -1.787101e-006 -6.082719e-007  8.580451e-007 -8.207771e-007
  1.065435e-006 -1.167025e-006  1.111734e-006 -1.257534e-006
 -1.161702e-006 -2.151945e-008  5.088312e-007 -4.571756e-007
  8.035508e-007 -6.340748e-007  5.811793e-007 -8.242208e-007
 -1.048315e-006 -3.056856e-007  9.707201e-008 -6.900521e-007
  6.129466e-007

 -4.893225e-006  2.430789e-005 -2.973535e-005  1.288120e-005
  2.964883e-006  2.315654e-006 -1.824587e-005  4.817963e-006
 -1.256916e-005  4.509924e-007 -1.148105e-005 -7.787266e-006
  2.133301e-007  2.102545e-006 -3.326155e-006 -3.118951e-006
  1.168219e-005  2.463003e-006 -4.875042e-006  8.467218e-006
  1.589109e-005  1.160107e-006 -2.670789e-006  1.665250e-005
  9.056647e-006 -5.688140e-007 -1.264428e-006  1.941503e-005
 -1.077727e-006  1.046143e-006 -9.207755e-007  9.686219e-006
 -1.078615e-005 -2.915314e-006 -2.022405e-006  9.604009e-007
 -6.773399e-006 -4.259209e-006  6.724033e-007 -3.138678e-006
 -3.305543e-006 -4.886826e-006  3.900182e-006 -1.938419e-006
  4.760595e-006 -6.119301e-007  4.296345e-006  3.935875e-006
  1.846869e-006 -6.022655e-007  1.850782e-006  5.961584e-007
  9.441038e-007 -4.716216e-007 -7.523258e-008  3.010046e-006
  1.258237e-006 -2.981388e-006 -7.753675e-007  9.280636e-007
 -7.819030e-007 -3.207169e-006  2.607679e-007  1.068379e-006
  2.003449e-007 -2.740026e-006  8.513640e-007  1.371779e-007
 -5.973172e-007 -1.863458e-006  4.227538e-007  3.313924e-007
  2.146588e-007 -1.259363e-006  4.285572e-007  2.491026e-007
 -3.135795e-007

  1.484645e-005  9.780867e-008  1.210806e-005  2.065201e-005
 -3.069950e-005  5.862410e-006  4.869499e-006 -5.368244e-006
 -2.523591e-005  2.301545e-006  4.948166e-006 -1.521259e-005
 -3.139268e-005  2.235752e-006  8.343818e-006 -3.912330e-005
 -9.843142e-006  8.340293e-006  1.012640e-005 -2.721578e-005
  1.307559e-005  1.116138e-005  5.372888e-006 -1.545964e-005
  1.904864e-005  1.184280e-005  1.618168e-006 -1.077727e-006
  1.919130e-005  9.005843e-006 -2.792779e-006  4.654607e-006
  8.357394e-006  5.452563e-006 -3.273534e-006  1.980417e-006
  5.166612e-006  2.789217e-006 -2.811672e-006  3.616890e-006
  1.173813e-006  1.534461e-006 -7.318302e-007 -2.631795e-006
 -6.751376e-007  2.849246e-006 -1.858465e-007 -1.326154e-006
  3.249823e-006  2.348092e-006 -1.571440e-006 -7.426635e-007
  1.567822e-006  1.576202e-006 -1.859479e-006  3.591589e-007
  1.527389e-006 -2.607885e-007 -1.920177e-006 -7.410970e-007
 -4.450590e-007 -9.922004e-008 -4.455385e-007 -7.969440e-007
 -4.948059e-007 -5.983283e-007 -5.895656e-007 -3.880893e-006
 -1.018254e-006  2.231293e-007  7.033444e-007 -2.878270e-006
  3.198273e-006  7.017056e-007  1.155676e-007 -1.256535e-007
  1.933936e-006

  2.215495e-005  1.427223e-005 -4.059424e-005  3.129882e-005
 -2.191937e-005  1.225342e-005 -2.109399e-006  9.775595e-006
 -2.110425e-005  6.029416e-006 -1.193366e-005 -3.670304e-007
 -3.444453e-005  1.370433e-005  8.015012e-006 -2.799317e-005
 -1.305272e-005  1.221465e-005  8.589538e-007 -1.602619e-005
  6.368137e-006  1.853783e-005  5.136297e-006 -8.182489e-006
  1.111930e-005  1.200498e-005  1.010092e-006  1.046143e-006
  9.005843e-006  1.721483e-005  5.337132e-007  3.186979e-006
  4.593054e-006  6.251335e-006 -3.042978e-006  7.013326e-007
 -2.913702e-007  6.514896e-006  3.738478e-007 -1.713452e-006
  2.397997e-006  1.706983e-006  3.377622e-006 -2.095115e-006
  1.744141e-006  5.771682e-006  2.875702e-006 -1.160718e-006
  4.749112e-006  2.782172e-006  3.320414e-006  2.838327e-007
  2.580679e-006  3.698460e-006 -5.213907e-007  1.519595e-006
  2.369524e-006 -9.295198e-007  2.306208e-006 -5.028441e-008
 -1.211835e-006  1.230615e-006  5.714330e-007 -1.614936e-006
 -2.691739e-007 -6.983259e-007  1.834065e-006 -3.722543e-006
  5.866985e-007 -5.316532e-008 -1.571382e-007 -3.546324e-007
  2.779273e-006 -5.377310e-007  1.147850e-006 -1.231412e-006
 -8.512088e-007

  1.543384e-005  4.745218e-006 -1.293599e-005  1.010076e-005
  4.494642e-006 -6.992909e-007 -8.409556e-007  6.731681e-006
  7.135538e-007  3.217652e-006 -2.811537e-006  6.865563e-006
  3.898979e-007  1.461612e-006 -9.352331e-007  7.768283e-006
 -2.199575e-006  8.756562e-007 -1.693903e-006  4.763836e-006
 -5.573772e-006 -7.795324e-007  3.768022e-007  9.849099e-007
 -4.790140e-006 -9.959893e-007  2.089203e-006 -9.207755e-007
 -2.792779e-006  5.337132e-007  3.430540e-006 -9.192625e-007
 -2.413604e-007  1.185429e-006  2.704529e-006  5.112998e-007
  5.247598e-007  1.331508e-006  1.929364e-006  1.263663e-006
  5.347698e-007  4.708938e-007  1.571591e-006  2.552728e-006
 -5.313555e-007  2.243244e-007  1.353400e-006  1.097342e-006
 -2.508524e-006 -2.583158e-007  1.563827e-006 -4.487635e-007
 -1.764297e-006 -3.460710e-007  1.027544e-006 -1.239242e-006
 -9.640401e-007 -9.316660e-007  1.687882e-006 -4.465757e-007
  3.568869e-007 -1.392311e-007  1.369402e-006 -1.248221e-007
 -4.157913e-007 -2.821386e-007  1.013647e-006  8.546878e-008
  3.743929e-008 -3.776871e-007  3.714051e-007 -5.341028e-008
 -1.063170e-006 -7.644626e-007  5.618927e-007 -8.446531e-007
 -2.123864e-007

 -3.599472e-006  1.588351e-005 -1.363939e-005  7.311935e-006
  1.029594e-005  2.872657e-006 -9.095430e-006  8.353820e-006
 -1.003256e-005  3.777028e-006 -4.425930e-006 -7.400656e-006
 -2.663220e-006  2.596307e-006 -1.936285e-006 -5.846833e-006
  4.907839e-006  3.679414e-006  2.745267e-007 -3.666602e-007
  1.361619e-005  4.337460e-006 -6.005707e-007  9.702488e-006
  7.978434e-006  2.738950e-006 -1.128083e-007  9.686219e-006
  4.654607e-006  3.186979e-006 -9.192625e-007  1.144596e-005
 -3.701259e-006 -3.227708e-007 -1.311304e-006  2.185531e-006
 -5.857352e-006 -1.308960e-006  7.667842e-007 -3.170098e-007
 -3.592906e-006 -2.026258e-006  2.587901e-006 -2.816693e-006
  6.532598e-007  1.975887e-007  3.409421e-006  9.029583e-007
  1.342342e-006  1.538476e-007  1.894018e-006 -6.851729e-007
  1.093894e-006  2.230128e-007  1.343583e-006  1.353679e-006
  1.492845e-006 -9.577745e-007  4.119724e-007  5.819588e-007
  3.069346e-007 -1.374395e-006  1.048296e-006  8.001683e-007
  5.689989e-008 -1.325845e-006  1.055413e-006 -1.401002e-007
 -3.051367e-007 -8.799607e-007  1.268061e-006 -5.052705e-007
  1.383331e-007 -8.834543e-008  8.634728e-007  2.412460e-007
  7.051926e-007

  3.979896e-005 -1.964718e-005  7.762905e-006  1.041871e-005
 -3.992252e-005  2.060969e-006  1.529863e-005 -1.032574e-005
 -3.708765e-006 -1.958789e-006  1.667294e-006 -6.049621e-006
 -2.368670e-005  6.240873e-007  7.385803e-006 -2.115990e-005
 -6.837806e-006  7.640324e-007  3.036590e-006 -2.027832e-005
 -4.718745e-006  5.552878e-006  5.098688e-006 -1.751139e-005
  1.012449e-005  5.100015e-006 -1.694632e-006 -1.078615e-005
  8.357394e-006  4.593054e-006 -2.413604e-007 -3.701259e-006
  1.473052e-005  4.437078e-006 -2.546808e-006  3.231726e-006
  6.573890e-006  4.878920e-006 -2.325539e-006  5.221128e-006
  3.009861e-006  3.400052e-006 -4.523367e-006 -2.312837e-007
 -4.612221e-006  1.808162e-006 -3.339550e-006 -3.208641e-006
  1.728468e-006  7.935842e-007 -1.971528e-006 -1.152454e-006
  7.525337e-007  2.011332e-006 -6.150392e-007 -3.066734e-007
  1.397141e-006  1.887144e-006 -5.649499e-007 -1.492786e-006
 -2.236489e-007  2.982525e-006 -6.508943e-007 -3.275718e-007
  1.372479e-006  1.184703e-006 -1.368367e-006 -1.755593e-006
 -6.851326e-007  1.392151e-006  2.656557e-007 -1.543274e-006
  2.105288e-006  1.159327e-006 -2.855108e-007 -6.124466e-007
  1.118379e-006

  2.726578e-005  1.246260e-005  3.710857e-006  1.508793e-005
 -2.185728e-005  2.082152e-006  4.125435e-007  5.267934e-006
 -6.450302e-006  1.019201e-005  4.257760e-006  2.656084e-007
 -2.522864e-005  2.765032e-006  3.496373e-006 -1.787725e-005
 -8.636412e-006  1.137289e-005  5.543113e-006 -1.255429e-005
  3.744487e-007  5.316891e-006  3.068958e-006 -8.060505e-006
  6.241199e-006  1.105106e-005  3.660672e-006 -2.915314e-006
  5.452563e-006  6.251335e-006  1.185429e-006 -3.227708e-007
  4.437078e-006  8.233818e-006 -3.288174e-007  2.450921e-007
  2.635861e-006  2.539390e-006  5.371140e-007  1.054016e-006
  1.499504e-006  4.981273e-006  1.844676e-007  3.440946e-007
  4.466887e-007  1.589661e-006  1.414342e-006  2.174025e-007
 -4.352715e-007  3.720997e-006 -2.847667e-007 -9.754487e-007
 -4.120705e-007  3.982183e-007  4.959348e-007 -1.153211e-006
 -4.098903e-007  7.746610e-007 -1.286349e-007 -1.461034e-006
  2.430843e-007  1.862156e-007  2.019185e-006 -1.045866e-006
 -2.135882e-008  8.331859e-007 -4.997400e-007 -1.485547e-006
 -1.141964e-007 -5.685162e-008  1.490825e-006 -1.736486e-006
  6.514091e-007  3.826045e-007 -6.928070e-007 -6.730029e-007
  5.558696e-007

 -1.026892e-005  3.298395e-006  4.934951e-007 -5.648340e-007
  1.761449e-005 -1.333162e-006 -1.636973e-006  9.205897e-006
  2.304380e-006  2.054827e-006  2.787115e-007  7.925136e-006
  6.843675e-006 -2.470554e-006 -2.933992e-006  1.388993e-005
 -3.010235e-006 -1.377200e-006  7.808640e-007  7.845102e-006
 -8.316894e-006 -4.269341e-006 -8.097447e-007  3.898235e-007
 -9.607633e-006 -2.875783e-006  3.758154e-006 -2.022405e-006
 -3.273534e-006 -3.042978e-006  2.704529e-006 -1.311304e-006
 -2.546808e-006 -3.288174e-007  5.650662e-006 -6.401445e-007
  1.659157e-007  7.690776e-007  2.200607e-006  1.023604e-006
 -9.114195e-008  5.921109e-007  2.232974e-006  2.877943e-006
 -8.222599e-007 -6.323378e-007  7.146138e-007  1.388167e-006
 -3.697541e-006 -6.949506e-007  1.846572e-006 -5.238677e-007
 -3.016782e-006 -1.383108e-006  1.368991e-006 -2.302008e-006
 -1.441258e-006 -5.066717e-007  2.346474e-006 -6.870271e-008
  5.813503e-007 -6.911547e-007  1.460950e-006 -2.759627e-007
 -6.834651e-007  7.241384e-009  1.656522e-006  9.419352e-007
  2.781862e-007 -5.228921e-007  7.100686e-007  3.367076e-007
 -1.678151e-006 -4.007449e-007  8.031039e-007 -8.048238e-008
 -5.316071e-007

  1.707964e-006 -5.587987e-007 -3.461067e-006  4.228221e-006
 -4.864191e-006  6.757239e-009 -1.717083e-006  2.416471e-006
 -3.255953e-007 -2.415088e-006 -2.756670e-006  4.400136e-006
 -5.258650e-006 -1.308820e-006 -7.626925e-007 -1.897908e-006
 -3.768716e-006 -2.947560e-006 -1.222904e-006 -1.597824e-006
 -7.019774e-007 -1.434190e-006  1.197718e-006 -1.109981e-006
  1.895249e-006 -7.859326e-007  5.985579e-007  9.604009e-007
  1.980417e-006  7.013326e-007  5.112998e-007  2.185531e-006
  3.231726e-006  2.450921e-007 -6.401445e-007  5.596593e-006
  3.315382e-007  4.991733e-007 -9.445812e-007  3.261997e-006
 -3.319586e-006 -6.283415e-007 -1.141092e-006 -2.713441e-007
 -3.521459e-006 -5.111558e-007 -7.239023e-007 -1.824178e-006
 -7.060012e-007 -1.024196e-006 -6.225848e-008 -9.095737e-007
  4.020784e-007 -1.008826e-007  2.166155e-007 -1.501433e-007
  8.722425e-007 -9.279841e-008  3.758052e-007 -7.077748e-008
  2.246888e-007  6.469023e-007 -2.450282e-007  1.684912e-007
  7.383161e-007 -3.663382e-007 -3.006925e-007  1.788714e-007
 -3.172902e-007 -5.149259e-008  2.599625e-007 -6.014750e-007
  1.192871e-007  1.920340e-007  4.806522e-007 -5.348089e-007
  6.119030e-007

  1.891331e-005 -5.465066e-006  1.289051e-005  8.093699e-006
 -1.946213e-005 -1.867139e-006  5.999417e-006 -9.412548e-006
 -4.433492e-006  1.490532e-006  6.200155e-006 -2.081410e-006
 -8.163284e-006 -5.461655e-007  2.322644e-006 -1.140511e-005
 -5.508649e-006  1.842215e-006  2.135200e-006 -9.525598e-006
 -1.089097e-006 -1.122686e-006  9.118889e-007 -1.058182e-005
  2.336100e-006  1.747788e-006  1.141842e-006 -6.773399e-006
  5.166612e-006 -2.913702e-007  5.247598e-007 -5.857352e-006
  6.573890e-006  2.635861e-006  1.659157e-007  3.315382e-007
  9.058804e-006  1.087077e-006 -1.310814e-006  4.761379e-006
  3.256570e-006  1.653368e-006 -2.165093e-006  3.042890e-006
 -7.452830e-007  2.260628e-008 -1.930366e-006  6.290000e-007
 -1.828908e-006  4.442644e-007 -2.178448e-006 -1.352633e-007
 -1.205510e-006 -3.471632e-007 -1.523752e-006 -9.753186e-007
 -1.411444e-006 -2.950195e-007 -1.466425e-006 -9.771201e-007
 -3.229116e-007  9.575150e-008 -4.841369e-007 -8.485629e-007
 -8.571096e-007  1.420504e-007 -1.045128e-006 -1.491619e-006
 -1.864462e-007  5.439020e-007 -4.315372e-007 -1.017557e-006
  4.374682e-007  1.846237e-008 -7.912792e-007 -5.136153e-007
  6.902527e-007

  2.005930e-005 -3.913769e-006 -1.903011e-005  9.691694e-006
 -8.778924e-006  8.298481e-006  5.866505e-006  4.288494e-006
 -3.588539e-007  2.220029e-006 -9.921567e-006  3.992759e-006
 -1.353002e-005  4.918598e-006  2.992205e-006 -6.833716e-006
 -4.828835e-006  2.413040e-006 -1.934709e-006 -3.983145e-006
 -5.340192e-006  6.728961e-006  2.279546e-006 -8.319269e-006
  4.962001e-007  2.770830e-006 -7.325830e-008 -4.259209e-006
  2.789217e-006  6.514896e-006  1.331508e-006 -1.308960e-006
  4.878920e-006  2.539390e-006  7.690776e-007  4.991733e-007
  1.087077e-006  5.830057e-006  5.546990e-007  6.928059e-007
  2.288956e-006  2.006497e-006  2.057110e-007  1.827127e-007
 -1.315449e-006  2.970139e-006 -2.604294e-007 -8.570516e-007
  1.765568e-006  5.445309e-007  1.778519e-006  2.347240e-007
 -2.322214e-007  2.097195e-006  4.917766e-007 -1.163260e-010
  1.108889e-006  5.898539e-007  2.329262e-006  1.825859e-007
 -8.402772e-007  1.944476e-006  3.945524e-007 -5.232779e-007
 -2.332389e-008  5.146441e-007  1.205275e-006 -1.231086e-006
 -3.683333e-007  4.164002e-007  1.170194e-007 -2.076391e-007
  7.813794e-007  2.711926e-007  1.012047e-006 -8.953141e-007
 -8.362823e-007

  1.653687e-005  1.333472e-005 -1.770780e-005  8.505884e-006
  7.551554e-006 -1.069973e-006 -6.285355e-006  6.294950e-006
  1.250542e-006  4.775213e-006 -4.818187e-006  4.303357e-006
  2.037484e-006  6.129967e-007 -1.609998e-006  6.280356e-006
  1.307019e-006  3.842889e-006 -1.252682e-006  6.632380e-006
 -1.328876e-006  5.958234e-007 -7.404185e-007  4.090479e-006
 -4.590815e-006  1.081845e-006  8.290252e-007  6.724033e-007
 -2.811672e-006  3.738478e-007  1.929364e-006  7.667842e-007
 -2.325539e-006  5.371140e-007  2.200607e-006 -9.445812e-007
 -1.310814e-006  5.546990e-007  3.417299e-006 -7.474621e-007
  7.072004e-007  1.078389e-006  2.375570e-006  1.644623e-006
  1.650965e-006  4.970347e-007  2.694369e-006  2.421964e-006
 -1.070675e-006  2.714836e-007  1.644472e-006  8.362323e-007
 -1.723983e-006 -5.721054e-007  2.223087e-006 -7.036706e-007
 -1.493744e-006 -6.167747e-007  1.745246e-006 -5.090389e-007
  4.053893e-008 -8.883291e-007  2.224876e-006 -6.159641e-007
  6.277567e-008 -4.433476e-007  1.674597e-006  8.233963e-007
  9.948287e-007 -5.419331e-007  1.175380e-006  7.794437e-007
 -8.971685e-007 -8.835911e-007  6.815582e-007  3.978974e-007
 -4.576911e-007

  1.900810e-005 -6.025311e-006  8.147554e-006  5.111912e-006
 -9.491761e-006 -9.099061e-007  5.006751e-006 -4.207020e-006
  1.769701e-007  9.309776e-007  1.985173e-006 -1.147747e-006
 -2.586833e-006 -1.876862e-006 -4.272443e-007 -3.247349e-006
 -1.442704e-007 -1.429449e-006 -7.705565e-008 -3.149372e-006
 -7.902659e-007 -3.206293e-006  2.946161e-007 -4.130096e-006
  1.635021e-006 -1.206101e-006  9.883005e-007 -3.138678e-006
  3.616890e-006 -1.713452e-006  1.263663e-006 -3.170098e-007
  5.221128e-006  1.054016e-006  1.023604e-006  3.261997e-006
  4.761379e-006  6.928059e-007 -7.474621e-007  6.197055e-006
 -4.997636e-008  4.108765e-007 -1.687278e-006  2.298592e-006
 -3.628352e-006 -8.441634e-007 -1.269883e-006  1.410894e-007
 -2.821303e-006 -8.036334e-007 -8.497967e-007 -1.385267e-006
 -1.799338e-006 -5.802457e-007  1.002728e-007 -1.130693e-006
 -3.352465e-007 -4.919023e-008 -1.508500e-007 -4.910896e-007
  1.481620e-007  3.816305e-007  9.390872e-008  1.037506e-007
 -2.750968e-007 -1.145039e-008 -4.963645e-007 -1.734116e-007
 -6.579710e-007  2.327718e-007  3.779271e-007 -9.913627e-007
 -6.600106e-007  3.036995e-007  3.015491e-008 -7.621864e-007
  7.979442e-007

  2.935324e-005 -3.753898e-006 -1.098445e-005  1.327308e-005
 -1.434920e-005  1.566171e-006  4.749046e-006 -2.519768e-006
 -5.675343e-006  5.554308e-007 -3.729213e-006 -4.387800e-006
 -9.939927e-006  1.794311e-006  4.218675e-006 -8.353700e-006
 -2.094252e-007  3.323213e-006  2.748772e-007 -5.393777e-006
 -1.324977e-006  4.804663e-006  1.264457e-006 -5.451517e-006
  2.950559e-006  2.359625e-006 -1.715471e-006 -3.305543e-006
  1.173813e-006  2.397997e-006  5.347698e-007 -3.592906e-006
  3.009861e-006  1.499504e-006 -9.114195e-008 -3.319586e-006
  3.256570e-006  2.288956e-006  7.072004e-007 -4.997636e-008
  6.195513e-006  1.596418e-006  1.317037e-007  2.821519e-006
  2.206705e-006  1.617810e-006 -2.165208e-008  2.086742e-006
  8.594702e-007  8.203152e-007  4.731095e-007  1.292983e-006
 -8.239966e-007  1.237729e-006 -2.105988e-007  2.516364e-007
 -6.665164e-007 -8.886255e-008  2.382236e-007 -5.421670e-007
 -5.013791e-007  1.919726e-007  3.842115e-007 -2.205980e-007
 -7.528045e-008 -1.034813e-008  8.917394e-007 -1.017082e-006
  8.740783e-008  4.267345e-007  3.463537e-007  2.959378e-007
  9.036427e-007 -1.809207e-008  1.462196e-007  1.148957e-007
 -5.645722e-007

  1.510015e-005  1.788475e-006  1.141147e-005 -1.137272e-006
 -1.093235e-005  4.379566e-007  3.439745e-006  1.519497e-006
  4.849527e-006  5.442735e-006  3.612920e-006  1.477299e-006
 -1.159616e-005 -1.877618e-006  1.756468e-006 -6.941826e-006
 -2.958139e-006  5.512705e-006  4.462663e-006 -4.943519e-006
 -3.366578e-006  1.113568e-006  1.612127e-006 -6.118586e-006
  2.712763e-007  6.121487e-006  2.035952e-006 -4.886826e-006
  1.534461e-006  1.706983e-006  4.708938e-007 -2.026258e-006
  3.400052e-006  4.981273e-006  5.921109e-007 -6.283415e-007
  1.653368e-006  2.006497e-006  1.078389e-006  4.108765e-007
  1.596418e-006  5.544230e-006 -9.500567e-007  8.926553e-007
 -4.894187e-008  9.454998e-007 -9.130531e-007  3.224280e-007
 -7.107533e-007  2.427577e-006 -1.146938e-006 -1.098053e-007
 -1.034907e-006 -2.507488e-007  7.493918e-007 -1.144068e-006
 -8.815047e-007  1.887664e-006  1.767095e-007 -8.223497e-007
  1.619184e-007  5.544726e-007  1.210740e-006 -8.541755e-007
  1.279203e-007  1.292652e-006 -2.789372e-007  4.047964e-008
  5.335880e-007  2.618676e-007  1.364704e-006 -5.150748e-007
 -2.379391e-007  8.822291e-007 -3.820548e-007 -1.433438e-007
  4.641294e-007

 -6.703839e-006  1.649706e-005 -2.239681e-005  1.412405e-005
  1.208153e-005  8.337978e-007 -9.279787e-006  1.079483e-005
 -1.152249e-005  2.939286e-006 -4.218028e-006  2.742225e-006
 -1.768630e-006  3.929506e-006 -1.191959e-007  1.976719e-006
 -4.037760e-006  4.265462e-006  2.891928e-007  3.084895e-006
  2.385614e-006  3.921447e-006 -1.568710e-009  4.646480e-006
 -2.221072e-006  1.627243e-006  2.415008e-006  3.900182e-006
 -7.318302e-007  3.377622e-006  1.571591e-006  2.587901e-006
 -4.523367e-006  1.844676e-007  2.232974e-006 -1.141092e-006
 -2.165093e-006  2.057110e-007  2.375570e-006 -1.687278e-006
  1.317037e-007 -9.500567e-007  4.840791e-006  9.719032e-007
  2.219507e-006  1.177057e-006  3.358172e-006  1.712759e-006
 -7.707378e-007  2.056641e-007  3.248739e-006  6.659630e-008
 -6.349432e-007 -9.523984e-008  8.895260e-007 -3.403284e-007
 -2.432090e-007 -1.811755e-006  2.286750e-006  2.674894e-007
  6.883720e-008 -1.440817e-006  1.354943e-006 -6.625045e-007
 -7.246956e-007 -1.251978e-006  2.411847e-006 -3.567393e-007
  9.868347e-007 -9.324275e-007  3.905962e-007  8.489469e-007
 -3.377924e-007 -1.220563e-006  1.140563e-006 -1.516672e-008
 -8.176744e-007

  8.593471e-006  1.127555e-006 -4.004526e-006  7.472885e-006
  8.222109e-006 -3.190452e-006 -6.477522e-007  6.192163e-006
  1.836498e-007  1.674673e-007 -4.518331e-007  6.536075e-006
  1.435148e-006 -2.415440e-006 -3.553294e-007  6.205350e-006
 -3.195785e-006 -5.414240e-007  8.024141e-008  4.444680e-006
 -4.069376e-006 -2.972540e-006  1.443861e-008  5.408650e-007
 -5.961248e-006 -1.865990e-006  1.768701e-006 -1.938419e-006
 -2.631795e-006 -2.095115e-006  2.552728e-006 -2.816693e-006
 -2.312837e-007  3.440946e-007  2.877943e-006 -2.713441e-007
  3.042890e-006  1.827127e-007  1.644623e-006  2.298592e-006
  2.821519e-006  8.926553e-007  9.719032e-007  6.084608e-006
  2.898961e-007 -6.557847e-007  1.078305e-007  2.709408e-006
 -4.381096e-006 -5.562739e-007  1.064612e-006  8.368351e-007
 -2.969517e-006 -7.998437e-007  5.878563e-007 -1.689839e-006
 -2.844028e-006 -8.783857e-007  1.294491e-006 -6.320764e-007
  4.455316e-007 -5.787228e-007  1.079827e-006 -2.268402e-007
 -7.844978e-007 -4.466756e-007  1.458685e-006  4.222571e-007
  5.411630e-007  1.574902e-007  8.301991e-007  6.507768e-007
 -1.169524e-006 -2.389351e-007  6.548899e-007 -1.139740e-007
 -4.963313e-007

  2.757629e-006  1.702556e-005 -1.403290e-005  7.039708e-006
 -2.091645e-007 -1.102612e-007 -8.630323e-006  4.007514e-007
 -6.891638e-006  4.835343e-006 -2.046048e-006 -4.545936e-006
 -7.687836e-007  3.169692e-006 -4.666053e-007 -3.615281e-006
  3.295126e-006  6.599601e-006 -4.762595e-007  1.350421e-006
  6.736736e-006  3.350908e-006 -1.637958e-006  5.004043e-006
  2.306961e-006  3.230394e-006 -6.592989e-007  4.760595e-006
 -6.751376e-007  1.744141e-006 -5.313555e-007  6.532598e-007
 -4.612221e-006  4.466887e-007 -8.222599e-007 -3.521459e-006
 -7.452830e-007 -1.315449e-006  1.650965e-006 -3.628352e-006
  2.206705e-006 -4.894187e-008  2.219507e-006  2.898961e-007
  6.083643e-006  5.430861e-007  2.683738e-006  3.761971e-006
  1.390875e-006  1.243703e-006  5.931769e-007  1.805595e-006
  3.077565e-007 -9.274183e-008  4.112904e-008  1.428634e-006
 -1.210577e-006 -1.240085e-006 -6.734202e-007 -3.399570e-007
 -5.009183e-007 -1.905957e-006  8.493865e-007 -3.033447e-007
 -2.452857e-007 -9.029295e-007  6.204073e-007 -3.556280e-007
  7.085266e-007 -5.804411e-007  2.161452e-007  6.648265e-007
  4.927218e-007 -8.293446e-007 -5.529027e-007  8.805839e-007
 -3.999981e-007

  1.138213e-005  5.652936e-007 -1.462192e-005  9.592484e-006
 -6.366193e-006  4.761375e-006  1.771278e-006  1.955960e-006
 -5.566809e-006  6.873439e-007 -5.071336e-006 -1.061100e-006
 -1.010964e-005  4.570822e-006  3.986288e-006 -8.736150e-006
 -2.445671e-006  3.563225e-006  9.303405e-008 -4.230589e-006
  9.708661e-007  6.755023e-006  2.080553e-006 -3.978732e-006
  2.896426e-006  3.544584e-006 -1.680061e-007 -6.119301e-007
  2.849246e-006  5.771682e-006  2.243244e-007  1.975887e-007
  1.808162e-006  1.589661e-006 -6.323378e-007 -5.111558e-007
  2.260628e-008  2.970139e-006  4.970347e-007 -8.441634e-007
  1.617810e-006  9.454998e-007  1.177057e-006 -6.557847e-007
  5.430861e-007  2.725694e-006  4.727058e-007 -2.469156e-007
  2.126549e-006  7.350358e-007  8.300694e-007  5.400576e-007
  3.443638e-007  1.378769e-006 -1.996399e-007  3.367608e-007
  7.881720e-007 -1.774875e-007  1.070565e-006  2.390564e-007
 -7.149039e-007  7.407131e-007  7.914697e-008 -7.563052e-007
 -2.979819e-007 -8.626302e-008  8.382805e-007 -1.353382e-006
  2.544336e-007  1.113327e-007 -2.195852e-007  1.894262e-008
  1.009829e-006 -2.374853e-007  6.667014e-007 -3.830835e-007
 -3.341988e-007

  2.123819e-005  2.351086e-005 -2.437355e-005  1.875907e-005
  3.711664e-006 -6.908038e-008 -1.153004e-005  8.269283e-006
 -7.386804e-006  7.244127e-006 -5.033679e-006  1.933783e-006
 -4.182952e-006  3.904802e-006 -1.509181e-006 -8.138419e-007
 -9.413647e-007  7.380453e-006 -1.295578e-006  2.134563e-006
  4.343880e-006  3.518250e-006 -6.875148e-007  5.569244e-006
  6.331433e-007  3.856649e-006  8.139935e-007  4.296345e-006
 -1.858465e-007  2.875702e-006  1.353400e-006  3.409421e-006
 -3.339550e-006  1.414342e-006  7.146138e-007 -7.239023e-007
 -1.930366e-006 -2.604294e-007  2.694369e-006 -1.269883e-006
 -2.165208e-008 -9.130531e-007  3.358172e-006  1.078305e-007
  2.683738e-006  4.727058e-007  5.259183e-006  2.226410e-006
  1.758353e-007  1.123928e-006  2.596369e-006  6.062569e-007
 -3.413490e-007  2.156199e-007  2.113632e-006  1.913410e-007
 -8.794283e-007 -1.467376e-006  1.017251e-006 -6.675629e-007
 -8.009393e-008 -1.450019e-006  2.562303e-006 -3.871098e-007
  4.060510e-008 -1.027941e-006  1.464768e-006 -1.018019e-007
  2.061808e-007 -8.111694e-007  1.175712e-006 -1.143708e-007
 -1.771236e-007 -1.309395e-006  4.180488e-007  2.088182e-007
 -4.790941e-007

  1.941112e-005  1.182794e-005 -1.082830e-005  7.372686e-006
 -2.424411e-006 -2.710595e-008 -4.371411e-006 -2.265426e-006
 -2.047568e-006  5.718045e-006 -3.287095e-006 -5.664466e-006
  3.293467e-006  8.444828e-007 -1.245271e-006  1.264633e-006
  9.330582e-006  5.077145e-006 -1.856986e-006  6.227422e-006
  4.018475e-006 -4.636031e-007 -2.021231e-006  5.334273e-006
  4.098252e-007  8.311678e-007 -9.159670e-008  3.935875e-006
 -1.326154e-006 -1.160718e-006  1.097342e-006  9.029583e-007
 -3.208641e-006  2.174025e-007  1.388167e-006 -1.824178e-006
  6.290000e-007 -8.570516e-007  2.421964e-006  1.410894e-007
  2.086742e-006  3.224280e-007  1.712759e-006  2.709408e-006
  3.761971e-006 -2.469156e-007  2.226410e-006  5.561394e-006
 -1.506418e-006  9.897207e-008  6.054237e-007  1.057118e-006
 -3.000014e-006 -9.025912e-007  1.240157e-006 -1.113334e-008
 -2.151857e-006 -1.193632e-006  1.696488e-007 -9.232624e-007
 -5.637631e-007 -1.561318e-006  1.661751e-006 -8.959252e-008
 -5.163375e-008 -7.951918e-007  7.203624e-007  5.788480e-007
  2.039728e-007 -5.166926e-007  9.225253e-007  5.537088e-007
 -6.586761e-007 -7.105780e-007 -3.791778e-007  7.835140e-007
 -4.630671e-007

  1.288025e-005 -8.858381e-007 -1.517742e-005  6.114972e-006
 -1.460064e-005  5.641404e-006 -2.906180e-007 -4.429313e-006
 -4.637771e-006 -2.248626e-006 -8.156580e-006 -5.882819e-006
 -9.512853e-006  3.608285e-006  2.720691e-006 -1.175660e-005
  1.745296e-006  1.393189e-006 -2.069105e-006 -6.186288e-006
  3.629821e-006  7.095171e-006  8.403365e-007 -3.167007e-006
  7.828073e-006  2.676541e-006 -4.022418e-006  1.846869e-006
  3.249823e-006  4.749112e-006 -2.508524e-006  1.342342e-006
  1.728468e-006 -4.352715e-007 -3.697541e-006 -7.060012e-007
 -1.828908e-006  1.765568e-006 -1.070675e-006 -2.821303e-006
  8.594702e-007 -7.107533e-007 -7.707378e-007 -4.381096e-006
  1.390875e-006  2.126549e-006  1.758353e-007 -1.506418e-006
  6.388247e-006  6.042200e-007 -2.642703e-007  1.304120e-006
  3.164443e-006  2.039870e-006 -5.752937e-007  2.682122e-006
  2.709417e-006  5.627944e-007 -7.417753e-007  8.038612e-007
 -1.126239e-006  7.768364e-007 -1.021029e-006  1.039719e-007
  1.036151e-006 -2.658389e-008 -3.861604e-007 -1.024000e-006
 -4.419055e-007  6.881037e-009 -5.841220e-007 -2.330874e-007
  2.306235e-006  1.093571e-007 -3.775304e-008  3.024991e-007
 -9.551548e-008

  9.244275e-006  7.954192e-006  4.863344e-006  4.785867e-006
 -8.086922e-006  4.529920e-007 -1.610593e-006  2.329152e-006
 -2.797412e-006  4.680270e-006  3.455997e-006 -7.418385e-007
 -1.092931e-005  9.369563e-007  1.441086e-006 -9.162922e-006
 -3.774385e-006  5.955508e-006  3.546953e-006 -6.405460e-006
  2.109028e-006  2.861455e-006  1.062582e-006 -2.514258e-006
  3.519315e-006  5.890324e-006  1.409613e-006 -6.022655e-007
  2.348092e-006  2.782172e-006 -2.583158e-007  1.538476e-007
  7.935842e-007  3.720997e-006 -6.949506e-007 -1.024196e-006
  4.442644e-007  5.445309e-007  2.714836e-007 -8.036334e-007
  8.203152e-007  2.427577e-006  2.056641e-007 -5.562739e-007
  1.243703e-006  7.350358e-007  1.123928e-006  9.897207e-008
  6.042200e-007  2.548301e-006 -2.028009e-007  8.832490e-008
  5.637994e-007  4.759932e-007  5.093534e-008  1.076031e-007
 -4.231048e-007  7.868866e-007 -5.926324e-007 -5.949322e-007
 -8.915239e-008 -8.450639e-008  7.337557e-007 -4.940736e-007
 -2.358140e-007  5.098634e-007 -3.446546e-007 -7.982657e-007
 -7.924829e-008  5.865249e-008  6.763002e-007 -9.111817e-007
  2.454462e-007  2.908135e-007 -4.943521e-007 -4.335591e-007
  3.703240e-007

  1.571493e-006  9.950252e-006 -2.675311e-005  1.166265e-005
  1.031607e-005  3.711231e-006 -6.047834e-006  1.023485e-005
 -5.197148e-006  1.854896e-006 -9.713410e-006  5.655647e-006
 -1.543034e-006  3.732544e-006 -1.529165e-006  4.279747e-006
 -3.687478e-006  1.141871e-006 -2.818662e-006  3.642659e-006
 -1.179284e-006  3.745699e-006 -3.093370e-007  3.097632e-006
 -2.880932e-006 -3.895060e-007  5.151588e-007  1.850782e-006
 -1.571440e-006  3.320414e-006  1.563827e-006  1.894018e-006
 -1.971528e-006 -2.847667e-007  1.846572e-006 -6.225848e-008
 -2.178448e-006  1.778519e-006  1.644472e-006 -8.497967e-007
  4.731095e-007 -1.146938e-006  3.248739e-006  1.064612e-006
  5.931769e-007  8.300694e-007  2.596369e-006  6.054237e-007
 -2.642703e-007 -2.028009e-007  4.247159e-006  1.177457e-008
  7.771559e-008  1.277120e-006  1.392668e-006  5.507125e-007
  4.804202e-007 -6.994087e-007  2.810011e-006  4.639097e-007
 -2.279132e-007 -4.173229e-008  9.321989e-007  2.300853e-007
 -1.983375e-007 -8.300101e-007  2.437674e-006  1.885522e-008
 -9.520886e-008 -4.105196e-007  5.963273e-007  6.448447e-007
 -5.646614e-007 -5.115034e-007  1.449880e-006 -6.492733e-007
 -1.256751e-006

  6.603950e-006  2.549638e-006 -6.430350e-006  3.564018e-006
  7.229991e-006  2.887599e-007 -3.282391e-006  2.955154e-006
  8.282198e-007 -1.967439e-006 -3.435962e-006  2.741730e-006
  7.274317e-007 -6.474329e-007  4.943529e-007  3.216010e-007
 -5.066222e-007 -5.757995e-008 -7.109994e-007  2.109617e-006
  8.608711e-007  9.796344e-007  5.142926e-008  8.805262e-007
 -1.496635e-006  7.668238e-008 -1.261030e-006  5.961584e-007
 -7.426635e-007  2.838327e-007 -4.487635e-007 -6.851729e-007
 -1.152454e-006 -9.754487e-007 -5.238677e-007 -9.095737e-007
 -1.352633e-007  2.347240e-007  8.362323e-007 -1.385267e-006
  1.292983e-006 -1.098053e-007  6.659630e-008  8.368351e-007
  1.805595e-006  5.400576e-007  6.062569e-007  1.057118e-006
  1.304120e-006  8.832490e-008  1.177457e-008  2.637467e-006
  5.198206e-008  3.353983e-007  2.321853e-007  6.695555e-007
 -1.561509e-006 -1.628762e-007  8.976592e-008 -7.308705e-008
 -6.263465e-007 -2.011904e-008  1.842121e-007 -3.629927e-007
 -1.574683e-007 -2.769436e-007  5.218725e-007 -1.419697e-007
  3.231058e-007  2.250965e-007  1.477402e-007  4.174022e-007
  5.537171e-007 -2.443599e-007  2.619061e-007  5.075743e-007
 -2.934354e-007

 -8.124009e-006  3.922968e-007 -4.045530e-006 -4.569795e-007
 -6.944625e-007  8.090270e-007 -2.345796e-006  7.901011e-007
 -1.799634e-006 -2.166866e-006 -9.897500e-007  1.368407e-006
 -3.526778e-006  1.998851e-006 -5.280923e-007 -4.875767e-006
 -4.721550e-006 -1.366680e-006 -5.518822e-007 -5.556310e-006
  3.029540e-006  3.015168e-006  6.567511e-008 -1.919246e-007
  3.897040e-006  4.616244e-007 -1.680722e-006  9.441038e-007
  1.567822e-006  2.580679e-006 -1.764297e-006  1.093894e-006
  7.525337e-007 -4.120705e-007 -3.016782e-006  4.020784e-007
 -1.205510e-006 -2.322214e-007 -1.723983e-006 -1.799338e-006
 -8.239966e-007 -1.034907e-006 -6.349432e-007 -2.969517e-006
  3.077565e-007  3.443638e-007 -3.413490e-007 -3.000014e-006
  3.164443e-006  5.637994e-007  7.771559e-008  5.198206e-008
  4.431686e-006  1.289064e-006 -1.269353e-006  2.512190e-006
  2.131893e-006  4.096782e-007 -9.036018e-007  1.103420e-006
 -2.018104e-008  2.796822e-007 -1.507959e-006  6.056791e-007
 -8.597912e-008 -1.700213e-007 -4.126378e-007 -8.598594e-007
 -1.939008e-007  8.807866e-009 -7.244866e-007 -2.241332e-007
  8.855634e-007  2.696202e-007  5.661422e-008 -6.276686e-007
  4.293753e-007

  1.082582e-005 -3.300085e-006 -1.033671e-005  4.982115e-006
 -4.758914e-006  4.322212e-006  2.160413e-006 -1.316847e-007
 -1.665749e-006 -1.225762e-006 -5.411570e-006 -1.025972e-006
 -5.350200e-006  2.896469e-006  1.983621e-006 -5.072025e-006
 -6.217738e-007  1.701705e-007 -1.272216e-006 -3.317182e-006
  4.408560e-007  4.678606e-006  1.200275e-006 -2.426121e-006
  3.018327e-006  1.118504e-006 -1.627806e-006 -4.716216e-007
  1.576202e-006  3.698460e-006 -3.460710e-007  2.230128e-007
  2.011332e-006  3.982183e-007 -1.383108e-006 -1.008826e-007
 -3.471632e-007  2.097195e-006 -5.721054e-007 -5.802457e-007
  1.237729e-006 -2.507488e-007 -9.523984e-008 -7.998437e-007
 -9.274183e-008  1.378769e-006  2.156199e-007 -9.025912e-007
  2.039870e-006  4.759932e-007  1.277120e-006  3.353983e-007
  1.289064e-006  2.181466e-006 -1.574771e-007  1.323670e-006
  1.018242e-006  5.907392e-007  3.924499e-007  2.940851e-007
 -7.647436e-007  1.221151e-006 -6.257241e-007  3.166520e-007
 -9.813274e-009  2.515838e-008  3.322259e-007 -8.457066e-007
 -9.266878e-007  4.421322e-007 -1.736642e-007 -4.862202e-007
  4.640859e-007  2.850482e-007  5.305351e-007 -9.622166e-007
 -2.702918e-007

  2.075790e-005  9.224511e-006 -1.164802e-005  4.932063e-006
  4.308933e-006  6.455348e-008 -4.305950e-006  4.006683e-006
  4.958519e-006  4.030032e-006 -5.260423e-006  3.633296e-006
  1.916671e-006 -8.332302e-007 -2.263424e-006  5.704592e-006
  2.581571e-006  2.267393e-006 -1.703250e-006  5.401056e-006
 -2.178795e-006 -4.259083e-007 -7.732697e-007  2.583368e-006
 -3.194029e-006  8.706164e-007 -1.740580e-007 -7.523258e-008
 -1.859479e-006 -5.213907e-007  1.027544e-006  1.343583e-006
 -6.150392e-007  4.959348e-007  1.368991e-006  2.166155e-007
 -1.523752e-006  4.917766e-007  2.223087e-006  1.002728e-007
 -2.105988e-007  7.493918e-007  8.895260e-007  5.878563e-007
  4.112904e-008 -1.996399e-007  2.113632e-006  1.240157e-006
 -5.752937e-007  5.093534e-008  1.392668e-006  2.321853e-007
 -1.269353e-006 -1.574771e-007  2.639014e-006 -5.037663e-007
 -5.207394e-007  3.358837e-007  1.330895e-006 -3.399568e-007
  1.370938e-007 -1.616782e-007  2.003063e-006  7.638993e-008
  7.479752e-007 -9.805165e-009  9.520595e-007  1.346823e-006
  2.841477e-008 -3.316936e-007  1.479846e-006  1.756243e-007
 -8.154423e-007 -2.460414e-007  4.946099e-007  4.563671e-007
 -3.984280e-007

  1.048850e-005  6.314124e-007 -1.027415e-005  1.253078e-006
 -3.611057e-006  3.100499e-006 -1.346905e-006 -3.752340e-006
  1.509669e-006 -4.335520e-007 -5.611072e-006 -2.480198e-006
  8.810216e-007  2.462537e-006 -1.133204e-006 -2.881181e-006
  4.283415e-006 -5.507085e-007 -3.450879e-006  6.437987e-009
  4.328307e-006  2.348673e-006 -1.218932e-006  2.434577e-006
  4.111316e-006 -7.500985e-007 -2.824739e-006  3.010046e-006
  3.591589e-007  1.519595e-006 -1.239242e-006  1.353679e-006
 -3.066734e-007 -1.153211e-006 -2.302008e-006 -1.501433e-007
 -9.753186e-007 -1.163260e-010 -7.036706e-007 -1.130693e-006
  2.516364e-007 -1.144068e-006 -3.403284e-007 -1.689839e-006
  1.428634e-006  3.367608e-007  1.913410e-007 -1.113334e-008
  2.682122e-006  1.076031e-007  5.507125e-007  6.695555e-007
  2.512190e-006  1.323670e-006 -5.037663e-007  3.075573e-006
  1.247458e-006  2.252451e-007 -4.974924e-007  8.168445e-007
 -1.017755e-006  3.007223e-007 -1.052703e-006  9.090304e-007
 -1.057790e-007 -4.429664e-007 -1.918953e-007 -4.564878e-007
 -8.039290e-007 -5.866097e-008 -3.696401e-007  4.073587e-008
  3.302170e-007  7.546158e-008  1.207701e-008 -5.647245e-007
 -8.967119e-008

 -2.437987e-006 -3.527112e-006 -1.053745e-005 -2.328832e-007
 -9.711914e-006  4.242705e-006  2.002338e-006 -3.018999e-006
 -1.511174e-006 -4.493424e-007 -5.956425e-006 -2.506091e-006
 -3.882567e-006  2.883529e-006 -3.418633e-007 -3.655284e-006
  1.415320e-006 -9.875846e-007 -3.023923e-006 -2.016609e-006
  4.335572e-008  2.710882e-006 -5.151409e-007 -1.685206e-006
  3.764177e-006 -6.240109e-007 -1.787101e-006  1.258237e-006
  1.527389e-006  2.369524e-006 -9.640401e-007  1.492845e-006
  1.397141e-006 -4.098903e-007 -1.441258e-006  8.722425e-007
 -1.411444e-006  1.108889e-006 -1.493744e-006 -3.352465e-007
 -6.665164e-007 -8.815047e-007 -2.432090e-007 -2.844028e-006
 -1.210577e-006  7.881720e-007 -8.794283e-007 -2.151857e-006
  2.709417e-006 -4.231048e-007  4.804202e-007 -1.561509e-006
  2.131893e-006  1.018242e-006 -5.207394e-007  1.247458e-006
  4.081249e-006  4.570961e-007  8.500934e-008  1.770170e-006
  1.967003e-008  4.696757e-007 -1.126136e-006  7.575140e-007
  6.076610e-007  6.967762e-008 -1.669577e-007 -2.757042e-008
 -6.194265e-007 -3.979250e-007 -5.778531e-007 -2.031121e-007
  6.455167e-007  4.486934e-007  2.509284e-007 -4.047977e-007
 -1.215750e-007

  3.891631e-006 -6.174703e-006  1.171219e-005 -8.706356e-006
 -2.126064e-006  6.708790e-007  3.386494e-006 -2.923976e-006
  8.425197e-006 -8.334690e-007  1.309717e-006  9.620807e-007
  9.899287e-007 -2.647748e-006 -2.449376e-007  7.533526e-007
  8.786372e-007 -1.349232e-006  1.083902e-006 -9.231429e-007
 -2.824781e-006 -1.098371e-006  1.915272e-007 -2.497794e-006
 -6.112660e-007  5.260938e-007 -6.082719e-007 -2.981388e-006
 -2.607885e-007 -9.295198e-007 -9.316660e-007 -9.577745e-007
  1.887144e-006  7.746610e-007 -5.066717e-007 -9.279841e-008
 -2.950195e-007  5.898539e-007 -6.167747e-007 -4.919023e-008
 -8.886255e-008  1.887664e-006 -1.811755e-006 -8.783857e-007
 -1.240085e-006 -1.774875e-007 -1.467376e-006 -1.193632e-006
  5.627944e-007  7.868866e-007 -6.994087e-007 -1.628762e-007
  4.096782e-007  5.907392e-007  3.358837e-007  2.252451e-007
  4.570961e-007  2.255127e-006 -3.634334e-007  2.092458e-007
 -7.743481e-008  1.224724e-006 -5.908719e-007  4.324364e-007
  3.673276e-007  1.109436e-006 -8.650964e-007  6.644527e-007
 -6.674690e-007  4.593652e-007  2.707595e-007 -4.939068e-007
 -4.969352e-007  1.049129e-006 -3.041238e-007 -4.638547e-007
  1.889969e-007

  4.053034e-007  3.513331e-006 -1.880458e-005  5.804895e-006
  1.023187e-005  3.088629e-006 -1.630448e-006  8.697146e-006
 -2.058978e-007  1.125275e-006 -7.265559e-006  7.027745e-006
 -4.998132e-007  2.661747e-006 -4.856064e-007  5.365244e-006
 -3.623252e-006  3.421480e-007 -2.266508e-006  4.212752e-006
 -3.774664e-006  2.247905e-006  1.430442e-007  8.728774e-007
 -4.951102e-006 -7.275163e-007  8.580451e-007 -7.753675e-007
 -1.920177e-006  2.306208e-006  1.687882e-006  4.119724e-007
 -5.649499e-007 -1.286349e-007  2.346474e-006  3.758052e-007
 -1.466425e-006  2.329262e-006  1.745246e-006 -1.508500e-007
  2.382236e-007  1.767095e-007  2.286750e-006  1.294491e-006
 -6.734202e-007  1.070565e-006  1.017251e-006  1.696488e-007
 -7.417753e-007 -5.926324e-007  2.810011e-006  8.976592e-008
 -9.036018e-007  3.924499e-007  1.330895e-006 -4.974924e-007
  8.500934e-008 -3.634334e-007  3.092151e-006  3.854676e-007
 -8.710629e-008  5.424516e-007  9.961751e-007 -2.422385e-007
 -1.458825e-007 -2.128504e-007  2.034085e-006  2.387631e-007
  5.360100e-007 -1.682588e-007  4.281989e-007  1.110201e-006
 -3.801197e-007 -3.540567e-007  1.265798e-006 -6.556828e-008
 -1.269019e-006

 -1.048216e-005 -1.726048e-006 -4.685572e-006 -6.374930e-006
  1.179272e-005  2.487472e-006  2.664730e-007  1.866244e-006
  4.812719e-006  2.911305e-008 -3.595208e-006  3.008842e-006
  6.188103e-006  1.476078e-006 -2.474104e-006  4.375203e-006
  1.598167e-006 -2.037136e-006 -3.176623e-006  4.760785e-006
  4.630579e-007 -5.129548e-007 -1.869670e-006  1.963447e-006
 -2.714391e-006 -2.682982e-006 -8.207771e-007  9.280636e-007
 -7.410970e-007 -5.028441e-008 -4.465757e-007  5.819588e-007
 -1.492786e-006 -1.461034e-006 -6.870271e-008 -7.077748e-008
 -9.771201e-007  1.825859e-007 -5.090389e-007 -4.910896e-007
 -5.421670e-007 -8.223497e-007  2.674894e-007 -6.320764e-007
 -3.399570e-007  2.390564e-007 -6.675629e-007 -9.232624e-007
  8.038612e-007 -5.949322e-007  4.639097e-007 -7.308705e-008
  1.103420e-006  2.940851e-007 -3.399568e-007  8.168445e-007
  1.770170e-006  2.092458e-007  3.854676e-007  2.169173e-006
 -7.080612e-008  1.001489e-007 -8.498824e-007  4.860525e-007
 -9.273631e-007 -5.359014e-010  3.379680e-007  1.538421e-007
 -2.838615e-007 -2.023810e-007 -5.321971e-007  1.493064e-007
 -3.478863e-007  2.850003e-007  5.157548e-007 -3.806791e-007
 -1.901626e-007

 -7.990982e-006  8.278038e-007  4.467215e-006 -9.386628e-007
  3.781947e-006 -3.236686e-006 -8.512118e-007  2.867793e-006
 -7.529184e-007 -7.044003e-008  3.495846e-006  2.298734e-006
  8.444770e-007 -1.669284e-006 -5.788814e-007  2.948758e-006
 -3.390033e-006 -5.658562e-007  1.722780e-006 -6.872788e-007
 -1.595894e-006 -1.544351e-006  1.744557e-007  3.653307e-007
 -1.471091e-006 -1.892162e-007  1.065435e-006 -7.819030e-007
 -4.450590e-007 -1.211835e-006  3.568869e-007  3.069346e-007
 -2.236489e-007  2.430843e-007  5.813503e-007  2.246888e-007
 -3.229116e-007 -8.402772e-007  4.053893e-008  1.481620e-007
 -5.013791e-007  1.619184e-007  6.883720e-008  4.455316e-007
 -5.009183e-007 -7.149039e-007 -8.009393e-008 -5.637631e-007
 -1.126239e-006 -8.915239e-008 -2.279132e-007 -6.263465e-007
 -2.018104e-008 -7.647436e-007  1.370938e-007 -1.017755e-006
  1.967003e-008 -7.743481e-008 -8.710629e-008 -7.080612e-008
  1.187815e-006 -5.156505e-007  2.918492e-007  2.420329e-007
  2.658241e-007  6.141544e-008  1.450445e-008  5.443659e-007
  4.273435e-007 -1.619283e-007  2.414747e-007  1.002955e-007
 -2.282887e-007  8.240391e-008 -6.997309e-008  3.259096e-007
  2.551627e-007

  6.691797e-006 -1.087766e-005  2.818777e-006 -4.255115e-006
 -1.731485e-006  2.776426e-006  6.923084e-006 -2.289302e-006
  6.002874e-006 -1.944281e-006 -7.371721e-007  1.521362e-006
 -8.732976e-008  1.685927e-006  1.786330e-006 -1.647657e-007
 -2.131497e-007 -1.835029e-006 -1.266528e-006 -1.387974e-006
 -2.903043e-006  1.278058e-006  9.545808e-007 -3.164616e-006
 -2.819124e-007 -5.526766e-007 -1.167025e-006 -3.207169e-006
 -9.922004e-008  1.230615e-006 -1.392311e-007 -1.374395e-006
  2.982525e-006  1.862156e-007 -6.911547e-007  6.469023e-007
  9.575150e-008  1.944476e-006 -8.883291e-007  3.816305e-007
  1.919726e-007  5.544726e-007 -1.440817e-006 -5.787228e-007
 -1.905957e-006  7.407131e-007 -1.450019e-006 -1.561318e-006
  7.768364e-007 -8.450639e-008 -4.173229e-008 -2.011904e-008
  2.796822e-007  1.221151e-006 -1.616782e-007  3.007223e-007
  4.696757e-007  1.224724e-006  5.424516e-007  1.001489e-007
 -5.156505e-007  2.137945e-006 -7.939339e-007  3.234094e-007
  1.036804e-007  8.576533e-007 -6.344250e-007 -2.510629e-007
 -8.267772e-007  7.689650e-007 -5.348160e-007 -1.652206e-007
  1.840179e-007  5.791210e-007 -2.553405e-008 -5.796098e-007
 -4.435572e-007

  1.683967e-005  1.194595e-005 -8.226830e-006  7.928125e-006
  5.277669e-007 -3.587119e-007 -3.842025e-006  6.351488e-006
 -2.251583e-007  6.267807e-006 -1.739627e-006  1.929289e-006
 -4.670074e-006  4.470822e-007 -7.967654e-007  5.141855e-007
  1.563112e-007  5.243900e-006  2.737676e-007  1.937991e-006
 -8.642352e-007  6.827098e-007 -1.033503e-007  1.182187e-006
 -1.251520e-006  3.149154e-006  1.111734e-006  2.607679e-007
 -4.455385e-007  5.714330e-007  1.369402e-006  1.048296e-006
 -6.508943e-007  2.019185e-006  1.460950e-006 -2.450282e-007
 -4.841369e-007  3.945524e-007  2.224876e-006  9.390872e-008
  3.842115e-007  1.210740e-006  1.354943e-006  1.079827e-006
  8.493865e-007  7.914697e-008  2.562303e-006  1.661751e-006
 -1.021029e-006  7.337557e-007  9.321989e-007  1.842121e-007
 -1.507959e-006 -6.257241e-007  2.003063e-006 -1.052703e-006
 -1.126136e-006 -5.908719e-007  9.961751e-007 -8.498824e-007
  2.918492e-007 -7.939339e-007  2.650950e-006 -5.306367e-007
  3.627588e-007 -4.122538e-008  1.015402e-006  4.584514e-007
  4.614000e-007 -3.315956e-007  1.548072e-006 -6.057201e-008
 -2.029838e-007 -4.357436e-007  2.153935e-007  7.326294e-007
 -1.344743e-007

  8.216496e-006 -4.096906e-006  2.467348e-007 -1.360269e-006
  1.824286e-006 -1.612381e-007  1.491066e-006 -2.262498e-006
  4.334983e-006 -1.111021e-006 -1.310389e-006  4.702352e-007
  5.188681e-006 -9.138955e-007 -1.418867e-006  3.838497e-006
  2.677940e-006 -2.587399e-006 -1.617081e-006  1.630345e-006
 -3.270419e-007 -1.448637e-006 -7.985031e-007  1.638747e-006
  5.908299e-007 -2.311198e-006 -1.257534e-006  1.068379e-006
 -7.969440e-007 -1.614936e-006 -1.248221e-007  8.001683e-007
 -3.275718e-007 -1.045866e-006 -2.759627e-007  1.684912e-007
 -8.485629e-007 -5.232779e-007 -6.159641e-007  1.037506e-007
 -2.205980e-007 -8.541755e-007 -6.625045e-007 -2.268402e-007
 -3.033447e-007 -7.563052e-007 -3.871098e-007 -8.959252e-008
  1.039719e-007 -4.940736e-007  2.300853e-007 -3.629927e-007
  6.056791e-007  3.166520e-007  7.638993e-008  9.090304e-007
  7.575140e-007  4.324364e-007 -2.422385e-007  4.860525e-007
  2.420329e-007  3.234094e-007 -5.306367e-007  1.555909e-006
  2.087743e-007 -4.310824e-008 -4.275163e-007  5.722466e-007
 -1.313566e-006 -7.447267e-008  7.494179e-008 -2.731568e-007
 -4.826011e-007  3.340440e-007 -5.635422e-008 -3.819674e-007
 -9.320401e-008

  9.054512e-006 -2.562076e-007 -4.114724e-006  3.751049e-006
 -1.512570e-005 -7.467048e-007 -8.338104e-007 -3.796222e-006
 -1.483611e-006 -1.650529e-006 -2.582515e-006 -1.812250e-006
 -4.413947e-006 -1.913841e-006  9.573317e-007 -1.258047e-006
  7.946251e-007 -1.945760e-007  4.672505e-008 -1.746133e-006
 -2.853905e-006  3.416958e-007  7.697231e-007 -1.593884e-006
  2.324638e-006  7.966124e-007 -1.161702e-006  2.003449e-007
 -4.948059e-007 -2.691739e-007 -4.157913e-007  5.689989e-008
  1.372479e-006 -2.135882e-008 -6.834651e-007  7.383161e-007
 -8.571096e-007 -2.332389e-008  6.277567e-008 -2.750968e-007
 -7.528045e-008  1.279203e-007 -7.246956e-007 -7.844978e-007
 -2.452857e-007 -2.979819e-007  4.060510e-008 -5.163375e-008
  1.036151e-006 -2.358140e-007 -1.983375e-007 -1.574683e-007
 -8.597912e-008 -9.813274e-009  7.479752e-007 -1.057790e-007
  6.076610e-007  3.673276e-007 -1.458825e-007 -9.273631e-007
  2.658241e-007  1.036804e-007  3.627588e-007  2.087743e-007
  2.138729e-006  6.233287e-008 -3.141185e-007  1.130686e-006
  1.192260e-007 -1.421060e-007  5.155535e-007  2.724113e-007
  5.069710e-007  9.148673e-008 -3.223329e-007  7.598837e-007
 -2.552588e-007

 -3.132450e-006 -4.881827e-006  1.060915e-005 -8.385229e-006
 -3.398776e-007  4.944477e-007  4.078154e-006 -1.111306e-006
  6.016039e-006  8.306353e-007  3.069981e-006  6.828226e-007
  7.837272e-007 -2.492446e-007  1.064650e-007  1.433286e-006
  4.097122e-007 -2.104471e-008  5.292599e-007 -2.256363e-007
 -2.876647e-006 -9.060031e-007 -9.208492e-008 -2.023668e-006
 -1.457617e-006  3.670848e-007 -2.151945e-008 -2.740026e-006
 -5.983283e-007 -6.983259e-007 -2.821386e-007 -1.325845e-006
  1.184703e-006  8.331859e-007  7.241384e-009 -3.663382e-007
  1.420504e-007  5.146441e-007 -4.433476e-007 -1.145039e-008
 -1.034813e-008  1.292652e-006 -1.251978e-006 -4.466756e-007
 -9.029295e-007 -8.626302e-008 -1.027941e-006 -7.951918e-007
 -2.658389e-008  5.098634e-007 -8.300101e-007 -2.769436e-007
 -1.700213e-007  2.515838e-008 -9.805165e-009 -4.429664e-007
  6.967762e-008  1.109436e-006 -2.128504e-007 -5.359014e-010
  6.141544e-008  8.576533e-007 -4.122538e-008 -4.310824e-008
  6.233287e-008  1.129706e-006 -7.255140e-007  2.152604e-007
 -2.034139e-007  4.945996e-007 -1.604191e-007 -3.139346e-007
 -1.374255e-007  6.845502e-007 -5.455910e-007 -3.207167e-008
  8.182047e-008

 -4.484699e-006  6.490744e-006 -1.816402e-005  6.831465e-006
  8.531279e-006  1.686414e-006 -4.570427e-006  8.142684e-006
 -4.756458e-006  1.563735e-007 -7.011553e-006  3.191421e-006
 -2.033985e-006  6.821797e-007 -4.294091e-007  2.088083e-006
 -2.740055e-006  5.198501e-007 -7.116719e-007  2.573198e-006
 -7.578097e-007  2.428331e-006  2.330615e-007  1.414128e-006
 -2.582395e-006 -1.202722e-007  5.088312e-007  8.513640e-007
 -5.895656e-007  1.834065e-006  1.013647e-006  1.055413e-006
 -1.368367e-006 -4.997400e-007  1.656522e-006 -3.006925e-007
 -1.045128e-006  1.205275e-006  1.674597e-006 -4.963645e-007
  8.917394e-007 -2.789372e-007  2.411847e-006  1.458685e-006
  6.204073e-007  8.382805e-007  1.464768e-006  7.203624e-007
 -3.861604e-007 -3.446546e-007  2.437674e-006  5.218725e-007
 -4.126378e-007  3.322259e-007  9.520595e-007 -1.918953e-007
 -1.669577e-007 -8.650964e-007  2.034085e-006  3.379680e-007
  1.450445e-008 -6.344250e-007  1.015402e-006 -4.275163e-007
 -3.141185e-007 -7.255140e-007  2.408287e-006 -3.413775e-008
  8.276588e-007 -2.230832e-007  7.527461e-007  8.280209e-007
 -1.766998e-007 -4.059961e-007  1.419604e-006  8.174124e-008
 -5.472265e-007

 -8.937803e-007  4.140603e-007  9.911792e-007 -7.781822e-006
  3.913072e-006 -2.075515e-006 -1.580162e-006 -1.787480e-006
  9.356481e-006  1.273013e-007 -1.656455e-006  3.677805e-006
  9.674846e-006 -3.637199e-006 -3.329232e-006  1.112149e-005
  4.155588e-006 -2.356202e-006 -1.713125e-006  7.763087e-006
 -4.326969e-006 -4.398769e-006 -1.758294e-006  3.115701e-006
 -4.968680e-006 -2.713075e-006 -4.571756e-007  1.371779e-007
 -3.880893e-006 -3.722543e-006  8.546878e-008 -1.401002e-007
 -1.755593e-006 -1.485547e-006  9.419352e-007  1.788714e-007
 -1.491619e-006 -1.231086e-006  8.233963e-007 -1.734116e-007
 -1.017082e-006  4.047964e-008 -3.567393e-007  4.222571e-007
 -3.556280e-007 -1.353382e-006 -1.018019e-007  5.788480e-007
 -1.024000e-006 -7.982657e-007  1.885522e-008 -1.419697e-007
 -8.598594e-007 -8.457066e-007  1.346823e-006 -4.564878e-007
 -2.757042e-008  6.644527e-007  2.387631e-007  1.538421e-007
  5.443659e-007 -2.510629e-007  4.584514e-007  5.722466e-007
  1.130686e-006  2.152604e-007 -3.413775e-008  2.415701e-006
  1.155944e-007 -2.762786e-007  5.839150e-007  6.159754e-007
 -1.378915e-006  2.192257e-007 -1.019175e-007  4.712736e-007
 -4.016238e-007

 -1.429464e-005  4.083355e-006 -3.235551e-006 -1.265207e-006
  1.204442e-006 -1.727021e-006 -2.271822e-006  2.017759e-006
 -3.140647e-006  6.048379e-007  1.261769e-006  3.133202e-007
 -8.498644e-007  6.684240e-007  4.484260e-007  2.073103e-007
 -1.791708e-006  1.639985e-006  7.954169e-007  8.516640e-007
  4.818052e-007  5.962600e-007 -1.255466e-007  1.343220e-006
 -2.213915e-006  7.845290e-007  8.035508e-007 -5.973172e-007
 -1.018254e-006  5.866985e-007  3.743929e-008 -3.051367e-007
 -6.851326e-007 -1.141964e-007  2.781862e-007 -3.172902e-007
 -1.864462e-007 -3.683333e-007  9.948287e-007 -6.579710e-007
  8.740783e-008  5.335880e-007  9.868347e-007  5.411630e-007
  7.085266e-007  2.544336e-007  2.061808e-007  2.039728e-007
 -4.419055e-007 -7.924829e-008 -9.520886e-008  3.231058e-007
 -1.939008e-007 -9.266878e-007  2.841477e-008 -8.039290e-007
 -6.194265e-007 -6.674690e-007  5.360100e-007 -2.838615e-007
  4.273435e-007 -8.267772e-007  4.614000e-007 -1.313566e-006
  1.192260e-007 -2.034139e-007  8.276588e-007  1.155944e-007
  2.405578e-006 -1.119560e-007 -1.206070e-007  1.598474e-006
  3.874519e-007 -4.740514e-007  1.068180e-007  1.104783e-006
 -2.077537e-007

 -5.390266e-006 -5.539735e-006  5.861022e-006 -5.608372e-006
 -2.243415e-008  3.334608e-007  3.160252e-006 -1.658837e-006
  1.951288e-006 -1.495019e-006  1.725535e-006 -1.166861e-006
  5.533585e-007  8.800700e-008  1.105038e-006 -7.646010e-007
  8.733924e-008 -9.361248e-007  4.004666e-007 -1.527363e-006
 -3.339551e-007  2.951164e-007  4.478284e-007 -1.333505e-006
  8.917718e-008 -1.750824e-007 -6.340748e-007 -1.863458e-006
  2.231293e-007 -5.316532e-008 -3.776871e-007 -8.799607e-007
  1.392151e-006 -5.685162e-008 -5.228921e-007 -5.149259e-008
  5.439020e-007  4.164002e-007 -5.419331e-007  2.327718e-007
  4.267345e-007  2.618676e-007 -9.324275e-007  1.574902e-007
 -5.804411e-007  1.113327e-007 -8.111694e-007 -5.166926e-007
  6.881037e-009  5.865249e-008 -4.105196e-007  2.250965e-007
  8.807866e-009  4.421322e-007 -3.316936e-007 -5.866097e-008
 -3.979250e-007  4.593652e-007 -1.682588e-007 -2.023810e-007
 -1.619283e-007  7.689650e-007 -3.315956e-007 -7.447267e-008
 -1.421060e-007  4.945996e-007 -2.230832e-007 -2.762786e-007
 -1.119560e-007  7.208775e-007 -2.427124e-007 -7.242792e-008
  1.687235e-007  4.335327e-007 -1.740134e-007 -4.811394e-008
  1.457086e-008

  1.416706e-005  5.959317e-006 -1.508717e-006  5.180764e-006
 -2.183350e-006 -2.896823e-007 -2.615295e-006  3.961159e-006
  3.667655e-008  2.411829e-006 -1.902702e-006  3.500408e-007
 -5.469725e-006 -2.836077e-006 -4.269741e-007 -1.869725e-006
  1.278850e-007  2.218522e-006  1.761679e-006 -5.223139e-007
 -3.807727e-007  2.729605e-008  5.772812e-007 -2.766410e-007
  9.699764e-007  2.483974e-006  5.811793e-007  4.227538e-007
  7.033444e-007 -1.571382e-007  3.714051e-007  1.268061e-006
  2.656557e-007  1.490825e-006  7.100686e-007  2.599625e-007
 -4.315372e-007  1.170194e-007  1.175380e-006  3.779271e-007
  3.463537e-007  1.364704e-006  3.905962e-007  8.301991e-007
  2.161452e-007 -2.195852e-007  1.175712e-006  9.225253e-007
 -5.841220e-007  6.763002e-007  5.963273e-007  1.477402e-007
 -7.244866e-007 -1.736642e-007  1.479846e-006 -3.696401e-007
 -5.778531e-007  2.707595e-007  4.281989e-007 -5.321971e-007
  2.414747e-007 -5.348160e-007  1.548072e-006  7.494179e-008
  5.155535e-007 -1.604191e-007  7.527461e-007  5.839150e-007
 -1.206070e-007 -2.427124e-007  1.765894e-006 -3.654869e-007
 -2.590987e-007  1.497846e-007  4.564950e-007  3.031427e-007
  2.176318e-007

 -6.284848e-006 -4.839317e-007 -9.094867e-006 -2.741061e-006
  2.463382e-006 -4.662621e-008 -1.241286e-007 -1.691090e-006
  1.975156e-006 -4.001205e-007 -2.824022e-006  1.454732e-006
  5.162710e-006  1.473937e-006 -4.359007e-007  3.981625e-006
  1.892126e-006 -3.995326e-007 -2.603324e-006  4.821141e-006
  2.422657e-007 -8.623468e-008 -1.321006e-006  3.285024e-006
 -3.296965e-006 -1.948538e-006 -8.242208e-007  3.313924e-007
 -2.878270e-006 -3.546324e-007 -5.341028e-008 -5.052705e-007
 -1.543274e-006 -1.736486e-006  3.367076e-007 -6.014750e-007
 -1.017557e-006 -2.076391e-007  7.794437e-007 -9.913627e-007
  2.959378e-007 -5.150748e-007  8.489469e-007  6.507768e-007
  6.648265e-007  1.894262e-008 -1.143708e-007  5.537088e-007
 -2.330874e-007 -9.111817e-007  6.448447e-007  4.174022e-007
 -2.241332e-007 -4.862202e-007  1.756243e-007  4.073587e-008
 -2.031121e-007 -4.939068e-007  1.110201e-006  1.493064e-007
  1.002955e-007 -1.652206e-007 -6.057201e-008 -2.731568e-007
  2.724113e-007 -3.139346e-007  8.280209e-007  6.159754e-007
  1.598474e-006 -7.242792e-008 -3.654869e-007  2.317502e-006
  8.941642e-008 -4.644051e-007  1.974601e-007  1.078150e-006
 -1.360820e-006

  5.503798e-007 -1.772328e-006 -2.294009e-006  6.947190e-006
 -1.138464e-005  1.542757e-006  1.320089e-006 -1.069676e-006
 -9.582700e-006 -1.800593e-006  6.403860e-008 -5.401286e-006
 -1.078128e-005  2.225762e-006  3.910045e-006 -1.119307e-005
 -2.486688e-006  1.990816e-006  1.247316e-006 -7.538700e-006
  2.750274e-006  4.242463e-006  1.630173e-006 -3.700427e-006
  5.708450e-006  2.740427e-006 -1.048315e-006  2.146588e-007
  3.198273e-006  2.779273e-006 -1.063170e-006  1.383331e-007
  2.105288e-006  6.514091e-007 -1.678151e-006  1.192871e-007
  4.374682e-007  7.813794e-007 -8.971685e-007 -6.600106e-007
  9.036427e-007 -2.379391e-007 -3.377924e-007 -1.169524e-006
  4.927218e-007  1.009829e-006 -1.771236e-007 -6.586761e-007
  2.306235e-006  2.454462e-007 -5.646614e-007  5.537171e-007
  8.855634e-007  4.640859e-007 -8.154423e-007  3.302170e-007
  6.455167e-007 -4.969352e-007 -3.801197e-007 -3.478863e-007
 -2.282887e-007  1.840179e-007 -2.029838e-007 -4.826011e-007
  5.069710e-007 -1.374255e-007 -1.766998e-007 -1.378915e-006
  3.874519e-007  1.687235e-007 -2.590987e-007  8.941642e-008
  2.332843e-006 -1.023839e-007 -2.041025e-007  1.033932e-006
  8.076247e-009

 -7.899778e-006 -5.283197e-006  9.930219e-006 -7.681294e-006
 -3.205012e-007  1.097874e-006  2.987011e-006 -5.177737e-007
  3.113732e-006 -7.734207e-007  1.545839e-006 -9.746922e-007
 -7.225604e-007 -1.388416e-006 -4.862609e-008 -8.288553e-007
  3.434661e-007 -1.152178e-006  1.008400e-006 -1.495647e-006
 -9.428401e-007 -5.300798e-007  3.069356e-008 -1.752394e-006
  5.453428e-007  5.297561e-008 -3.056856e-007 -1.259363e-006
  7.017056e-007 -5.377310e-007 -7.644626e-007 -8.834543e-008
  1.159327e-006  3.826045e-007 -4.007449e-007  1.920340e-007
  1.846237e-008  2.711926e-007 -8.835911e-007  3.036995e-007
 -1.809207e-008  8.822291e-007 -1.220563e-006 -2.389351e-007
 -8.293446e-007 -2.374853e-007 -1.309395e-006 -7.105780e-007
  1.093571e-007  2.908135e-007 -5.115034e-007 -2.443599e-007
  2.696202e-007  2.850482e-007 -2.460414e-007  7.546158e-008
  4.486934e-007  1.049129e-006 -3.540567e-007  2.850003e-007
  8.240391e-008  5.791210e-007 -4.357436e-007  3.340440e-007
  9.148673e-008  6.845502e-007 -4.059961e-007  2.192257e-007
 -4.740514e-007  4.335327e-007  1.497846e-007 -4.644051e-007
 -1.023839e-007  9.647890e-007 -2.038645e-007 -1.830660e-007
  2.769797e-007

  1.408816e-006  3.337762e-007 -1.080534e-005  4.998635e-006
  7.405931e-006  1.330905e-006 -1.515704e-006  5.446907e-006
 -1.692947e-006 -1.767998e-006 -5.307925e-006  3.062674e-006
 -9.101351e-007 -4.876727e-007  7.417294e-008  1.357985e-006
 -1.954146e-006 -1.459807e-006 -5.070313e-007  1.568164e-006
 -8.135674e-007  1.278412e-006  7.554770e-007  1.403956e-007
 -1.463309e-006 -7.503293e-007  9.707201e-008  4.285572e-007
  1.155676e-007  1.147850e-006  5.618927e-007  8.634728e-007
 -2.855108e-007 -6.928070e-007  8.031039e-007  4.806522e-007
 -7.912792e-007  1.012047e-006  6.815582e-007  3.015491e-008
  1.462196e-007 -3.820548e-007  1.140563e-006  6.548899e-007
 -5.529027e-007  6.667014e-007  4.180488e-007 -3.791778e-007
 -3.775304e-008 -4.943521e-007  1.449880e-006  2.619061e-007
  5.661422e-008  5.305351e-007  4.946099e-007  1.207701e-008
  2.509284e-007 -3.041238e-007  1.265798e-006  5.157548e-007
 -6.997309e-008 -2.553405e-008  2.153935e-007 -5.635422e-008
 -3.223329e-007 -5.455910e-007  1.419604e-006 -1.019175e-007
  1.068180e-007 -1.740134e-007  4.564950e-007  1.974601e-007
 -2.041025e-007 -2.038645e-007  1.360269e-006 -3.810038e-007
 -6.874500e-008

 -5.454809e-006  5.012641e-007  2.725543e-006 -2.649532e-006
 -2.202006e-006 -1.167539e-006  3.200952e-007 -2.232305e-006
 -1.377397e-006  6.117849e-007  1.779879e-006 -3.518778e-006
  8.016448e-007 -2.705101e-007  7.127310e-007 -6.684319e-007
  2.524856e-006  1.570086e-006  4.766311e-007  7.349241e-007
  1.101967e-006 -1.796761e-007 -6.033646e-007  6.791928e-007
 -2.318056e-008  6.187934e-007 -6.900521e-007  2.491026e-007
 -1.256535e-007 -1.231412e-006 -8.446531e-007  2.412460e-007
 -6.124466e-007 -6.730029e-007 -8.048238e-008 -5.348089e-007
 -5.136153e-007 -8.953141e-007  3.978974e-007 -7.621864e-007
  1.148957e-007 -1.433438e-007 -1.516672e-008 -1.139740e-007
  8.805839e-007 -3.830835e-007  2.088182e-007  7.835140e-007
  3.024991e-007 -4.335591e-007 -6.492733e-007  5.075743e-007
 -6.276686e-007 -9.622166e-007  4.563671e-007 -5.647245e-007
 -4.047977e-007 -4.638547e-007 -6.556828e-008 -3.806791e-007
  3.259096e-007 -5.796098e-007  7.326294e-007 -3.819674e-007
  7.598837e-007 -3.207167e-008  8.174124e-008  4.712736e-007
  1.104783e-006 -4.811394e-008  3.031427e-007  1.078150e-006
  1.033932e-006 -1.830660e-007 -3.810038e-007  2.050513e-006
 -4.097091e-007

 -2.979163e-006 -1.580700e-006  1.213532e-005 -1.626356e-006
  4.799029e-007 -2.178337e-006  2.294659e-007  5.001639e-007
 -2.188695e-006 -1.365890e-006  4.921694e-006 -3.700032e-006
 -9.862744e-007 -2.548664e-006  5.471499e-007 -1.420554e-006
  2.868405e-007 -8.721891e-007  3.225273e-006 -3.223874e-006
  5.501341e-007 -8.616817e-007  1.081685e-006 -1.257231e-006
  2.396046e-006  7.537474e-007  6.129466e-007 -3.135795e-007
  1.933936e-006 -8.512088e-007 -2.123864e-007  7.051926e-007
  1.118379e-006  5.558696e-007 -5.316071e-007  6.119030e-007
  6.902527e-007 -8.362823e-007 -4.576911e-007  7.979442e-007
 -5.645722e-007  4.641294e-007 -8.176744e-007 -4.963313e-007
 -3.999981e-007 -3.341988e-007 -4.790941e-007 -4.630671e-007
 -9.551548e-008  3.703240e-007 -1.256751e-006 -2.934354e-007
  4.293753e-007 -2.702918e-007 -3.984280e-007 -8.967119e-008
 -1.215750e-007  1.889969e-007 -1.269019e-006 -1.901626e-007
  2.551627e-007 -4.435572e-007 -1.344743e-007 -9.320401e-008
 -2.552588e-007  8.182047e-008 -5.472265e-007 -4.016238e-007
 -2.077537e-007  1.457086e-008  2.176318e-007 -1.360820e-006
  8.076247e-009  2.769797e-007 -6.874500e-008 -4.097091e-007
  1.930445e-006


[EIGEN VALUE]
  7.076261e-004  3.343164e-004  2.195425e-004  1.388888e-004
  9.407449e-005  7.736367e-005  5.589259e-005  3.529708e-005
  2.776028e-005  2.106030e-005  1.508315e-005  1.299375e-005
  1.156924e-005  7.735802e-006  6.093374e-006  5.934992e-006
  3.863813e-006  3.274632e-006  2.620822e-006  2.336155e-006
  1.951038e-006  1.519372e-006  9.341971e-007  7.454986e-007
  6.032939e-007  5.321366e-007  4.624920e-007  3.761055e-007
  2.199161e-007  1.556300e-007  1.043342e-007  3.518805e-008
  2.448524e-019  7.111330e-020  5.912834e-020  3.579097e-020
  1.643369e-020  8.831436e-021  4.778296e-021  3.131711e-021
  1.718223e-021  1.151512e-021  7.809517e-022  3.596409e-022
 -1.639915e-022 -4.298178e-022 -1.007916e-021 -1.467393e-021
 -1.566321e-021 -1.879546e-021 -3.014983e-021 -8.910917e-021
 -1.289027e-020 -1.923256e-020 -3.976844e-020 -7.011845e-020
 -9.686386e-019


[EIGEN VECTOR]
57 57

 -3.496783e-001  7.059795e-001 -4.206871e-001 -3.993150e-002
  2.057956e-001 -1.508519e-001 -6.134719e-002  2.312973e-001
 -9.536584e-002 -7.895129e-002  1.759896e-002  6.862205e-002
 -8.167720e-002  7.499781e-002 -8.698355e-003 -9.132684e-002
  1.472723e-003 -5.044920e-002 -4.222061e-002  9.009194e-003
 -6.497198e-002 -8.569708e-002 -2.557917e-002 -3.668438e-002
 -1.622607e-002 -2.171326e-003 -7.533394e-003 -2.954414e-002
 -3.706329e-002  1.299080e-002  1.221189e-002 -5.023312e-002
 -1.012333e-002 -2.599164e-002 -5.999765e-002 -2.508813e-002
 -4.245370e-003 -5.020950e-002 -1.326021e-002 -1.478637e-002
 -2.472924e-002 -1.438193e-002  2.387058e-002 -3.167353e-002
 -1.999061e-003  1.341346e-002 -2.472864e-002  4.641715e-003
  2.157778e-002 -3.324155e-002  6.832514e-003  1.474004e-002
 -1.062572e-002 -8.404513e-003  1.992168e-002 -1.823947e-002
  5.598978e-003

 -3.898422e-002  1.672012e-001  3.959413e-001  2.276358e-002
  9.904025e-002 -1.047844e-001  6.681776e-003  1.220170e-001
 -2.417377e-001  3.696469e-002  1.747665e-001 -5.604588e-001
  1.429083e-001  1.529381e-001 -4.113378e-001  1.615151e-001
  9.615834e-002 -2.133000e-001  1.853711e-001  1.434905e-002
 -3.047733e-002  1.190419e-001 -2.503535e-002  7.093302e-003
  9.529935e-002 -5.220356e-002  1.153125e-003  3.055396e-002
 -3.068421e-002  2.426089e-002  4.002906e-002 -1.161664e-002
 -2.192904e-002  3.895930e-002 -8.016927e-004 -1.041704e-002
  4.615495e-002 -2.704622e-002 -8.239209e-003  2.128764e-002
 -2.814574e-002 -1.134988e-003 -2.913518e-004 -2.905172e-002
 -3.460627e-002  5.065579e-003 -1.090748e-003 -1.639145e-002
 -1.861544e-003 -1.787590e-002 -5.341898e-002  5.019464e-003
  8.527992e-003 -2.871898e-002  3.376339e-003 -1.097745e-002
  2.123698e-003

  5.634409e-001  3.970289e-001  2.289165e-002 -1.593903e-001
 -3.368369e-001  3.605095e-001  1.307756e-001  2.748254e-001
  1.445699e-001 -7.992642e-002 -8.352301e-002  2.128201e-002
  1.235387e-001  1.580670e-001 -5.517353e-002 -8.158287e-002
 -1.186460e-002  9.077428e-002  1.123937e-001  1.218001e-001
  3.281139e-002 -4.126956e-002  7.494171e-003  4.412994e-002
  7.348707e-002  4.149507e-002 -5.379855e-003 -7.143968e-002
  3.059825e-002 -1.227045e-002  4.068688e-002  3.972986e-002
  1.758076e-002 -3.920545e-002  5.939335e-002  1.820916e-002
  5.175936e-002 -7.791874e-003 -6.958498e-004 -5.017989e-002
  1.941094e-002 -3.966217e-002 -5.038909e-003 -1.712294e-002
 -2.158351e-002 -5.037183e-002  4.574486e-002 -2.114352e-002
  1.632324e-003 -2.918232e-003  5.492423e-003 -1.458806e-002
  3.124853e-002 -2.724264e-002 -2.560781e-003 -1.617965e-002
  5.285694e-003

 -3.212552e-001  6.691420e-002  4.091725e-001 -9.312192e-002
  5.730185e-002  3.859218e-001 -2.686733e-001  4.803315e-003
  4.684809e-001 -1.684148e-001  8.538392e-002  1.762037e-001
 -2.059103e-001  1.213190e-001 -6.670310e-002 -3.980872e-002
  1.301839e-001 -2.162246e-001 -6.133288e-002  7.552961e-002
 -1.420549e-001 -7.379099e-003  5.868039e-002 -9.366204e-002
 -2.514169e-003  7.058113e-002  4.629939e-002  5.346665e-002
 -4.424859e-003  3.815690e-002  7.957137e-003 -7.897542e-004
  7.996162e-002  6.473409e-003 -4.069835e-002 -7.917984e-002
 -2.180010e-002  2.592126e-002  1.732936e-002  8.210747e-003
 -4.065332e-003 -4.772623e-002  7.138194e-003  4.636103e-002
 -8.176307e-003  3.034852e-002 -9.639803e-003  5.930475e-003
  7.811494e-004  2.432583e-002 -5.058929e-003  1.876311e-003
  6.254780e-003 -1.753631e-002  3.887307e-005  4.184550e-002
 -3.339628e-002

  2.830095e-002  3.095165e-002  4.014880e-001 -3.243413e-001
 -2.466587e-001 -4.125054e-001 -2.888662e-001  7.407344e-002
 -2.538634e-001 -2.467291e-001  6.409200e-003  1.043320e-001
 -1.647377e-001  3.197315e-002  3.337314e-002 -1.755400e-001
 -6.624130e-003  1.629411e-001 -1.351358e-001 -6.311482e-002
  1.545054e-001 -2.170009e-001 -1.629138e-002  1.462209e-002
 -1.274897e-001 -2.201433e-002  1.187467e-002 -1.606244e-001
 -1.999534e-003  3.555792e-002 -1.036404e-001 -9.274076e-003
  2.432386e-002 -7.977970e-002  1.507622e-002  6.582324e-002
 -5.494542e-002 -4.657755e-002  8.985863e-003 -4.825908e-002
 -4.835927e-003  1.194986e-002 -3.501131e-002 -7.301999e-002
 -4.198228e-002 -6.292793e-002 -2.674799e-002  3.167898e-002
 -5.180739e-002 -2.833769e-002  3.630551e-002 -2.395744e-002
 -8.851934e-004  4.394176e-003 -3.559025e-002 -1.438963e-002
  1.936658e-002

 -1.766904e-002  1.275377e-001  4.434645e-001 -5.626098e-003
  3.597834e-001 -2.107201e-001  4.218779e-001  1.714027e-001
  4.707602e-002  1.660027e-001  7.715579e-003  2.455384e-001
  2.604334e-001 -7.712346e-002  3.534851e-001 -6.539234e-002
 -7.432221e-002  3.775713e-003  2.704286e-002  5.356415e-002
 -1.015955e-001 -4.220285e-002  1.086468e-001 -7.606257e-002
  8.868774e-002  8.710530e-002 -4.599524e-002  1.618498e-002
  7.674449e-002  7.228845e-002  5.255890e-002  2.488788e-002
  8.853530e-002 -8.552557e-003  6.553912e-002  1.026124e-001
  1.772775e-002  2.871534e-003 -2.340202e-002 -3.565298e-002
  5.493727e-002 -4.874593e-002 -1.986101e-002  1.942565e-002
 -2.924353e-002 -4.361700e-003  7.556248e-002  2.269358e-003
  1.140885e-002 -2.136061e-002  2.026098e-002 -2.158821e-002
  1.434334e-002  5.777943e-003 -3.297117e-002 -2.701105e-002
  9.459874e-003

  1.994962e-001 -4.889753e-002 -1.292106e-001 -7.250338e-002
 -1.160519e-001 -5.130293e-001  1.162665e-001 -1.621620e-001
  4.544872e-001 -2.164375e-001 -1.392251e-001 -1.040148e-001
  7.435961e-003 -4.134575e-002 -1.315833e-001 -1.500806e-001
 -1.695699e-002 -3.335183e-001  7.483876e-002 -3.485449e-004
 -2.337000e-001 -5.144826e-002 -1.707051e-002 -2.164059e-001
  9.101983e-002 -1.775472e-002  3.297146e-002  3.930042e-002
 -1.001202e-002  6.355698e-002  1.143194e-001 -1.194631e-001
 -7.586366e-004 -2.569275e-002 -5.304095e-002 -3.685292e-002
  3.781195e-002 -7.512288e-002 -4.673770e-003 -1.662422e-002
  2.281358e-002 -8.518872e-003  7.535885e-002 -3.972740e-002
 -1.571456e-002  1.926571e-002 -3.371167e-003 -6.591357e-003
  3.682574e-002 -5.290093e-002  5.453518e-002  4.572736e-003
  1.026601e-002 -6.482948e-003  1.311769e-002 -3.962997e-002
 -1.343507e-002

  1.162977e-002  2.835677e-001  1.393696e-001  4.073134e-001
 -1.536450e-002  7.989552e-002  4.258222e-002 -5.082631e-001
 -8.136993e-002 -3.633989e-001 -7.596499e-002 -1.759179e-001
 -2.263862e-002  3.335915e-002  3.354058e-001 -1.109601e-001
  8.645206e-003 -9.384229e-002  6.225781e-002  2.019233e-002
  2.446743e-001 -4.985519e-002 -3.598848e-002  1.574569e-001
  3.435038e-002  3.568712e-002  6.673241e-002  3.222658e-002
  3.897509e-003  6.484405e-002  5.475820e-002 -3.379772e-002
  4.438493e-003 -1.674869e-002  8.562219e-005  9.046234e-002
  1.128690e-002  8.862947e-003  3.399725e-002  4.915503e-003
  6.946190e-002  2.693986e-002  4.706806e-002 -6.685240e-003
  2.010747e-002 -3.238354e-002  4.539084e-002  2.271863e-002
 -1.338979e-002  2.707075e-002  4.291227e-002 -3.229865e-002
  1.175444e-001 -6.341360e-002  4.522027e-002  4.599265e-002
 -1.074230e-002

  5.946094e-002 -1.448741e-001 -1.644631e-001 -6.774889e-002
 -2.620666e-002 -3.217225e-002 -8.083074e-002 -8.053329e-002
 -3.563622e-001 -2.627852e-001  2.024848e-001  2.972744e-001
  9.470356e-002  3.260358e-001  2.087836e-002  1.318996e-001
  1.673617e-001 -2.240255e-001  1.586471e-001  7.970137e-002
 -2.081740e-001 -3.834341e-003  6.764625e-002 -1.038945e-001
  4.369311e-002  1.801920e-001 -1.779146e-001  8.129653e-002
  1.821655e-001 -1.021169e-001  1.543773e-001  1.193674e-001
  9.773825e-002  6.906971e-002  5.084952e-002  1.379052e-001
  2.165810e-002  6.146927e-002  2.494560e-002 -1.533830e-002
  1.159701e-001 -1.295863e-001  1.851145e-002  9.337398e-002
 -9.140969e-002 -4.054872e-002  1.186083e-001 -7.678274e-002
  1.430055e-002  1.293490e-001  6.398636e-002  1.244031e-002
  9.108804e-002  3.643580e-002 -9.153249e-003  4.197480e-002
  6.961234e-002

  5.456567e-002  1.278084e-001  3.964356e-002  1.763470e-001
 -1.426349e-001 -2.806580e-001 -2.565635e-001  6.617898e-002
  3.111722e-001  1.233975e-001  2.693403e-001  8.681490e-002
  9.936398e-002  1.582007e-001  3.173450e-001  2.464351e-001
  9.824400e-002  1.039472e-002  1.513687e-001  4.089563e-002
  1.890427e-001  2.341455e-001 -1.025109e-001 -2.231423e-002
 -4.563563e-002 -1.333037e-001 -1.170542e-001 -4.812012e-002
 -1.196573e-002 -3.257248e-001 -4.950307e-002  1.027785e-001
 -1.746262e-001  1.018126e-001  5.026557e-002 -5.791535e-002
  6.185309e-002 -6.552981e-004  1.059699e-001  5.499706e-002
 -6.216044e-002  7.782713e-002  1.964801e-002 -2.193506e-002
  2.027381e-002  2.716002e-002 -8.367761e-002 -3.144669e-002
 -9.461687e-004 -3.772163e-002 -1.560616e-002 -4.675615e-003
 -9.191177e-002  4.945250e-002 -3.561543e-002 -2.388608e-002
  4.230768e-003

 -1.686772e-001 -1.375686e-001 -1.265725e-001 -3.542975e-001
  1.856808e-001  1.281440e-001  1.905220e-002  1.467454e-002
  2.127713e-001 -2.261500e-001  1.700058e-001 -3.844389e-001
  1.733233e-001  9.898785e-003  1.952880e-001 -6.349649e-002
  2.271398e-002  3.105377e-001  1.486092e-001 -1.445900e-001
  1.048599e-001 -1.044072e-001 -5.161982e-002 -4.767132e-002
  1.868745e-002 -1.325794e-001 -7.160344e-002 -9.734715e-002
  1.056548e-001 -1.350688e-001  1.674609e-001 -6.694389e-002
  1.767001e-001  4.723480e-003 -3.165070e-002  1.060222e-001
  3.923416e-002 -1.347760e-001  1.519017e-001 -7.189835e-002
  2.812020e-002 -3.982549e-002  1.132294e-003 -2.789474e-002
 -3.190862e-002 -2.734840e-002  7.956524e-002 -3.741922e-002
  2.621552e-003  2.126606e-002  4.670670e-002  2.602584e-002
  8.508687e-002  1.481919e-001 -1.981184e-003  1.376741e-002
  1.270613e-001

 -7.618733e-002 -1.005574e-001 -4.296666e-002 -1.480879e-001
  1.996267e-001 -1.598063e-001  1.900744e-001  1.670489e-002
  1.514734e-001 -1.846431e-001 -5.729755e-002  1.754026e-001
 -5.177906e-002  2.333383e-001 -1.888955e-001  8.707920e-002
  1.788048e-001  1.739831e-001  1.482440e-001  7.812494e-002
  1.650577e-001  1.117599e-001  4.424745e-002  5.239429e-001
  8.318731e-002 -6.144550e-002  2.276076e-001 -3.893622e-002
  3.256703e-002  3.251244e-002  8.353983e-003  2.708284e-002
 -2.133089e-001 -3.070040e-002  1.032744e-001 -1.506636e-001
  2.330863e-002  6.811406e-002 -1.939462e-001  1.912838e-002
  1.258053e-001  1.513653e-002  6.374399e-002  3.501606e-002
 -2.057329e-002  2.457984e-002  5.566676e-002  1.242060e-001
 -1.326197e-002 -1.501864e-002  1.063183e-001 -4.089835e-002
  9.775206e-002 -4.981960e-002  1.288014e-002  3.947960e-002
 -5.054618e-002

  1.931816e-002 -1.015833e-001 -1.551905e-001  3.890716e-002
  3.671648e-002 -1.362585e-001 -2.486842e-002  1.120003e-001
  1.176720e-001  4.927832e-002  8.171497e-002 -2.333607e-001
 -4.332526e-002  1.372938e-001  1.029870e-001 -1.335871e-001
  6.832243e-002 -7.694263e-002 -1.180308e-001  4.169954e-001
  2.514284e-001  9.299848e-002  1.311745e-001  1.483581e-002
 -3.244995e-002  2.270087e-001  1.790700e-001 -1.581022e-002
 -1.121712e-002  2.084273e-001 -9.994605e-002  2.182576e-001
  2.103397e-001  2.550730e-002 -6.956216e-002  9.370090e-002
 -1.245131e-001  2.652920e-002 -1.340386e-001 -1.582446e-001
 -1.551083e-001 -1.795259e-001 -2.355541e-001  9.885825e-002
  6.484200e-003 -1.241014e-001 -3.999778e-002 -1.189116e-001
 -1.146779e-001  1.019365e-001 -6.869376e-002 -4.362839e-002
 -7.841398e-002  1.187084e-001 -8.370011e-002  4.798002e-002
  9.131984e-003

 -6.918542e-002 -2.018178e-002  3.143215e-002  2.639824e-002
  1.451383e-001 -1.469456e-002  2.396199e-001 -3.519621e-002
  1.172546e-001 -1.316514e-001 -2.552790e-001 -3.824507e-002
 -7.064557e-002  1.960096e-001 -2.299613e-001  5.733231e-002
 -1.579707e-001 -3.708643e-002 -1.323726e-001  3.261925e-002
  1.532113e-001 -1.106933e-001 -8.527636e-002 -6.082921e-002
 -1.361762e-001  1.430628e-001 -5.160336e-001 -9.425124e-002
 -3.109846e-002 -2.986586e-001 -1.222434e-001  1.768494e-001
  8.660293e-003 -4.529551e-002  6.404452e-002  8.407511e-002
  6.084586e-002  1.466178e-001  1.899416e-002  1.885564e-002
 -1.211295e-001  1.546807e-001 -6.818761e-002 -2.862568e-002
  1.186596e-001 -1.701007e-001 -5.765374e-002  1.316354e-001
 -7.574756e-002  9.651740e-002 -3.567205e-002 -8.832142e-002
  5.428893e-003  3.620061e-002 -2.148215e-002  2.734052e-002
 -9.383560e-003

 -9.726031e-003  1.338101e-002 -1.749506e-002  6.222843e-002
 -1.897373e-002 -7.037524e-002 -4.681175e-002 -4.559781e-002
  1.930943e-003 -6.377250e-003  1.510203e-002  9.633137e-002
 -7.474623e-002 -7.543541e-004 -1.459364e-001 -3.154281e-002
  1.264537e-001  3.115717e-001  8.606890e-003  1.141787e-001
  1.656040e-001  1.402000e-001  2.283347e-001 -1.698190e-001
  2.809955e-001 -4.370808e-002 -9.565872e-002  4.855413e-002
 -9.338798e-003  5.689373e-002  2.287677e-001 -2.079967e-002
  3.424591e-001  1.409752e-002 -7.955647e-002  2.629128e-001
  1.885758e-001  7.618905e-002 -9.049259e-003  1.570735e-001
 -1.247835e-001  1.525072e-001  1.248009e-001 -4.755472e-002
 -7.652010e-002  1.108133e-001 -1.349468e-001  1.185143e-001
  2.354110e-002 -7.248525e-002 -8.082450e-002  6.596431e-002
 -2.262807e-002 -1.315882e-001  6.831400e-002 -5.299936e-002
 -3.711176e-001

 -3.973278e-003  1.241140e-001  3.834552e-002  1.156678e-001
 -1.190365e-001 -1.609309e-001 -8.320354e-002  3.296737e-003
  1.399314e-001  4.561115e-002 -7.042718e-002 -1.380739e-001
 -4.969936e-003  1.060196e-001 -5.417217e-003  2.091634e-001
 -1.618327e-001  2.969264e-001 -8.453967e-002 -7.747262e-002
 -3.806198e-001  1.821319e-002 -1.226001e-001  2.109229e-001
 -1.749557e-001  7.240967e-002  7.630180e-003  4.051645e-002
  9.980261e-002  2.450297e-001  1.643385e-002  1.153073e-001
  2.534782e-001 -1.363434e-002  2.962529e-002  6.916542e-002
 -2.864644e-002  2.591163e-001  1.177404e-001  8.496688e-002
  1.314728e-001  6.428593e-002  1.134486e-001  2.366916e-001
 -2.915097e-003  1.031041e-001 -3.074554e-002  3.900230e-003
 -3.804286e-002  1.921756e-001  7.848008e-003  1.013323e-001
  6.955106e-002  1.985347e-001  5.027609e-002  1.066680e-001
  2.707880e-002

  4.527107e-002  5.723536e-002 -7.091007e-002  1.370057e-001
  5.939155e-002 -2.183086e-002  1.832923e-002 -5.913255e-002
  1.389989e-001  7.386036e-002  1.194080e-001  1.375292e-001
  1.819650e-002 -8.698739e-002 -2.634667e-001  2.118127e-002
  1.423446e-001 -7.956696e-002  5.447533e-002 -1.053111e-001
  1.821863e-001 -4.704090e-002  1.931277e-002  4.008139e-003
 -7.810905e-002 -6.524837e-002  7.049169e-002 -2.871211e-002
 -3.751450e-002  2.316868e-002 -3.399553e-001 -1.204003e-001
  2.181490e-001 -1.469911e-001  2.667719e-001  2.986207e-001
 -9.176592e-002  5.549994e-002  2.629708e-001  2.784301e-002
  8.857462e-002 -4.892374e-003 -2.059808e-001 -1.403224e-002
 -3.086257e-001  7.189653e-002  2.113402e-001  7.423181e-002
 -1.804064e-002 -4.620010e-002  2.127273e-002  1.257091e-001
  5.876335e-002 -2.138367e-002 -3.196487e-002 -1.362825e-001
  2.201074e-001

  5.152789e-002 -3.486483e-002 -4.244617e-002 -1.390407e-001
  5.150650e-002  1.662579e-002  1.381022e-001  5.067728e-002
 -3.601654e-002 -9.614302e-002 -1.349339e-001  9.273465e-003
 -1.354727e-001  1.672426e-001  1.983686e-001  1.856666e-001
  8.054797e-002 -1.325337e-001 -4.498299e-002 -6.547389e-002
 -1.697350e-001  1.922201e-001  2.629306e-002  1.249128e-001
 -1.112266e-001 -2.535635e-001  2.211643e-002 -1.208214e-002
  6.018260e-002  2.062618e-001 -1.105327e-001 -9.117350e-002
  1.339724e-001  1.252965e-001  7.993327e-002  6.041068e-002
 -1.056409e-002 -1.920196e-001  2.866355e-001  9.580939e-002
 -1.071670e-001  1.297677e-001 -1.703680e-001 -2.856612e-001
  1.135094e-001 -1.696139e-001 -3.314493e-002 -1.340622e-001
 -1.280796e-001  7.292149e-002 -1.941952e-001  5.939824e-002
 -4.457230e-002 -2.602899e-001 -5.385726e-002  1.114589e-001
 -1.591370e-001

 -1.866805e-002 -3.024387e-002  3.709904e-002  9.705440e-003
 -4.437821e-002  1.785345e-002 -1.734442e-002  6.669020e-002
  2.137105e-002  7.431857e-002 -4.466168e-002  1.872736e-001
  6.442819e-002  7.401950e-002 -1.044254e-001  1.445125e-001
 -1.710424e-001 -1.918037e-001 -2.889518e-002 -3.555389e-002
  1.352297e-001  5.284221e-002 -1.139610e-001  2.724834e-001
 -1.941888e-002 -4.847024e-003  7.061076e-002  7.429077e-002
  3.954425e-003  3.893857e-002  2.631144e-001 -6.890273e-002
  1.179830e-001  6.198186e-002 -3.741067e-001  3.425302e-001
 -1.089052e-001 -2.305065e-001  1.413165e-001 -2.128112e-001
 -8.814892e-002  9.114726e-002  4.242382e-002  3.017441e-003
  1.503049e-001 -5.868352e-002 -1.258037e-001  1.637901e-001
  2.847653e-002 -1.019919e-001  1.744483e-001 -8.978563e-002
 -6.059701e-002  9.778892e-002  1.458594e-001 -1.496098e-001
  2.107639e-001

 -1.482250e-002 -3.573544e-002 -3.336083e-002 -7.762578e-002
 -2.334036e-002  3.524504e-002 -2.390609e-002  4.162234e-002
 -5.862180e-002 -5.674852e-004  4.292603e-002  6.624023e-002
  1.380215e-001  2.953729e-002  1.127728e-001  8.358726e-002
 -1.059420e-001 -2.132143e-001  1.006754e-001 -8.150932e-002
  6.835586e-002  6.549924e-002 -1.270799e-001 -1.500651e-001
  1.309448e-001 -2.473723e-001  1.482968e-001 -2.636573e-001
 -2.686199e-001  4.409160e-002 -1.125331e-001  6.238675e-002
  3.658833e-001 -1.916928e-001 -2.631356e-002 -1.357562e-001
 -1.362326e-004  2.671549e-001 -2.457880e-001  1.460160e-001
 -1.593814e-002  3.202716e-002  1.597168e-002 -6.125340e-002
  2.140565e-001 -1.183581e-001 -8.228378e-003  1.408564e-001
 -3.288093e-002  1.342295e-001  2.233224e-001  2.253179e-002
  1.405895e-001 -1.821484e-002  1.852615e-001  5.695620e-002
  3.704183e-002

 -1.377520e-002 -6.100898e-002 -8.910638e-002 -1.598767e-001
 -3.391555e-002 -2.385964e-002 -1.168227e-001  1.230226e-001
  9.304561e-002  6.340757e-002  1.689439e-001 -1.029208e-001
  1.616074e-001 -7.034280e-002  6.987721e-002 -3.530340e-002
 -1.034718e-001 -2.083601e-001 -1.868400e-002 -9.944945e-002
  1.975780e-001 -2.432409e-001 -5.602583e-002  1.931712e-001
 -8.353307e-002  2.904099e-001 -9.685346e-002  1.647815e-001
  3.574863e-002  1.364683e-001 -8.307789e-002  7.908234e-002
  9.575527e-003  1.697083e-001  1.754681e-001  1.084520e-001
  1.041403e-001  1.950236e-002  9.002132e-003  1.643091e-001
  8.267631e-002 -1.092978e-001  1.334586e-001 -6.718187e-003
  2.378610e-001  1.526576e-001  2.682106e-002  1.663828e-001
  1.267996e-001 -2.576290e-002 -2.005179e-002  9.748083e-002
  2.259098e-003 -3.928019e-001  1.090526e-001  5.227533e-002
 -1.700453e-001

  3.546496e-002  1.890412e-003  2.473862e-002  1.581135e-001
  1.093493e-002 -4.767188e-003 -2.435927e-002 -1.221057e-001
  5.737655e-002 -4.981450e-002  8.556817e-002  2.747155e-002
  1.259637e-002  4.003036e-002 -4.326390e-002  1.480031e-002
  5.994381e-002  1.843484e-001  2.461188e-002 -1.272099e-003
 -1.937956e-001  2.932936e-002 -7.292300e-003  1.934487e-001
  3.223404e-002 -1.317789e-001 -4.378028e-001 -1.178810e-001
 -1.726029e-001  1.423722e-001 -1.702090e-001 -3.874669e-002
  1.236242e-001  1.933653e-003 -4.088595e-002 -7.074458e-003
 -1.069900e-001 -1.888281e-001 -2.158292e-001 -8.479386e-002
 -5.734950e-003 -5.347542e-001  5.429884e-003 -1.432331e-001
  8.218084e-002 -3.813917e-002 -2.296509e-002  1.663157e-003
  1.486275e-001 -1.147602e-001  6.119177e-002  4.806029e-002
 -1.755610e-001 -3.313430e-002  6.349435e-002 -1.031346e-001
 -1.147004e-002

 -3.423717e-002 -8.353867e-002  3.627953e-003 -1.107120e-001
  1.572156e-002  7.163729e-002  6.707752e-002  1.010702e-001
 -4.127367e-002 -2.753417e-002 -1.554978e-001 -1.487912e-001
 -7.970654e-002  1.428200e-001  2.095898e-001  5.105921e-002
 -8.146025e-002 -8.550238e-002 -3.501582e-002  1.046966e-001
 -4.973718e-002  6.917070e-002 -1.494825e-001  4.382692e-002
 -1.301625e-001  8.661116e-002  9.766885e-002  1.572702e-001
 -5.524936e-002 -1.779083e-001 -8.372235e-002 -1.506013e-001
 -3.567404e-002 -1.604661e-001 -1.218048e-002  2.044621e-001
  5.782748e-003  1.978827e-001 -7.251362e-002  2.343494e-001
 -1.365504e-002 -1.774768e-001  1.607341e-001 -1.734188e-001
 -4.296556e-001  3.662737e-002 -2.246888e-001 -1.221690e-001
  2.108933e-002 -1.531190e-001  2.414084e-001  2.532251e-002
 -1.530716e-001  1.646759e-003  8.738627e-002 -1.619367e-001
 -9.619680e-002

  3.088040e-002 -9.545329e-003  1.482350e-004  3.267961e-002
 -5.029297e-002 -5.372069e-002 -5.200216e-002  2.902242e-002
  5.655587e-002  3.530479e-003  2.671499e-002 -4.540788e-002
  2.264321e-002  1.442233e-001  1.239912e-001  2.167070e-001
 -1.126708e-001 -4.184721e-002 -2.311938e-001 -1.817477e-001
  3.421462e-002 -1.317887e-001  2.361068e-001  1.363578e-001
  1.223767e-001  8.706539e-002  7.455813e-003  1.063361e-001
  1.716367e-002 -1.011430e-001  1.102300e-001 -2.020257e-001
  2.473470e-002 -1.824489e-001 -7.624027e-002 -1.939311e-001
  7.605289e-002  7.675475e-004 -1.926101e-001 -7.263729e-002
 -1.700723e-001  2.625841e-002 -1.541874e-001 -4.992382e-002
 -2.429843e-001 -1.518484e-001  1.849806e-001  1.196394e-001
  2.030270e-001  1.886256e-001 -3.299296e-001  2.275653e-001
  8.762572e-004 -1.130462e-002  1.998899e-001 -1.217295e-001
  6.115826e-002

  5.724447e-002  8.204749e-003 -2.160483e-002  2.906418e-002
 -6.200194e-003  1.292528e-002  2.414175e-002  5.622330e-002
  6.045860e-002  5.044663e-002 -4.195180e-002 -1.483957e-001
 -1.362198e-001  9.248851e-002  1.328296e-001  1.767069e-001
  1.525876e-001  4.526363e-002  1.982003e-002 -1.458254e-001
 -1.185181e-001 -7.545672e-002  1.795854e-002 -1.759394e-001
 -7.214545e-002 -2.978833e-002  7.377917e-003 -1.181569e-001
  4.819071e-002 -1.013417e-001  1.812923e-002  8.660172e-002
 -9.128236e-002  5.918067e-003 -2.372012e-001  2.585496e-001
 -4.147264e-001 -1.338819e-002 -3.297977e-001 -7.598958e-002
  1.808765e-001  9.027284e-002 -1.409342e-001  1.190564e-001
 -5.529283e-002  1.454578e-001  9.954569e-002  2.335367e-001
 -1.101812e-001 -1.249172e-001 -2.905300e-002 -5.650763e-002
  1.093397e-001 -3.332079e-001 -5.099005e-002  3.430228e-002
 -8.120020e-002

 -4.609350e-002  1.201372e-002 -4.784772e-003  3.933290e-002
  5.281912e-003  4.608372e-002 -2.954227e-002 -1.662586e-002
  6.021271e-002  1.061994e-002  2.512903e-002  2.118591e-002
  6.555729e-002  3.343138e-002 -7.072548e-002  1.026603e-001
 -1.192870e-001 -2.970111e-002 -7.032571e-002 -9.095248e-002
  1.509274e-001  4.670359e-003 -6.418895e-002 -1.301647e-001
 -1.700299e-001 -1.024123e-001 -1.023749e-001 -1.429248e-001
  1.731213e-001  3.327252e-001  6.702697e-002  1.166721e-001
 -1.383266e-001  7.710952e-002  5.590164e-002  8.442574e-003
  7.551871e-002 -9.501955e-002 -1.595128e-001 -1.194809e-001
 -4.439554e-002  1.961211e-001 -1.104789e-001  4.023968e-002
 -2.163779e-001 -7.253223e-002  2.200277e-001 -2.976781e-001
  1.914798e-001  6.725049e-002  4.106679e-001  2.247542e-002
 -3.379992e-002  7.500739e-003  1.018521e-001 -1.058838e-001
 -3.264755e-001

 -1.959051e-002 -6.980819e-002 -2.615139e-002 -6.786409e-002
  9.509293e-003  7.345789e-002 -1.996989e-002  2.634869e-002
 -5.948097e-003 -2.565280e-002  2.738950e-002  2.649304e-002
 -3.208756e-002 -1.026727e-002  1.253807e-001 -9.048227e-002
  1.741169e-001 -8.120183e-002  2.985410e-001  3.669737e-002
 -6.117424e-002 -8.933582e-002 -2.261084e-001  8.007839e-002
  2.279696e-002  6.672030e-002 -1.517798e-001 -3.293238e-002
 -1.681979e-001  2.994056e-001 -9.382351e-002  7.457427e-003
 -7.227550e-002 -5.603790e-002  1.833184e-002  1.903729e-001
  3.984146e-002  2.315367e-002 -2.700504e-001  2.243097e-003
  1.263540e-002  4.433379e-001  1.123496e-001 -3.776064e-002
 -3.760307e-002 -9.915408e-003 -3.034066e-002 -1.960107e-002
  1.519187e-001 -2.748072e-002 -3.527884e-001  5.134240e-002
 -1.730166e-001  2.390111e-001 -7.894684e-002 -1.167385e-001
  1.083193e-001

  2.263024e-002  4.247946e-002 -3.454371e-002 -2.561383e-002
 -5.528522e-002  2.802094e-002 -1.016890e-001  2.524385e-003
  1.652335e-002  6.289603e-002  1.419354e-001 -3.183799e-003
  1.197679e-001 -1.721281e-001  1.645269e-002 -1.339269e-001
 -4.555631e-002 -8.712090e-002 -1.109331e-002  7.150704e-002
 -6.940476e-002  1.001513e-001  7.611127e-003  1.554333e-001
 -4.819461e-002 -7.011503e-003 -2.272114e-001  1.922618e-001
  8.178218e-002  5.210374e-002  1.019665e-002 -1.420748e-001
  1.100568e-002  1.063936e-001  1.284437e-002 -6.737279e-002
 -6.472841e-002 -1.175660e-001 -1.768871e-001  1.141737e-001
  8.666172e-003  1.049993e-001 -1.272007e-001 -2.169056e-001
 -2.688809e-001 -1.334452e-001 -2.932528e-002  3.985272e-001
 -3.167090e-001  5.075194e-002  1.587036e-001 -4.867015e-002
  2.029692e-001  2.500561e-001 -1.133327e-001  2.178332e-001
 -1.529934e-001

  3.496934e-002  1.361650e-002  4.634650e-002 -7.745151e-003
  2.263271e-002 -4.324805e-002  9.320479e-002 -3.831822e-003
 -1.595236e-002  2.711001e-002 -7.245935e-002  1.309440e-001
 -7.492077e-003 -9.767457e-002 -6.087793e-002 -5.103309e-002
  5.621584e-002 -4.666041e-002  2.411120e-001 -1.003329e-001
  9.802301e-002 -1.328793e-001 -2.941543e-001  1.129101e-001
 -4.481907e-002  2.425915e-002  1.248107e-002 -4.195283e-002
 -1.458796e-001 -1.284394e-001  6.176878e-002  5.511353e-002
  1.391562e-001  7.460472e-002 -2.756639e-001 -8.610831e-002
 -5.966412e-002 -2.565473e-002  8.219277e-002  9.382814e-003
 -2.097189e-001 -1.178794e-001 -1.235733e-001  1.198546e-001
 -2.937303e-001  1.416820e-001  2.123026e-002 -1.037148e-001
  1.393852e-001  1.188228e-001 -8.957831e-002  7.602580e-002
 -1.297710e-001 -2.908996e-002  2.283232e-002  5.271525e-001
 -1.698962e-001

 -3.032841e-002 -1.954188e-002  1.384979e-002 -2.727251e-002
  5.493675e-003  2.316358e-002  7.807646e-003 -1.502326e-002
 -4.371018e-002 -4.231437e-002 -4.116227e-002 -3.971983e-002
 -2.483995e-002 -2.755657e-003  6.484218e-002 -6.463052e-002
  1.646483e-002  5.677253e-002  8.125472e-002  5.534010e-002
 -2.291147e-001 -1.032615e-002 -6.364743e-002 -5.335394e-002
  1.228857e-001  1.924911e-002  2.017459e-001 -8.296584e-002
 -2.387460e-001 -5.738983e-002 -1.314439e-001  1.824706e-001
 -2.952215e-001  1.529655e-001  3.100365e-002  2.122199e-001
  1.038073e-001 -7.667004e-002  2.176204e-001 -9.048317e-002
 -1.711513e-001 -1.082601e-001 -1.135148e-001  8.804127e-002
  7.566065e-003 -8.161560e-002  5.944185e-002  4.012089e-001
  5.024566e-002  2.575984e-001  9.292041e-002  2.485292e-001
  1.095809e-002  1.234755e-001  9.625190e-002 -2.083483e-001
 -2.557451e-001

 -4.522330e-002  2.359405e-002 -5.953114e-003  8.496612e-002
  1.317578e-002 -2.916555e-003 -6.920796e-002 -5.902963e-002
  7.966046e-002  1.244672e-002  1.406701e-001  7.622888e-002
  1.601819e-001 -2.927134e-002 -1.508402e-001 -1.583426e-003
 -9.755854e-002  1.196499e-001  1.497324e-002 -3.912051e-003
 -8.040067e-002  2.625532e-002 -1.024561e-001 -1.169643e-001
 -1.431390e-001 -5.054214e-002  2.461613e-001  7.737040e-003
  1.236307e-001 -6.536422e-002  5.133842e-003 -1.577346e-001
 -1.423945e-001 -2.073079e-001  1.292494e-001  3.664865e-001
  1.103329e-001  1.446515e-002 -1.731748e-001 -1.312107e-001
  3.712131e-002 -1.285511e-001  1.171737e-001 -9.666057e-002
  6.531903e-002 -3.707623e-001 -5.603577e-002  1.522757e-002
  6.722270e-002  1.782356e-001 -1.899622e-001 -2.307661e-001
 -1.256091e-001 -1.076349e-001  2.151825e-002  3.096584e-001
 -8.644188e-002

 -6.963179e-002  3.008579e-002  2.726935e-002 -3.299556e-002
 -7.107827e-002  1.667026e-003 -3.600864e-002  4.496612e-004
 -7.882295e-003  7.057158e-003 -1.850399e-001 -8.785188e-003
 -1.136295e-001 -6.910110e-002  6.661956e-003 -4.896351e-002
 -1.544275e-001 -1.026954e-001 -1.255144e-001  5.501868e-002
 -1.350931e-002  1.936064e-001 -6.213761e-002  5.756968e-002
 -6.947632e-002 -2.306801e-001  6.081634e-002 -1.203318e-001
  8.529778e-002 -9.269405e-002  1.367847e-001  1.696683e-001
  6.353709e-002  2.698965e-001  8.913748e-002  2.170016e-001
  3.066404e-001 -4.920965e-002 -2.774314e-001  1.904115e-001
 -1.136763e-001 -1.775062e-001 -1.153442e-002 -2.155519e-002
 -6.355093e-002  1.626124e-001  2.631059e-001  6.193409e-002
  1.732259e-001 -3.820616e-002 -1.296823e-001  9.412284e-003
  1.313758e-001  1.639991e-002 -2.549122e-001  1.830838e-002
  2.693069e-001

  0.000000e+000 -6.011605e-002 -2.568414e-002  2.862919e-002
 -5.621701e-004  4.368064e-002  4.894068e-002  1.991423e-001
 -3.283730e-002 -5.361827e-001  1.368580e-001  4.447252e-002
  2.642962e-001 -1.689192e-001 -4.900654e-003  1.305824e-002
 -2.583734e-001 -5.933255e-002 -1.752980e-001  1.621432e-002
  2.409582e-002  2.405043e-001  4.728490e-002 -8.619628e-003
  2.720159e-002 -2.437457e-001 -7.845256e-002  9.209894e-002
 -4.135250e-002  9.243450e-002 -1.549684e-001  2.723375e-002
 -1.356274e-001 -3.000345e-002 -8.471091e-002  2.407012e-002
 -9.850951e-002  1.491147e-001  5.394315e-002 -5.122010e-002
 -3.429835e-002  1.196003e-002 -4.171308e-002  2.858941e-001
 -9.526184e-002  1.870750e-001 -4.673832e-002  5.749971e-002
 -2.402881e-002 -1.037609e-001 -1.992410e-001 -5.960310e-002
 -1.173808e-001 -2.138434e-002  2.509743e-002  1.618013e-002
 -5.180212e-002

  0.000000e+000 -5.023496e-003  6.952917e-003  1.331580e-001
 -5.151289e-002  2.624241e-002  1.330970e-001  3.173387e-002
  1.264698e-002 -3.000163e-002  1.079653e-001  3.310145e-002
  7.780690e-002  2.187598e-001 -5.649531e-002 -4.037309e-001
  6.233340e-002 -3.056276e-002  1.280110e-002 -5.841130e-001
 -2.051111e-002  1.665736e-001  1.437280e-001  4.437928e-002
 -8.960066e-002  1.333275e-001  1.172958e-001 -1.146184e-001
  1.588301e-001 -9.060017e-002 -1.064945e-001 -5.755031e-002
  3.939642e-002  2.058931e-001 -8.202294e-002  3.388428e-002
  5.142935e-002  6.821545e-002 -1.612321e-001  9.885901e-002
 -7.669444e-002  9.038965e-003 -6.795046e-002  5.953819e-002
  7.783090e-002 -7.908940e-004 -2.283875e-001 -5.983565e-002
 -7.297615e-002  2.984834e-002  2.910808e-002  1.063592e-001
 -1.196048e-001  1.003346e-001 -7.073378e-002 -9.621566e-002
 -2.535067e-002

 -5.867435e-001 -4.339753e-002 -1.674520e-003  3.597023e-002
 -6.425457e-001 -1.648880e-002  2.580953e-001  4.183580e-002
  8.670176e-003  5.471327e-002 -1.438649e-001  3.233568e-003
  2.167632e-001  2.936757e-002  8.329043e-003 -6.754001e-003
 -1.304733e-003  1.922759e-002  1.654436e-001  7.200894e-002
  3.788779e-003  3.610279e-003  4.756206e-002  1.593286e-002
  1.070307e-001  3.795568e-002 -4.013508e-002 -2.008107e-002
  2.149313e-002  9.193990e-003 -1.805555e-002  6.794659e-003
  6.022809e-003 -3.640479e-002  5.669665e-002 -6.879470e-003
 -6.338915e-002 -2.838130e-002  3.559735e-002 -5.474301e-002
  5.483802e-002 -2.566875e-002 -8.073509e-002 -3.383270e-002
 -5.214058e-002 -3.728501e-002  4.429782e-002 -4.150731e-002
 -5.519200e-002 -3.079237e-002 -4.210502e-002  7.910436e-003
  7.933391e-003 -9.426246e-002 -1.653361e-002 -9.544756e-003
 -5.888816e-003

  0.000000e+000  1.501129e-002 -1.824315e-002 -1.023879e-001
  3.875896e-002  1.394050e-002 -6.631169e-002 -1.504900e-001
 -2.751699e-002  1.246970e-002 -1.250132e-001  4.387910e-002
  7.340881e-002  3.549809e-001  3.551777e-002  1.523155e-001
 -2.283646e-001  1.346918e-001  7.607183e-002 -1.816421e-001
  8.149931e-002  1.577892e-001 -9.726834e-002 -2.556199e-001
  7.559316e-002  2.738091e-001  9.089824e-002  1.228019e-001
 -1.745122e-001  1.910141e-001 -1.295033e-001 -1.289466e-001
  3.097778e-002 -2.937976e-002  1.224956e-001 -9.213831e-002
  9.148594e-002 -2.039385e-001 -1.206877e-002 -8.038809e-002
 -7.481442e-002 -5.922211e-002 -9.741730e-002 -4.687856e-002
 -8.102332e-003  3.137689e-001  9.303889e-002  1.607229e-001
 -3.890838e-002 -1.003376e-001 -2.766735e-002 -2.851232e-001
 -5.853765e-002  9.350831e-002 -1.342758e-001  7.942877e-002
 -1.649177e-002

  0.000000e+000 -5.481002e-002 -4.997791e-002 -6.179615e-004
  8.652761e-003  3.787205e-002 -1.733394e-002 -5.775382e-002
 -2.789355e-002  1.508391e-001  1.257151e-001 -5.668155e-002
 -3.611428e-002  5.463233e-002  7.557282e-002 -1.754809e-001
 -2.482859e-002 -2.002705e-001 -1.077607e-001 -6.990772e-002
 -1.428775e-001  9.694058e-002 -1.010521e-002  2.053198e-001
  6.601687e-003  4.054583e-003 -6.371212e-002 -3.706493e-001
  3.047496e-002 -1.695243e-002  1.600197e-001  2.483695e-001
  5.513657e-002 -4.273042e-001  1.804656e-001 -4.974044e-002
  1.565176e-001 -1.514076e-001  1.407912e-001 -2.253721e-001
 -6.281988e-003  2.755851e-002  5.175585e-002  7.422325e-002
 -2.092488e-001  1.609852e-001 -2.108968e-001  1.077580e-001
 -1.557571e-002 -8.573625e-002 -8.416475e-002 -1.603253e-001
  8.045567e-002 -1.094971e-001 -9.863807e-003 -9.074243e-003
 -1.191592e-001

  0.000000e+000  7.772776e-003 -3.695105e-002  2.081743e-002
  2.332917e-002  6.148510e-003 -2.683748e-002 -2.097135e-002
  5.037509e-002 -4.866239e-002  1.194857e-001  2.468356e-003
 -1.540379e-001 -1.293099e-001 -1.080196e-002  2.219096e-001
 -2.900373e-001  2.508728e-003  1.438426e-001 -1.015073e-001
 -7.115904e-002 -1.278969e-001  1.247947e-001  6.091390e-002
  2.955909e-001  2.013322e-001  8.603602e-002 -2.635806e-001
  5.459479e-002  3.569535e-002 -2.368253e-001  1.551517e-001
  2.410176e-002  2.451540e-001 -1.340594e-001 -2.464969e-003
  9.333899e-002 -2.495732e-003  5.167350e-002  5.773475e-002
 -4.193540e-002 -5.295318e-006  2.001060e-001  1.242061e-004
 -2.337793e-001 -3.305246e-001  4.201265e-002 -7.206692e-002
 -1.700864e-001 -2.854514e-001 -5.329739e-002 -1.418689e-001
  1.801624e-002 -3.025290e-002 -1.850214e-002  2.798484e-002
  2.428037e-002

  0.000000e+000  2.245601e-002 -1.407139e-002 -1.584106e-002
  3.352338e-002  9.932043e-003 -8.691229e-002  3.143272e-003
 -4.512791e-003  4.291911e-002 -1.167657e-001 -8.677143e-003
 -5.816952e-002  3.459024e-003 -4.292395e-003 -7.081004e-004
 -1.633975e-001 -1.390697e-001  1.452861e-001 -9.250856e-002
  9.736667e-002 -1.344186e-001  1.399254e-001  6.375473e-002
  1.215481e-004 -1.701955e-001  2.810521e-002 -7.696002e-002
 -9.476068e-002 -5.676202e-002  3.326232e-001 -7.818382e-003
  9.775869e-002  1.852441e-001  3.305901e-001 -3.264604e-002
 -3.399397e-001  1.182638e-001  3.552251e-002  6.137081e-002
  1.605466e-001 -1.222797e-001  2.777168e-002  4.294583e-002
 -3.883581e-002 -4.078932e-002  6.798099e-002  5.547188e-002
 -7.852385e-002  1.207012e-001 -1.521857e-001 -2.225872e-001
 -3.594189e-001  1.769386e-001 -5.434286e-002 -1.876478e-001
 -2.251384e-001

  0.000000e+000  7.121049e-003  2.343795e-002  1.433662e-003
  9.862150e-002  2.279286e-002 -1.154339e-001 -1.408755e-002
  1.366098e-002  5.659525e-003 -2.295178e-001  7.693885e-002
  7.175620e-002 -9.477972e-003 -5.950020e-002  1.008629e-001
 -1.384732e-001 -7.567576e-002  7.822621e-002  8.521763e-003
  1.845219e-001 -1.713212e-002 -7.151924e-002 -1.071563e-001
  1.857634e-001 -4.097106e-002 -3.082916e-005 -1.101208e-001
  3.432623e-001  4.048338e-002 -1.007925e-001  7.124269e-002
 -9.677104e-002 -5.603074e-002  7.346159e-002  5.668225e-002
 -1.785805e-001 -1.989865e-001 -1.126526e-001 -6.359341e-002
  3.499725e-002 -1.525213e-001  1.845016e-001 -1.192913e-001
 -1.476653e-002  2.084028e-001 -2.587095e-001 -9.514463e-002
 -2.404477e-001  1.729203e-001 -1.776875e-001  4.118859e-001
  1.296302e-001  1.270966e-001  9.350112e-002  1.745672e-002
 -1.184577e-002

  0.000000e+000 -5.080827e-003 -1.907777e-002 -2.318842e-003
  1.788818e-002  9.376067e-003 -3.220135e-002 -1.747903e-002
 -3.764506e-003  7.432426e-003 -9.300109e-002 -1.444405e-002
  1.574111e-001  1.292424e-002  4.606017e-003 -5.027581e-003
  9.902012e-002  8.373950e-003  5.732952e-002  2.220036e-002
  9.405423e-003  1.445775e-002  1.495760e-001 -6.227177e-002
 -1.197906e-001  2.025479e-002  1.438251e-002 -1.534203e-001
  1.882209e-001  1.359858e-001 -8.979264e-002  7.858157e-003
 -4.577419e-002  1.545994e-001 -7.066152e-002 -9.854507e-002
 -2.846011e-001  2.643959e-001  1.680266e-001 -6.923518e-002
 -2.434081e-001 -2.872894e-002  1.739558e-001 -2.908904e-001
 -1.037760e-001  4.861084e-002 -1.502994e-001  1.808831e-001
  4.727437e-001  6.995696e-002 -5.087170e-002 -2.341629e-001
  2.492142e-001  1.426816e-002 -6.626555e-002 -2.922483e-002
  4.248933e-002

  0.000000e+000  8.501632e-005  3.829489e-003  5.497993e-003
 -8.440155e-003 -7.850074e-004  2.530925e-002  1.746998e-002
  9.625659e-003 -2.428449e-002 -8.996960e-003 -7.446858e-003
  4.144440e-002 -1.020003e-002 -3.788189e-002 -2.461191e-002
 -2.543904e-002 -1.886391e-002  3.527120e-002  1.562939e-002
  3.721474e-002  1.177227e-001  3.590252e-001 -4.224833e-002
 -2.383683e-001  1.079941e-001  2.201377e-002 -1.480157e-001
 -1.062999e-001  1.611481e-002 -1.462033e-002  2.216994e-001
 -1.272514e-001 -1.903533e-001 -2.555445e-001  6.092546e-002
  6.714550e-003 -2.245958e-001  1.027067e-001  3.935533e-001
  2.921362e-001 -6.249596e-003  1.325600e-002 -2.207808e-001
  4.020188e-002  9.444001e-002  1.860104e-001 -2.337833e-003
  6.918302e-002  3.700597e-002 -8.716463e-002 -5.061136e-002
 -7.634732e-002  2.295077e-001  2.917444e-001  1.313997e-001
 -5.791652e-003

  0.000000e+000  6.990060e-003  5.429245e-003 -5.466326e-003
 -3.178271e-002 -8.373876e-003 -1.868662e-003  1.689570e-002
 -9.249405e-003 -9.886836e-004 -6.060219e-002 -3.046342e-003
  5.093996e-002  1.073502e-002  1.696458e-002  2.606074e-002
  8.125850e-002 -2.842394e-002  1.885486e-002 -2.022967e-002
 -6.234780e-002 -8.779392e-002  1.110405e-001  5.760663e-002
 -5.105221e-002 -5.287139e-002  4.239406e-002  1.284561e-001
 -3.986843e-002 -1.479803e-001 -1.404161e-001 -3.229120e-002
  8.698697e-002 -8.847135e-002  2.425867e-001  9.052427e-002
 -2.142554e-001 -3.408930e-001 -1.090839e-001  2.312793e-001
 -3.656384e-001  4.352589e-002  1.314912e-001  3.728375e-001
  1.068445e-001 -7.776807e-002  3.204652e-003 -1.478994e-001
  1.186122e-001 -1.700338e-001 -2.477985e-002 -1.458512e-001
  3.159498e-001  1.853816e-001  1.456342e-001  1.348381e-002
 -1.615260e-001

  0.000000e+000  1.194955e-002 -9.832802e-003 -6.401123e-003
  2.403571e-003  1.241345e-003 -5.542777e-002 -1.010381e-002
  6.635380e-003  3.270228e-002 -4.534181e-003  3.655070e-004
  7.109753e-002 -3.973489e-003 -9.220666e-003  2.998016e-002
 -7.230685e-002 -6.082324e-002  7.967209e-002 -2.484954e-002
  1.060115e-002 -1.165572e-001  8.071097e-002  1.348102e-001
  4.792830e-002 -1.095294e-001  9.159427e-003  1.501381e-001
  8.492736e-002 -8.948698e-002 -2.232616e-001  6.016068e-002
  8.150857e-002 -2.969503e-001 -3.455205e-001  8.201327e-003
  5.266327e-002 -6.621152e-002  2.685634e-002  4.535176e-002
  2.044414e-003 -9.482873e-003  1.760131e-001  4.525444e-003
  8.508840e-002  5.317964e-002  1.714281e-001 -6.478990e-002
  9.876616e-003  2.783840e-001  6.367704e-002 -7.357928e-002
 -2.694770e-002 -1.637160e-002 -5.849465e-001 -2.121242e-001
 -2.351374e-001

  0.000000e+000 -4.763011e-003 -5.749960e-003  3.484869e-003
 -1.212056e-002 -5.124949e-003 -2.620875e-002 -1.186622e-002
  1.673894e-002  2.276858e-002  9.252185e-002  3.912488e-002
 -4.608418e-002 -3.944134e-003 -1.711393e-002  4.343724e-002
 -6.294748e-002 -5.775169e-002  1.917645e-002 -3.972418e-002
 -4.694691e-002 -1.275120e-001 -1.234291e-001  1.090700e-001
  1.099949e-001 -1.804374e-003  2.579878e-002 -2.909651e-002
  1.015652e-001 -1.463228e-002  8.308937e-002 -5.556869e-002
 -1.110123e-001 -1.164045e-001 -7.919785e-002  1.386534e-001
  4.835335e-002  3.334132e-001  4.364004e-002 -1.765600e-002
 -2.189414e-002 -1.395294e-001 -3.981824e-001 -2.233727e-001
  2.544608e-001  1.179636e-001  8.085092e-002 -1.724540e-001
 -9.940418e-004 -3.320817e-001 -1.448303e-001 -2.652465e-002
  2.594566e-001  2.972999e-001  7.338510e-003 -2.758732e-002
 -3.095898e-001

  0.000000e+000 -5.342569e-003 -1.504167e-002  7.664625e-003
  3.514129e-003  1.434675e-002 -1.035634e-001 -6.571988e-003
  2.403960e-002  2.561245e-002 -5.334919e-002 -3.589389e-002
  6.889003e-002 -1.294478e-002  4.439230e-002  2.077804e-002
  7.907066e-002 -2.015925e-002  6.948771e-002 -3.231897e-002
 -8.194932e-002 -1.134579e-001  2.559234e-001  7.822190e-002
  6.183212e-002 -2.755269e-003 -1.031929e-001 -1.396069e-001
  2.431094e-002  1.429851e-001  1.298920e-001 -9.307784e-002
 -2.460229e-001 -1.783430e-001  5.717810e-002  1.569049e-001
 -1.178981e-002  1.905040e-001  2.119886e-002  8.309303e-002
 -5.166617e-001 -4.983659e-003  7.130340e-002 -2.032942e-002
  8.368085e-002  1.740395e-001  1.901890e-001 -1.318738e-002
 -3.045226e-001  2.334735e-002  2.174006e-001  1.749870e-002
 -2.423665e-001 -5.838336e-002 -8.043359e-003  1.912360e-001
  2.049357e-001

  0.000000e+000 -3.045108e-003 -6.594945e-003 -6.664698e-003
 -3.066903e-002  2.419752e-002  6.945277e-002 -1.673313e-002
 -8.411936e-003 -1.017477e-002  3.537529e-002 -2.146531e-003
  6.312209e-002  5.263381e-002  6.396789e-004  1.326314e-001
 -5.076923e-002 -8.049715e-002 -6.681458e-002  2.153510e-002
  1.555784e-002 -7.809448e-002  3.421658e-001  1.650997e-002
 -2.687871e-001 -2.839081e-002  4.739393e-002 -7.277466e-002
 -4.091243e-001 -9.560068e-002  2.927820e-003 -1.185438e-001
  3.882950e-002  1.474886e-001  6.052879e-002  7.926251e-002
  7.934976e-002  5.514984e-002 -5.491853e-002 -3.999215e-001
  8.349112e-002  6.566723e-002  2.657450e-001 -8.303864e-002
  1.594190e-002  9.081853e-002 -3.188606e-002 -8.758609e-002
 -2.328662e-002 -1.419946e-001  3.345843e-002  2.987255e-001
  1.318971e-001  1.334625e-001 -1.993129e-001  2.123238e-001
 -1.267985e-001

  0.000000e+000 -1.766724e-003  1.003979e-002  1.926986e-003
 -6.802698e-002 -2.115914e-002  1.591776e-001  2.549796e-002
  1.208724e-002  5.449857e-003  1.823807e-001  1.619339e-002
 -5.698460e-002 -3.585393e-002 -2.074914e-002 -7.827986e-002
  1.309673e-001  5.731012e-003 -2.370662e-001 -1.877938e-002
 -2.894884e-002  6.666797e-002 -2.154775e-001  5.065808e-002
  4.831633e-002  5.155892e-002  9.449824e-003 -1.270595e-002
 -7.167106e-002 -1.150156e-001 -9.371358e-002 -3.481338e-002
  6.154198e-002  1.715819e-001 -3.496280e-002  2.923645e-002
 -6.133122e-002  1.822192e-002 -4.536771e-002 -1.650538e-001
 -9.764808e-002  2.789210e-002  3.156746e-001 -2.234133e-001
 -2.708363e-002  2.447000e-001  3.313782e-001 -1.585798e-001
 -2.633368e-001  2.625195e-001 -1.128518e-001 -2.635987e-001
  8.385744e-002  2.701020e-002  2.886796e-001 -1.435979e-001
 -7.790453e-002

  0.000000e+000  3.485830e-003 -4.537669e-003 -2.989047e-003
 -2.859357e-002 -1.125707e-002  1.192455e-002  2.034761e-002
  5.026876e-002 -8.537209e-003  1.511376e-001 -2.516713e-002
 -1.032485e-001  7.422712e-003 -1.035692e-002  4.525480e-003
 -1.845710e-001  2.303510e-002 -1.108707e-001 -9.046238e-003
 -6.409353e-002 -8.545074e-002  1.390634e-001  1.047347e-001
  3.988919e-001 -9.405200e-004 -4.417050e-002 -2.046458e-003
 -2.227253e-001 -6.173378e-002 -2.374319e-002 -2.893731e-002
 -1.193962e-001  8.407704e-002  1.119010e-001  2.116978e-001
 -1.171025e-001 -7.815618e-002 -4.203207e-002  9.764259e-002
  1.164706e-001  1.421610e-001 -2.229197e-001 -1.047849e-001
 -2.229182e-002  1.850673e-001 -2.904699e-001 -2.481487e-001
  2.153009e-001  3.410992e-001  1.733583e-001 -1.520648e-001
  9.652312e-002 -4.591877e-002 -7.357207e-002  1.438276e-001
  1.364770e-001

  0.000000e+000 -1.729142e-002 -1.899617e-003  1.250213e-002
 -9.135226e-003 -1.090500e-003  1.088239e-001 -1.875896e-003
  5.293888e-002 -1.782327e-002  1.736651e-001  1.028768e-001
  2.577603e-002  6.893642e-003 -5.289283e-002  7.627896e-002
 -3.183221e-002  6.568223e-002 -1.753819e-002 -5.406751e-002
  1.213524e-001  1.743434e-002 -1.384524e-001 -8.532370e-002
 -1.902865e-001  1.247478e-001 -4.888716e-002 -1.315825e-001
 -3.171809e-001  2.399231e-001  3.242544e-001 -1.022938e-001
 -1.905670e-001 -4.277040e-002 -8.348248e-002 -6.246766e-003
 -6.321926e-002 -1.962091e-002  5.278190e-002  2.854550e-001
 -9.224517e-002 -1.981594e-001  4.325452e-002  9.113668e-002
 -8.331237e-002 -1.287294e-001 -1.156773e-001 -9.559802e-002
 -1.814288e-001  1.372255e-001 -1.529135e-001  4.175596e-002
  3.395121e-001 -1.248169e-001 -2.131723e-001 -2.156962e-001
  4.068009e-002

  0.000000e+000  1.434882e-003 -1.093743e-002  3.175640e-003
  2.385871e-002  3.484354e-003 -9.274743e-002 -4.890687e-003
  1.951361e-002  5.173797e-002 -1.871282e-001  1.875899e-002
  1.204981e-001 -1.781293e-002  3.095098e-002  8.476398e-002
  1.438905e-001 -2.615986e-002  1.601337e-001 -1.638570e-002
 -4.134646e-003 -3.044865e-001  1.863718e-001  1.121779e-002
 -1.796311e-001 -2.323181e-001 -2.585488e-002  9.493477e-002
 -4.693407e-002  7.792814e-002 -1.136283e-001  1.373043e-002
 -8.535278e-003  1.414668e-001 -1.261072e-001  1.629764e-002
  4.171591e-001  3.214930e-002 -7.603571e-002 -8.108128e-002
  4.880123e-002 -1.041501e-001 -1.713135e-001  1.030068e-001
 -1.163267e-001  1.156530e-001 -2.687008e-001 -4.610661e-002
 -2.139993e-001  1.357973e-001 -7.875386e-002 -3.202855e-001
  1.163965e-001 -2.806161e-002  2.219551e-001 -1.398316e-001
  5.299926e-002

  0.000000e+000 -8.965506e-003  1.768473e-002  1.314414e-002
  7.501339e-002 -3.277220e-002 -1.319585e-001  8.993498e-003
  2.378035e-002 -3.158355e-003 -8.881201e-004  3.213490e-002
 -9.965535e-002  5.751101e-003 -3.774982e-002 -2.510811e-001
 -3.128849e-001  1.186458e-001  3.826099e-001 -9.617027e-002
 -7.524001e-002  1.605189e-001  1.004391e-001  3.127076e-002
 -1.331483e-001 -3.884384e-002 -1.677922e-002  3.808374e-001
 -1.358826e-001 -5.079349e-002  6.859041e-002  3.471723e-001
  1.174620e-002 -8.438346e-002  4.742541e-002 -1.074196e-002
 -1.281781e-001  7.288482e-002 -3.717927e-002 -1.793797e-001
 -1.399895e-001  6.052559e-002 -4.051829e-002 -1.980353e-001
 -3.507575e-002 -5.202931e-002  7.539907e-002 -1.449876e-001
 -6.270644e-002 -1.907704e-002 -2.747094e-002  7.112070e-002
  1.725880e-001 -2.200841e-001  1.150289e-001 -9.110545e-002
  9.331302e-002

  0.000000e+000  3.488233e-002 -2.214207e-003 -2.676682e-003
 -1.608819e-001  2.503827e-002  4.156119e-001 -5.765374e-003
 -1.299142e-002 -1.221546e-002  3.667112e-001 -4.355757e-003
 -4.108151e-001  2.492028e-002  2.364136e-002  1.541826e-001
 -1.763783e-002 -2.548285e-002  3.735157e-002 -9.758893e-002
  1.120580e-001 -2.017374e-001  3.726746e-002 -1.545818e-001
 -7.808808e-002 -2.196927e-001  4.551294e-002  2.504948e-001
  1.449159e-001  1.464048e-001  1.585748e-002  2.120106e-001
 -2.970779e-002 -8.733099e-002  6.143466e-002 -4.318749e-002
  3.501702e-002 -2.598791e-002 -2.609024e-002 -4.196524e-003
 -1.228374e-001 -1.189439e-001  9.725101e-002 -5.981029e-002
  2.304613e-002  8.026401e-002 -1.408645e-001  1.912309e-001
  3.595356e-002  1.063426e-002  3.777877e-002 -5.491441e-004
 -8.782405e-002  1.749490e-001 -4.269647e-003  7.515214e-002
  6.707364e-002

  0.000000e+000  2.184705e-002 -2.168553e-002 -8.542410e-003
  1.853122e-002  7.190889e-003 -7.261078e-002 -3.834243e-002
  4.527586e-002  3.745695e-002 -1.530283e-001  9.771873e-003
  2.901658e-001  1.094598e-001 -2.008899e-002 -1.166440e-002
  2.925311e-001  6.317616e-003 -3.780937e-001 -2.701280e-001
  3.487415e-002 -1.211377e-001 -8.759202e-002 -2.333422e-002
  2.319331e-001 -1.327102e-001  5.102901e-002  2.515847e-001
 -1.818211e-001  9.385760e-002  7.322795e-002  4.496572e-001
 -7.754328e-002 -2.366326e-003  1.090088e-002  4.778307e-002
 -5.357600e-002  3.486152e-002  4.839081e-002  3.871951e-002
  4.773571e-002 -4.907059e-002  9.154481e-002 -1.462386e-001
 -1.130889e-001 -1.849689e-001 -8.628085e-003 -4.760873e-002
 -4.682050e-002 -1.582095e-001 -1.388602e-002 -6.100054e-003
 -2.667650e-002  7.381719e-002 -9.273264e-002  1.067990e-001
  4.499892e-002

  0.000000e+000  3.592070e-002  6.252307e-003  1.077101e-001
  2.132099e-003  9.037533e-003  7.005309e-003  6.550914e-002
  8.040772e-003 -3.304272e-001 -1.115074e-002  2.370354e-002
  1.381651e-001 -3.922814e-001 -5.306601e-002  3.193565e-001
  1.581497e-001  6.740223e-002  1.638564e-002 -4.093863e-002
 -1.105921e-001 -4.122826e-002 -3.936635e-002  3.614866e-002
 -1.457807e-001  2.975359e-001  1.986671e-001 -4.110845e-002
 -1.530584e-003 -1.326569e-001  1.337920e-001  1.996509e-001
  1.809348e-001 -4.920448e-002  1.586242e-001 -7.877019e-002
  1.544276e-002 -1.320421e-001 -1.555839e-001 -8.621616e-003
 -1.325348e-001  6.909504e-002 -1.683495e-001 -2.501586e-001
  6.181186e-002  1.089591e-001 -1.480272e-001 -5.484583e-003
 -2.686753e-002  1.985878e-002  8.043528e-002 -1.850517e-002
 -1.268874e-001 -7.631038e-003 -1.102575e-001 -1.569664e-001
 -9.425082e-003

  0.000000e+000  3.005688e-002  6.968716e-003 -4.361808e-002
 -4.433687e-002 -3.763721e-002 -4.320648e-002  2.551794e-001
  6.303992e-003 -3.801699e-002 -2.256489e-001 -7.025499e-002
 -2.780828e-001 -3.067676e-001  1.076780e-001  1.284092e-001
  2.179982e-001 -1.055278e-001  9.366283e-002 -3.288688e-001
  1.627070e-001  3.590725e-001  7.970500e-002 -3.944953e-003
  1.148615e-001  1.652857e-001 -1.934574e-001  8.691603e-002
 -4.103617e-002  7.510308e-002  8.909775e-003 -5.933333e-002
 -4.450527e-002 -1.188183e-001  4.741253e-002  1.083956e-001
  8.928853e-002  8.574161e-002  3.529212e-002 -1.891250e-001
  1.029489e-001 -1.848234e-001  6.847823e-002  1.071101e-001
  4.139418e-002 -1.308445e-001  3.245312e-002 -2.199342e-002
  6.986577e-002  1.326263e-001  7.077994e-002 -9.734567e-002
  1.251871e-001  1.084426e-001 -3.966522e-003  8.494592e-002
 -2.825273e-002

  0.000000e+000  2.801867e-001  6.861054e-003 -5.610416e-001
 -4.652029e-002  5.902190e-003  9.014401e-002 -5.527507e-001
  2.168428e-003  1.568393e-001  8.448371e-002  2.014180e-002
  8.899049e-002 -1.847359e-001 -2.591647e-002  1.325402e-001
  2.202496e-002 -3.912092e-002 -5.075414e-002 -7.121734e-003
  1.262782e-002  2.318980e-001  9.234372e-002  6.369923e-002
 -4.277217e-002  5.567155e-002 -3.958745e-002  2.958133e-002
  1.214675e-002 -5.400541e-002 -6.702262e-002  8.871454e-002
 -2.979336e-002  1.345089e-002 -5.984057e-002  6.165445e-002
 -8.486605e-002  1.300654e-001 -8.268823e-002 -2.074734e-002
 -4.701548e-002 -3.003873e-003 -8.175800e-002  1.247997e-001
  1.161595e-002 -1.742737e-002 -9.307687e-002 -7.121211e-002
 -3.489176e-003  3.009083e-002 -5.884738e-002  3.783804e-002
 -1.038808e-001 -1.118985e-002  4.738117e-002 -8.345409e-002
 -1.354313e-003
