# Supplementary material for: An Expanded View on the Morphological Diversity of Long-Nosed Antlion Larvae Further Supports a Decline of Silky Lacewings in the Past 100 Million Years
Source: Insects. 2023 Feb 9;14(2):170. doi: 10.3390/insects14020170 (PMC9966087; doi:10.3390/insects14020170)
Supplement: Supplementary file 1 [file insects-14-00170-s001.zip › SupplFilesPsycho2/SupplFileS2_Psycho2/05_body_wo_stylet.pcs]

DATA_NAME	PC1	PC2	PC3	PC4	PC5	PC6	PC7	PC8
0001_1	3.523844e-02	-2.949944e-03	-8.708324e-03	-7.963341e-03	-2.945395e-03	-9.938205e-03	-1.614636e-02	1.204691e-03
0002_1	-2.008614e-02	-1.698592e-02	-6.484810e-03	-9.680168e-04	2.964841e-03	-1.491816e-02	-1.064014e-02	1.804422e-03
0003_1	-4.156379e-02	1.179886e-02	-1.125725e-02	3.511968e-03	-5.381192e-03	-7.144378e-04	6.202130e-03	-3.032131e-03
0004_1	-2.430866e-02	2.572763e-02	-3.274810e-03	4.302773e-03	-1.329663e-03	2.985757e-03	8.866383e-03	-3.976503e-04
0005_1	-2.160562e-02	2.341664e-02	-9.685438e-03	1.103911e-02	-1.618263e-03	-2.269089e-03	4.075828e-03	-2.640087e-03
0008_1	6.870578e-02	-8.984081e-03	-1.819481e-02	1.484566e-02	-3.276897e-03	-7.951412e-03	9.247160e-03	1.214959e-02
0009_1	4.543103e-02	-2.212551e-02	-1.676331e-02	6.939386e-03	-1.401055e-02	1.309025e-02	8.394185e-03	-6.426738e-03
0010_1	-9.120896e-03	3.413695e-02	-4.938835e-03	9.444117e-03	5.463047e-03	1.165719e-02	4.695257e-03	-4.494336e-04
0011_1	4.045977e-02	2.828481e-02	-1.501244e-03	5.697854e-03	5.082447e-03	-6.871197e-03	1.524687e-03	4.754853e-03
0013_1	-2.782555e-02	1.620543e-02	-1.752830e-02	-6.490767e-03	-6.116953e-04	-9.330759e-04	-1.190694e-03	-7.187699e-03
0014_1	-3.057438e-02	6.836402e-03	-1.453768e-02	-3.327732e-03	1.472658e-03	-3.548144e-03	6.696199e-03	4.255740e-03
0015_1	-2.107206e-02	-6.255674e-03	1.736982e-03	-7.089865e-03	4.286963e-03	5.284941e-04	-4.068245e-03	5.938120e-03
0016_1	-1.525903e-02	-1.709860e-02	-8.057990e-03	9.833315e-03	1.576722e-02	1.205569e-02	-3.165548e-03	1.043287e-02
0018_1	1.545407e-03	-1.719052e-02	3.553168e-02	-1.348641e-02	1.854270e-02	4.183046e-03	1.082622e-02	-2.608242e-03
0020_1	1.662085e-02	-2.187831e-02	1.585669e-02	-1.000753e-02	-5.023369e-03	1.824134e-02	1.510452e-03	-4.247856e-03
0023_1	1.605818e-02	2.290516e-02	2.440192e-03	-5.511031e-03	-3.269119e-03	-1.756059e-04	-4.127608e-03	3.244282e-03
0025_1	-1.635195e-02	-2.168384e-02	-1.596299e-02	1.556972e-02	5.261100e-04	7.497182e-03	4.146031e-03	1.488197e-03
0026_1	-3.704966e-02	-7.732427e-04	-1.152962e-02	3.517494e-04	8.569855e-03	2.940555e-03	-3.303235e-03	-7.137683e-03
0029_1	4.512839e-02	4.325619e-02	2.949800e-02	1.145208e-02	9.253449e-03	6.291256e-03	-3.706525e-03	-2.901986e-03
0031_1	-2.524310e-02	-8.154759e-03	7.153190e-03	8.602345e-04	-1.005394e-03	2.365647e-03	1.593496e-04	1.224996e-02
0032_1	-3.704806e-03	-1.209685e-02	1.307196e-02	-5.660528e-03	-8.711192e-03	7.994565e-03	-4.025339e-03	3.212614e-03
0034_1	-5.553823e-04	1.133146e-02	1.778013e-02	-2.332941e-03	-4.714038e-03	-5.690641e-03	-2.713807e-03	2.703201e-03
0036_1	-3.484683e-03	5.670660e-03	-6.566639e-03	-2.452361e-02	-1.261181e-03	7.967811e-03	2.760081e-03	9.469891e-03
0058_1	9.169786e-03	-2.871118e-02	3.331751e-03	1.697913e-02	2.848637e-02	-1.717940e-02	3.208185e-03	-5.873497e-03
0065_1	-1.181950e-04	-8.772590e-03	4.563089e-03	-1.974314e-02	-3.637350e-03	-1.469728e-02	1.724620e-02	6.519573e-04
0073_1	-8.578404e-03	-1.645336e-03	1.505346e-04	-1.226218e-03	-1.459955e-02	-1.418175e-02	-5.422020e-03	-4.068129e-04
0076_1	9.656961e-03	1.026120e-02	-4.126834e-04	-6.527352e-03	6.593256e-03	-5.430950e-03	-1.757809e-03	-1.136784e-02
0081_1	-1.395326e-03	-5.298814e-03	-5.491705e-04	-1.505388e-02	-2.579669e-03	-1.783904e-03	-6.748186e-03	-5.695800e-03
0090_1	-1.061167e-02	-2.610872e-02	1.913944e-02	1.211977e-02	-9.312335e-03	2.104205e-03	3.566751e-04	-3.929599e-03
0091_1	3.047042e-03	4.272415e-03	1.918810e-02	-1.177222e-02	-1.009221e-02	-6.552647e-03	2.545426e-03	1.406864e-03
0092_1	-1.995318e-02	-6.369431e-03	2.233428e-02	3.123454e-02	-2.037737e-02	-2.755896e-03	-5.829322e-03	-2.449221e-03
0094_1	4.028559e-02	-8.849156e-03	-2.751719e-02	-9.662626e-03	-2.666970e-03	4.688192e-03	1.792590e-04	-1.021595e-02
0097_1	7.115243e-03	-2.171320e-03	-8.304945e-03	-2.834271e-03	9.414499e-03	1.100060e-02	-1.979487e-02	2.000769e-03
