# Supplementary material for: An Expanded View on the Morphological Diversity of Long-Nosed Antlion Larvae Further Supports a Decline of Silky Lacewings in the Past 100 Million Years
Source: Insects. 2023 Feb 9;14(2):170. doi: 10.3390/insects14020170 (PMC9966087; doi:10.3390/insects14020170)
Supplement: Supplementary file 1 [file insects-14-00170-s001.zip › SupplFilesPsycho2/SupplFileS2_Psycho2/05_body_wo_stylet.txt]

[Analysis Information]

Results File : \\Mac\Home\Desktop\Shape_psycho_2\05_body_wo_stylet.pcr
Analyzed NEF File : \\Mac\Home\Desktop\Shape_psycho_2\05_body_wo_stylet.nef
Title of NEF File Data : 
Analyzed Date : Fri Dec 16 16:37:11 2022
Method of Analysis : Covariance
Number of Data : 33
Number of Harmonics : 20
Number of Analyzed Harmonics : 20
Constant Coefficient(s) : a1 b1 c1 
Number of Principal Components : 57
( = Number of Analyzed Coefficients (NAC) )
Number of Effective Principal Components : 8
( = Number of Principal Components whose proportion is larger than 1 / NAC )
Analyzed Coefficients : a2 b2 c2 a3 b3 c3 a4 b4 c4 a5 b5 c5 a6 b6 c6 a7 b7 c7 a8 b8 c8 a9 b9 c9 a10 b10 c10 a11 b11 c11 a12 b12 c12 a13 b13 c13 a14 b14 c14 a15 b15 c15 a16 b16 c16 a17 b17 c17 a18 b18 c18 a19 b19 c19 a20 b20 c20 

[Mean of Coefficients]

		a             	b             	c             	d             
	1	 1,000000E+000	 1,547952E-018	-1,199151E-017	 1,389181E-001
	2	-1,063166E-002	 6,437534E-002	 2,091793E-002	-6,178932E-003
	3	 9,484673E-002	 6,120279E-003	-1,409436E-002	 2,775852E-002
	4	-1,632023E-003	 3,288108E-002	 3,242355E-003	 9,857187E-003
	5	 2,668503E-002	-6,380732E-004	-1,249262E-003	 1,635100E-002
	6	-3,333399E-003	 1,835882E-002	 3,632394E-003	 5,351546E-003
	7	 7,101554E-003	-1,318906E-003	 1,423192E-003	 6,934331E-003
	8	-3,420498E-003	 1,190980E-002	 1,180862E-004	 1,510364E-003
	9	 3,545044E-004	-1,167172E-003	 2,296538E-004	 4,769658E-003
	10	-2,465162E-003	 7,836043E-003	 2,893189E-004	 1,185724E-003
	11	-1,889032E-003	-1,450488E-003	 4,351407E-004	 2,057034E-003
	12	-1,688333E-003	 4,564021E-003	-2,970799E-004	 7,384535E-004
	13	-2,950070E-003	-1,753746E-003	 7,910076E-004	 5,216088E-004
	14	-1,421028E-003	 2,604764E-003	-9,646418E-004	-1,943820E-004
	15	-3,056692E-003	-1,306058E-003	 4,924054E-005	 2,114671E-004
	16	-6,110924E-004	 1,388918E-003	-7,726509E-004	 1,849368E-004
	17	-2,619400E-003	-1,285801E-003	 2,451719E-004	-1,942034E-004
	18	-2,826094E-004	 5,647795E-004	-6,123167E-004	 4,251705E-005
	19	-1,993145E-003	-9,607886E-004	 1,228008E-005	-4,691587E-004
	20	 1,157997E-004	-2,080571E-005	-6,587579E-004	 4,234520E-004

[Std of Coefficients]

		a             	b             	c             	d             
	1	Constant      	Constant      	Constant      	 3,226044E-002
	2	 1,319570E-002	 2,007932E-002	 1,531033E-002	 1,903628E-002
	3	 5,241521E-003	 8,769129E-003	 1,029846E-002	 1,178610E-002
	4	 6,446124E-003	 8,564214E-003	 9,279215E-003	 1,261255E-002
	5	 5,390427E-003	 4,272578E-003	 1,124423E-002	 9,270076E-003
	6	 5,463096E-003	 4,999263E-003	 8,774632E-003	 6,969740E-003
	7	 4,889679E-003	 2,848703E-003	 6,262378E-003	 6,581738E-003
	8	 4,533662E-003	 2,771345E-003	 4,406249E-003	 4,380788E-003
	9	 4,149076E-003	 1,852172E-003	 3,383188E-003	 3,838036E-003
	10	 2,869463E-003	 2,377112E-003	 2,365712E-003	 3,009785E-003
	11	 2,414551E-003	 1,848594E-003	 2,489388E-003	 2,489079E-003
	12	 2,354619E-003	 2,200180E-003	 2,466700E-003	 2,466504E-003
	13	 1,650968E-003	 2,293291E-003	 2,358261E-003	 2,527498E-003
	14	 1,596340E-003	 2,060864E-003	 1,624028E-003	 2,105157E-003
	15	 1,476979E-003	 1,624504E-003	 1,753731E-003	 2,020210E-003
	16	 1,501708E-003	 1,758451E-003	 1,472811E-003	 1,089869E-003
	17	 1,462171E-003	 1,628174E-003	 1,247361E-003	 1,462439E-003
	18	 1,062876E-003	 1,551866E-003	 1,554253E-003	 1,550993E-003
	19	 8,490451E-004	 1,328869E-003	 1,522334E-003	 1,527365E-003
	20	 9,822367E-004	 1,166306E-003	 1,431961E-003	 1,389405E-003

[Eigenvalue and Proportion]

		Eigenvalue	Proportion(%)	Cumulative(%)	> 1/57
	Prin1	 7,076261E-004	       39,5108	       39,5108	*
	Prin2	 3,343164E-004	       18,6668	       58,1776	*
	Prin3	 2,195425E-004	       12,2583	       70,4360	*
	Prin4	 1,388888E-004	        7,7550	       78,1909	*
	Prin5	 9,407449E-005	        5,2527	       83,4436	*
	Prin6	 7,736367E-005	        4,3197	       87,7633	*
	Prin7	 5,589259E-005	        3,1208	       90,8841	*
	Prin8	 3,529708E-005	        1,9708	       92,8549	*
	Prin9	 2,776028E-005	        1,5500	       94,4050	
	Prin10	 2,106030E-005	        1,1759	       95,5809	
	Prin11	 1,508315E-005	        0,8422	       96,4231	
	Prin12	 1,299375E-005	        0,7255	       97,1486	
	Prin13	 1,156924E-005	        0,6460	       97,7946	
	Prin14	 7,735802E-006	        0,4319	       98,2265	
	Prin15	 6,093374E-006	        0,3402	       98,5667	
	Prin16	 5,934992E-006	        0,3314	       98,8981	
	Prin17	 3,863813E-006	        0,2157	       99,1138	
	Prin18	 3,274632E-006	        0,1828	       99,2967	
	Prin19	 2,620822E-006	        0,1463	       99,4430	
	Prin20	 2,336155E-006	        0,1304	       99,5735	
	Prin21	 1,951038E-006	        0,1089	       99,6824	
	Prin22	 1,519372E-006	        0,0848	       99,7672	
	Prin23	 9,341971E-007	        0,0522	       99,8194	
	Prin24	 7,454986E-007	        0,0416	       99,8610	
	Prin25	 6,032939E-007	        0,0337	       99,8947	
	Prin26	 5,321366E-007	        0,0297	       99,9244	
	Prin27	 4,624920E-007	        0,0258	       99,9502	
	Prin28	 3,761055E-007	        0,0210	       99,9712	
	Prin29	 2,199161E-007	        0,0123	       99,9835	
	Prin30	 1,556300E-007	        0,0087	       99,9922	
	Prin31	 1,043342E-007	        0,0058	       99,9980	
	Prin32	 3,518805E-008	        0,0020	      100,0000	
	Prin33	 2,448524E-019	        0,0000	      100,0000	
	Prin34	 7,111330E-020	        0,0000	      100,0000	
	Prin35	 5,912834E-020	        0,0000	      100,0000	
	Prin36	 3,579097E-020	        0,0000	      100,0000	
	Prin37	 1,643369E-020	        0,0000	      100,0000	
	Prin38	 8,831436E-021	        0,0000	      100,0000	
	Prin39	 4,778296E-021	        0,0000	      100,0000	
	Prin40	 3,131711E-021	        0,0000	      100,0000	
	Prin41	 1,718223E-021	        0,0000	      100,0000	
	Prin42	 1,151512E-021	        0,0000	      100,0000	
	Prin43	 7,809517E-022	        0,0000	      100,0000	
	Prin44	 3,596409E-022	        0,0000	      100,0000	
	Prin45	-1,639915E-022	        0,0000	      100,0000	
	Prin46	-4,298178E-022	        0,0000	      100,0000	
	Prin47	-1,007916E-021	        0,0000	      100,0000	
	Prin48	-1,467393E-021	        0,0000	      100,0000	
	Prin49	-1,566321E-021	        0,0000	      100,0000	
	Prin50	-1,879546E-021	        0,0000	      100,0000	
	Prin51	-3,014983E-021	        0,0000	      100,0000	
	Prin52	-8,910917E-021	        0,0000	      100,0000	
	Prin53	-1,289027E-020	        0,0000	      100,0000	
	Prin54	-1,923256E-020	        0,0000	      100,0000	
	Prin55	-3,976844E-020	        0,0000	      100,0000	
	Prin56	-7,011845E-020	        0,0000	      100,0000	
	Prin57	-9,686386E-019	        0,0000	      100,0000	

	Total Variance :	1,790967E-003
